# Supplementary material for: Toxocara canis Infection Alters lncRNA and mRNA Expression Profiles of Dog Bone Marrow
Source: Front Cell Dev Biol. 2021 Jun 30;9:688128. doi: 10.3389/fcell.2021.688128 (PMC8277978; doi:10.3389/fcell.2021.688128)
Supplement: Supplementary Table 1 — The primers used in the qRT-PCR experiment. [file Table_1.XLSX]

## Sheet: Table S1
Table S1. The primers used in the qRT-PCR experiment
Transcript types	Times after infection	Genes	Forward primer	Reverse primers
DEmRNAs	12 hours	COL1A1	CAGGGTGACAGAGGCATAAAG	AGGACCAGAAGCTCCAGAA
		COL1A2	TCCTGAAGGCTCTAGGAAGAA	CTTGGTTAGGGTCAATCCAGTAG
		LSM14A	CATCAAACAGTGGTACCCTATCC	GGCTTGAACGACCTTGAGATAA
		ARHGEF2	GAGACAGATGAGAGGGACTTTG	CTGCTGCTTCATCACCTCTT
		NCF2	ACACACCAAGCTGAGCTATC	CAGAGTCAGGCAGTAGTTTCTC
	24 hours	HDAC2	AGACTGTCCAGTGTTTGATGG	AGCCCAGTTAACAGCCATATC
		PADI4	CAGTAGCACAGGTGACCAAA	CGCTCAGGGAGATTTCAACA
		DLA88	TGGACAGGAGCAGAGATACA	GGAGAACCAGAGCAGCAAT
		CPA3	TTCATGCACGAGAATGGATCT	GGTCCAGGAGTTTGGTCATAAT
		CXCL8	ACACTCCACACCTTTCCATC	TCCAGGCACACCTCATTTC
	96 hours	IFGGC1	GAGAGAGTGCTTCAGCAGATAC	GGTCAAAGTTGGAGACCAAGA
		GALC	GCTAAGAAGCGGAACCCTAAT	TCAGCTGAAGATTCACGTAAGG
		RTP4	AGTGTTCCTGGTCTCGATTTG	CCTAAAGCCATTCCCGTAGAA
		MAP4K5	CTTTCATTGGCACTCCCTACT	CTCCAAGTTCAATCGCAGTTATTC
		NPLOC4	GCCTAACGGCATCTGTACTAAG	ATCGGCAACCGTGTGATT
	36 days	MX1	GTGGAGAGGCAAAGTCAGTTA	TGGCATCCTGGGCTTTATT
		HERC6	CTGCCATCATCTCTCAGTTCTATC	GCTGTGTTTACCTTATGCACTTC
		TRIM22	GAAGCTGAGGAAGGAGCATAC	GTCTCTCGCTCTGCATATGATT
		RETN	GTGTGGCAAGTCTCTGTGT	GCTCAGGCCAAAGTTCCTTA
		ALOX15	GGGAGTCGAGTCTTCCTTCTA	CGTTCGTCTTGTAGTGGAGATAC
DElncRNAs	12 hours	XLOC_330211	GGCTCCAGACACATTCAGATAA	CCTTAGAAAGATCCCAGTCCATC
		XLOC_849998	CAGAAGGCTTTGGATGCATTAAG	GCATCTGTGAGGTTCTTGATTTG
		XLOC_695642	TCTTGCCTTCCACGATGAG	GAGAGACGAAAGTGAAGAGGAG
		XLOC_356662	AAGGGTTGCTCCTCCTACT	CCACTCTAAGGCTTCTCTCTTTG
		XLOC_625937	GCTTCCATCACTCCTGACATAC	AGCAGTGAGCACAGCAATTA
	24 hours	XLOC_695642	CAGAAGGCTTTGGATGCATTAAG	GCATCTGTGAGGTTCTTGATTTG
		XLOC_1017466	CAGTAAAGGGAACGGCTTGT	CTGACGGTTTCGGCTTCTT
		XLOC_849998	CAGAAGGCTTTGGATGCATTAAG	GCATCTGTGAGGTTCTTGATTTG
		XLOC_052412	CTCCTGACTCATGACGGATTT	GGTGATCTTGGTGGACCTATT
		XLOC_1187564	CATAGCCGATCGGGAATATCTG	AGGCAAAGAAGGGTAACCTAAA
	96 hours	XLOC_1132652	ATCCAAGGCCAGATGCATATAA	TTGGACCTCCTGTCCTACTT
		ENSCAFG00000037677	GGCAGAGCACAGCTAATTCT	TCCACCGCTGGAATCTTTG
		RF00100	CGTTCTTCGGTCAAGGGTAT	GCTTGACTACCCTACGTTCTC
		XLOC_460761	GTGCTTCACGGGCTTGTA	GTGCTTCACGGGCTTGTA
		XLOC_734470	AGCCATGCCAATCTCATCTC	TCCACCGCAAATGCTTCT
	36 days	XLOC_321568	CAAGTCCTCAGCCAAGTCATTA	GCCGACATTTGTCAGGAAGA
		XLOC_1145555	CATGGCAACAACACATCATCAG	CGTTGGATTGTTCACCCACTA
		XLOC_1169749	CACGTGTTAGACTCCTTGGTC	TGACCAAAGCACAGCGAA
		XLOC_495952	ACCTGTTTCCACTGTTCCTTAT	GCCTGTATGGAGTGGAGTAAAT
		XLOC_029599	GGTGGAAGTTGTAGCTACCTTTA	CCAGGAATTTCCATTGGTTGTC
		* L13A	GCCGGAAGGTTGTAGTCGT	GGAGGAAGGCCAGGTAATTC
		* L13A (ribosomal protein L13A) is the house-keeping gene used for normalizing the level of mRNAs and lncRNAs.
