# Supplementary material for: Toxocara canis Infection Alters lncRNA and mRNA Expression Profiles of Dog Bone Marrow
Source: Front Cell Dev Biol. 2021 Jun 30;9:688128. doi: 10.3389/fcell.2021.688128 (PMC8277978; doi:10.3389/fcell.2021.688128)
Supplement: Supplementary Table 2 — The differentially expressed lncRNAs and mRNAs at 12 hpi, 24 hpi, 96 hpi, and 36 dpi. [file Table_2.XLSX]

## Sheet: Table S2
Table S2. The differentially expressed lncRNAs and mRNAs at 12 hpi, 24 hpi, 96 hpi and 36 dpi.
Types of RNA	Times after infection	Transcript_id	Gene_id	Gene_name	Feature_id	AM12hT_FPKM	AM12hC_FPKM	Log2(foldchange)	pvalue
DElncRNAs	At 12 hpi	ENSCAFT00000041157	ENSCAFG00000026874	RF00100	transcript	0.175455	0	Inf	0.0385078
		ENSCAFT00000052455	ENSCAFG00000039898	-	transcript	0.127541	0	Inf	0.0105382
		ENSCAFT00000054318	ENSCAFG00000040370	-	transcript	0.191585	0	Inf	0.0237941
		ENSCAFT00000055386	ENSCAFG00000034783	-	transcript	0.116411	0	Inf	0.027546
		ENSCAFT00000056129	ENSCAFG00000035471	-	transcript	0.163412	0	Inf	0.0185121
		LNC_000001	XLOC_000001	.	transcript	0	0.155411	#NAME?	0.046347
		LNC_000004	XLOC_000180	.	transcript	0	0.351446	#NAME?	0.0147924
		LNC_000014	XLOC_000273	.	transcript	0.0248067	0.321489	-3.69597	0.0478728
		LNC_000022	XLOC_000833	.	transcript	0	0.1162	#NAME?	0.000515794
		LNC_000048	XLOC_004514	.	transcript	0.00750667	0.203114	-4.75797	0.00901397
		LNC_000049	XLOC_004514	.	transcript	0.00119233	0.166829	-7.12844	0.00262064
		LNC_000056	XLOC_004731	.	transcript	0	0.119588	#NAME?	0.00418664
		LNC_000143	XLOC_010850	.	transcript	0.00953967	0.366714	-5.26457	0.00439182
		LNC_000146	XLOC_010850	.	transcript	0.150523	0.0122957	3.61377	0.0193067
		LNC_000148	XLOC_010850	.	transcript	0.110953	0	Inf	0.00450408
		LNC_000156	XLOC_012111	.	transcript	1.10587	0.120009	3.20397	0.000650939
		LNC_000158	XLOC_012111	.	transcript	0.0351043	1.12098	-4.99697	1.78822e-09
		LNC_000159	XLOC_012111	.	transcript	0	0.106765	#NAME?	0.00418489
		LNC_000179	XLOC_013583	.	transcript	0.144208	0.002068	6.12377	0.000101269
		LNC_000180	XLOC_013583	.	transcript	0.153932	0	Inf	1.77545e-06
		LNC_000196	XLOC_014999	.	transcript	0	0.395332	#NAME?	0.0025875
		LNC_000202	XLOC_015129	.	transcript	0.518859	0.00279333	7.53721	0.00230082
		LNC_000220	XLOC_016835	.	transcript	3.45802	0	Inf	0.00116003
		LNC_000222	XLOC_016835	.	transcript	5.97817	0.000473667	13.6235	3.3273e-05
		LNC_000224	XLOC_016835	.	transcript	2.34834	0.00745533	8.29915	0.0012626
		LNC_000225	XLOC_016835	.	transcript	7.60305	0	Inf	0.000210849
		LNC_000227	XLOC_016867	.	transcript	0.382949	0	Inf	2.48361e-05
		LNC_000236	XLOC_017783	.	transcript	0.69222	0	Inf	0.00361398
		LNC_000343	XLOC_026885	.	transcript	0.203211	0	Inf	0.000357093
		LNC_000345	XLOC_026926	.	transcript	2.30503	0.430546	2.42055	0.000308201
		LNC_000347	XLOC_026926	.	transcript	0	0.272379	#NAME?	0.0125402
		LNC_000386	XLOC_027541	.	transcript	0	0.190088	#NAME?	0.016434
		LNC_000392	XLOC_027624	.	transcript	0.0492237	0.355678	-2.85315	0.0415069
		LNC_000409	XLOC_027877	.	transcript	0.183035	0	Inf	0.0117797
		LNC_000452	XLOC_028571	.	transcript	1.17236	0.0450727	4.70102	0.0261719
		LNC_000462	XLOC_028627	.	transcript	0.180153	0	Inf	0.00221565
		LNC_000474	XLOC_028737	.	transcript	0.270749	0	Inf	0.0165312
		LNC_000482	XLOC_028817	.	transcript	0	0.175715	#NAME?	0.020651
		LNC_000593	XLOC_030426	.	transcript	0.178252	0.0105877	4.07346	0.0394835
		LNC_000615	XLOC_030626	.	transcript	0	0.484979	#NAME?	0.0014768
		LNC_000663	XLOC_031795	.	transcript	0	0.206531	#NAME?	0.0112608
		LNC_000664	XLOC_031795	.	transcript	0.157629	0.00100867	7.28794	0.0214754
		LNC_000665	XLOC_031795	.	transcript	0.00313433	0.432579	-7.10866	0.0176804
		LNC_000695	XLOC_034799	.	transcript	0.148985	0	Inf	0.00102355
		LNC_000704	XLOC_035107	.	transcript	0.000948	0.137337	-7.17861	0.0110317
		LNC_000719	XLOC_037755	.	transcript	0	0.168162	#NAME?	0.0100146
		LNC_000725	XLOC_037772	.	transcript	0.020781	0	Inf	0.0327089
		LNC_000726	XLOC_037772	.	transcript	6.02176	0	Inf	1.49343e-07
		LNC_000758	XLOC_040629	.	transcript	1.09931	0.313117	1.81182	0.032908
		LNC_000780	XLOC_042361	.	transcript	0	0.058733	#NAME?	2.37239e-05
		LNC_000814	XLOC_043853	.	transcript	0.448165	0	Inf	0.00267037
		LNC_000849	XLOC_045838	.	transcript	0.208972	0	Inf	0.025427
		LNC_000905	XLOC_050226	.	transcript	0.206925	0	Inf	0.0023352
		LNC_000919	XLOC_050694	.	transcript	0.289858	0	Inf	0.0235488
		LNC_000947	XLOC_052014	.	transcript	0.759663	0	Inf	0.001175
		LNC_000948	XLOC_052014	.	transcript	0.664365	0	Inf	0.00157923
		LNC_000991	XLOC_055124	.	transcript	0.204457	0	Inf	0.000638287
		LNC_001005	XLOC_055947	.	transcript	0	0.077359	#NAME?	0.0206473
		LNC_001031	XLOC_058086	.	transcript	0.00177833	0.12454	-6.12994	0.0178204
		LNC_001047	XLOC_058982	.	transcript	0.00378767	0.493246	-7.02485	0.000291637
		LNC_001096	XLOC_060092	.	transcript	0.17699	0	Inf	0.013993
		LNC_001133	XLOC_060408	.	transcript	0	0.226023	#NAME?	0.00079806
		LNC_001139	XLOC_060586	.	transcript	0.146915	0	Inf	0.00792627
		LNC_001146	XLOC_060636	.	transcript	0.00111367	0.162363	-7.18776	0.00381407
		LNC_001148	XLOC_060636	.	transcript	0.861319	0	Inf	0.00204339
		LNC_001153	XLOC_060759	.	transcript	0.00407567	0.179307	-5.45925	0.0135758
		LNC_001154	XLOC_060759	.	transcript	0.347203	0.00744367	5.54362	0.00138959
		LNC_001208	XLOC_061723	.	transcript	0.110346	0	Inf	0.0236096
		LNC_001217	XLOC_061748	.	transcript	0.339475	0.009024	5.23339	0.0162513
		LNC_001326	XLOC_064079	.	transcript	0.000103	0.212197	-11.0085	0.04792
		LNC_001341	XLOC_064733	.	transcript	0.027954	0.182862	-2.70963	0.0320078
		LNC_001342	XLOC_064733	.	transcript	0.103603	0	Inf	0.00458297
		LNC_001360	XLOC_064830	.	transcript	0.389647	0	Inf	0.0074596
		LNC_001365	XLOC_064846	.	transcript	0.453577	0	Inf	0.00103248
		LNC_001388	XLOC_066720	.	transcript	0.0977677	0	Inf	0.0032434
		LNC_001389	XLOC_066720	.	transcript	0.250895	0	Inf	0.000779065
		LNC_001401	XLOC_067092	.	transcript	0	0.52933	#NAME?	0.000206208
		LNC_001406	XLOC_067093	.	transcript	0.410352	0	Inf	0.00246853
		LNC_001412	XLOC_067764	.	transcript	0.231135	0	Inf	0.0097064
		LNC_001419	XLOC_067837	.	transcript	0	0.670211	#NAME?	0.000148187
		LNC_001445	XLOC_070096	.	transcript	0.0578573	0	Inf	0.0450351
		LNC_001479	XLOC_070745	.	transcript	0.303639	0	Inf	0.0056677
		LNC_001495	XLOC_070945	.	transcript	0.269452	0.008126	5.05134	0.000729096
		LNC_001505	XLOC_071210	.	transcript	0.139533	0.000138667	9.97477	0.001932
		LNC_001510	XLOC_071340	.	transcript	0	0.138123	#NAME?	0.000781389
		LNC_001512	XLOC_071340	.	transcript	5.66667e-06	0.122039	-14.3945	0.00233879
		LNC_001515	XLOC_071348	.	transcript	0.170725	0	Inf	0.00208653
		LNC_001530	XLOC_071605	.	transcript	0	0.118768	#NAME?	0.0374381
		LNC_001559	XLOC_073124	.	transcript	0	0.166441	#NAME?	0.000760098
		LNC_001570	XLOC_074009	.	transcript	0.019776	0.654901	-5.04946	0.00278903
		LNC_001626	XLOC_076347	.	transcript	0	0.531641	#NAME?	0.0044025
		LNC_001631	XLOC_076394	.	transcript	0.402097	0.00602467	6.06052	0.00914069
		LNC_001673	XLOC_079811	.	transcript	0.309992	0	Inf	0.00454
		LNC_001674	XLOC_079854	.	transcript	0.397002	0	Inf	0.000165674
		LNC_001693	XLOC_081295	.	transcript	0.119351	0	Inf	0.0316855
		LNC_001763	XLOC_082310	.	transcript	0.169476	0	Inf	0.00227115
		LNC_001783	XLOC_083353	.	transcript	0.674628	0.002243	8.23252	2.43512e-06
		LNC_001809	XLOC_084510	.	transcript	0.00196633	0.230107	-6.87065	0.0233675
		LNC_001830	XLOC_084633	.	transcript	22.6188	0	Inf	6.88485e-05
		LNC_001849	XLOC_086126	.	transcript	0	0.794702	#NAME?	1.05275e-05
		LNC_001864	XLOC_087021	.	transcript	0.000178	0.277001	-10.6038	0.0309747
		LNC_001872	XLOC_087318	.	transcript	0	0.221393	#NAME?	0.00399693
		LNC_001879	XLOC_087344	.	transcript	0.591027	0	Inf	1.39451e-06
		LNC_001880	XLOC_087344	.	transcript	0.148622	0	Inf	0.00457923
		LNC_001881	XLOC_087344	.	transcript	0.104812	0.661144	-2.65716	0.01134
		LNC_001883	XLOC_087391	.	transcript	0	0.476888	#NAME?	0.00362415
		LNC_001890	XLOC_087469	.	transcript	0	0.0897783	#NAME?	0.0234744
		LNC_001916	XLOC_087865	.	transcript	2.25099	0.319264	2.81774	0.022269
		LNC_001927	XLOC_088268	.	transcript	0.000326333	0.170595	-9.03001	0.0389852
		LNC_001967	XLOC_090561	.	transcript	0.140877	0	Inf	2.09345e-05
		LNC_002000	XLOC_092229	.	transcript	0	0.0255507	#NAME?	0.00517591
		LNC_002005	XLOC_092292	.	transcript	0	0.085355	#NAME?	0.000809708
		LNC_002006	XLOC_092292	.	transcript	0	0.214764	#NAME?	0.000760906
		LNC_002019	XLOC_092569	.	transcript	0	0.998934	#NAME?	0.000765487
		LNC_002039	XLOC_093125	.	transcript	0.0434507	0.479521	-3.46414	0.0452412
		LNC_002083	XLOC_096684	.	transcript	0	0.676013	#NAME?	0.0115555
		LNC_002127	XLOC_098262	.	transcript	0	1.12666	#NAME?	1.1461e-06
		LNC_002191	XLOC_104264	.	transcript	0	0.042583	#NAME?	0.0350896
		LNC_002212	XLOC_105066	.	transcript	0.037163	0.363148	-3.28862	0.0102936
		LNC_002237	XLOC_106071	.	transcript	0.123888	0	Inf	0.0289097
		LNC_002313	XLOC_113617	.	transcript	0.148178	0	Inf	0.0346091
		LNC_002318	XLOC_113673	.	transcript	0	0.191901	#NAME?	0.0400701
		LNC_002324	XLOC_113740	.	transcript	0	0.192076	#NAME?	0.00753816
		LNC_002326	XLOC_113796	.	transcript	0.0621943	0	Inf	0.000622927
		LNC_002336	XLOC_114092	.	transcript	0.006343	0.14285	-4.49319	0.0479891
		LNC_002372	XLOC_117044	.	transcript	0.337786	0	Inf	0.000121678
		LNC_002396	XLOC_117601	.	transcript	0	0.231555	#NAME?	0.00258972
		LNC_002405	XLOC_117653	.	transcript	0	0.129941	#NAME?	0.00889302
		LNC_002431	XLOC_119426	.	transcript	0	0.195964	#NAME?	0.00672306
		LNC_002433	XLOC_119426	.	transcript	0.16207	0	Inf	0.00469208
		LNC_002482	XLOC_120237	.	transcript	0.207194	0.00262367	6.30326	0.0121021
		LNC_002567	XLOC_125899	.	transcript	0.000996333	0.346771	-8.44314	0.000689111
		LNC_002576	XLOC_126526	.	transcript	0.175022	0	Inf	0.0436698
		LNC_002590	XLOC_126650	.	transcript	0.010225	0.544896	-5.73581	0.00583106
		LNC_002606	XLOC_129627	.	transcript	0	0.225326	#NAME?	0.0485723
		LNC_002620	XLOC_130263	.	transcript	0.39683	0	Inf	0.0340633
		LNC_002638	XLOC_134198	.	transcript	0.5503	0	Inf	3.64484e-06
		LNC_002689	XLOC_135351	.	transcript	0	0.166003	#NAME?	0.0131119
		LNC_002767	XLOC_139673	.	transcript	0.257837	0.0194187	3.73095	0.0461188
		LNC_002770	XLOC_140007	.	transcript	0.187986	0.00153567	6.93562	0.0452765
		LNC_002771	XLOC_140007	.	transcript	0	0.06298	#NAME?	0.00994247
		LNC_002781	XLOC_140454	.	transcript	0.511421	0.0784953	2.70383	0.0183551
		LNC_002820	XLOC_141056	.	transcript	0	0.196711	#NAME?	0.0153663
		LNC_002843	XLOC_141416	.	transcript	0	0.311546	#NAME?	0.0249202
		LNC_002857	XLOC_142024	.	transcript	0.124432	0.00514567	4.59586	0.0135611
		LNC_002858	XLOC_142024	.	transcript	0.440624	0	Inf	5.62851e-08
		LNC_002860	XLOC_142024	.	transcript	0.046616	0	Inf	0.00511889
		LNC_002899	XLOC_143334	.	transcript	0	0.0380363	#NAME?	0.00362406
		LNC_002901	XLOC_143334	.	transcript	0	0.013169	#NAME?	0.0155875
		LNC_002908	XLOC_144103	.	transcript	0.214979	0	Inf	0.0105447
		LNC_002911	XLOC_144122	.	transcript	0.14056	0	Inf	0.00123115
		LNC_002970	XLOC_150422	.	transcript	0.066285	0	Inf	0.0254209
		LNC_003057	XLOC_156281	.	transcript	0.196881	0.00283	6.12038	0.0297412
		LNC_003065	XLOC_157879	.	transcript	0.287489	0	Inf	0.00367937
		LNC_003109	XLOC_159009	.	transcript	0.123307	0	Inf	0.000250365
		LNC_003206	XLOC_161573	.	transcript	0.188891	1.65266	-3.12917	0.0307073
		LNC_003229	XLOC_161735	.	transcript	0.0677037	0	Inf	0.0159285
		LNC_003248	XLOC_162442	.	transcript	0.199623	0	Inf	0.0112781
		LNC_003281	XLOC_162748	.	transcript	0.0341917	0	Inf	0.0308459
		LNC_003294	XLOC_163055	.	transcript	0.04709	0	Inf	0.00811701
		LNC_003301	XLOC_163084	.	transcript	0.00420433	0.192715	-5.51845	0.0293458
		LNC_003313	XLOC_164153	.	transcript	0	0.207757	#NAME?	0.0362195
		LNC_003363	XLOC_168612	.	transcript	0	0.508716	#NAME?	0.000162053
		LNC_003372	XLOC_168920	.	transcript	0	0.113833	#NAME?	0.00687055
		LNC_003432	XLOC_174890	.	transcript	0	0.128804	#NAME?	0.00192356
		LNC_003468	XLOC_178414	.	transcript	0	0.143476	#NAME?	0.00642696
		LNC_003474	XLOC_178514	.	transcript	0	0.364316	#NAME?	0.0288044
		LNC_003491	XLOC_179255	.	transcript	0	0.177777	#NAME?	0.00556719
		LNC_003507	XLOC_180566	.	transcript	0	0.598415	#NAME?	0.00159332
		LNC_003528	XLOC_181120	.	transcript	0	0.129742	#NAME?	0.000145313
		LNC_003529	XLOC_181120	.	transcript	0	0.270388	#NAME?	0.000305215
		LNC_003531	XLOC_181120	.	transcript	2.42686	0	Inf	4.97129e-13
		LNC_003544	XLOC_181763	.	transcript	0	0.160094	#NAME?	0.032717
		LNC_003580	XLOC_186101	.	transcript	0.175213	0	Inf	2.20341e-12
		LNC_003609	XLOC_187969	.	transcript	0	0.0743543	#NAME?	0.0191087
		LNC_003650	XLOC_190486	.	transcript	0	0.163732	#NAME?	0.0358941
		LNC_003661	XLOC_190534	.	transcript	0	0.313405	#NAME?	0.000100265
		LNC_003678	XLOC_190774	.	transcript	0.135144	0.00999867	3.75662	0.0469882
		LNC_003744	XLOC_196317	.	transcript	0.0886453	0	Inf	0.0277872
		LNC_003756	XLOC_197110	.	transcript	0	0.647219	#NAME?	6.08315e-06
		LNC_003766	XLOC_197266	.	transcript	0	0.165014	#NAME?	0.016969
		LNC_003814	XLOC_202046	.	transcript	0.00134333	0.202833	-7.23833	0.0011356
		LNC_003826	XLOC_203181	.	transcript	0.00671633	0.151023	-4.49095	0.0249606
		LNC_003851	XLOC_204955	.	transcript	0.1794	0.00605433	4.88907	0.00651233
		LNC_003852	XLOC_204955	.	transcript	0.118338	0	Inf	0.0106836
		LNC_003866	XLOC_205659	.	transcript	0.0748043	0	Inf	0.00935544
		LNC_003867	XLOC_205659	.	transcript	0	0.300378	#NAME?	0.00382453
		LNC_003868	XLOC_205659	.	transcript	0.595398	0	Inf	7.83783e-09
		LNC_003871	XLOC_205659	.	transcript	0.0719537	0	Inf	0.0182512
		LNC_003872	XLOC_205763	.	transcript	0	0.411692	#NAME?	0.00576741
		LNC_003887	XLOC_207644	.	transcript	0	10.2034	#NAME?	2.98888e-07
		LNC_003888	XLOC_207645	.	transcript	0	0.218997	#NAME?	0.0443089
		LNC_003897	XLOC_207765	.	transcript	0	0.48763	#NAME?	1.22546e-05
		LNC_003921	XLOC_207976	.	transcript	0.211375	0	Inf	0.0207666
		LNC_003924	XLOC_207976	.	transcript	0.111643	0	Inf	0.0412863
		LNC_003935	XLOC_209332	.	transcript	0	0.196165	#NAME?	8.74243e-05
		LNC_003978	XLOC_213672	.	transcript	0.039923	0.535456	-3.74548	0.0101099
		LNC_004017	XLOC_215037	.	transcript	0.000562333	0.142831	-7.98867	0.0270686
		LNC_004026	XLOC_215988	.	transcript	0.173056	0	Inf	0.0280912
		LNC_004034	XLOC_216373	.	transcript	0	0.209652	#NAME?	0.0106514
		LNC_004074	XLOC_218666	.	transcript	0.469971	0.0804483	2.54644	0.0147769
		LNC_004075	XLOC_218673	.	transcript	0.267112	0.0512463	2.38192	0.0330616
		LNC_004119	XLOC_221589	.	transcript	0.768494	0.0128513	5.90204	0.0370149
		LNC_004120	XLOC_221597	.	transcript	0.183776	0	Inf	0.0181355
		LNC_004157	XLOC_224813	.	transcript	0.0821737	0	Inf	0.0439595
		LNC_004165	XLOC_224892	.	transcript	0.327957	0	Inf	0.0181028
		LNC_004184	XLOC_225867	.	transcript	0	0.133864	#NAME?	0.0199132
		LNC_004207	XLOC_226328	.	transcript	2.3926	0	Inf	4.88639e-06
		LNC_004213	XLOC_226693	.	transcript	0.00323767	0.216183	-6.06115	0.0286516
		LNC_004218	XLOC_226846	.	transcript	0.295371	0	Inf	0.0145184
		LNC_004226	XLOC_227162	.	transcript	0	0.099301	#NAME?	0.000223156
		LNC_004272	XLOC_230753	.	transcript	0	0.129335	#NAME?	0.0079702
		LNC_004292	XLOC_232018	.	transcript	0	0.156518	#NAME?	0.0474821
		LNC_004328	XLOC_233335	.	transcript	0.00401767	0.157319	-5.29119	0.00268641
		LNC_004334	XLOC_234187	.	transcript	0	0.243219	#NAME?	0.000936758
		LNC_004359	XLOC_235873	.	transcript	0.189141	0	Inf	0.0103585
		LNC_004382	XLOC_237537	.	transcript	0.030705	0.751256	-4.61276	0.0207566
		LNC_004384	XLOC_237537	.	transcript	0.113772	0	Inf	0.00621454
		LNC_004386	XLOC_237629	.	transcript	0.11271	0	Inf	0.0225761
		LNC_004421	XLOC_239975	.	transcript	0.266008	0.00568867	5.54724	0.00879065
		LNC_004426	XLOC_240020	.	transcript	0	0.0785127	#NAME?	0.0156886
		LNC_004428	XLOC_240020	.	transcript	0.0349373	0.421872	-3.59396	0.0261193
		LNC_004430	XLOC_240020	.	transcript	0	0.049133	#NAME?	0.0248132
		LNC_004468	XLOC_241581	.	transcript	0.130474	0.0148817	3.13215	0.0490035
		LNC_004470	XLOC_241613	.	transcript	0.311737	1.42299	-2.19053	0.0401602
		LNC_004487	XLOC_243343	.	transcript	0.587912	0.166413	1.82083	0.0423137
		LNC_004497	XLOC_243502	.	transcript	0.00137633	0.222518	-7.33695	0.0161127
		LNC_004511	XLOC_244599	.	transcript	0	0.126781	#NAME?	0.0396566
		LNC_004572	XLOC_246897	.	transcript	0.002668	0.874763	-8.35699	0.00961857
		LNC_004589	XLOC_247609	.	transcript	0.104346	0	Inf	0.00994463
		LNC_004604	XLOC_248033	.	transcript	0	0.171927	#NAME?	0.0494984
		LNC_004607	XLOC_248083	.	transcript	0.0595567	1.07988	-4.18046	0.000469427
		LNC_004663	XLOC_250422	.	transcript	0.0167507	0.489767	-4.86981	0.00219234
		LNC_004692	XLOC_253170	.	transcript	0.297863	0	Inf	0.0396369
		LNC_004711	XLOC_254846	.	transcript	0.200699	0	Inf	0.0138305
		LNC_004724	XLOC_255043	.	transcript	0.009813	0.416585	-5.40777	0.0083915
		LNC_004755	XLOC_256211	.	transcript	0.186069	0	Inf	0.0013752
		LNC_004770	XLOC_257562	.	transcript	0.0957943	0	Inf	0.00163222
		LNC_004835	XLOC_262366	.	transcript	0	0.335114	#NAME?	0.00277332
		LNC_004857	XLOC_263259	.	transcript	0.255985	0	Inf	3.31335e-05
		LNC_004859	XLOC_263260	.	transcript	0.328573	0	Inf	0.00265712
		LNC_004898	XLOC_264033	.	transcript	0.0123117	0.91083	-6.20908	0.0025493
		LNC_004921	XLOC_265188	.	transcript	0.185488	0	Inf	0.00771885
		LNC_004998	XLOC_267145	.	transcript	0	0.235081	#NAME?	1.57309e-05
		LNC_005034	XLOC_271626	.	transcript	0.0748723	0	Inf	0.0367038
		LNC_005079	XLOC_274826	.	transcript	0	0.0322463	#NAME?	0.00298584
		LNC_005147	XLOC_280911	.	transcript	1.39724	0	Inf	0.00424642
		LNC_005150	XLOC_280976	.	transcript	0.56665	0.000882667	9.32637	0.0048821
		LNC_005153	XLOC_280976	.	transcript	0.2823	0	Inf	0.0269068
		LNC_005161	XLOC_281100	.	transcript	0	0.211497	#NAME?	0.0310835
		LNC_005178	XLOC_281424	.	transcript	0.590674	0	Inf	1.37816e-06
		LNC_005251	XLOC_284292	.	transcript	0	0.234079	#NAME?	0.0389206
		LNC_005254	XLOC_284427	.	transcript	0.228239	0.025372	3.16924	0.0254623
		LNC_005274	XLOC_285155	.	transcript	0.196381	0	Inf	8.1692e-05
		LNC_005296	XLOC_287449	.	transcript	0	0.615051	#NAME?	0.002219
		LNC_005326	XLOC_289191	.	transcript	0.0331627	1.04746	-4.98119	0.00910853
		LNC_005334	XLOC_289483	.	transcript	0.170199	0	Inf	0.0170012
		LNC_005362	XLOC_292971	.	transcript	0.167819	0	Inf	0.013967
		LNC_005508	XLOC_300095	.	transcript	0.122409	0	Inf	0.0405683
		LNC_005540	XLOC_303750	.	transcript	0.0250607	0.215836	-3.10644	0.0153746
		LNC_005584	XLOC_306686	.	transcript	0.276439	0.0119147	4.53615	0.0266478
		LNC_005632	XLOC_311450	.	transcript	0.170535	0	Inf	0.0176861
		LNC_005634	XLOC_311450	.	transcript	0.116804	0	Inf	0.00460483
		LNC_005649	XLOC_313326	.	transcript	0.321145	0.000160667	10.9649	0.00400876
		LNC_005656	XLOC_313397	.	transcript	0	0.600218	#NAME?	0.00481431
		LNC_005660	XLOC_313530	.	transcript	0.105933	0	Inf	0.0274132
		LNC_005760	XLOC_319303	.	transcript	0	0.757431	#NAME?	0.00821986
		LNC_005773	XLOC_319850	.	transcript	0.434035	0	Inf	0.0321292
		LNC_005823	XLOC_321509	.	transcript	0.180417	0	Inf	0.00979588
		LNC_005833	XLOC_321568	.	transcript	1.64576	0.009937	7.37173	0.00185782
		LNC_005876	XLOC_324952	.	transcript	0.0831647	0.001612	5.68905	0.0245458
		LNC_005877	XLOC_324952	.	transcript	0	0.121231	#NAME?	0.00796919
		LNC_005878	XLOC_324952	.	transcript	0.366597	0	Inf	0.000457785
		LNC_005891	XLOC_325135	.	transcript	0.531207	0.0752827	2.81888	0.0159779
		LNC_005932	XLOC_326408	.	transcript	0.001896	0.300702	-7.30923	0.000903365
		LNC_006007	XLOC_329946	.	transcript	0.311631	0.0223723	3.80005	0.0165493
		LNC_006014	XLOC_329955	.	transcript	0	0.109182	#NAME?	0.0329186
		LNC_006020	XLOC_330097	.	transcript	0	0.276989	#NAME?	0.031981
		LNC_006028	XLOC_330211	.	transcript	6.72524	0.793993	3.08239	0.0480223
		LNC_006029	XLOC_330211	.	transcript	2.84266	0.249256	3.51154	0.0282642
		LNC_006030	XLOC_330211	.	transcript	1.74573	0.217821	3.00261	0.0349097
		LNC_006036	XLOC_330430	.	transcript	0.160403	0	Inf	0.00687946
		LNC_006043	XLOC_330781	.	transcript	0	0.243182	#NAME?	0.00784305
		LNC_006099	XLOC_334856	.	transcript	0	0.186814	#NAME?	0.0187065
		LNC_006108	XLOC_335030	.	transcript	0.185311	0.000644	8.16867	0.0309016
		LNC_006196	XLOC_338264	.	transcript	0	0.165695	#NAME?	0.0220888
		LNC_006200	XLOC_338288	.	transcript	0.00432367	0.0881197	-4.34914	0.0217617
		LNC_006225	XLOC_338628	.	transcript	0	0.234907	#NAME?	0.00738109
		LNC_006247	XLOC_341914	.	transcript	0.562379	0.0758523	2.89028	0.00850625
		LNC_006303	XLOC_343867	.	transcript	0	0.187778	#NAME?	0.00174002
		LNC_006307	XLOC_343903	.	transcript	0.185403	0	Inf	0.0298241
		LNC_006327	XLOC_344703	.	transcript	0.130864	0	Inf	0.0112861
		LNC_006332	XLOC_344713	.	transcript	0.0933247	0	Inf	0.00834417
		LNC_006364	XLOC_347255	.	transcript	0.190984	0.0121657	3.97256	0.00369312
		LNC_006375	XLOC_347951	.	transcript	0.623538	0.00691267	6.49509	0.00330116
		LNC_006396	XLOC_348527	.	transcript	0.383444	0	Inf	2.66292e-10
		LNC_006419	XLOC_349127	.	transcript	0	0.147244	#NAME?	0.0011607
		LNC_006445	XLOC_350054	.	transcript	0.22605	0.014982	3.91534	0.0277983
		LNC_006447	XLOC_350391	.	transcript	0.0107677	0.216404	-4.32895	0.0134636
		LNC_006466	XLOC_351387	.	transcript	0	0.135565	#NAME?	0.0108227
		LNC_006482	XLOC_353679	.	transcript	0.600813	0	Inf	0.0111142
		LNC_006485	XLOC_353746	.	transcript	0.0690927	0.97926	-3.82509	0.0128251
		LNC_006498	XLOC_353966	.	transcript	0.242513	0.00663233	5.1924	0.000572248
		LNC_006516	XLOC_354698	.	transcript	0.201527	0	Inf	0.000151512
		LNC_006540	XLOC_356662	.	transcript	1.3762	5.39914	-1.97203	0.0119644
		LNC_006541	XLOC_356754	.	transcript	0.511668	0	Inf	0.00450094
		LNC_006549	XLOC_356881	.	transcript	0	0.519787	#NAME?	0.0034102
		LNC_006606	XLOC_357931	.	transcript	0.754643	0	Inf	1.38017e-07
		LNC_006614	XLOC_357931	.	transcript	0.238582	0	Inf	2.99384e-05
		LNC_006626	XLOC_357955	.	transcript	0	0.074217	#NAME?	0.000295214
		LNC_006641	XLOC_358000	.	transcript	0	0.336627	#NAME?	0.0140486
		LNC_006646	XLOC_358052	.	transcript	0.00232633	0.123839	-5.73426	0.0104155
		LNC_006657	XLOC_358065	.	transcript	0.000751	0.0964573	-7.00493	0.00498353
		LNC_006658	XLOC_358065	.	transcript	0.000419333	0.0710643	-7.40488	0.00704818
		LNC_006666	XLOC_358214	.	transcript	0	0.375746	#NAME?	0.00569358
		LNC_006685	XLOC_358527	.	transcript	0.195308	0	Inf	0.0175251
		LNC_006688	XLOC_358527	.	transcript	0.000414	0.115135	-8.11948	0.00107534
		LNC_006690	XLOC_358527	.	transcript	0.117215	0.00335867	5.12512	0.00953482
		LNC_006716	XLOC_361410	.	transcript	0.361857	0	Inf	0.000317558
		LNC_006718	XLOC_361410	.	transcript	0.332164	0	Inf	0.00167787
		LNC_006720	XLOC_361410	.	transcript	1.72934	0.417118	2.05169	0.0392398
		LNC_006753	XLOC_362925	.	transcript	0.204979	0.00540367	5.24539	0.0138725
		LNC_006760	XLOC_363172	.	transcript	0.170784	0	Inf	0.00971107
		LNC_006901	XLOC_371923	.	transcript	0	0.176722	#NAME?	0.00240258
		LNC_006960	XLOC_372655	.	transcript	0.156418	0	Inf	0.0308401
		LNC_007050	XLOC_380517	.	transcript	0	0.171995	#NAME?	0.00389933
		LNC_007079	XLOC_382421	.	transcript	0.421532	0	Inf	2.30366e-06
		LNC_007099	XLOC_384386	.	transcript	0.00152033	2.94259	-10.9185	9.75452e-07
		LNC_007100	XLOC_384386	.	transcript	1.79988	0.00797967	7.81736	8.94365e-06
		LNC_007124	XLOC_384956	.	transcript	0	0.149086	#NAME?	0.0276189
		LNC_007161	XLOC_389203	.	transcript	0	0.176274	#NAME?	0.0425293
		LNC_007229	XLOC_396822	.	transcript	0.105026	0	Inf	0.000505126
		LNC_007246	XLOC_398705	.	transcript	0	0.85454	#NAME?	0.0071662
		LNC_007285	XLOC_401275	.	transcript	0	0.662962	#NAME?	2.42026e-10
		LNC_007308	XLOC_403491	.	transcript	0.733293	0.0981537	2.90128	0.00151592
		LNC_007309	XLOC_403491	.	transcript	0	0.118827	#NAME?	0.000125722
		LNC_007343	XLOC_406536	.	transcript	0.184714	0.00907867	4.34667	0.0310408
		LNC_007396	XLOC_408321	.	transcript	0.148888	0.00177633	6.38918	0.0217339
		LNC_007402	XLOC_408463	.	transcript	0.243227	0.0260477	3.22308	0.0496506
		LNC_007524	XLOC_417210	.	transcript	0.118181	0	Inf	0.0114612
		LNC_007537	XLOC_417316	.	transcript	0.208186	0	Inf	0.0225835
		LNC_007574	XLOC_419083	.	transcript	0.151973	0.005943	4.67648	0.0327726
		LNC_007611	XLOC_421066	.	transcript	0.0572873	0	Inf	0.0206263
		LNC_007618	XLOC_421132	.	transcript	0	0.214017	#NAME?	0.0106512
		LNC_007657	XLOC_423578	.	transcript	0	0.204539	#NAME?	0.00564788
		LNC_007680	XLOC_424490	.	transcript	0	0.112305	#NAME?	0.00295004
		LNC_007690	XLOC_424602	.	transcript	0.181206	0	Inf	0.00442711
		LNC_007698	XLOC_424682	.	transcript	0.0997203	0	Inf	0.0241821
		LNC_007718	XLOC_425119	.	transcript	0.00853133	0.100298	-3.55538	0.0387825
		LNC_007767	XLOC_426289	.	transcript	0.395635	0.0113903	5.11829	0.00193567
		LNC_007768	XLOC_426289	.	transcript	0.0445147	0.568076	-3.67373	0.012778
		LNC_007802	XLOC_427759	.	transcript	0.160475	0	Inf	0.0220482
		LNC_007804	XLOC_427759	.	transcript	0.193159	0.00802633	4.5889	0.0158265
		LNC_007806	XLOC_428135	.	transcript	0	0.390813	#NAME?	0.0130638
		LNC_007807	XLOC_428135	.	transcript	0.0622033	0.95739	-3.94404	0.000180961
		LNC_007810	XLOC_428135	.	transcript	0.750105	0.00206367	8.50574	5.66417e-10
		LNC_007814	XLOC_428135	.	transcript	0	0.250753	#NAME?	0.0472577
		LNC_007826	XLOC_428314	.	transcript	0.200929	0	Inf	0.0439506
		LNC_007840	XLOC_428842	.	transcript	0.185934	0	Inf	0.0125723
		LNC_007863	XLOC_430472	.	transcript	0.381019	0	Inf	0.000419712
		LNC_007864	XLOC_430472	.	transcript	0	0.068905	#NAME?	0.0101367
		LNC_007970	XLOC_436340	.	transcript	0.203625	0	Inf	0.0157439
		LNC_008014	XLOC_438389	.	transcript	0.0258253	0.200293	-2.95526	0.0496948
		LNC_008052	XLOC_439582	.	transcript	0.215215	0	Inf	0.00426497
		LNC_008066	XLOC_440589	.	transcript	0.0326293	0.338829	-3.37632	0.0396755
		LNC_008069	XLOC_440589	.	transcript	1.78115	0.607277	1.55238	0.0235632
		LNC_008073	XLOC_440614	.	transcript	0	0.221325	#NAME?	0.0146981
		LNC_008075	XLOC_440614	.	transcript	0	0.114721	#NAME?	0.011599
		LNC_008119	XLOC_441413	.	transcript	0	0.101295	#NAME?	0.0249163
		LNC_008128	XLOC_441884	.	transcript	0	0.107943	#NAME?	0.0485898
		LNC_008136	XLOC_442323	.	transcript	0.001107	0.192978	-7.44563	0.0015809
		LNC_008146	XLOC_442638	.	transcript	2.01847	0.8921	1.17799	0.0414315
		LNC_008148	XLOC_442638	.	transcript	0.0831833	1.02475	-3.62283	0.000447133
		LNC_008159	XLOC_444287	.	transcript	0.756158	0	Inf	0.00667968
		LNC_008202	XLOC_446192	.	transcript	0.363542	0.025551	3.83067	0.0129268
		LNC_008213	XLOC_446510	.	transcript	0.0578133	0.86547	-3.90401	0.0106056
		LNC_008216	XLOC_446516	.	transcript	0.4282	0	Inf	0.00321127
		LNC_008240	XLOC_447180	.	transcript	0.113543	0	Inf	0.0434955
		LNC_008334	XLOC_450842	.	transcript	0.018725	0.271829	-3.85966	0.010869
		LNC_008345	XLOC_450860	.	transcript	0	0.155999	#NAME?	0.00896001
		LNC_008356	XLOC_450919	.	transcript	0.003245	0.126172	-5.28103	0.0221709
		LNC_008366	XLOC_451879	.	transcript	0	0.101477	#NAME?	0.0419464
		LNC_008504	XLOC_458320	.	transcript	0.00106467	0.112421	-6.72237	0.0266277
		LNC_008514	XLOC_458423	.	transcript	0	0.111311	#NAME?	0.0433515
		LNC_008516	XLOC_458437	.	transcript	0.231966	0	Inf	0.00150418
		LNC_008567	XLOC_458784	.	transcript	0	0.320067	#NAME?	0.003357
		LNC_008589	XLOC_459365	.	transcript	0	0.120995	#NAME?	0.0160543
		LNC_008610	XLOC_459620	.	transcript	0.00378167	0.240183	-5.98897	0.00323234
		LNC_008611	XLOC_459620	.	transcript	0	0.573536	#NAME?	4.5159e-05
		LNC_008613	XLOC_459620	.	transcript	0	0.269513	#NAME?	0.00272156
		LNC_008614	XLOC_459620	.	transcript	0.66531	0.00503467	7.04599	2.53331e-05
		LNC_008627	XLOC_460007	.	transcript	0.216427	0.0254347	3.08901	0.0339065
		LNC_008654	XLOC_460331	.	transcript	0.369647	1.83862	-2.31441	0.0381815
		LNC_008688	XLOC_460761	.	transcript	0.310184	13.506	-5.44433	0.0136659
		LNC_008691	XLOC_460761	.	transcript	0.00286633	0.786595	-8.10027	0.00996421
		LNC_008693	XLOC_460761	.	transcript	17.5324	0	Inf	0.000231735
		LNC_008696	XLOC_460761	.	transcript	12.3915	0	Inf	0.000344804
		LNC_008700	XLOC_460761	.	transcript	0	11.8018	#NAME?	0.000442273
		LNC_008702	XLOC_460761	.	transcript	4.31264	1.75126	1.30018	0.0282291
		LNC_008736	XLOC_460852	.	transcript	0.908854	0	Inf	0.00143998
		LNC_008737	XLOC_460852	.	transcript	2.98486	0	Inf	0.00121443
		LNC_008755	XLOC_461443	.	transcript	0.239017	0	Inf	0.0145672
		LNC_008833	XLOC_466294	.	transcript	0	0.421748	#NAME?	3.55492e-07
		LNC_008847	XLOC_467625	.	transcript	0.0372167	0.3865	-3.37645	0.0281203
		LNC_008876	XLOC_469574	.	transcript	0.0876773	0	Inf	0.0316798
		LNC_008885	XLOC_469737	.	transcript	0.152858	0.0125983	3.60089	0.00826287
		LNC_008886	XLOC_469742	.	transcript	0	0.105959	#NAME?	0.0420811
		LNC_008919	XLOC_470104	.	transcript	0.336895	0	Inf	3.94283e-05
		LNC_008971	XLOC_470826	.	transcript	0	0.0890217	#NAME?	0.00302489
		LNC_008973	XLOC_470826	.	transcript	0.00232267	0.0616373	-4.72995	0.0189117
		LNC_008974	XLOC_470826	.	transcript	0	0.118578	#NAME?	0.000646672
		LNC_008988	XLOC_470973	.	transcript	0	0.080557	#NAME?	0.0458929
		LNC_009018	XLOC_471504	.	transcript	0.319306	0	Inf	0.00416311
		LNC_009020	XLOC_471504	.	transcript	0	0.093543	#NAME?	0.00555813
		LNC_009025	XLOC_471504	.	transcript	0.0122017	0.283722	-4.53933	0.0126664
		LNC_009028	XLOC_471504	.	transcript	0	0.683591	#NAME?	7.52477e-05
		LNC_009029	XLOC_471504	.	transcript	0	0.143892	#NAME?	0.0156866
		LNC_009030	XLOC_471504	.	transcript	0.206647	0	Inf	0.00835727
		LNC_009031	XLOC_471504	.	transcript	0	0.606514	#NAME?	0.000137911
		LNC_009082	XLOC_472323	.	transcript	0.117999	0	Inf	0.010935
		LNC_009129	XLOC_472896	.	transcript	0.186158	0	Inf	0.018313
		LNC_009207	XLOC_479549	.	transcript	0	0.528318	#NAME?	1.38403e-05
		LNC_009271	XLOC_481784	.	transcript	0.139559	0.00183433	6.24947	0.0490534
		LNC_009301	XLOC_483119	.	transcript	0	0.140754	#NAME?	0.0423677
		LNC_009332	XLOC_485164	.	transcript	6.81149	0	Inf	1.10616e-06
		LNC_009333	XLOC_485164	.	transcript	0	4.82659	#NAME?	0.000816928
		LNC_009358	XLOC_487790	.	transcript	0.554898	0	Inf	0.000395279
		LNC_009393	XLOC_490507	.	transcript	0	0.0524037	#NAME?	0.00984611
		LNC_009415	XLOC_491835	.	transcript	0.133907	0	Inf	0.0165339
		LNC_009418	XLOC_491837	.	transcript	0.198276	0	Inf	0.00239949
		LNC_009434	XLOC_492191	.	transcript	0.0595917	0	Inf	0.0121624
		LNC_009441	XLOC_492314	.	transcript	0.228353	0	Inf	0.0241848
		LNC_009546	XLOC_498827	.	transcript	0.00623833	1.73228	-8.1173	0.0147548
		LNC_009559	XLOC_499093	.	transcript	0.558501	0	Inf	0.00504494
		LNC_009565	XLOC_499413	.	transcript	0	0.0932073	#NAME?	5.13435e-05
		LNC_009567	XLOC_499413	.	transcript	0.492659	0.134978	1.86786	0.0164834
		LNC_009602	XLOC_500341	.	transcript	0.162209	0.0135447	3.58205	0.0409634
		LNC_009609	XLOC_500687	.	transcript	0.255149	0	Inf	0.00571758
		LNC_009612	XLOC_500687	.	transcript	0.00152	0.40926	-8.0728	1.83374e-05
		LNC_009613	XLOC_500687	.	transcript	0	0.212073	#NAME?	0.000613758
		LNC_009620	XLOC_500992	.	transcript	0.105119	0.00997467	3.39761	0.0423735
		LNC_009627	XLOC_501029	.	transcript	0.128491	0	Inf	0.0147337
		LNC_009665	XLOC_508129	.	transcript	0	0.156367	#NAME?	0.0187894
		LNC_009667	XLOC_508803	.	transcript	0.0246367	0.530786	-4.42925	0.0025155
		LNC_009698	XLOC_513317	.	transcript	0	0.169231	#NAME?	0.0218088
		LNC_009730	XLOC_515778	.	transcript	0.238709	0	Inf	0.00587124
		LNC_009731	XLOC_515778	.	transcript	0.0822567	0	Inf	0.0445147
		LNC_009752	XLOC_517265	.	transcript	0.045808	0	Inf	0.037313
		LNC_009753	XLOC_517265	.	transcript	0	0.041315	#NAME?	0.0432963
		LNC_009799	XLOC_519063	.	transcript	0.0106747	1.75448	-7.36071	0.00114766
		LNC_009802	XLOC_519086	.	transcript	0	0.36464	#NAME?	0.000310679
		LNC_009818	XLOC_519876	.	transcript	0	0.571901	#NAME?	0.000446359
		LNC_009834	XLOC_522439	.	transcript	0.151492	0	Inf	0.00162164
		LNC_009879	XLOC_532818	.	transcript	0	0.37723	#NAME?	0.0113235
		LNC_009881	XLOC_532852	.	transcript	0	0.16186	#NAME?	0.0485603
		LNC_009887	XLOC_532973	.	transcript	0	0.152635	#NAME?	0.00342465
		LNC_009902	XLOC_535492	.	transcript	0	0.271908	#NAME?	0.0280293
		LNC_009938	XLOC_537143	.	transcript	0.032503	0.317192	-3.28671	0.0399611
		LNC_009958	XLOC_538846	.	transcript	0.020048	0.33466	-4.06117	0.0434703
		LNC_009979	XLOC_540607	.	transcript	0.101273	0	Inf	0.0396753
		LNC_009998	XLOC_543398	.	transcript	0.016401	0.321743	-4.29405	0.000944044
		LNC_010004	XLOC_543398	.	transcript	0	0.0226807	#NAME?	0.0479855
		LNC_010005	XLOC_543398	.	transcript	6.63333e-05	0.222078	-11.709	0.000617141
		LNC_010006	XLOC_543398	.	transcript	0.255806	1.9e-05	13.7168	0.000914608
		LNC_010014	XLOC_543413	.	transcript	0.0587283	0	Inf	0.0105163
		LNC_010069	XLOC_545880	.	transcript	0.690743	0	Inf	0.00865342
		LNC_010096	XLOC_547978	.	transcript	1.6686	0.232702	2.84208	0.00261795
		LNC_010168	XLOC_551629	.	transcript	0	0.322999	#NAME?	0.00210984
		LNC_010171	XLOC_551646	.	transcript	0	0.065958	#NAME?	0.0155846
		LNC_010188	XLOC_552016	.	transcript	0.0901643	0	Inf	0.00844904
		LNC_010204	XLOC_552597	.	transcript	0.132152	0.00407433	5.01949	0.033911
		LNC_010209	XLOC_553609	.	transcript	0.143635	0	Inf	0.0466419
		LNC_010231	XLOC_556304	.	transcript	0.00228133	0.214852	-6.55732	0.0227818
		LNC_010251	XLOC_557202	.	transcript	0	0.134126	#NAME?	0.0127505
		LNC_010262	XLOC_557517	.	transcript	0.259265	0.0189193	3.77649	0.0303548
		LNC_010302	XLOC_561228	.	transcript	0.241768	0	Inf	0.00278912
		LNC_010305	XLOC_561244	.	transcript	0.637812	0	Inf	0.000256307
		LNC_010325	XLOC_561934	.	transcript	0.18739	0	Inf	0.00593334
		LNC_010351	XLOC_563230	.	transcript	0.273114	0.0213727	3.67566	0.0333698
		LNC_010392	XLOC_564662	.	transcript	0.008396	0.219765	-4.71011	0.00360741
		LNC_010423	XLOC_567570	.	transcript	0	0.253361	#NAME?	0.018167
		LNC_010442	XLOC_567964	.	transcript	0	0.100447	#NAME?	0.0169664
		LNC_010505	XLOC_569257	.	transcript	0.265592	0.002914	6.51007	0.00358529
		LNC_010522	XLOC_569451	.	transcript	0.018826	0.542926	-4.84996	0.0124327
		LNC_010564	XLOC_572638	.	transcript	0.377498	0	Inf	0.00607018
		LNC_010572	XLOC_572765	.	transcript	0.112674	0	Inf	0.0446509
		LNC_010592	XLOC_573973	.	transcript	0.022925	0.308563	-3.75057	0.0373252
		LNC_010609	XLOC_574868	.	transcript	0.380698	0.00966733	5.29938	0.00661517
		LNC_010704	XLOC_580474	.	transcript	0.490262	0	Inf	0.00105039
		LNC_010739	XLOC_580956	.	transcript	0	0.324129	#NAME?	0.0065685
		LNC_010740	XLOC_580956	.	transcript	0	0.694059	#NAME?	0.000114372
		LNC_010784	XLOC_582745	.	transcript	0.211453	0.000368	9.16642	0.0026383
		LNC_010800	XLOC_583027	.	transcript	0.121721	0	Inf	0.00354652
		LNC_010826	XLOC_584619	.	transcript	0.199885	0	Inf	0.00360054
		LNC_010860	XLOC_586527	.	transcript	0.0783073	0	Inf	0.000253509
		LNC_010862	XLOC_586527	.	transcript	0.040904	0.250659	-2.61541	0.00620167
		LNC_010882	XLOC_586819	.	transcript	0.259284	0	Inf	0.000486424
		LNC_010888	XLOC_587331	.	transcript	0.0797817	0	Inf	0.0236919
		LNC_010920	XLOC_589236	.	transcript	0.183178	0	Inf	0.00027878
		LNC_010992	XLOC_594112	.	transcript	0	0.149407	#NAME?	0.025719
		LNC_010997	XLOC_594579	.	transcript	0.715567	0.0333403	4.42375	0.00464268
		LNC_011007	XLOC_594713	.	transcript	0.338701	0	Inf	0.0280331
		LNC_011010	XLOC_594910	.	transcript	0.000554	0.447971	-9.6593	0.0215225
		LNC_011019	XLOC_596055	.	transcript	0.166112	0	Inf	0.00505172
		LNC_011028	XLOC_596097	.	transcript	0.151129	0	Inf	0.00716762
		LNC_011032	XLOC_596134	.	transcript	0.251278	0.0136647	4.20076	0.0450541
		LNC_011044	XLOC_596192	.	transcript	0	0.0696143	#NAME?	0.0374295
		LNC_011046	XLOC_596192	.	transcript	0	0.126291	#NAME?	0.016205
		LNC_011048	XLOC_596205	.	transcript	0.009509	0.198821	-4.38603	0.0290191
		LNC_011050	XLOC_596205	.	transcript	2.88842	0.96581	1.58047	0.0243946
		LNC_011081	XLOC_598184	.	transcript	0.200418	0.020145	3.31452	0.0420775
		LNC_011095	XLOC_598439	.	transcript	0	0.136375	#NAME?	0.0378331
		LNC_011143	XLOC_600201	.	transcript	0.396944	0.000296667	10.3859	0.000723756
		LNC_011183	XLOC_602796	.	transcript	0	0.244668	#NAME?	0.000241333
		LNC_011229	XLOC_606584	.	transcript	0	0.0645037	#NAME?	0.00423497
		LNC_011242	XLOC_607601	.	transcript	0.0385847	0	Inf	0.0337337
		LNC_011255	XLOC_607727	.	transcript	0.205147	0	Inf	0.013357
		LNC_011267	XLOC_609067	.	transcript	0.240974	0	Inf	0.00302456
		LNC_011272	XLOC_609067	.	transcript	0.487769	0	Inf	0.00113207
		LNC_011276	XLOC_609089	.	transcript	0.0464657	0	Inf	0.0445053
		LNC_011314	XLOC_610978	.	transcript	0.031019	0.227017	-2.87157	0.0341993
		LNC_011324	XLOC_611014	.	transcript	0.435064	0	Inf	0.00298871
		LNC_011334	XLOC_611189	.	transcript	0.448817	0.082628	2.44142	0.0440961
		LNC_011343	XLOC_611226	.	transcript	0.005061	0.19375	-5.25863	0.00632716
		LNC_011492	XLOC_615872	.	transcript	0.103359	0	Inf	0.023831
		LNC_011500	XLOC_615993	.	transcript	0	7.2218	#NAME?	0.000177617
		LNC_011546	XLOC_617359	.	transcript	0.0785977	0	Inf	0.0149213
		LNC_011568	XLOC_617897	.	transcript	0	1.01523	#NAME?	0.00102873
		LNC_011579	XLOC_618089	.	transcript	0.106537	0	Inf	0.0296334
		LNC_011589	XLOC_618257	.	transcript	0.225014	0	Inf	5.01209e-05
		LNC_011631	XLOC_620566	.	transcript	0	0.204508	#NAME?	0.0128275
		LNC_011646	XLOC_620808	.	transcript	0.351387	0.0349027	3.33165	0.0181077
		LNC_011647	XLOC_620808	.	transcript	0	0.14938	#NAME?	0.0274206
		LNC_011651	XLOC_620814	.	transcript	0	0.338546	#NAME?	0.0242118
		LNC_011657	XLOC_621614	.	transcript	0	0.156722	#NAME?	0.0120214
		LNC_011691	XLOC_622203	.	transcript	0.0404263	0	Inf	0.04285
		LNC_011705	XLOC_622391	.	transcript	0	0.69586	#NAME?	0.00117638
		LNC_011740	XLOC_624089	.	transcript	0.281074	0.00241533	6.86258	0.00629909
		LNC_011792	XLOC_625416	.	transcript	1.64738	0.0511603	5.00901	0.0117391
		LNC_011820	XLOC_625937	.	transcript	0.288621	0	Inf	0.0492311
		LNC_011831	XLOC_625937	.	transcript	2.48191	0	Inf	0.000188333
		LNC_011836	XLOC_625937	.	transcript	0.983939	5.61596	-2.51289	0.0142301
		LNC_011840	XLOC_625937	.	transcript	1.82281	0.129219	3.81827	0.0222604
		LNC_011843	XLOC_625937	.	transcript	2.25993	0	Inf	0.000186379
		LNC_011844	XLOC_625937	.	transcript	1.67182	0	Inf	0.000295718
		LNC_011846	XLOC_625937	.	transcript	0.635348	0	Inf	0.0152295
		LNC_011847	XLOC_625937	.	transcript	0.009827	0.897678	-6.5133	0.000829318
		LNC_011851	XLOC_625937	.	transcript	0	0.230535	#NAME?	0.0253386
		LNC_011853	XLOC_625937	.	transcript	3.53411	0.0234497	7.23563	0.000151619
		LNC_011859	XLOC_625937	.	transcript	1.05118	0	Inf	0.0030177
		LNC_011872	XLOC_625988	.	transcript	7.96667e-05	0.312061	-11.9356	0.000271771
		LNC_011911	XLOC_628026	.	transcript	0	0.156417	#NAME?	0.000137721
		LNC_011925	XLOC_628131	.	transcript	0	0.161514	#NAME?	0.0133692
		LNC_011929	XLOC_628133	.	transcript	0.376622	0.00778533	5.59621	0.0118396
		LNC_011930	XLOC_628133	.	transcript	0.463477	0.00152967	8.24314	0.00374498
		LNC_011938	XLOC_628182	.	transcript	0.431832	0	Inf	7.75796e-05
		LNC_011943	XLOC_628316	.	transcript	0.155646	0	Inf	0.0168503
		LNC_011946	XLOC_628316	.	transcript	0.0739783	0	Inf	0.0308665
		LNC_011979	XLOC_629025	.	transcript	1.25896	0	Inf	0.0358413
		LNC_011985	XLOC_629094	.	transcript	0.00109467	0.0765767	-6.12834	0.0139629
		LNC_012020	XLOC_629399	.	transcript	0.330602	1.63691	-2.30781	0.00126152
		LNC_012021	XLOC_629399	.	transcript	1.69876	0.0357917	5.56872	9.21389e-05
		LNC_012027	XLOC_629419	.	transcript	0	0.142621	#NAME?	0.0259228
		LNC_012064	XLOC_630516	.	transcript	0	0.0445927	#NAME?	3.17858e-05
		LNC_012067	XLOC_630516	.	transcript	2e-06	0.165306	-16.3348	8.00713e-06
		LNC_012068	XLOC_630516	.	transcript	0.0799377	0	Inf	0.00216939
		LNC_012069	XLOC_630516	.	transcript	0.370079	0	Inf	0.000310436
		LNC_012070	XLOC_630516	.	transcript	0	0.277114	#NAME?	0.000592641
		LNC_012071	XLOC_630516	.	transcript	0	0.384209	#NAME?	2.39294e-06
		LNC_012090	XLOC_631072	.	transcript	0.202938	0	Inf	0.011772
		LNC_012101	XLOC_632331	.	transcript	0	0.188859	#NAME?	0.00734422
		LNC_012121	XLOC_633135	.	transcript	0.219119	0	Inf	3.07395e-06
		LNC_012130	XLOC_633348	.	transcript	0.003439	0.267951	-6.28384	0.00657391
		LNC_012140	XLOC_633826	.	transcript	0.134814	0	Inf	0.0492238
		LNC_012150	XLOC_634238	.	transcript	0.005728	0.249684	-5.44593	0.0460567
		LNC_012152	XLOC_634238	.	transcript	0.418451	0.035329	3.56613	0.0181445
		LNC_012156	XLOC_634339	.	transcript	0	0.046876	#NAME?	0.0110863
		LNC_012161	XLOC_634339	.	transcript	0	0.190906	#NAME?	0.00213852
		LNC_012174	XLOC_634352	.	transcript	0	0.356615	#NAME?	0.0021007
		LNC_012212	XLOC_636253	.	transcript	0.0343573	0	Inf	0.0278451
		LNC_012261	XLOC_637997	.	transcript	0	0.13466	#NAME?	0.032913
		LNC_012271	XLOC_638208	.	transcript	0.361735	0	Inf	0.00489803
		LNC_012272	XLOC_638208	.	transcript	9.76667e-05	0.108234	-10.114	0.0205881
		LNC_012288	XLOC_638978	.	transcript	0	0.322559	#NAME?	0.00488256
		LNC_012289	XLOC_638978	.	transcript	0	0.686327	#NAME?	0.00720255
		LNC_012300	XLOC_639031	.	transcript	0.111318	0	Inf	0.0192276
		LNC_012304	XLOC_639043	.	transcript	0.514192	0	Inf	0.00159723
		LNC_012326	XLOC_639620	.	transcript	0.013802	0.502472	-5.18609	0.00342849
		LNC_012347	XLOC_639809	.	transcript	0.104779	0	Inf	0.00954748
		LNC_012391	XLOC_640383	.	transcript	0	0.0821107	#NAME?	0.0020593
		LNC_012401	XLOC_640705	.	transcript	0.007547	0.352126	-5.54404	0.00491376
		LNC_012462	XLOC_644905	.	transcript	0.706865	0.00832167	6.40842	0.0167181
		LNC_012463	XLOC_644905	.	transcript	0.685445	0.015697	5.44848	0.021653
		LNC_012470	XLOC_644948	.	transcript	0.0473187	8.20679	-7.43826	0.00629845
		LNC_012506	XLOC_645080	.	transcript	0	0.298348	#NAME?	0.00888136
		LNC_012534	XLOC_646957	.	transcript	3.07727	10.4319	-1.76128	0.012404
		LNC_012535	XLOC_646957	.	transcript	7.01721	2.57673	1.44535	0.00965112
		LNC_012539	XLOC_647014	.	transcript	0.00580667	0.387154	-6.05905	0.00565825
		LNC_012574	XLOC_648013	.	transcript	0.38876	0.006338	5.93871	0.00548216
		LNC_012633	XLOC_649408	.	transcript	0	0.0826357	#NAME?	0.000163496
		LNC_012634	XLOC_649408	.	transcript	0	0.287325	#NAME?	1.37853e-08
		LNC_012668	XLOC_650043	.	transcript	0.172598	0.0263047	2.71403	0.0208122
		LNC_012669	XLOC_650043	.	transcript	0	0.066651	#NAME?	0.0339256
		LNC_012680	XLOC_650530	.	transcript	0.071634	0.003841	4.22109	0.0393603
		LNC_012722	XLOC_651803	.	transcript	0.00621233	0.177642	-4.83769	0.0388633
		LNC_012757	XLOC_652158	.	transcript	0	0.208939	#NAME?	0.0180033
		LNC_012758	XLOC_652158	.	transcript	0.17577	0.010007	4.13461	0.0496933
		LNC_012839	XLOC_655472	.	transcript	0.26888	0	Inf	0.00279996
		LNC_012870	XLOC_657173	.	transcript	0	0.121184	#NAME?	0.0132457
		LNC_012928	XLOC_659439	.	transcript	0.603009	0.021613	4.80221	0.0166335
		LNC_012932	XLOC_659533	.	transcript	0.375653	0.0152103	4.62628	0.00416361
		LNC_012976	XLOC_660599	.	transcript	0	0.211444	#NAME?	0.000457477
		LNC_013013	XLOC_661749	.	transcript	0.200977	0.003191	5.97688	0.0110687
		LNC_013014	XLOC_661749	.	transcript	0	0.113492	#NAME?	0.0140446
		LNC_013039	XLOC_663394	.	transcript	0.18197	1.36744	-2.90971	0.0120404
		LNC_013045	XLOC_663394	.	transcript	0.255511	0.003731	6.09768	0.0172455
		LNC_013063	XLOC_663651	.	transcript	0	0.189113	#NAME?	0.0182584
		LNC_013067	XLOC_663770	.	transcript	0.0241237	0.254904	-3.40143	0.0458818
		LNC_013103	XLOC_666307	.	transcript	0	0.138316	#NAME?	0.014407
		LNC_013112	XLOC_667563	.	transcript	0.00829367	0.407812	-5.61975	0.0239075
		LNC_013125	XLOC_669689	.	transcript	0.181206	0	Inf	5.42247e-05
		LNC_013141	XLOC_670036	.	transcript	0	0.0671323	#NAME?	0.00368052
		LNC_013156	XLOC_670913	.	transcript	0	0.385501	#NAME?	6.17583e-06
		LNC_013202	XLOC_673630	.	transcript	0	0.13071	#NAME?	0.00343194
		LNC_013213	XLOC_673724	.	transcript	0.112381	0	Inf	0.0304005
		LNC_013230	XLOC_674793	.	transcript	0	0.140071	#NAME?	0.000135186
		LNC_013247	XLOC_675641	.	transcript	0	0.256861	#NAME?	0.0127104
		LNC_013268	XLOC_675921	.	transcript	0.0664823	0	Inf	0.0417029
		LNC_013290	XLOC_678850	.	transcript	0	0.200807	#NAME?	0.0382918
		LNC_013305	XLOC_679783	.	transcript	0.0311137	1.03652	-5.05806	0.00569891
		LNC_013334	XLOC_682247	.	transcript	0	0.106281	#NAME?	0.00227728
		LNC_013335	XLOC_682247	.	transcript	0.00583633	0.230838	-5.30568	0.010903
		LNC_013452	XLOC_691926	.	transcript	0.00117533	0.145556	-6.95236	0.0126201
		LNC_013462	XLOC_691999	.	transcript	0.063665	0	Inf	0.0209814
		LNC_013490	XLOC_695020	.	transcript	0.554846	0	Inf	1.5462e-05
		LNC_013498	XLOC_695642	.	transcript	8.62755	2.26998	1.92627	0.00986653
		LNC_013517	XLOC_696582	.	transcript	0.257748	0.0146297	4.13899	0.00630314
		LNC_013528	XLOC_696830	.	transcript	0	0.070634	#NAME?	0.0112932
		LNC_013557	XLOC_699829	.	transcript	0.000404667	0.155212	-8.58329	0.000121492
		LNC_013567	XLOC_700143	.	transcript	0.134223	0.000795	7.39946	0.0260784
		LNC_013587	XLOC_700758	.	transcript	0	0.240468	#NAME?	0.027476
		LNC_013606	XLOC_702549	.	transcript	0.000975	0.582188	-9.22187	0.00291624
		LNC_013611	XLOC_702581	.	transcript	2e-06	0.250623	-16.9352	0.00215181
		LNC_013612	XLOC_702581	.	transcript	0	0.282094	#NAME?	0.00111073
		LNC_013642	XLOC_705236	.	transcript	0.11807	0	Inf	0.0269059
		LNC_013655	XLOC_706684	.	transcript	0.00167267	0.129003	-6.26911	0.0244553
		LNC_013685	XLOC_707310	.	transcript	0.000819667	0.172143	-7.71436	4.60055e-05
		LNC_013689	XLOC_707414	.	transcript	12.2125	0	Inf	0.000889644
		LNC_013690	XLOC_707414	.	transcript	12.9291	0	Inf	0.00083026
		LNC_013691	XLOC_707414	.	transcript	0.128429	29.9292	-7.86444	0.000253036
		LNC_013692	XLOC_707414	.	transcript	9.39854	0	Inf	0.0017133
		LNC_013693	XLOC_707414	.	transcript	17.7474	0	Inf	0.000677734
		LNC_013694	XLOC_707414	.	transcript	17.1484	0	Inf	0.000703983
		LNC_013695	XLOC_707414	.	transcript	0.144523	72.8694	-8.97787	2.79449e-05
		LNC_013698	XLOC_707414	.	transcript	34.7791	0	Inf	8.51375e-07
		LNC_013699	XLOC_707414	.	transcript	14.1329	0	Inf	0.000958992
		LNC_013701	XLOC_707414	.	transcript	6.88103	0.0433597	7.31013	0.00193926
		LNC_013702	XLOC_707414	.	transcript	36.9337	0	Inf	4.62101e-07
		LNC_013742	XLOC_708470	.	transcript	0.109932	0.00417267	4.71949	0.0447168
		LNC_013763	XLOC_709287	.	transcript	0.119396	0.00345067	5.11273	0.0307479
		LNC_013784	XLOC_711166	.	transcript	0	0.0961443	#NAME?	0.00837508
		LNC_013817	XLOC_711734	.	transcript	0.0193637	0	Inf	0.0112902
		LNC_013850	XLOC_715848	.	transcript	0	0.141824	#NAME?	0.00351258
		LNC_013893	XLOC_718635	.	transcript	0	0.573389	#NAME?	0.00139597
		LNC_013912	XLOC_720129	.	transcript	0.352266	0	Inf	0.00110041
		LNC_013936	XLOC_722415	.	transcript	0.172586	0	Inf	0.02368
		LNC_013940	XLOC_722415	.	transcript	0	0.049399	#NAME?	0.0388137
		LNC_013972	XLOC_725086	.	transcript	0	0.170326	#NAME?	0.0119728
		LNC_014007	XLOC_726188	.	transcript	0.03901	0.472261	-3.59767	0.0148237
		LNC_014095	XLOC_731734	.	transcript	0	0.104249	#NAME?	0.00965286
		LNC_014105	XLOC_732392	.	transcript	0	0.23267	#NAME?	0.0300972
		LNC_014126	XLOC_732710	.	transcript	0.070329	0.560363	-2.99417	0.041193
		LNC_014131	XLOC_732710	.	transcript	0	0.534351	#NAME?	9.33998e-06
		LNC_014184	XLOC_734295	.	transcript	0	0.124146	#NAME?	6.40656e-05
		LNC_014194	XLOC_734470	.	transcript	1.01338	0	Inf	0.00292823
		LNC_014213	XLOC_736521	.	transcript	2.95245	0.654385	2.1737	0.0248243
		LNC_014230	XLOC_737144	.	transcript	0.217131	0	Inf	0.00907555
		LNC_014240	XLOC_737427	.	transcript	0.232533	0	Inf	0.0417457
		LNC_014268	XLOC_742351	.	transcript	0.240894	0	Inf	0.0176103
		LNC_014363	XLOC_747416	.	transcript	0.892393	0.19148	2.22049	0.0226863
		LNC_014372	XLOC_747444	.	transcript	0	0.221812	#NAME?	0.00543815
		LNC_014390	XLOC_748423	.	transcript	0	0.124833	#NAME?	0.00393861
		LNC_014401	XLOC_748878	.	transcript	0	0.644949	#NAME?	0.00174174
		LNC_014403	XLOC_748878	.	transcript	1.31804	0	Inf	0.000677221
		LNC_014419	XLOC_749001	.	transcript	0.228265	0.000255	9.806	5.72309e-06
		LNC_014449	XLOC_750303	.	transcript	0	0.16995	#NAME?	0.00244137
		LNC_014450	XLOC_750303	.	transcript	0.66975	0.0941887	2.83	0.000528685
		LNC_014455	XLOC_750303	.	transcript	0	0.420144	#NAME?	5.41371e-08
		LNC_014490	XLOC_751690	.	transcript	0.126349	0	Inf	0.00875389
		LNC_014504	XLOC_751877	.	transcript	0	0.228596	#NAME?	0.00937312
		LNC_014511	XLOC_751911	.	transcript	0.068601	0.000370333	7.53326	0.00217248
		LNC_014547	XLOC_752590	.	transcript	0	0.990524	#NAME?	3.67567e-06
		LNC_014548	XLOC_752590	.	transcript	0.562425	0.0458987	3.61514	0.0233923
		LNC_014554	XLOC_752849	.	transcript	0	0.185807	#NAME?	0.00135507
		LNC_014635	XLOC_755096	.	transcript	0.100266	0	Inf	0.0327351
		LNC_014637	XLOC_755096	.	transcript	0.657398	0.005714	6.84612	0.00311554
		LNC_014653	XLOC_756208	.	transcript	0.304761	0	Inf	0.00303655
		LNC_014678	XLOC_757563	.	transcript	0.245375	0	Inf	0.00445175
		LNC_014680	XLOC_757563	.	transcript	0.353144	0.051108	2.78864	0.048323
		LNC_014692	XLOC_757613	.	transcript	0.732728	0	Inf	0.00169673
		LNC_014718	XLOC_759272	.	transcript	0.224425	0	Inf	0.00264149
		LNC_014719	XLOC_759301	.	transcript	0	0.351238	#NAME?	0.00751961
		LNC_014741	XLOC_759841	.	transcript	0.086746	0	Inf	0.0339365
		LNC_014757	XLOC_760439	.	transcript	0	0.286316	#NAME?	0.000410012
		LNC_014803	XLOC_761336	.	transcript	0.0950617	0	Inf	0.0450388
		LNC_014927	XLOC_772470	.	transcript	0.166621	0	Inf	0.0107148
		LNC_014979	XLOC_780898	.	transcript	0.256063	0	Inf	0.000668231
		LNC_014991	XLOC_781704	.	transcript	0	0.300153	#NAME?	0.00539454
		LNC_015044	XLOC_784276	.	transcript	0.125736	0.771322	-2.61693	0.0437254
		LNC_015051	XLOC_784504	.	transcript	0.66557	0	Inf	0.000350445
		LNC_015054	XLOC_784712	.	transcript	0.0757603	0.00122767	5.94745	0.0140901
		LNC_015106	XLOC_786166	.	transcript	0	0.057838	#NAME?	0.0444207
		LNC_015110	XLOC_786583	.	transcript	0.123753	0.0150023	3.0442	0.0250726
		LNC_015181	XLOC_791192	.	transcript	0	0.288494	#NAME?	0.000618633
		LNC_015258	XLOC_795565	.	transcript	0.142098	0	Inf	0.00983899
		LNC_015264	XLOC_796228	.	transcript	0.146423	0.0102117	3.84185	0.0498297
		LNC_015268	XLOC_796255	.	transcript	0.0996933	0	Inf	0.00965296
		LNC_015323	XLOC_797344	.	transcript	0.0344367	0	Inf	0.00486513
		LNC_015325	XLOC_797369	.	transcript	0	0.0990333	#NAME?	0.0147941
		LNC_015349	XLOC_800371	.	transcript	0.157391	0	Inf	0.00246183
		LNC_015379	XLOC_802101	.	transcript	0	0.424317	#NAME?	8.69479e-08
		LNC_015380	XLOC_802101	.	transcript	0.669573	0.0629783	3.41031	0.0161525
		LNC_015508	XLOC_812349	.	transcript	0.257388	0.010839	4.56964	0.0238833
		LNC_015516	XLOC_812450	.	transcript	0	0.439081	#NAME?	0.00651301
		LNC_015568	XLOC_812891	.	transcript	0.0848027	0	Inf	0.00995788
		LNC_015637	XLOC_818401	.	transcript	0	0.181719	#NAME?	0.00324901
		LNC_015642	XLOC_818464	.	transcript	0.201519	0.44028	-1.12751	0.0484523
		LNC_015643	XLOC_818464	.	transcript	0.055464	0	Inf	0.00165147
		LNC_015666	XLOC_820287	.	transcript	0	0.153559	#NAME?	0.023818
		LNC_015677	XLOC_820420	.	transcript	0.0261943	0.219118	-3.06438	0.0373219
		LNC_015681	XLOC_820451	.	transcript	0.00114567	0.378887	-8.36944	0.00743225
		LNC_015682	XLOC_820451	.	transcript	0.290148	0.0117287	4.62868	0.00252015
		LNC_015693	XLOC_820736	.	transcript	0.243864	0	Inf	0.012561
		LNC_015728	XLOC_821293	.	transcript	0.00230567	0.100372	-5.44403	0.00479536
		LNC_015735	XLOC_821437	.	transcript	0	0.085813	#NAME?	0.00330242
		LNC_015737	XLOC_821437	.	transcript	0.010216	0	Inf	0.037092
		LNC_015912	XLOC_837462	.	transcript	0.328091	0.003236	6.66374	0.00553673
		LNC_015914	XLOC_837531	.	transcript	0.225411	0	Inf	0.0146261
		LNC_015947	XLOC_838779	.	transcript	0.091653	0.000781667	6.87348	0.0360108
		LNC_015948	XLOC_838887	.	transcript	0	0.0671173	#NAME?	0.0414696
		LNC_015981	XLOC_842601	.	transcript	0.0681723	0.522343	-2.93774	0.0484661
		LNC_015982	XLOC_842601	.	transcript	0.0579417	0	Inf	0.0204437
		LNC_016000	XLOC_843735	.	transcript	0.191958	0.0160833	3.57715	0.0215699
		LNC_016045	XLOC_848972	.	transcript	0.0929723	0.00208867	5.47615	0.0387439
		LNC_016056	XLOC_849759	.	transcript	0	0.130289	#NAME?	0.00773418
		LNC_016058	XLOC_849759	.	transcript	0.092851	0	Inf	0.0106669
		LNC_016063	XLOC_849998	.	transcript	8.38241	1.0045	3.06089	0.000151568
		LNC_016064	XLOC_850003	.	transcript	0.002661	1.02579	-8.59055	9.7885e-05
		LNC_016068	XLOC_850003	.	transcript	0.394882	0	Inf	0.00959882
		LNC_016069	XLOC_850003	.	transcript	0.341112	0.006956	5.61584	0.0156894
		LNC_016116	XLOC_852011	.	transcript	0	0.0704557	#NAME?	0.0207395
		LNC_016148	XLOC_852398	.	transcript	0.0391867	2.23697	-5.83504	0.00711438
		LNC_016162	XLOC_853474	.	transcript	0	0.328322	#NAME?	0.0338192
		LNC_016166	XLOC_853477	.	transcript	0.011592	0.418577	-5.17429	0.0272458
		LNC_016184	XLOC_854164	.	transcript	0.00544133	0.421653	-6.27595	0.0178325
		LNC_016187	XLOC_854167	.	transcript	0.150267	0	Inf	0.00339545
		LNC_016202	XLOC_855203	.	transcript	0	0.32002	#NAME?	0.014992
		LNC_016280	XLOC_858836	.	transcript	0.126481	0	Inf	0.0289192
		LNC_016282	XLOC_858836	.	transcript	0.00469133	0.389633	-6.37598	0.000825522
		LNC_016288	XLOC_858986	.	transcript	0	4.40479	#NAME?	0.00092967
		LNC_016305	XLOC_860769	.	transcript	0.157078	0	Inf	0.0128731
		LNC_016322	XLOC_861264	.	transcript	0.005475	0.14291	-4.70611	0.0340355
		LNC_016323	XLOC_861264	.	transcript	0	0.169566	#NAME?	0.00855792
		LNC_016334	XLOC_862909	.	transcript	0.161504	0	Inf	0.0434895
		LNC_016348	XLOC_863287	.	transcript	0.123515	0	Inf	0.00915023
		LNC_016363	XLOC_863705	.	transcript	0	0.071965	#NAME?	0.0333207
		LNC_016370	XLOC_863705	.	transcript	0	0.195171	#NAME?	0.00561429
		LNC_016394	XLOC_864555	.	transcript	0	0.257702	#NAME?	0.00274124
		LNC_016395	XLOC_864579	.	transcript	0	0.095751	#NAME?	0.0171149
		LNC_016398	XLOC_864643	.	transcript	0	0.148101	#NAME?	0.0154096
		LNC_016403	XLOC_864762	.	transcript	0.344335	0	Inf	0.000626371
		LNC_016405	XLOC_864762	.	transcript	0	0.397441	#NAME?	0.00398068
		LNC_016420	XLOC_866878	.	transcript	0.088731	0.49131	-2.46912	0.0416074
		LNC_016464	XLOC_870383	.	transcript	0.625962	0.0294847	4.40804	0.0308917
		LNC_016490	XLOC_870962	.	transcript	0.964746	0.16285	2.56661	0.0186782
		LNC_016492	XLOC_870962	.	transcript	0	0.190568	#NAME?	0.00376385
		LNC_016512	XLOC_871318	.	transcript	0	0.238042	#NAME?	0.00371845
		LNC_016572	XLOC_875010	.	transcript	0.430226	0	Inf	0.0206243
		LNC_016641	XLOC_877737	.	transcript	0.183683	0	Inf	0.00156005
		LNC_016645	XLOC_877769	.	transcript	0.128167	0	Inf	0.00792195
		LNC_016762	XLOC_884348	.	transcript	0.264087	0	Inf	0.0367802
		LNC_016787	XLOC_885388	.	transcript	0	0.194154	#NAME?	0.0107975
		LNC_016796	XLOC_885506	.	transcript	0	0.15131	#NAME?	0.025415
		LNC_016814	XLOC_887823	.	transcript	0	0.172695	#NAME?	0.0348001
		LNC_016840	XLOC_889767	.	transcript	0	0.67168	#NAME?	0.000360698
		LNC_016877	XLOC_891112	.	transcript	0.0352747	0.264721	-2.90777	0.0309201
		LNC_016878	XLOC_891112	.	transcript	0.0528893	0	Inf	0.0428669
		LNC_016883	XLOC_891238	.	transcript	0.225747	0	Inf	0.00231328
		LNC_016944	XLOC_896781	.	transcript	0.268753	0.0425617	2.65865	0.0465309
		LNC_016976	XLOC_897292	.	transcript	0	0.150236	#NAME?	0.00423479
		LNC_016980	XLOC_897292	.	transcript	0.458192	0.0125407	5.19127	0.0186791
		LNC_016996	XLOC_897559	.	transcript	0.204925	0	Inf	0.00501822
		LNC_016997	XLOC_897660	.	transcript	0	0.0730177	#NAME?	0.0113546
		LNC_017059	XLOC_902726	.	transcript	0.0868063	0.00454233	4.25629	0.0366392
		LNC_017081	XLOC_903794	.	transcript	0.237103	0.000391333	9.2429	0.0131853
		LNC_017103	XLOC_904345	.	transcript	0.0280203	0	Inf	0.0283903
		LNC_017111	XLOC_904503	.	transcript	0.129044	0.00218933	5.88123	0.0402618
		LNC_017138	XLOC_906558	.	transcript	0.271284	0.00911467	4.89547	0.0224712
		LNC_017155	XLOC_907661	.	transcript	0	0.234655	#NAME?	0.0305862
		LNC_017191	XLOC_909442	.	transcript	0	0.292866	#NAME?	0.000181474
		LNC_017198	XLOC_909484	.	transcript	0	0.237561	#NAME?	0.0443198
		LNC_017208	XLOC_909745	.	transcript	0.424138	0.00156133	8.08561	0.00494261
		LNC_017216	XLOC_910027	.	transcript	0.231013	0.00617933	5.22438	0.0408001
		LNC_017224	XLOC_910046	.	transcript	0.256736	0.003388	6.24371	0.0297103
		LNC_017233	XLOC_910105	.	transcript	0.33144	0.00767433	5.43256	0.0220609
		LNC_017272	XLOC_913455	.	transcript	0.0469473	0	Inf	0.0316736
		LNC_017336	XLOC_918000	.	transcript	0.111244	0	Inf	0.0429126
		LNC_017343	XLOC_918609	.	transcript	0	0.258947	#NAME?	0.0307496
		LNC_017355	XLOC_919373	.	transcript	0.0633	0.305748	-2.27207	0.0339741
		LNC_017412	XLOC_922149	.	transcript	0	0.195385	#NAME?	0.00692405
		LNC_017425	XLOC_922852	.	transcript	0.0337673	0.71555	-4.40535	0.00591996
		LNC_017430	XLOC_922852	.	transcript	0.331472	0	Inf	0.00220159
		LNC_017486	XLOC_929351	.	transcript	0.608927	0.00248067	7.9394	1.2405e-06
		LNC_017510	XLOC_930797	.	transcript	0	0.154629	#NAME?	0.0143172
		LNC_017512	XLOC_930819	.	transcript	0.107843	0.00631367	4.09432	0.0227333
		LNC_017513	XLOC_930819	.	transcript	0.00812367	0.443687	-5.77127	0.000483511
		LNC_017557	XLOC_933480	.	transcript	0	0.634048	#NAME?	0.00704086
		LNC_017558	XLOC_933480	.	transcript	0	1.19159	#NAME?	5.842e-05
		LNC_017593	XLOC_934206	.	transcript	0	0.136327	#NAME?	0.0014533
		LNC_017606	XLOC_935033	.	transcript	0	0.195238	#NAME?	0.0174703
		LNC_017608	XLOC_935084	.	transcript	0.39614	0.000388	9.99574	0.00479338
		LNC_017616	XLOC_936277	.	transcript	0	0.180916	#NAME?	0.0202384
		LNC_017632	XLOC_937152	.	transcript	0	0.290515	#NAME?	0.00363261
		LNC_017638	XLOC_937152	.	transcript	0.161726	0.00123467	7.03329	0.00311974
		LNC_017657	XLOC_938351	.	transcript	0	0.084285	#NAME?	0.0482583
		LNC_017743	XLOC_943911	.	transcript	0	0.161832	#NAME?	0.00976621
		LNC_017759	XLOC_944667	.	transcript	0.252531	0	Inf	0.00562277
		LNC_017775	XLOC_946057	.	transcript	0.557784	0	Inf	0.0290767
		LNC_017791	XLOC_946908	.	transcript	0.230728	0	Inf	9.50812e-05
		LNC_017798	XLOC_947221	.	transcript	0.0286623	0.32285	-3.49364	0.0400419
		LNC_017818	XLOC_947578	.	transcript	0.101761	0	Inf	0.0445021
		LNC_017845	XLOC_951018	.	transcript	0.116183	0.001452	6.32221	0.0101671
		LNC_017854	XLOC_951438	.	transcript	0	0.15484	#NAME?	0.0296432
		LNC_017942	XLOC_956426	.	transcript	0.196634	0	Inf	0.00395814
		LNC_018039	XLOC_961130	.	transcript	0.424879	0.0128453	5.04774	0.00265816
		LNC_018069	XLOC_962418	.	transcript	0.299992	1.56211	-2.3805	0.0450003
		LNC_018078	XLOC_962788	.	transcript	0.576953	0.007336	6.29732	0.00545394
		LNC_018086	XLOC_963013	.	transcript	0.145918	0.00328033	5.47517	0.0086627
		LNC_018092	XLOC_963041	.	transcript	0.094308	0.544213	-2.52872	0.0245415
		LNC_018093	XLOC_963041	.	transcript	0.121764	0.00457333	4.7347	0.0131464
		LNC_018099	XLOC_963045	.	transcript	0.262026	0	Inf	0.000104356
		LNC_018109	XLOC_963261	.	transcript	0	0.147264	#NAME?	0.00253501
		LNC_018170	XLOC_965697	.	transcript	0.248556	0	Inf	0.000476596
		LNC_018226	XLOC_967914	.	transcript	0.00133	0.227228	-7.41657	0.0182665
		LNC_018247	XLOC_968412	.	transcript	0.207768	0	Inf	0.0221002
		LNC_018315	XLOC_971289	.	transcript	0.191673	0.00225	6.41258	0.00669084
		LNC_018344	XLOC_971501	.	transcript	2.24811	0	Inf	0.00395618
		LNC_018346	XLOC_971501	.	transcript	0.608976	0	Inf	0.0266787
		LNC_018348	XLOC_971525	.	transcript	0.134663	7.93333e-05	10.7291	0.000173829
		LNC_018366	XLOC_975909	.	transcript	0	0.112786	#NAME?	0.0104178
		LNC_018367	XLOC_975909	.	transcript	0.339872	0	Inf	0.00247054
		LNC_018423	XLOC_978561	.	transcript	0.0939893	0.000622333	7.23867	0.033176
		LNC_018437	XLOC_979552	.	transcript	0	0.175259	#NAME?	0.0352529
		LNC_018464	XLOC_981126	.	transcript	0.069984	0	Inf	0.0200091
		LNC_018512	XLOC_982821	.	transcript	0.13727	0.00688867	4.31665	0.0457751
		LNC_018552	XLOC_984457	.	transcript	0.22995	0	Inf	0.00627975
		LNC_018553	XLOC_984457	.	transcript	0	0.118939	#NAME?	0.0149876
		LNC_018594	XLOC_986846	.	transcript	0.021793	0.438317	-4.33004	0.034753
		LNC_018609	XLOC_987979	.	transcript	0	0.205979	#NAME?	0.0400822
		LNC_018614	XLOC_988047	.	transcript	0.0493503	0.001235	5.32048	0.0381219
		LNC_018647	XLOC_989075	.	transcript	0	0.105397	#NAME?	0.0316905
		LNC_018751	XLOC_992108	.	transcript	0.0761807	0	Inf	0.0196454
		LNC_018765	XLOC_992477	.	transcript	0.8813	0.041133	4.42127	0.000361063
		LNC_018778	XLOC_993194	.	transcript	0.107693	0	Inf	0.00296609
		LNC_018780	XLOC_993194	.	transcript	0	0.226895	#NAME?	0.00211041
		LNC_018786	XLOC_993194	.	transcript	0	0.0692423	#NAME?	0.00661102
		LNC_018798	XLOC_993238	.	transcript	0.723775	0.007639	6.56601	0.0161036
		LNC_018824	XLOC_996060	.	transcript	0	0.354049	#NAME?	0.01337
		LNC_018848	XLOC_997672	.	transcript	0	0.120097	#NAME?	0.00621762
		LNC_018850	XLOC_997672	.	transcript	0.173322	0.00232867	6.21781	0.0391609
		LNC_018865	XLOC_997840	.	transcript	0.411571	0.0905373	2.18456	0.0443785
		LNC_018892	XLOC_998388	.	transcript	0.203065	0.00863367	4.55583	0.0439825
		LNC_018893	XLOC_998388	.	transcript	0.184131	0.924857	-2.3285	0.011153
		LNC_018910	XLOC_998729	.	transcript	0.360368	0.0106297	5.0833	0.0128992
		LNC_018914	XLOC_998915	.	transcript	0	0.115628	#NAME?	0.010366
		LNC_018916	XLOC_998915	.	transcript	0	0.0562793	#NAME?	0.0239369
		LNC_018917	XLOC_998915	.	transcript	0.175182	0	Inf	0.01906
		LNC_018937	XLOC_999241	.	transcript	0	0.166038	#NAME?	8.46757e-05
		LNC_018951	XLOC_999316	.	transcript	0	0.327734	#NAME?	0.0273079
		LNC_018992	XLOC_1001716	.	transcript	0.604181	0.113529	2.41192	0.0455422
		LNC_019022	XLOC_1004198	.	transcript	0.192115	0	Inf	0.00108516
		LNC_019033	XLOC_1004322	.	transcript	0	0.336078	#NAME?	0.00174082
		LNC_019087	XLOC_1005189	.	transcript	0.133219	0	Inf	0.0402972
		LNC_019099	XLOC_1005455	.	transcript	0.233119	0.0398017	2.55017	0.0301795
		LNC_019134	XLOC_1008940	.	transcript	0.245019	0.0324407	2.91702	0.0202946
		LNC_019161	XLOC_1010591	.	transcript	1.66076	0.0726597	4.51454	0.000883286
		LNC_019175	XLOC_1011010	.	transcript	0.797885	0.0927213	3.10521	0.0151861
		LNC_019207	XLOC_1013315	.	transcript	0.21947	0.000204333	10.0689	0.0182355
		LNC_019229	XLOC_1014632	.	transcript	0	0.199953	#NAME?	4.32063e-05
		LNC_019233	XLOC_1014634	.	transcript	0	0.589466	#NAME?	0.0039998
		LNC_019239	XLOC_1015219	.	transcript	0.201758	0	Inf	0.00679619
		LNC_019245	XLOC_1015324	.	transcript	0	0.28346	#NAME?	0.000422764
		LNC_019252	XLOC_1015385	.	transcript	0	0.153001	#NAME?	0.0034674
		LNC_019319	XLOC_1017405	.	transcript	0	0.210398	#NAME?	0.00313952
		LNC_019411	XLOC_1019813	.	transcript	0.124868	0	Inf	0.00511414
		LNC_019413	XLOC_1019813	.	transcript	0.0923213	0	Inf	0.0142168
		LNC_019447	XLOC_1021456	.	transcript	0	0.107621	#NAME?	0.0123831
		LNC_019453	XLOC_1021478	.	transcript	0.0857727	0	Inf	0.0218236
		LNC_019472	XLOC_1023442	.	transcript	0.46198	0.000565	9.67536	0.00500678
		LNC_019481	XLOC_1023502	.	transcript	0	0.376905	#NAME?	0.0254575
		LNC_019509	XLOC_1023817	.	transcript	0.290555	0	Inf	0.00599619
		LNC_019553	XLOC_1024689	.	transcript	0.20846	0	Inf	0.0137519
		LNC_019555	XLOC_1024691	.	transcript	0.199976	0	Inf	0.0270721
		LNC_019561	XLOC_1024777	.	transcript	0.678604	0.0552057	3.61968	0.042333
		LNC_019584	XLOC_1026869	.	transcript	0.0312113	0.355135	-3.50822	6.89554e-05
		LNC_019679	XLOC_1032629	.	transcript	0.0695973	0	Inf	0.00391078
		LNC_019681	XLOC_1032636	.	transcript	0.30202	0.025365	3.57373	0.0201197
		LNC_019683	XLOC_1032637	.	transcript	0	0.416805	#NAME?	0.000126922
		LNC_019741	XLOC_1035972	.	transcript	0.141829	1.65306	-3.54292	2.47168e-05
		LNC_019744	XLOC_1035972	.	transcript	0.042156	0	Inf	0.0450816
		LNC_019821	XLOC_1039107	.	transcript	0	0.252426	#NAME?	0.00690124
		LNC_019857	XLOC_1040560	.	transcript	0.135157	0	Inf	0.00420365
		LNC_019871	XLOC_1041697	.	transcript	0	1.58572	#NAME?	5.35005e-08
		LNC_019891	XLOC_1042590	.	transcript	0.962933	0	Inf	0.00109535
		LNC_019904	XLOC_1042745	.	transcript	0.00576	0.256461	-5.47653	0.00161864
		LNC_019943	XLOC_1043489	.	transcript	0	0.417286	#NAME?	0.00182333
		LNC_019945	XLOC_1043489	.	transcript	0.259548	0	Inf	0.00977993
		LNC_019951	XLOC_1043524	.	transcript	0.059431	0.718212	-3.59512	0.0141389
		LNC_019983	XLOC_1044018	.	transcript	0.34798	0.007402	5.55494	0.00201309
		LNC_019989	XLOC_1045003	.	transcript	0.0697817	0	Inf	0.037381
		LNC_019994	XLOC_1046747	.	transcript	0	0.272344	#NAME?	0.00503092
		LNC_020008	XLOC_1046882	.	transcript	0	0.493597	#NAME?	0.000690009
		LNC_020012	XLOC_1046882	.	transcript	0.00178433	0.062567	-5.13194	0.00860309
		LNC_020014	XLOC_1046882	.	transcript	0.0583923	1.19824	-4.359	0.0209741
		LNC_020028	XLOC_1049658	.	transcript	0	0.159502	#NAME?	0.00431378
		LNC_020043	XLOC_1049711	.	transcript	0	0.140481	#NAME?	0.0414624
		LNC_020063	XLOC_1051030	.	transcript	0.528402	0.0688887	2.9393	0.0285471
		LNC_020109	XLOC_1053701	.	transcript	0	0.243561	#NAME?	0.0148837
		LNC_020112	XLOC_1053702	.	transcript	0	0.26734	#NAME?	0.00391712
		LNC_020160	XLOC_1054841	.	transcript	0	0.307717	#NAME?	0.00010243
		LNC_020164	XLOC_1054888	.	transcript	0	0.344827	#NAME?	0.000687846
		LNC_020167	XLOC_1055048	.	transcript	0	0.227747	#NAME?	0.000200586
		LNC_020168	XLOC_1055048	.	transcript	0.00104433	0.113027	-6.75795	0.022735
		LNC_020190	XLOC_1055137	.	transcript	0	0.097963	#NAME?	0.00289699
		LNC_020215	XLOC_1056365	.	transcript	0	1.22728	#NAME?	0.00141644
		LNC_020216	XLOC_1056365	.	transcript	1.10357	0.00676067	7.35079	0.0076798
		LNC_020218	XLOC_1056365	.	transcript	0.314441	0	Inf	0.0259923
		LNC_020242	XLOC_1057713	.	transcript	1.21258	0.152087	2.99511	0.0131967
		LNC_020266	XLOC_1058304	.	transcript	0	0.352415	#NAME?	0.00023145
		LNC_020317	XLOC_1060634	.	transcript	0.0102923	0.223364	-4.43975	0.0231045
		LNC_020318	XLOC_1060634	.	transcript	0.098268	0	Inf	0.0157926
		LNC_020334	XLOC_1061428	.	transcript	0	0.107029	#NAME?	0.00328306
		LNC_020340	XLOC_1061788	.	transcript	0.795422	0.00249667	8.31557	0.000118311
		LNC_020372	XLOC_1062238	.	transcript	0.168402	0	Inf	0.00119319
		LNC_020385	XLOC_1062442	.	transcript	0.232159	0.016916	3.77865	0.011615
		LNC_020394	XLOC_1062478	.	transcript	0.224972	0	Inf	0.0298217
		LNC_020402	XLOC_1062580	.	transcript	0	0.472067	#NAME?	0.0193825
		LNC_020428	XLOC_1066157	.	transcript	0.00571067	0.252771	-5.46803	0.030154
		LNC_020470	XLOC_1070269	.	transcript	0.00277367	0.145344	-5.71154	0.0336014
		LNC_020475	XLOC_1070347	.	transcript	0	0.121369	#NAME?	0.0247888
		LNC_020480	XLOC_1071303	.	transcript	0.015025	0.82231	-5.77425	0.00583801
		LNC_020500	XLOC_1071847	.	transcript	0	0.113286	#NAME?	0.0290103
		LNC_020514	XLOC_1072289	.	transcript	0.428484	0	Inf	1.73004e-06
		LNC_020529	XLOC_1072397	.	transcript	0.208933	0	Inf	0.0325731
		LNC_020538	XLOC_1072752	.	transcript	896.804	248.038	1.85423	0.000201295
		LNC_020541	XLOC_1072752	.	transcript	0	39.0818	#NAME?	2.58837e-08
		LNC_020542	XLOC_1072752	.	transcript	0	15.4237	#NAME?	0.000129399
		LNC_020543	XLOC_1072752	.	transcript	0	0.361558	#NAME?	0.0155017
		LNC_020548	XLOC_1073319	.	transcript	0.113988	2.53333e-05	12.1356	0.024569
		LNC_020608	XLOC_1076138	.	transcript	0	0.105759	#NAME?	0.0447257
		LNC_020635	XLOC_1077397	.	transcript	0.109543	0	Inf	0.0218417
		LNC_020646	XLOC_1078082	.	transcript	0.235493	0.0189843	3.6328	0.00323766
		LNC_020680	XLOC_1081507	.	transcript	0.189868	0	Inf	0.0203013
		LNC_020684	XLOC_1081581	.	transcript	0	0.229579	#NAME?	0.00235815
		LNC_020705	XLOC_1082554	.	transcript	0.73126	0.0145903	5.6473	0.00195962
		LNC_020708	XLOC_1082554	.	transcript	0.021078	0.301414	-3.83793	0.0428028
		LNC_020766	XLOC_1085435	.	transcript	0	0.090931	#NAME?	0.0129904
		LNC_020774	XLOC_1085646	.	transcript	0.34885	0.000150333	11.1802	0.0019164
		LNC_020806	XLOC_1086335	.	transcript	0	0.0633193	#NAME?	0.0190838
		LNC_020854	XLOC_1091007	.	transcript	0.073245	0	Inf	0.00559175
		LNC_020855	XLOC_1091007	.	transcript	0.184364	0.0120423	3.93637	0.0426205
		LNC_020860	XLOC_1091169	.	transcript	0.102797	0	Inf	0.0142421
		LNC_020893	XLOC_1093127	.	transcript	0.418793	0.00816767	5.68017	0.00160998
		LNC_020977	XLOC_1097324	.	transcript	0	0.326237	#NAME?	0.0292334
		LNC_021018	XLOC_1101605	.	transcript	0.006907	0.128907	-4.22213	0.022657
		LNC_021055	XLOC_1103424	.	transcript	0	0.125108	#NAME?	0.0449762
		LNC_021056	XLOC_1103424	.	transcript	0	0.166934	#NAME?	0.0371665
		LNC_021077	XLOC_1103443	.	transcript	0.60455	0	Inf	0.000421972
		LNC_021237	XLOC_1111465	.	transcript	0.375841	0.008068	5.54177	0.0237165
		LNC_021252	XLOC_1112543	.	transcript	0.135412	0	Inf	0.003074
		LNC_021296	XLOC_1113498	.	transcript	0	0.169818	#NAME?	0.0181164
		LNC_021312	XLOC_1113783	.	transcript	0	0.19738	#NAME?	0.00352219
		LNC_021347	XLOC_1114233	.	transcript	0.252087	0	Inf	0.0149734
		LNC_021349	XLOC_1114233	.	transcript	0	0.415814	#NAME?	0.00458811
		LNC_021409	XLOC_1115708	.	transcript	0.444196	0	Inf	0.00489793
		LNC_021425	XLOC_1116038	.	transcript	0	1.02991	#NAME?	0.00128799
		LNC_021473	XLOC_1117721	.	transcript	0.393902	0.00866133	5.5071	0.00896904
		LNC_021487	XLOC_1117912	.	transcript	0	0.126659	#NAME?	0.0221392
		LNC_021488	XLOC_1117990	.	transcript	0.253029	0.00112467	7.81366	0.00304115
		LNC_021495	XLOC_1118024	.	transcript	0.00671067	0.568899	-6.40557	0.0186775
		LNC_021497	XLOC_1118025	.	transcript	0	0.968964	#NAME?	0.012786
		LNC_021524	XLOC_1118808	.	transcript	0.261809	0	Inf	0.00954868
		LNC_021532	XLOC_1118975	.	transcript	0	0.06952	#NAME?	0.0179527
		LNC_021533	XLOC_1118975	.	transcript	0	0.473522	#NAME?	6.31482e-05
		LNC_021552	XLOC_1120674	.	transcript	0	0.0488483	#NAME?	0.00631754
		LNC_021581	XLOC_1121197	.	transcript	0	0.237571	#NAME?	3.44321e-05
		LNC_021588	XLOC_1121359	.	transcript	0.00452033	0.164762	-5.18781	0.0160605
		LNC_021613	XLOC_1122378	.	transcript	0	0.209102	#NAME?	0.000876942
		LNC_021616	XLOC_1122398	.	transcript	0.00743867	0.140206	-4.23636	0.0369838
		LNC_021618	XLOC_1122398	.	transcript	0.403649	0.00457733	6.46245	0.000550079
		LNC_021644	XLOC_1122785	.	transcript	0	0.296466	#NAME?	0.00159954
		LNC_021708	XLOC_1124143	.	transcript	0.0357897	0.413742	-3.53112	0.0197094
		LNC_021711	XLOC_1124143	.	transcript	0.118721	0	Inf	0.00265458
		LNC_021739	XLOC_1124358	.	transcript	0.457029	0	Inf	0.00364079
		LNC_021743	XLOC_1124378	.	transcript	0.0735007	0.500225	-2.76675	0.0492811
		LNC_021745	XLOC_1124378	.	transcript	0.0451867	0	Inf	0.0457665
		LNC_021747	XLOC_1124378	.	transcript	0.290472	0	Inf	0.00573083
		LNC_021802	XLOC_1125189	.	transcript	0	0.413899	#NAME?	0.00497506
		LNC_021807	XLOC_1125193	.	transcript	0.033142	0.277113	-3.06374	0.0350646
		LNC_021879	XLOC_1126290	.	transcript	0	0.484614	#NAME?	0.00412524
		LNC_021880	XLOC_1126290	.	transcript	0.317223	0.00229233	7.11254	0.0377955
		LNC_021891	XLOC_1126321	.	transcript	9.5e-05	0.340776	-11.8086	0.0312938
		LNC_021900	XLOC_1126367	.	transcript	0	0.224498	#NAME?	0.0344003
		LNC_021912	XLOC_1126367	.	transcript	0.294646	0	Inf	0.0172474
		LNC_021913	XLOC_1126367	.	transcript	0.229565	0	Inf	0.0222198
		LNC_021952	XLOC_1127603	.	transcript	0.287591	0.011122	4.69253	0.00750747
		LNC_022021	XLOC_1129622	.	transcript	0.654589	0.082477	2.98853	0.0339491
		LNC_022052	XLOC_1130134	.	transcript	0.428528	0.00296667	7.1744	0.000782469
		LNC_022089	XLOC_1130787	.	transcript	0	0.240436	#NAME?	0.00212721
		LNC_022097	XLOC_1130852	.	transcript	0	0.343967	#NAME?	0.000697926
		LNC_022106	XLOC_1132040	.	transcript	3.35688	0.618076	2.44127	0.00228375
		LNC_022150	XLOC_1132812	.	transcript	0.151586	0	Inf	0.0031294
		LNC_022176	XLOC_1133337	.	transcript	1.19012	0.242534	2.29484	0.0119317
		LNC_022220	XLOC_1134581	.	transcript	0	0.143775	#NAME?	0.03271
		LNC_022252	XLOC_1135245	.	transcript	0.00462467	1.7233	-8.54161	0.000526723
		LNC_022286	XLOC_1136422	.	transcript	0.225493	0	Inf	0.0256979
		LNC_022300	XLOC_1136770	.	transcript	0	0.43066	#NAME?	0.0044614
		LNC_022313	XLOC_1136939	.	transcript	0.0104847	0.521307	-5.63578	0.00656302
		LNC_022395	XLOC_1140385	.	transcript	0	0.167891	#NAME?	0.00802895
		LNC_022530	XLOC_1142916	.	transcript	0.219272	0	Inf	9.12722e-06
		LNC_022586	XLOC_1143518	.	transcript	0.78859	0	Inf	0.0200143
		LNC_022615	XLOC_1143750	.	transcript	0.17429	0	Inf	0.00614715
		LNC_022649	XLOC_1144048	.	transcript	0	0.0720127	#NAME?	0.0118014
		LNC_022775	XLOC_1145145	.	transcript	0	0.227067	#NAME?	0.0287674
		LNC_022793	XLOC_1145216	.	transcript	0	0.095152	#NAME?	0.0122429
		LNC_022831	XLOC_1145555	.	transcript	30.5141	1.53076	4.31716	1.502e-05
		LNC_022832	XLOC_1145556	.	transcript	0.344018	0	Inf	0.0109902
		LNC_022872	XLOC_1145853	.	transcript	0.109153	0	Inf	0.0358928
		LNC_022926	XLOC_1146325	.	transcript	1.34133	0.10138	3.72582	0.0120284
		LNC_023214	XLOC_1152290	.	transcript	0.2149	0	Inf	0.00241113
		LNC_023218	XLOC_1152322	.	transcript	0	0.32181	#NAME?	0.0292268
		LNC_023307	XLOC_1156440	.	transcript	0	0.19087	#NAME?	0.0327603
		LNC_023351	XLOC_1158732	.	transcript	0	0.110771	#NAME?	0.0199262
		LNC_023371	XLOC_1159661	.	transcript	0.12108	0.0128707	3.2338	0.0450331
		LNC_023425	XLOC_1161041	.	transcript	0.103427	0	Inf	0.00180586
		LNC_023502	XLOC_1165786	.	transcript	0	0.0313783	#NAME?	0.0359931
		LNC_023503	XLOC_1165786	.	transcript	0.402606	0.00781733	5.68655	0.000840682
		LNC_023517	XLOC_1166252	.	transcript	0	0.183107	#NAME?	0.0398953
		LNC_023558	XLOC_1167491	.	transcript	0.000205667	0.057144	-8.11815	0.0143123
		LNC_023609	XLOC_1168892	.	transcript	0	0.081332	#NAME?	0.0115941
		LNC_023612	XLOC_1168915	.	transcript	0	0.28868	#NAME?	0.010674
		LNC_023683	XLOC_1170433	.	transcript	0	0.322006	#NAME?	0.00449794
		LNC_023704	XLOC_1170710	.	transcript	0.144606	0	Inf	0.0328499
		LNC_023901	XLOC_1174634	.	transcript	0.050584	0.56594	-3.4839	0.033177
		LNC_023903	XLOC_1174634	.	transcript	0.439297	0.008432	5.70318	0.00191742
		LNC_023907	XLOC_1174664	.	transcript	0.556055	0	Inf	0.0110057
		LNC_023940	XLOC_1175201	.	transcript	0.230123	0	Inf	0.00432026
		LNC_023944	XLOC_1175287	.	transcript	0.0180403	0.259743	-3.84779	0.0467533
		LNC_023954	XLOC_1175562	.	transcript	0	0.0954633	#NAME?	0.0094356
		LNC_023966	XLOC_1176568	.	transcript	0	0.038333	#NAME?	0.0177812
		LNC_023996	XLOC_1178175	.	transcript	0.0120287	0.180852	-3.91026	0.0237511
		LNC_023998	XLOC_1178175	.	transcript	0.171238	0	Inf	0.000680795
		LNC_024001	XLOC_1178197	.	transcript	0	0.128479	#NAME?	0.0229172
		LNC_024026	XLOC_1180532	.	transcript	0.169581	0	Inf	0.0290786
		LNC_024049	XLOC_1185054	.	transcript	0.158828	0.00749767	4.40488	0.00677812
		LNC_024052	XLOC_1185054	.	transcript	0.152424	0.000962	7.30784	0.0386147
		LNC_024055	XLOC_1185054	.	transcript	0	0.044709	#NAME?	0.0253456
		LNC_024068	XLOC_1185297	.	transcript	0.366131	0	Inf	0.00777726
		LNC_024088	XLOC_1186793	.	transcript	0.299005	0	Inf	0.0170034
		LNC_024094	XLOC_1186987	.	transcript	0	0.262818	#NAME?	0.000731491
		LNC_024139	XLOC_1191246	.	transcript	0.305575	0.00196567	7.28037	1.90362e-06
		LNC_024224	XLOC_1201353	.	transcript	0	0.083912	#NAME?	0.00470621
		LNC_024265	XLOC_1204673	.	transcript	0.447167	0	Inf	0.00403126
		LNC_024283	XLOC_1206094	.	transcript	0.003638	0.467267	-7.00496	0.0107718
		LNC_024284	XLOC_1206094	.	transcript	0.014638	0.452663	-4.95065	0.00194691
		LNC_024297	XLOC_1206914	.	transcript	0.110548	0.00524433	4.39777	0.00230888
		LNC_024333	XLOC_1211133	.	transcript	0	0.111442	#NAME?	0.0449602
		LNC_024338	XLOC_1211372	.	transcript	0	0.0869027	#NAME?	0.010047
		LNC_024339	XLOC_1211503	.	transcript	0	0.146718	#NAME?	0.0322808
		LNC_024376	XLOC_1214083	.	transcript	0.00102467	1.6388	-10.6433	1.54883e-07
		LNC_024396	XLOC_1215227	.	transcript	0.201174	0.00675633	4.89606	0.0117552
		LNC_024439	XLOC_1220331	.	transcript	0.000942	0.110748	-6.87733	0.0227139
		LNC_024471	XLOC_1222626	.	transcript	0.00443333	0.0943203	-4.41111	0.0422342
		LNC_024519	XLOC_1225703	.	transcript	0.103048	0	Inf	0.0347843
		LNC_024563	XLOC_1227657	.	transcript	0.0188033	0.335864	-4.15882	0.044102
		LNC_024589	XLOC_1232041	.	transcript	0	0.257747	#NAME?	0.00432039
		LNC_024634	XLOC_1236493	.	transcript	2.05964	0	Inf	0.016265
		LNC_024636	XLOC_1236493	.	transcript	35.256	0	Inf	0.000304456
		LNC_024655	XLOC_1237076	.	transcript	0	0.117054	#NAME?	0.0407258
		LNC_024662	XLOC_1237181	.	transcript	0	0.124288	#NAME?	0.0220179
		LNC_024663	XLOC_1237181	.	transcript	0.086876	0	Inf	0.0151666
		LNC_024667	XLOC_1237181	.	transcript	0.156785	0	Inf	0.0137523
		LNC_024704	XLOC_1240591	.	transcript	0.0907843	0	Inf	0.01653
		LNC_024738	XLOC_1241733	.	transcript	0.0502903	0.551429	-3.45482	0.031189
		LNC_024739	XLOC_1241733	.	transcript	0.462651	0.075785	2.60994	0.0047269
		LNC_024763	XLOC_1245783	.	transcript	0	0.206038	#NAME?	0.00447982
		LNC_024766	XLOC_1245783	.	transcript	0	0.37367	#NAME?	0.00427376
		LNC_024783	XLOC_1246747	.	transcript	0	0.131011	#NAME?	0.00305328
	At 24 hpi	ENSCAFT00000051783	ENSCAFG00000037147	-	transcript	0.143327	0.00300333	5.57661	0.0300582
		ENSCAFT00000057090	ENSCAFG00000035036	-	transcript	0	0.355822	#NAME?	0.00783012
		ENSCAFT00000059441	ENSCAFG00000040152	-	transcript	0	0.885591	#NAME?	0.000735443
		LNC_000004	XLOC_000180	.	transcript	0	0.202396	#NAME?	0.0275114
		LNC_000023	XLOC_000833	.	transcript	0.22902	0	Inf	0.000147426
		LNC_000032	XLOC_002549	.	transcript	0.18353	0	Inf	0.000446509
		LNC_000095	XLOC_007735	.	transcript	0.308316	0.0248693	3.63197	0.013869
		LNC_000179	XLOC_013583	.	transcript	8.56667e-05	0.130088	-10.5685	7.13243e-05
		LNC_000202	XLOC_015129	.	transcript	0.038157	0	Inf	0.0343338
		LNC_000214	XLOC_015933	.	transcript	0.116676	0	Inf	0.0151797
		LNC_000219	XLOC_016835	.	transcript	4.24315	0	Inf	0.000708597
		LNC_000220	XLOC_016835	.	transcript	0	4.45458	#NAME?	0.000625047
		LNC_000221	XLOC_016835	.	transcript	8.57499	0	Inf	0.000298209
		LNC_000258	XLOC_020552	.	transcript	0.334716	0	Inf	0.0189128
		LNC_000315	XLOC_026125	.	transcript	0.314312	0.00397333	6.3057	0.00782478
		LNC_000318	XLOC_026125	.	transcript	0.011912	0.465359	-5.28786	0.000296572
		LNC_000338	XLOC_026718	.	transcript	0	0.0808683	#NAME?	0.0136206
		LNC_000385	XLOC_027541	.	transcript	0.364387	0	Inf	0.0130445
		LNC_000388	XLOC_027541	.	transcript	0	0.23088	#NAME?	0.0181678
		LNC_000391	XLOC_027624	.	transcript	0.110447	1.5993	-3.85602	0.0269531
		LNC_000405	XLOC_027863	.	transcript	0.00624	0.133702	-4.42133	0.0302252
		LNC_000435	XLOC_028282	.	transcript	0.12106	0	Inf	0.0269711
		LNC_000511	XLOC_029374	.	transcript	0	0.152632	#NAME?	0.0165327
		LNC_000512	XLOC_029374	.	transcript	0.33378	0.013904	4.58533	0.00505539
		LNC_000518	XLOC_029389	.	transcript	0.207169	0	Inf	3.2931e-05
		LNC_000519	XLOC_029389	.	transcript	0.0219897	0.287104	-3.70668	0.00876256
		LNC_000543	XLOC_029613	.	transcript	0	0.507082	#NAME?	0.00948216
		LNC_000576	XLOC_030191	.	transcript	0.00404667	0.109824	-4.76232	0.0397419
		LNC_000607	XLOC_030534	.	transcript	0	0.735988	#NAME?	0.00124792
		LNC_000636	XLOC_030744	.	transcript	0.168584	0.003003	5.81092	0.0293544
		LNC_000642	XLOC_030744	.	transcript	0.270141	0	Inf	0.00837399
		LNC_000664	XLOC_031795	.	transcript	0.00606333	0.501214	-6.36917	0.0204679
		LNC_000668	XLOC_031819	.	transcript	0.010772	0.25874	-4.58614	0.0274963
		LNC_000681	XLOC_032405	.	transcript	0.014937	0.45991	-4.94439	0.0465788
		LNC_000691	XLOC_033456	.	transcript	0.212331	0	Inf	0.00277466
		LNC_000716	XLOC_037498	.	transcript	0	0.318009	#NAME?	0.00593129
		LNC_000722	XLOC_037772	.	transcript	0.0689773	0	Inf	0.043185
		LNC_000725	XLOC_037772	.	transcript	1.20372	0	Inf	0.000404925
		LNC_000726	XLOC_037772	.	transcript	2.51993	0	Inf	0.000383423
		LNC_000760	XLOC_040629	.	transcript	0	0.126014	#NAME?	0.0152511
		LNC_000780	XLOC_042361	.	transcript	0	0.0246677	#NAME?	0.00118604
		LNC_000947	XLOC_052014	.	transcript	0.749251	0	Inf	4.33502e-05
		LNC_000959	XLOC_052412	.	transcript	8.81628	3.7406	1.2369	0.0186692
		LNC_000960	XLOC_052615	.	transcript	0.390139	0	Inf	0.00231226
		LNC_000984	XLOC_055100	.	transcript	0	0.172055	#NAME?	0.0360688
		LNC_000994	XLOC_055124	.	transcript	0.57432	0.0228143	4.65384	0.00310476
		LNC_000996	XLOC_055124	.	transcript	0.0350867	0	Inf	0.00609408
		LNC_001048	XLOC_059130	.	transcript	0	0.947508	#NAME?	0.0459819
		LNC_001057	XLOC_059238	.	transcript	0.251819	0	Inf	0.0493165
		LNC_001059	XLOC_059247	.	transcript	0.132434	0.003657	5.17847	0.0252172
		LNC_001070	XLOC_059378	.	transcript	0.196834	0	Inf	0.015481
		LNC_001110	XLOC_060248	.	transcript	0.00571733	0.105974	-4.21223	0.0193732
		LNC_001142	XLOC_060636	.	transcript	0.132155	0	Inf	0.0384169
		LNC_001147	XLOC_060636	.	transcript	0.0379503	0.434148	-3.516	0.0426503
		LNC_001148	XLOC_060636	.	transcript	0	0.369424	#NAME?	0.00566849
		LNC_001210	XLOC_061723	.	transcript	0.0507	0.285857	-2.49523	0.0490444
		LNC_001212	XLOC_061723	.	transcript	0.945468	0.062286	3.92405	0.00500107
		LNC_001214	XLOC_061748	.	transcript	0.532787	0.00302367	7.46112	0.0110119
		LNC_001215	XLOC_061748	.	transcript	0	0.525763	#NAME?	0.00455267
		LNC_001216	XLOC_061748	.	transcript	0	0.647146	#NAME?	0.00509074
		LNC_001239	XLOC_061830	.	transcript	0.248077	0.00441533	5.81212	0.00346387
		LNC_001266	XLOC_062242	.	transcript	0.34126	0.0512213	2.73605	0.0478871
		LNC_001289	XLOC_062695	.	transcript	0.393483	0	Inf	0.004659
		LNC_001307	XLOC_063234	.	transcript	2.18977	0.009848	7.79673	0.00043538
		LNC_001356	XLOC_064798	.	transcript	0	0.124637	#NAME?	0.0113375
		LNC_001365	XLOC_064846	.	transcript	0	0.0296693	#NAME?	0.0327629
		LNC_001367	XLOC_064851	.	transcript	0.168542	0	Inf	0.00973255
		LNC_001370	XLOC_064906	.	transcript	0	0.0857267	#NAME?	0.0247846
		LNC_001401	XLOC_067092	.	transcript	0.554239	0.00581433	6.57475	0.00131355
		LNC_001402	XLOC_067092	.	transcript	0	0.0705497	#NAME?	0.0327726
		LNC_001407	XLOC_067093	.	transcript	0.16443	0	Inf	0.0481102
		LNC_001413	XLOC_067764	.	transcript	1.58288	0.17037	3.21582	0.00198697
		LNC_001479	XLOC_070745	.	transcript	0	0.22179	#NAME?	0.0106633
		LNC_001496	XLOC_071048	.	transcript	0.147401	0	Inf	0.0224572
		LNC_001515	XLOC_071348	.	transcript	0.000830333	0.148308	-7.48069	0.0474262
		LNC_001525	XLOC_071589	.	transcript	0	1.23053	#NAME?	0.00223929
		LNC_001526	XLOC_071589	.	transcript	0	0.461306	#NAME?	0.000776939
		LNC_001559	XLOC_073124	.	transcript	0.207024	0	Inf	0.00160271
		LNC_001624	XLOC_076319	.	transcript	0.0454803	0	Inf	0.00186196
		LNC_001644	XLOC_077943	.	transcript	0.829554	0.00503333	7.36468	0.000143293
		LNC_001673	XLOC_079811	.	transcript	0.568073	0	Inf	6.53914e-08
		LNC_001674	XLOC_079854	.	transcript	0.281825	0.004419	5.99493	0.0448161
		LNC_001676	XLOC_079854	.	transcript	0.221407	0	Inf	0.0386691
		LNC_001682	XLOC_080132	.	transcript	0.374483	0.0541513	2.78983	0.0478465
		LNC_001732	XLOC_081755	.	transcript	0.616857	0	Inf	0.00538236
		LNC_001754	XLOC_082310	.	transcript	0	0.11474	#NAME?	0.00312136
		LNC_001758	XLOC_082310	.	transcript	0.468343	0	Inf	2.30574e-06
		LNC_001760	XLOC_082310	.	transcript	0.0740223	0	Inf	0.00701262
		LNC_001856	XLOC_086224	.	transcript	0.0272623	0.44375	-4.02477	0.0361723
		LNC_001875	XLOC_087323	.	transcript	0	0.680964	#NAME?	0.00362728
		LNC_002079	XLOC_096637	.	transcript	0.00207167	0.158877	-6.26097	0.0135947
		LNC_002121	XLOC_098262	.	transcript	0	0.356062	#NAME?	0.0101395
		LNC_002123	XLOC_098262	.	transcript	0.0123197	0.292012	-4.56699	0.0048132
		LNC_002221	XLOC_105907	.	transcript	0.016919	0.208191	-3.62119	0.021392
		LNC_002239	XLOC_106071	.	transcript	0.699709	0	Inf	0.000506443
		LNC_002267	XLOC_109700	.	transcript	0	4.14639	#NAME?	0.00022301
		LNC_002268	XLOC_109700	.	transcript	0	5.15273	#NAME?	0.000175145
		LNC_002405	XLOC_117653	.	transcript	0.24207	0	Inf	0.00440825
		LNC_002438	XLOC_119433	.	transcript	0	0.0947857	#NAME?	0.0185027
		LNC_002444	XLOC_119471	.	transcript	0.0215177	0.498841	-4.53499	0.0354826
		LNC_002502	XLOC_121767	.	transcript	0.125929	0.002413	5.70564	0.0366128
		LNC_002508	XLOC_122843	.	transcript	0	0.432667	#NAME?	0.000854113
		LNC_002534	XLOC_125043	.	transcript	0	0.126826	#NAME?	0.0313335
		LNC_002541	XLOC_125192	.	transcript	0	0.0491233	#NAME?	0.046003
		LNC_002556	XLOC_125645	.	transcript	0.187669	0.00173133	6.76017	0.0117994
		LNC_002590	XLOC_126650	.	transcript	0	0.0705477	#NAME?	0.0301942
		LNC_002592	XLOC_126650	.	transcript	0	0.087332	#NAME?	0.0308156
		LNC_002593	XLOC_126650	.	transcript	0.185664	0	Inf	0.0103289
		LNC_002770	XLOC_140007	.	transcript	0.12154	0	Inf	0.0238173
		LNC_002771	XLOC_140007	.	transcript	0.285252	0.000840333	8.40706	0.00040316
		LNC_002777	XLOC_140078	.	transcript	0.645407	0	Inf	0.000393231
		LNC_002781	XLOC_140454	.	transcript	0.129838	0.005605	4.53386	0.0136593
		LNC_002820	XLOC_141056	.	transcript	0	0.96406	#NAME?	6.29732e-05
		LNC_002902	XLOC_143334	.	transcript	0.0274367	0.150961	-2.46	0.026077
		LNC_002917	XLOC_144122	.	transcript	0	0.549965	#NAME?	0.00445211
		LNC_002965	XLOC_149589	.	transcript	0.200134	0	Inf	0.0197841
		LNC_002970	XLOC_150422	.	transcript	0	0.125984	#NAME?	0.0104917
		LNC_003051	XLOC_156270	.	transcript	0.076805	0	Inf	0.0190997
		LNC_003063	XLOC_157879	.	transcript	0	0.0312783	#NAME?	0.00880006
		LNC_003090	XLOC_158640	.	transcript	0	0.794219	#NAME?	0.00145229
		LNC_003096	XLOC_158817	.	transcript	0.481815	0.01496	5.0093	0.0112141
		LNC_003102	XLOC_158955	.	transcript	0.0932807	0	Inf	0.000573316
		LNC_003141	XLOC_159843	.	transcript	0.0359577	1.78857	-5.63637	0.0160388
		LNC_003148	XLOC_160627	.	transcript	0.236626	0	Inf	0.00627318
		LNC_003167	XLOC_160880	.	transcript	0.0117463	0.311344	-4.72823	0.0336591
		LNC_003189	XLOC_161224	.	transcript	0	0.286626	#NAME?	0.00909373
		LNC_003193	XLOC_161225	.	transcript	0	0.101782	#NAME?	0.0146577
		LNC_003210	XLOC_161573	.	transcript	0.532102	4.76667e-05	13.4464	0.00578387
		LNC_003211	XLOC_161573	.	transcript	0.704343	0.008353	6.39784	0.0240381
		LNC_003295	XLOC_163055	.	transcript	0	0.184498	#NAME?	2.88077e-05
		LNC_003298	XLOC_163055	.	transcript	0.056906	0	Inf	0.00667114
		LNC_003363	XLOC_168612	.	transcript	0.278219	0.000598	8.86186	0.00710818
		LNC_003398	XLOC_170466	.	transcript	0	0.42475	#NAME?	0.0286329
		LNC_003429	XLOC_174613	.	transcript	0	0.13653	#NAME?	0.0168233
		LNC_003437	XLOC_175089	.	transcript	0.161083	0	Inf	0.0472635
		LNC_003504	XLOC_180547	.	transcript	0	0.164101	#NAME?	0.0217851
		LNC_003507	XLOC_180566	.	transcript	0	1.26342	#NAME?	0.000593382
		LNC_003513	XLOC_180804	.	transcript	0.292193	0	Inf	0.00529779
		LNC_003529	XLOC_181120	.	transcript	0.191729	0.002692	6.15425	0.0371372
		LNC_003568	XLOC_185725	.	transcript	0.1648	0	Inf	0.00106898
		LNC_003605	XLOC_187773	.	transcript	0	0.180882	#NAME?	0.0052661
		LNC_003609	XLOC_187969	.	transcript	0.157515	0	Inf	0.00112447
		LNC_003620	XLOC_188270	.	transcript	0.317494	0	Inf	0.00591851
		LNC_003641	XLOC_190341	.	transcript	0.209793	0	Inf	0.00359498
		LNC_003646	XLOC_190407	.	transcript	0.00210267	11.531	-12.421	0.000515209
		LNC_003866	XLOC_205659	.	transcript	0	0.170239	#NAME?	2.14261e-05
		LNC_003870	XLOC_205659	.	transcript	0	0.0525737	#NAME?	0.0391403
		LNC_003885	XLOC_207420	.	transcript	0.404449	0	Inf	0.00354983
		LNC_003898	XLOC_207765	.	transcript	0.127382	0	Inf	0.00461684
		LNC_004017	XLOC_215037	.	transcript	0	0.026615	#NAME?	0.0366071
		LNC_004021	XLOC_215039	.	transcript	0.198279	0	Inf	0.00460043
		LNC_004155	XLOC_224813	.	transcript	0.127942	0	Inf	0.00518282
		LNC_004207	XLOC_226328	.	transcript	1.00775	0	Inf	0.00200179
		LNC_004213	XLOC_226693	.	transcript	0.00123633	0.219068	-7.46916	0.00760364
		LNC_004218	XLOC_226846	.	transcript	0.172082	0	Inf	0.0316565
		LNC_004254	XLOC_230275	.	transcript	0.162897	0.003353	5.60236	0.0466517
		LNC_004299	XLOC_232434	.	transcript	0	0.153509	#NAME?	0.0162504
		LNC_004307	XLOC_232494	.	transcript	0.880603	0.016268	5.75838	0.00498304
		LNC_004322	XLOC_232802	.	transcript	0.152524	0.010519	3.85797	0.022156
		LNC_004375	XLOC_236481	.	transcript	0	0.121487	#NAME?	0.0109023
		LNC_004403	XLOC_238856	.	transcript	0.00176633	0.157662	-6.47993	0.000729839
		LNC_004444	XLOC_240545	.	transcript	0.107732	0.568259	-2.3991	0.0479322
		LNC_004475	XLOC_241982	.	transcript	0.349949	0.002932	6.89912	0.00431026
		LNC_004607	XLOC_248083	.	transcript	0.101705	0.5524	-2.44133	0.041805
		LNC_004633	XLOC_249579	.	transcript	0.400867	0	Inf	0.0101201
		LNC_004662	XLOC_250422	.	transcript	0.0922587	0.00108333	6.41214	0.0250951
		LNC_004684	XLOC_252181	.	transcript	0.148573	0	Inf	0.0432223
		LNC_004790	XLOC_258504	.	transcript	0.215472	0.000130667	10.6874	0.0081278
		LNC_004791	XLOC_258504	.	transcript	0	0.182056	#NAME?	0.00603811
		LNC_004833	XLOC_262366	.	transcript	0.00269667	0.425301	-7.30116	0.00168575
		LNC_004857	XLOC_263259	.	transcript	0.4992	0.041982	3.57178	0.0433919
		LNC_004886	XLOC_263890	.	transcript	0.142671	0	Inf	0.0134831
		LNC_004898	XLOC_264033	.	transcript	0.23661	0	Inf	0.0104531
		LNC_004921	XLOC_265188	.	transcript	0.11393	0	Inf	0.000328689
		LNC_004926	XLOC_265205	.	transcript	0	0.880772	#NAME?	0.000607523
		LNC_004927	XLOC_265205	.	transcript	7.66667e-06	0.368233	-15.5517	0.00510087
		LNC_004928	XLOC_265205	.	transcript	0	0.0666237	#NAME?	0.0205473
		LNC_004930	XLOC_265268	.	transcript	0.252425	0.0181773	3.79564	0.0229736
		LNC_005013	XLOC_270640	.	transcript	0	0.096905	#NAME?	0.00223961
		LNC_005020	XLOC_271123	.	transcript	0.156231	0	Inf	0.0445647
		LNC_005025	XLOC_271249	.	transcript	0	0.188381	#NAME?	0.0230256
		LNC_005090	XLOC_275692	.	transcript	0	0.364951	#NAME?	0.00447814
		LNC_005122	XLOC_278074	.	transcript	0.0952073	0	Inf	0.00524066
		LNC_005161	XLOC_281100	.	transcript	0.332183	0	Inf	0.000192228
		LNC_005162	XLOC_281100	.	transcript	0.236116	0	Inf	0.00798076
		LNC_005250	XLOC_284292	.	transcript	0.290215	0.050764	2.51524	0.0240144
		LNC_005325	XLOC_289191	.	transcript	0.0397687	2.0778	-5.70728	0.006597
		LNC_005339	XLOC_290706	.	transcript	0	0.115001	#NAME?	0.0162825
		LNC_005403	XLOC_296862	.	transcript	0.16261	0.00103833	7.291	0.00667168
		LNC_005419	XLOC_296977	.	transcript	0.0879213	0	Inf	0.0308864
		LNC_005420	XLOC_296977	.	transcript	0	0.114696	#NAME?	0.00225234
		LNC_005455	XLOC_298185	.	transcript	0.0793593	0	Inf	0.0119087
		LNC_005496	XLOC_299893	.	transcript	0	0.294615	#NAME?	0.00958752
		LNC_005497	XLOC_299893	.	transcript	0	0.302771	#NAME?	0.00697959
		LNC_005573	XLOC_306310	.	transcript	0.192056	0	Inf	0.0103403
		LNC_005580	XLOC_306686	.	transcript	0.260812	0	Inf	0.00624851
		LNC_005585	XLOC_306686	.	transcript	0.001715	0.270723	-7.30247	0.00146092
		LNC_005588	XLOC_306697	.	transcript	0.32479	0	Inf	0.00730949
		LNC_005589	XLOC_306697	.	transcript	0.195918	0.00474633	5.36729	0.0407592
		LNC_005618	XLOC_309371	.	transcript	0.129661	0	Inf	0.00306631
		LNC_005634	XLOC_311450	.	transcript	0.0819797	0	Inf	0.00800418
		LNC_005656	XLOC_313397	.	transcript	0	0.936326	#NAME?	0.00233043
		LNC_005657	XLOC_313397	.	transcript	0	0.137549	#NAME?	0.0335333
		LNC_005660	XLOC_313530	.	transcript	0.298543	0.0159797	4.22363	0.0337058
		LNC_005669	XLOC_313761	.	transcript	0.131204	0	Inf	0.00538213
		LNC_005693	XLOC_316589	.	transcript	0.115399	0	Inf	0.0318299
		LNC_005720	XLOC_317767	.	transcript	0.163855	0.000868333	7.55996	0.019737
		LNC_005743	XLOC_318290	.	transcript	1.01831	0	Inf	0.00357589
		LNC_005760	XLOC_319303	.	transcript	0	2.27265	#NAME?	0.00361499
		LNC_005797	XLOC_320842	.	transcript	0	0.212163	#NAME?	0.0031692
		LNC_005830	XLOC_321568	.	transcript	0.0190303	0.668561	-5.13469	0.0380996
		LNC_005833	XLOC_321568	.	transcript	0.36109	2.13442	-2.56341	0.0492396
		LNC_005849	XLOC_321669	.	transcript	20.3223	0	Inf	0.000263403
		LNC_005866	XLOC_324668	.	transcript	0.001692	0.138268	-6.35259	0.0087767
		LNC_005878	XLOC_324952	.	transcript	0	0.248424	#NAME?	0.0104992
		LNC_005894	XLOC_325135	.	transcript	0.152226	0.00590833	4.68732	0.0115912
		LNC_005934	XLOC_326408	.	transcript	0	0.142619	#NAME?	0.0103873
		LNC_005935	XLOC_326408	.	transcript	0.388069	0.00736367	5.71975	3.08106e-05
		LNC_005939	XLOC_326631	.	transcript	0	0.200921	#NAME?	0.0225934
		LNC_005965	XLOC_327061	.	transcript	0.00675567	0.217704	-5.01012	0.0187957
		LNC_005983	XLOC_327728	.	transcript	0.224404	0	Inf	0.00924714
		LNC_005995	XLOC_327996	.	transcript	0	0.279024	#NAME?	0.0138473
		LNC_006005	XLOC_329946	.	transcript	0	0.262507	#NAME?	0.000326197
		LNC_006006	XLOC_329946	.	transcript	0.0961953	0.00165	5.86543	0.000422742
		LNC_006012	XLOC_329946	.	transcript	0	0.0608803	#NAME?	0.00900042
		LNC_006014	XLOC_329955	.	transcript	0.131484	0.00518067	4.66561	0.0355294
		LNC_006028	XLOC_330211	.	transcript	4.05136	0	Inf	5.64373e-05
		LNC_006029	XLOC_330211	.	transcript	1.24093	0	Inf	0.000755411
		LNC_006030	XLOC_330211	.	transcript	0.92943	0.006377	7.18732	3.91694e-07
		LNC_006036	XLOC_330430	.	transcript	0	0.629495	#NAME?	1.79102e-05
		LNC_006071	XLOC_334455	.	transcript	0.146422	0	Inf	0.0132749
		LNC_006108	XLOC_335030	.	transcript	0.00145333	0.433472	-8.22043	0.000497378
		LNC_006120	XLOC_335231	.	transcript	0.155702	0	Inf	0.00588216
		LNC_006137	XLOC_336739	.	transcript	0.462239	0	Inf	0.000107967
		LNC_006152	XLOC_337619	.	transcript	0.241674	0.000493333	8.93629	0.0214102
		LNC_006218	XLOC_338560	.	transcript	0	0.19355	#NAME?	0.00996742
		LNC_006222	XLOC_338581	.	transcript	0.217237	0.000927333	7.87197	0.00156625
		LNC_006223	XLOC_338581	.	transcript	0.18438	0	Inf	0.00117422
		LNC_006283	XLOC_343748	.	transcript	0	0.215007	#NAME?	0.0131499
		LNC_006289	XLOC_343773	.	transcript	0.087302	0	Inf	0.0421486
		LNC_006292	XLOC_343792	.	transcript	0.00868033	0.194353	-4.48479	0.030173
		LNC_006324	XLOC_344475	.	transcript	0	0.256214	#NAME?	0.0474311
		LNC_006327	XLOC_344703	.	transcript	0.115384	0	Inf	0.0156975
		LNC_006329	XLOC_344713	.	transcript	0.0642533	0	Inf	0.0130617
		LNC_006396	XLOC_348527	.	transcript	0.240919	0	Inf	0.00128167
		LNC_006416	XLOC_349127	.	transcript	0	0.0329717	#NAME?	0.00649569
		LNC_006421	XLOC_349127	.	transcript	0.341998	0	Inf	0.000255103
		LNC_006482	XLOC_353679	.	transcript	0.684524	0	Inf	0.0103265
		LNC_006486	XLOC_353746	.	transcript	0	0.0468143	#NAME?	0.0293472
		LNC_006499	XLOC_353982	.	transcript	0.65066	0	Inf	6.63047e-11
		LNC_006515	XLOC_354698	.	transcript	0	0.122585	#NAME?	0.000394293
		LNC_006516	XLOC_354698	.	transcript	0.109387	0	Inf	0.00729459
		LNC_006517	XLOC_354723	.	transcript	0.477866	0.0410197	3.54222	0.0317973
		LNC_006518	XLOC_354723	.	transcript	0	0.117598	#NAME?	0.0260114
		LNC_006520	XLOC_354723	.	transcript	0	0.142613	#NAME?	0.0198298
		LNC_006528	XLOC_356039	.	transcript	0.129454	0.008519	3.92561	0.0225357
		LNC_006542	XLOC_356754	.	transcript	0	0.14288	#NAME?	0.0241252
		LNC_006544	XLOC_356763	.	transcript	0	0.193315	#NAME?	0.00632506
		LNC_006561	XLOC_357101	.	transcript	0.118477	0	Inf	0.0125826
		LNC_006569	XLOC_357371	.	transcript	0	0.15382	#NAME?	0.0319267
		LNC_006626	XLOC_357955	.	transcript	0	0.305276	#NAME?	0.000638904
		LNC_006637	XLOC_357967	.	transcript	0.21961	0	Inf	0.0171183
		LNC_006654	XLOC_358065	.	transcript	0.105622	0.00189133	5.80336	0.00149688
		LNC_006688	XLOC_358527	.	transcript	0.072154	0.00157533	5.51735	0.0315246
		LNC_006722	XLOC_361410	.	transcript	0.157129	0	Inf	0.0185069
		LNC_006723	XLOC_361410	.	transcript	0	0.036674	#NAME?	0.0144406
		LNC_006729	XLOC_361859	.	transcript	0.00238433	0.365219	-7.25903	0.00277417
		LNC_006755	XLOC_362925	.	transcript	0.116654	0	Inf	0.00514916
		LNC_006771	XLOC_363341	.	transcript	0.164181	0	Inf	0.00256552
		LNC_006819	XLOC_368893	.	transcript	0.149123	2.5e-05	12.5423	0.0134768
		LNC_006820	XLOC_368893	.	transcript	0	0.175373	#NAME?	0.000326052
		LNC_006824	XLOC_368971	.	transcript	0.191893	0	Inf	0.0125238
		LNC_006842	XLOC_369391	.	transcript	0	0.149541	#NAME?	0.028789
		LNC_006851	XLOC_370376	.	transcript	0.119046	0	Inf	0.0160481
		LNC_006907	XLOC_371977	.	transcript	0.0754973	0	Inf	0.0177107
		LNC_006908	XLOC_371977	.	transcript	0	0.105258	#NAME?	0.0145393
		LNC_006945	XLOC_372630	.	transcript	4.8e-05	0.173169	-11.8169	0.0232933
		LNC_006946	XLOC_372637	.	transcript	0.273212	0.00706067	5.27407	0.0153722
		LNC_006962	XLOC_372656	.	transcript	0.594466	0.0833473	2.83439	0.028468
		LNC_006987	XLOC_373239	.	transcript	0	0.133112	#NAME?	0.000117792
		LNC_007002	XLOC_373921	.	transcript	0.302593	0	Inf	0.0494988
		LNC_007050	XLOC_380517	.	transcript	0.323582	0.0013	7.95948	0.000308862
		LNC_007099	XLOC_384386	.	transcript	0	0.95361	#NAME?	0.000422035
		LNC_007100	XLOC_384386	.	transcript	0.494573	0.003566	7.11573	0.000807414
		LNC_007102	XLOC_384386	.	transcript	0.711977	0	Inf	0.00051223
		LNC_007103	XLOC_384386	.	transcript	0	1.00554	#NAME?	0.000385928
		LNC_007115	XLOC_384763	.	transcript	0.06173	1.14634	-4.21492	0.0409909
		LNC_007120	XLOC_384909	.	transcript	0	0.11151	#NAME?	0.0174545
		LNC_007161	XLOC_389203	.	transcript	0	0.164902	#NAME?	0.0388601
		LNC_007196	XLOC_391572	.	transcript	0.24816	0	Inf	0.0284494
		LNC_007236	XLOC_397155	.	transcript	0.16107	0.00243533	6.04742	0.0306774
		LNC_007248	XLOC_398705	.	transcript	0.00187267	1.03298	-9.10751	8.03964e-05
		LNC_007274	XLOC_401094	.	transcript	1.26667e-05	0.216809	-14.0631	2.40775e-05
		LNC_007278	XLOC_401159	.	transcript	0.387191	0	Inf	0.00290509
		LNC_007285	XLOC_401275	.	transcript	0	1.06061	#NAME?	2.7435e-06
		LNC_007296	XLOC_402282	.	transcript	0.00409733	0.185831	-5.50316	0.0252821
		LNC_007307	XLOC_403491	.	transcript	0	0.388785	#NAME?	1.74427e-05
		LNC_007340	XLOC_405926	.	transcript	0	0.206059	#NAME?	0.00214508
		LNC_007346	XLOC_406670	.	transcript	0	0.0956213	#NAME?	0.0258874
		LNC_007428	XLOC_410398	.	transcript	0.160007	0	Inf	0.0083728
		LNC_007494	XLOC_414907	.	transcript	0	0.188771	#NAME?	0.0170245
		LNC_007535	XLOC_417316	.	transcript	0	0.075966	#NAME?	0.0165888
		LNC_007631	XLOC_421342	.	transcript	0.220704	0.00246933	6.48185	0.0400142
		LNC_007685	XLOC_424529	.	transcript	0.104538	0	Inf	0.032363
		LNC_007750	XLOC_426173	.	transcript	0.249498	0	Inf	0.0431727
		LNC_007769	XLOC_426289	.	transcript	0.216078	0	Inf	9.58784e-05
		LNC_007771	XLOC_426289	.	transcript	0.198731	0	Inf	6.23836e-05
		LNC_007772	XLOC_426289	.	transcript	0.0739257	0	Inf	0.0168786
		LNC_007806	XLOC_428135	.	transcript	0.449618	0	Inf	0.00240285
		LNC_007808	XLOC_428135	.	transcript	0.18309	0	Inf	0.00433461
		LNC_007809	XLOC_428135	.	transcript	0.373436	0.00427567	6.44857	0.00277235
		LNC_007840	XLOC_428842	.	transcript	0.12739	3.06667e-05	12.0203	0.0486109
		LNC_007854	XLOC_430472	.	transcript	0	0.0496463	#NAME?	0.00254248
		LNC_007860	XLOC_430472	.	transcript	0	0.2651	#NAME?	0.0072579
		LNC_007864	XLOC_430472	.	transcript	0	0.185556	#NAME?	0.000125622
		LNC_007938	XLOC_434624	.	transcript	0.287462	0	Inf	0.0150686
		LNC_007942	XLOC_434624	.	transcript	0.0205427	0.279205	-3.76463	0.0302031
		LNC_007959	XLOC_435433	.	transcript	0.030721	0.301176	-3.29331	0.0396582
		LNC_007970	XLOC_436340	.	transcript	0.138625	0	Inf	0.0327182
		LNC_007992	XLOC_436656	.	transcript	0	0.117378	#NAME?	0.00139745
		LNC_008022	XLOC_438886	.	transcript	0.347724	0	Inf	0.00504372
		LNC_008025	XLOC_438886	.	transcript	0.248029	0	Inf	0.023579
		LNC_008066	XLOC_440589	.	transcript	0.242082	0	Inf	0.000630624
		LNC_008086	XLOC_440877	.	transcript	0.0140517	0.177727	-3.66085	0.035412
		LNC_008136	XLOC_442323	.	transcript	0.00579167	0.711071	-6.93987	0.00296583
		LNC_008147	XLOC_442638	.	transcript	0	0.0640037	#NAME?	0.0209399
		LNC_008151	XLOC_442638	.	transcript	0	0.14071	#NAME?	0.00691893
		LNC_008168	XLOC_445183	.	transcript	0.18778	0	Inf	0.0453069
		LNC_008170	XLOC_445183	.	transcript	0.156295	0	Inf	0.0131488
		LNC_008179	XLOC_445325	.	transcript	0	0.140005	#NAME?	0.0187047
		LNC_008196	XLOC_446001	.	transcript	0.100251	0	Inf	0.0265793
		LNC_008214	XLOC_446516	.	transcript	0.806759	0.0265927	4.92304	0.000146113
		LNC_008215	XLOC_446516	.	transcript	0	0.355241	#NAME?	0.000314008
		LNC_008216	XLOC_446516	.	transcript	0.437728	0	Inf	0.00313722
		LNC_008230	XLOC_446844	.	transcript	1.05195	0.205895	2.35309	0.0011225
		LNC_008271	XLOC_447904	.	transcript	0.0880673	0	Inf	0.0218077
		LNC_008288	XLOC_448782	.	transcript	0.189241	0	Inf	0.0039746
		LNC_008314	XLOC_449889	.	transcript	0	0.313005	#NAME?	0.00709537
		LNC_008328	XLOC_450413	.	transcript	0.180015	0	Inf	0.0272257
		LNC_008353	XLOC_450918	.	transcript	0.00256367	0.188987	-6.20393	0.0138159
		LNC_008355	XLOC_450919	.	transcript	0.0107733	0.250487	-4.5392	0.0231588
		LNC_008356	XLOC_450919	.	transcript	6.86667e-05	0.0347007	-8.98114	0.0149404
		LNC_008358	XLOC_450919	.	transcript	0	0.177598	#NAME?	0.000332158
		LNC_008367	XLOC_451906	.	transcript	0.778346	0.008176	6.57287	0.00197008
		LNC_008418	XLOC_456350	.	transcript	0.200415	0	Inf	0.0217472
		LNC_008437	XLOC_456737	.	transcript	0.047478	0	Inf	0.013883
		LNC_008538	XLOC_458623	.	transcript	17.2477	0	Inf	0.000198408
		LNC_008540	XLOC_458623	.	transcript	16.7967	0	Inf	0.000233127
		LNC_008555	XLOC_458749	.	transcript	0.29431	0.0135877	4.43697	0.0381135
		LNC_008582	XLOC_459365	.	transcript	0.0158553	1.65168	-6.70282	2.20279e-05
		LNC_008592	XLOC_459406	.	transcript	0	0.217759	#NAME?	0.0295006
		LNC_008648	XLOC_460264	.	transcript	0.735703	0	Inf	0.00090998
		LNC_008671	XLOC_460543	.	transcript	0	0.16373	#NAME?	0.00618028
		LNC_008692	XLOC_460761	.	transcript	0	8.07062	#NAME?	0.000368044
		LNC_008694	XLOC_460761	.	transcript	24.3625	0	Inf	0.000162084
		LNC_008698	XLOC_460761	.	transcript	0	14.707	#NAME?	0.000100343
		LNC_008699	XLOC_460761	.	transcript	20.2859	0.249424	6.34574	0.00729573
		LNC_008700	XLOC_460761	.	transcript	13.968	0	Inf	0.000322332
		LNC_008717	XLOC_460790	.	transcript	0.498358	0	Inf	0.00226644
		LNC_008721	XLOC_460790	.	transcript	0	0.0704833	#NAME?	0.00739195
		LNC_008725	XLOC_460790	.	transcript	0.00624033	0.58957	-6.5619	0.000846379
		LNC_008762	XLOC_461472	.	transcript	0.093441	0.00532467	4.13329	0.0284781
		LNC_008800	XLOC_463828	.	transcript	0	0.137831	#NAME?	0.0314998
		LNC_008898	XLOC_469924	.	transcript	2.16896	0.119764	4.17873	0.015498
		LNC_008971	XLOC_470826	.	transcript	0.0418937	0	Inf	0.0116762
		LNC_008972	XLOC_470826	.	transcript	0.00673433	0.171837	-4.67336	0.0129606
		LNC_008975	XLOC_470826	.	transcript	0	0.0487387	#NAME?	0.0260101
		LNC_008987	XLOC_470971	.	transcript	0	0.167853	#NAME?	0.0369112
		LNC_009014	XLOC_471504	.	transcript	0.00419033	0.426961	-6.67089	0.0229825
		LNC_009016	XLOC_471504	.	transcript	0.264743	0.000592333	8.80397	0.00627297
		LNC_009017	XLOC_471504	.	transcript	0.251609	0	Inf	0.00806906
		LNC_009026	XLOC_471504	.	transcript	0.156163	0	Inf	0.0128795
		LNC_009027	XLOC_471504	.	transcript	0.229908	0	Inf	0.00782262
		LNC_009082	XLOC_472323	.	transcript	0	0.497436	#NAME?	0.00156779
		LNC_009121	XLOC_472811	.	transcript	0.369907	0	Inf	0.00128047
		LNC_009127	XLOC_472873	.	transcript	0.804979	0.019214	5.38872	0.00141563
		LNC_009134	XLOC_472898	.	transcript	0.257109	0	Inf	0.00124444
		LNC_009144	XLOC_472964	.	transcript	0.154857	0.00241233	6.00436	0.0363223
		LNC_009266	XLOC_481655	.	transcript	0.260059	0	Inf	0.000304131
		LNC_009284	XLOC_482459	.	transcript	0	0.299239	#NAME?	0.00573868
		LNC_009347	XLOC_486062	.	transcript	0	1.02201	#NAME?	0.00413772
		LNC_009358	XLOC_487790	.	transcript	0	0.590711	#NAME?	1.6048e-05
		LNC_009359	XLOC_487790	.	transcript	0.588658	0.0953213	2.62656	0.0259764
		LNC_009370	XLOC_488004	.	transcript	0.567339	0.028216	4.32963	0.0114752
		LNC_009396	XLOC_490507	.	transcript	0.0489023	0.937675	-4.26111	0.00765937
		LNC_009397	XLOC_490507	.	transcript	0.0916633	0	Inf	0.0043148
		LNC_009398	XLOC_490507	.	transcript	0.097435	0	Inf	0.00431331
		LNC_009399	XLOC_490507	.	transcript	0	0.465157	#NAME?	0.000503935
		LNC_009414	XLOC_491835	.	transcript	0.131513	0	Inf	0.0103217
		LNC_009421	XLOC_491837	.	transcript	0.0993143	0	Inf	0.0315037
		LNC_009426	XLOC_491867	.	transcript	0	0.62972	#NAME?	0.000262132
		LNC_009429	XLOC_491944	.	transcript	0.00362433	0.231537	-5.99739	0.0145795
		LNC_009437	XLOC_492306	.	transcript	0.207315	0	Inf	0.0174461
		LNC_009459	XLOC_492581	.	transcript	0	0.158088	#NAME?	0.0162837
		LNC_009467	XLOC_493297	.	transcript	0.154618	0	Inf	0.0287911
		LNC_009552	XLOC_498897	.	transcript	0.919549	0.0564993	4.02462	0.0161136
		LNC_009565	XLOC_499413	.	transcript	0	0.0722177	#NAME?	0.000176326
		LNC_009568	XLOC_499413	.	transcript	0.060216	0.238819	-1.9877	0.042514
		LNC_009573	XLOC_499485	.	transcript	0.169663	0	Inf	0.000287294
		LNC_009581	XLOC_499495	.	transcript	1.46049	0	Inf	0.0145319
		LNC_009609	XLOC_500687	.	transcript	0	0.265459	#NAME?	0.00523137
		LNC_009620	XLOC_500992	.	transcript	0.00897433	0.289538	-5.0118	0.0189462
		LNC_009660	XLOC_507753	.	transcript	0.145391	0	Inf	0.0209842
		LNC_009727	XLOC_515778	.	transcript	0.686115	0	Inf	0.00629398
		LNC_009731	XLOC_515778	.	transcript	0.0917383	0	Inf	0.0476534
		LNC_009735	XLOC_515778	.	transcript	0.284736	0.00164967	7.4313	0.0157838
		LNC_009798	XLOC_519063	.	transcript	3.28323	0.047547	6.10962	0.00800246
		LNC_009806	XLOC_519232	.	transcript	0.348252	0.0771233	2.17489	0.0363755
		LNC_009818	XLOC_519876	.	transcript	0	0.121759	#NAME?	0.0264504
		LNC_009844	XLOC_526234	.	transcript	0	0.219205	#NAME?	0.0115622
		LNC_009887	XLOC_532973	.	transcript	0	0.088921	#NAME?	0.0137099
		LNC_009938	XLOC_537143	.	transcript	0.0111007	0.2062	-4.21533	0.01537
		LNC_009979	XLOC_540607	.	transcript	0	0.212193	#NAME?	0.00254349
		LNC_009982	XLOC_540611	.	transcript	0	0.293935	#NAME?	2.1844e-06
		LNC_010005	XLOC_543398	.	transcript	0.019523	0	Inf	0.00678007
		LNC_010027	XLOC_543788	.	transcript	0	0.721871	#NAME?	0.000695035
		LNC_010070	XLOC_545880	.	transcript	0	1.1594	#NAME?	0.000101735
		LNC_010081	XLOC_546820	.	transcript	0.348622	0.005069	6.10382	0.000610508
		LNC_010101	XLOC_548083	.	transcript	0.320721	0.913977	-1.51084	0.0120644
		LNC_010102	XLOC_548083	.	transcript	0.0708733	0.00018	8.6211	0.000167631
		LNC_010103	XLOC_548083	.	transcript	0.374678	0	Inf	4.91789e-12
		LNC_010114	XLOC_549067	.	transcript	0.22108	0	Inf	0.00607223
		LNC_010119	XLOC_549400	.	transcript	0	0.108893	#NAME?	0.0174915
		LNC_010126	XLOC_549509	.	transcript	0.11341	0	Inf	0.000301233
		LNC_010151	XLOC_550592	.	transcript	0	0.289414	#NAME?	0.0226091
		LNC_010154	XLOC_550592	.	transcript	0.389424	0	Inf	0.00747488
		LNC_010184	XLOC_551899	.	transcript	0	0.391181	#NAME?	0.00154923
		LNC_010239	XLOC_556995	.	transcript	0.0449387	1.0461	-4.54092	0.0016183
		LNC_010240	XLOC_556995	.	transcript	0	0.803165	#NAME?	7.77239e-05
		LNC_010241	XLOC_556995	.	transcript	0.228203	0	Inf	1.12237e-05
		LNC_010304	XLOC_561228	.	transcript	0.207939	0	Inf	0.0220765
		LNC_010325	XLOC_561934	.	transcript	0	0.186017	#NAME?	0.00109073
		LNC_010326	XLOC_561934	.	transcript	0.03238	0.421914	-3.70378	0.0217935
		LNC_010348	XLOC_563230	.	transcript	0.010645	0.315768	-4.89062	0.0370211
		LNC_010350	XLOC_563230	.	transcript	0.287376	0	Inf	0.0415322
		LNC_010390	XLOC_564648	.	transcript	0.440524	0	Inf	0.000321597
		LNC_010403	XLOC_564951	.	transcript	0.15523	0	Inf	0.0386574
		LNC_010423	XLOC_567570	.	transcript	0.122442	0	Inf	0.0459424
		LNC_010428	XLOC_567570	.	transcript	0.0832987	0	Inf	0.01938
		LNC_010495	XLOC_569139	.	transcript	0.156627	0	Inf	0.0224164
		LNC_010505	XLOC_569257	.	transcript	0.000512	0.158194	-8.27134	0.0124231
		LNC_010508	XLOC_569267	.	transcript	0.0699283	0	Inf	0.00811467
		LNC_010522	XLOC_569451	.	transcript	0.047428	0.658969	-3.7964	0.0324209
		LNC_010601	XLOC_574797	.	transcript	0.0124283	0.357917	-4.84792	0.0287146
		LNC_010609	XLOC_574868	.	transcript	0.340279	0.039972	3.08966	0.00416548
		LNC_010646	XLOC_578677	.	transcript	0.223322	0.0182797	3.61082	0.0108829
		LNC_010675	XLOC_579850	.	transcript	0.0112823	1.1574	-6.68067	9.60876e-05
		LNC_010682	XLOC_580108	.	transcript	0.711755	0.024228	4.87663	0.00904556
		LNC_010713	XLOC_580625	.	transcript	0	1.05756	#NAME?	0.00204172
		LNC_010739	XLOC_580956	.	transcript	0.593913	0	Inf	0.00286417
		LNC_010787	XLOC_582745	.	transcript	1.41608	0.029383	5.59078	0.0101179
		LNC_010800	XLOC_583027	.	transcript	0.119535	0	Inf	0.0137173
		LNC_010857	XLOC_586527	.	transcript	0.104763	0.866178	-3.04753	0.0378624
		LNC_010877	XLOC_586819	.	transcript	0	0.225679	#NAME?	0.00545343
		LNC_010880	XLOC_586819	.	transcript	0.151716	0	Inf	0.0101418
		LNC_010888	XLOC_587331	.	transcript	0.077873	0	Inf	0.0332631
		LNC_010996	XLOC_594579	.	transcript	0.017772	0.526857	-4.88973	0.0222287
		LNC_010997	XLOC_594579	.	transcript	0.92716	0.0276183	5.06912	0.000740387
		LNC_011041	XLOC_596192	.	transcript	0.128674	0.00186467	6.10866	0.0231303
		LNC_011044	XLOC_596192	.	transcript	0.272802	0	Inf	0.0064581
		LNC_011049	XLOC_596205	.	transcript	0	1.1575	#NAME?	0.000306868
		LNC_011062	XLOC_597064	.	transcript	0.17131	0	Inf	0.00985689
		LNC_011081	XLOC_598184	.	transcript	0.014357	0.175495	-3.6116	0.0108965
		LNC_011129	XLOC_599931	.	transcript	1.13973	0	Inf	0.00025067
		LNC_011165	XLOC_602032	.	transcript	0.138482	0.00173733	6.31668	0.0223115
		LNC_011189	XLOC_603059	.	transcript	0	0.1451	#NAME?	0.00236323
		LNC_011194	XLOC_603202	.	transcript	0.000167	0.208295	-10.2846	0.000101477
		LNC_011199	XLOC_603608	.	transcript	0.314909	0.0143677	4.45404	0.00887152
		LNC_011229	XLOC_606584	.	transcript	0.106237	0	Inf	0.00101859
		LNC_011230	XLOC_606584	.	transcript	0	0.064359	#NAME?	0.000410188
		LNC_011242	XLOC_607601	.	transcript	0	0.0989203	#NAME?	0.00943798
		LNC_011246	XLOC_607656	.	transcript	0.221159	0	Inf	0.0276884
		LNC_011255	XLOC_607727	.	transcript	0	0.260422	#NAME?	0.00943847
		LNC_011278	XLOC_609089	.	transcript	0	0.100944	#NAME?	0.0175213
		LNC_011325	XLOC_611014	.	transcript	0.551171	0.0637777	3.11138	0.027426
		LNC_011337	XLOC_611189	.	transcript	0.035247	0.45834	-3.70085	0.0242083
		LNC_011356	XLOC_611878	.	transcript	0.318766	0.804263	-1.33517	0.0385536
		LNC_011357	XLOC_611878	.	transcript	0.957149	0.331034	1.53176	0.0250662
		LNC_011373	XLOC_612189	.	transcript	0.0182487	0.000940333	4.27847	0.038635
		LNC_011400	XLOC_613183	.	transcript	0	0.215034	#NAME?	0.0275032
		LNC_011409	XLOC_613345	.	transcript	3.38165	0	Inf	0.000539869
		LNC_011430	XLOC_614320	.	transcript	1.1202	0.0509573	4.45832	0.000415521
		LNC_011438	XLOC_614367	.	transcript	0.000525667	0.160063	-8.25028	0.00754791
		LNC_011455	XLOC_614447	.	transcript	0	0.335663	#NAME?	0.00343673
		LNC_011505	XLOC_616109	.	transcript	0	0.160824	#NAME?	0.0254175
		LNC_011523	XLOC_617118	.	transcript	0.278287	0	Inf	0.00714203
		LNC_011526	XLOC_617118	.	transcript	0	0.166964	#NAME?	0.0202119
		LNC_011552	XLOC_617508	.	transcript	0.430569	0.0445547	3.27259	0.00475888
		LNC_011625	XLOC_620370	.	transcript	0.0492317	0	Inf	0.00564037
		LNC_011628	XLOC_620370	.	transcript	0.0891683	0	Inf	0.00638316
		LNC_011630	XLOC_620505	.	transcript	0.0699147	0	Inf	0.0498335
		LNC_011634	XLOC_620624	.	transcript	0.195341	0	Inf	0.0366229
		LNC_011654	XLOC_620998	.	transcript	0.110367	0	Inf	0.0452982
		LNC_011671	XLOC_621873	.	transcript	0	0.212649	#NAME?	0.00117841
		LNC_011691	XLOC_622203	.	transcript	0	0.128842	#NAME?	2.65257e-05
		LNC_011700	XLOC_622250	.	transcript	0.45091	0	Inf	0.000406732
		LNC_011792	XLOC_625416	.	transcript	2.06931	0.05364	5.26969	0.0190761
		LNC_011830	XLOC_625937	.	transcript	0.00946067	2.13024	-7.81486	0.000302938
		LNC_011839	XLOC_625937	.	transcript	0	0.35244	#NAME?	0.0102607
		LNC_011841	XLOC_625937	.	transcript	0	0.833472	#NAME?	0.0125235
		LNC_011844	XLOC_625937	.	transcript	1.71448	0	Inf	0.00512581
		LNC_011848	XLOC_625937	.	transcript	0.886973	0	Inf	0.00587964
		LNC_011850	XLOC_625937	.	transcript	1.12062	1e-06	20.0959	0.0204326
		LNC_011852	XLOC_625937	.	transcript	0	0.465264	#NAME?	0.0246531
		LNC_011859	XLOC_625937	.	transcript	0.586239	0	Inf	0.0138814
		LNC_011872	XLOC_625988	.	transcript	0	0.255775	#NAME?	0.00271238
		LNC_011876	XLOC_626013	.	transcript	0	0.0781277	#NAME?	0.0489171
		LNC_011925	XLOC_628131	.	transcript	0.128044	0	Inf	0.0180257
		LNC_011927	XLOC_628131	.	transcript	0.00963767	0.292287	-4.92256	0.0297896
		LNC_011985	XLOC_629094	.	transcript	0.055674	2.07219	-5.21801	0.0143407
		LNC_012032	XLOC_629451	.	transcript	0.25739	0	Inf	0.00175064
		LNC_012069	XLOC_630516	.	transcript	0	0.173206	#NAME?	0.000846993
		LNC_012071	XLOC_630516	.	transcript	0	0.127831	#NAME?	0.00125929
		LNC_012072	XLOC_630516	.	transcript	1.33333e-06	0.189293	-17.1152	5.42905e-06
		LNC_012103	XLOC_632444	.	transcript	0.118559	0.00323167	5.19718	0.0449883
		LNC_012131	XLOC_633348	.	transcript	0.1215	0	Inf	0.00919372
		LNC_012132	XLOC_633348	.	transcript	0.00225033	0.0983657	-5.44994	0.00794734
		LNC_012157	XLOC_634339	.	transcript	0.204794	0.000335667	9.25293	0.00455669
		LNC_012161	XLOC_634339	.	transcript	0	0.333838	#NAME?	0.000637618
		LNC_012243	XLOC_637253	.	transcript	0	0.114127	#NAME?	0.048924
		LNC_012260	XLOC_637997	.	transcript	0.109295	0.00392533	4.79926	0.0383291
		LNC_012272	XLOC_638208	.	transcript	0.244432	0	Inf	0.00355012
		LNC_012295	XLOC_639025	.	transcript	0	0.267108	#NAME?	0.0110462
		LNC_012304	XLOC_639043	.	transcript	0	0.233707	#NAME?	0.00425736
		LNC_012307	XLOC_639053	.	transcript	0.210354	0.002661	6.3047	0.038037
		LNC_012367	XLOC_639927	.	transcript	0.172159	0	Inf	0.0104905
		LNC_012401	XLOC_640705	.	transcript	0.00206667	0.652459	-8.30244	0.000119355
		LNC_012416	XLOC_641533	.	transcript	0.178962	0	Inf	0.0106844
		LNC_012450	XLOC_643779	.	transcript	0.199786	0	Inf	0.00131428
		LNC_012477	XLOC_644969	.	transcript	0	0.0713207	#NAME?	0.0220468
		LNC_012530	XLOC_646585	.	transcript	3.56667e-05	0.351353	-13.2661	4.23209e-05
		LNC_012538	XLOC_647014	.	transcript	0.27807	0.001798	7.27291	0.00953894
		LNC_012568	XLOC_647832	.	transcript	0	0.232144	#NAME?	0.0265675
		LNC_012606	XLOC_648989	.	transcript	0.333375	0	Inf	0.0153111
		LNC_012633	XLOC_649408	.	transcript	0.0602777	0	Inf	0.00167582
		LNC_012634	XLOC_649408	.	transcript	0.105303	0	Inf	0.000591537
		LNC_012680	XLOC_650530	.	transcript	0.00526933	0.089884	-4.09237	0.046407
		LNC_012682	XLOC_650530	.	transcript	0.00577433	0.089472	-3.95371	0.049019
		LNC_012692	XLOC_650594	.	transcript	0	0.143952	#NAME?	0.00765948
		LNC_012694	XLOC_650594	.	transcript	0.225041	0.000107	11.0384	0.00939376
		LNC_012706	XLOC_651393	.	transcript	0.190781	0	Inf	0.00607992
		LNC_012708	XLOC_651443	.	transcript	0.110405	0.004853	4.50779	0.0308649
		LNC_012721	XLOC_651803	.	transcript	0.123871	0.000799333	7.27583	0.0321637
		LNC_012738	XLOC_652006	.	transcript	0	0.3501	#NAME?	0.000286938
		LNC_012740	XLOC_652006	.	transcript	0	0.195723	#NAME?	0.0075809
		LNC_012744	XLOC_652017	.	transcript	0	0.156443	#NAME?	0.00697903
		LNC_012757	XLOC_652158	.	transcript	0	0.250155	#NAME?	0.0194539
		LNC_012823	XLOC_654578	.	transcript	0.00576433	0.0631167	-3.4528	0.0328231
		LNC_012846	XLOC_655752	.	transcript	0	0.522388	#NAME?	0.00326513
		LNC_012855	XLOC_655980	.	transcript	0.555196	0	Inf	0.0246553
		LNC_012862	XLOC_656520	.	transcript	0.150299	0.00168833	6.4761	0.0487498
		LNC_012874	XLOC_657173	.	transcript	0	0.186805	#NAME?	0.0253429
		LNC_012876	XLOC_657173	.	transcript	0	1.2223	#NAME?	0.000342592
		LNC_012923	XLOC_659237	.	transcript	0	0.251308	#NAME?	0.00429959
		LNC_012931	XLOC_659533	.	transcript	0.553435	0	Inf	0.00156796
		LNC_012940	XLOC_659929	.	transcript	0	0.224565	#NAME?	0.000889525
		LNC_012942	XLOC_660011	.	transcript	0.330074	0.039132	3.07637	0.0496062
		LNC_012944	XLOC_660098	.	transcript	0.144008	0	Inf	0.00655507
		LNC_012946	XLOC_660139	.	transcript	0	0.388486	#NAME?	0.0260013
		LNC_012970	XLOC_660482	.	transcript	0.029046	0.165561	-2.51095	0.0379796
		LNC_012976	XLOC_660599	.	transcript	0	0.146044	#NAME?	0.00769563
		LNC_013034	XLOC_663369	.	transcript	0.146005	0.000584	7.96583	0.0116758
		LNC_013045	XLOC_663394	.	transcript	0.219814	0.00178867	6.94126	0.0294024
		LNC_013047	XLOC_663394	.	transcript	0.22295	0	Inf	0.00298191
		LNC_013112	XLOC_667563	.	transcript	0.344534	0	Inf	0.0116255
		LNC_013156	XLOC_670913	.	transcript	0.215794	0	Inf	0.000778053
		LNC_013207	XLOC_673634	.	transcript	0.001522	0.07316	-5.58701	0.0364089
		LNC_013210	XLOC_673643	.	transcript	0.160867	0.000940333	7.41848	0.0068045
		LNC_013222	XLOC_673822	.	transcript	0	0.119607	#NAME?	0.0058262
		LNC_013247	XLOC_675641	.	transcript	0.176548	0	Inf	0.0242548
		LNC_013266	XLOC_675903	.	transcript	0.272108	0.004707	5.85323	0.00955795
		LNC_013333	XLOC_682247	.	transcript	0.06352	0	Inf	0.0327119
		LNC_013334	XLOC_682247	.	transcript	0.239234	0	Inf	3.54865e-06
		LNC_013335	XLOC_682247	.	transcript	0.238749	0	Inf	5.19535e-06
		LNC_013353	XLOC_685014	.	transcript	0	0.235399	#NAME?	0.000720528
		LNC_013368	XLOC_685351	.	transcript	0	0.124898	#NAME?	0.0149001
		LNC_013380	XLOC_686278	.	transcript	0	0.216054	#NAME?	0.00454583
		LNC_013418	XLOC_689633	.	transcript	0.140957	0	Inf	0.0225257
		LNC_013433	XLOC_690679	.	transcript	0	0.374008	#NAME?	0.0181687
		LNC_013457	XLOC_691999	.	transcript	0	0.0903493	#NAME?	0.045991
		LNC_013461	XLOC_691999	.	transcript	0	0.125285	#NAME?	0.0121595
		LNC_013498	XLOC_695642	.	transcript	16.2314	1.22703	3.72555	5.42299e-06
		LNC_013503	XLOC_696411	.	transcript	0	0.0285737	#NAME?	0.0495108
		LNC_013531	XLOC_697471	.	transcript	0.0180383	0.145746	-3.01432	0.0433171
		LNC_013557	XLOC_699829	.	transcript	0.001324	0.121963	-6.5254	6.65306e-05
		LNC_013589	XLOC_700782	.	transcript	0	0.247567	#NAME?	0.0012408
		LNC_013591	XLOC_700788	.	transcript	0.402884	0	Inf	0.000334075
		LNC_013592	XLOC_700788	.	transcript	0.206364	0.00559567	5.20474	0.0353623
		LNC_013608	XLOC_702549	.	transcript	0	0.600148	#NAME?	0.000335356
		LNC_013616	XLOC_702600	.	transcript	0.0582727	0.334361	-2.52051	0.00481754
		LNC_013623	XLOC_703012	.	transcript	0.181782	0	Inf	0.018548
		LNC_013628	XLOC_703959	.	transcript	0	0.120513	#NAME?	0.0366814
		LNC_013685	XLOC_707310	.	transcript	0.0522897	0.000499333	6.71038	0.00871637
		LNC_013689	XLOC_707414	.	transcript	0	45.7709	#NAME?	1.45242e-14
		LNC_013691	XLOC_707414	.	transcript	41.3043	0.176188	7.87303	0.00827059
		LNC_013692	XLOC_707414	.	transcript	4.32067	0	Inf	0.00516243
		LNC_013693	XLOC_707414	.	transcript	0	49.295	#NAME?	7.22242e-16
		LNC_013694	XLOC_707414	.	transcript	0	0.888934	#NAME?	0.0353976
		LNC_013695	XLOC_707414	.	transcript	20.9305	0.157555	7.05361	0.000195697
		LNC_013696	XLOC_707414	.	transcript	0	1.27024	#NAME?	0.0246451
		LNC_013697	XLOC_707414	.	transcript	0	5.36036	#NAME?	9.14011e-06
		LNC_013698	XLOC_707414	.	transcript	9.44966	0	Inf	0.00199453
		LNC_013699	XLOC_707414	.	transcript	0	2.19675	#NAME?	0.0143214
		LNC_013702	XLOC_707414	.	transcript	52.8785	0	Inf	3.65014e-07
		LNC_013708	XLOC_707546	.	transcript	0.10965	0	Inf	0.0380572
		LNC_013715	XLOC_707584	.	transcript	0.138232	0.002067	6.06341	0.0148604
		LNC_013717	XLOC_707584	.	transcript	0.0399023	0.384248	-3.26749	0.020577
		LNC_013719	XLOC_707584	.	transcript	0.653205	0.0217513	4.90836	0.0278197
		LNC_013742	XLOC_708470	.	transcript	0.109715	0	Inf	0.00131867
		LNC_013787	XLOC_711403	.	transcript	0.19232	0	Inf	0.0235558
		LNC_013796	XLOC_711539	.	transcript	0.159057	0.0116213	3.77469	0.0187401
		LNC_013803	XLOC_711613	.	transcript	0.000129	0.249444	-10.9171	0.000695121
		LNC_013817	XLOC_711734	.	transcript	0.000996333	0.0977593	-6.61646	0.016559
		LNC_013818	XLOC_711734	.	transcript	0.0417387	0	Inf	0.00928332
		LNC_013851	XLOC_715848	.	transcript	0.16639	0	Inf	0.0027123
		LNC_013882	XLOC_718284	.	transcript	0.0230403	0.289274	-3.6502	0.0296296
		LNC_013941	XLOC_722415	.	transcript	0.001013	0.037979	-5.2285	0.0267402
		LNC_013942	XLOC_722415	.	transcript	0.185644	0	Inf	7.88966e-05
		LNC_014041	XLOC_728464	.	transcript	0	0.287968	#NAME?	5.06776e-06
		LNC_014088	XLOC_731181	.	transcript	0	0.930155	#NAME?	0.00460071
		LNC_014095	XLOC_731734	.	transcript	0.0673477	0	Inf	0.020085
		LNC_014104	XLOC_732392	.	transcript	0	0.350233	#NAME?	0.0247455
		LNC_014128	XLOC_732710	.	transcript	0.156808	0	Inf	0.0150219
		LNC_014172	XLOC_733847	.	transcript	0.019953	0.349407	-4.13023	0.0249348
		LNC_014193	XLOC_734470	.	transcript	0	1.52603	#NAME?	0.00218305
		LNC_014194	XLOC_734470	.	transcript	1.07472	0.018946	5.82592	0.0404519
		LNC_014207	XLOC_736153	.	transcript	0	0.105724	#NAME?	0.0493571
		LNC_014233	XLOC_737144	.	transcript	0.012874	0.260543	-4.33899	0.0131175
		LNC_014351	XLOC_747340	.	transcript	0.214532	0	Inf	0.0403598
		LNC_014355	XLOC_747386	.	transcript	0	0.207742	#NAME?	0.0127075
		LNC_014372	XLOC_747444	.	transcript	0.18628	0	Inf	0.0066681
		LNC_014385	XLOC_747712	.	transcript	0	0.0764147	#NAME?	0.0300864
		LNC_014401	XLOC_748878	.	transcript	0.51699	0	Inf	0.0018856
		LNC_014403	XLOC_748878	.	transcript	0.135661	0	Inf	0.0423061
		LNC_014411	XLOC_748911	.	transcript	0.041752	0.632948	-3.92217	0.023336
		LNC_014470	XLOC_750764	.	transcript	0	0.016555	#NAME?	0.0150704
		LNC_014473	XLOC_750764	.	transcript	0.34146	0.00698567	5.61117	0.0151066
		LNC_014496	XLOC_751801	.	transcript	0.166956	0	Inf	0.00858837
		LNC_014497	XLOC_751801	.	transcript	0.219846	0	Inf	0.0280573
		LNC_014587	XLOC_754560	.	transcript	0	0.162216	#NAME?	0.0238028
		LNC_014644	XLOC_756117	.	transcript	2.96071	0	Inf	0.00183917
		LNC_014653	XLOC_756208	.	transcript	0.0706773	0	Inf	0.0230668
		LNC_014664	XLOC_757100	.	transcript	0	1.33275	#NAME?	0.00174114
		LNC_014668	XLOC_757254	.	transcript	0.339055	0	Inf	0.0372957
		LNC_014678	XLOC_757563	.	transcript	0.851481	0	Inf	0.000940693
		LNC_014684	XLOC_757563	.	transcript	0.060603	1.19011	-4.29556	0.0304913
		LNC_014718	XLOC_759272	.	transcript	0.254266	0	Inf	0.00203849
		LNC_014719	XLOC_759301	.	transcript	0.365413	0	Inf	0.000627681
		LNC_014743	XLOC_759843	.	transcript	0.37515	0.00709533	5.72445	0.0189663
		LNC_014756	XLOC_760439	.	transcript	0.00492367	0.114237	-4.53616	0.0142155
		LNC_014781	XLOC_760805	.	transcript	0.0748613	0	Inf	0.0220943
		LNC_014783	XLOC_760833	.	transcript	0	0.948302	#NAME?	0.000821897
		LNC_014787	XLOC_760833	.	transcript	0.222541	0.00159267	7.12648	0.0130956
		LNC_014829	XLOC_765675	.	transcript	0.13216	0	Inf	0.00504351
		LNC_014889	XLOC_770843	.	transcript	0	0.15488	#NAME?	0.030081
		LNC_014908	XLOC_771652	.	transcript	0.144229	0.576303	-1.99847	0.0466134
		LNC_014924	XLOC_772341	.	transcript	0	1.16828	#NAME?	0.00425804
		LNC_014971	XLOC_780021	.	transcript	0.388306	0.00815067	5.57413	0.000710946
		LNC_014972	XLOC_780021	.	transcript	0	0.322458	#NAME?	0.00377225
		LNC_015008	XLOC_782580	.	transcript	0.149291	0	Inf	0.0207324
		LNC_015011	XLOC_782597	.	transcript	0.271032	0	Inf	0.0143091
		LNC_015059	XLOC_784742	.	transcript	0.065703	0.001076	5.93221	0.0327434
		LNC_015111	XLOC_786583	.	transcript	0.0541417	0	Inf	0.0473472
		LNC_015203	XLOC_792121	.	transcript	0.527564	0	Inf	0.0104444
		LNC_015264	XLOC_796228	.	transcript	0.003121	0.270273	-6.43627	0.00862088
		LNC_015309	XLOC_797125	.	transcript	0.559673	0.00034	10.6848	0.00102929
		LNC_015315	XLOC_797158	.	transcript	0	0.0698117	#NAME?	0.0159508
		LNC_015445	XLOC_808486	.	transcript	0.71641	0	Inf	0.00817117
		LNC_015497	XLOC_812077	.	transcript	0	0.291994	#NAME?	0.00633967
		LNC_015516	XLOC_812450	.	transcript	0	0.317411	#NAME?	0.00517749
		LNC_015534	XLOC_812599	.	transcript	0	0.047298	#NAME?	0.00269767
		LNC_015591	XLOC_815106	.	transcript	1.0676	0.00410233	8.02371	0.0377497
		LNC_015604	XLOC_815279	.	transcript	0.237797	0	Inf	0.0219401
		LNC_015614	XLOC_816992	.	transcript	0.204935	0	Inf	0.00697162
		LNC_015665	XLOC_820200	.	transcript	0.343262	0	Inf	0.000327151
		LNC_015681	XLOC_820451	.	transcript	0	0.109593	#NAME?	0.00859988
		LNC_015708	XLOC_820977	.	transcript	0	0.0539277	#NAME?	0.00650549
		LNC_015737	XLOC_821437	.	transcript	0.162708	0.00423333	5.26435	0.0108831
		LNC_015738	XLOC_821437	.	transcript	0	0.0571647	#NAME?	0.0258816
		LNC_015799	XLOC_826571	.	transcript	0.0686683	0	Inf	0.00614994
		LNC_015822	XLOC_827178	.	transcript	0.0355457	0	Inf	0.016252
		LNC_015857	XLOC_831499	.	transcript	0.00821633	0.823164	-6.64654	0.00240492
		LNC_015886	XLOC_835533	.	transcript	0	0.176617	#NAME?	0.00600135
		LNC_015896	XLOC_836994	.	transcript	0	0.0618223	#NAME?	0.00294995
		LNC_015899	XLOC_836994	.	transcript	0.000274667	0.051896	-7.5618	0.049
		LNC_015916	XLOC_837531	.	transcript	0	0.101955	#NAME?	0.0147626
		LNC_015918	XLOC_838138	.	transcript	1.12146	0.307447	1.86697	0.0182974
		LNC_015960	XLOC_839751	.	transcript	0.458631	0	Inf	0.0314968
		LNC_016057	XLOC_849759	.	transcript	0	0.0461133	#NAME?	0.0288692
		LNC_016058	XLOC_849759	.	transcript	0	0.0787677	#NAME?	0.0127679
		LNC_016063	XLOC_849998	.	transcript	6.32561	0.735109	3.10517	0.00611596
		LNC_016070	XLOC_850003	.	transcript	0	0.248715	#NAME?	0.0178534
		LNC_016124	XLOC_852221	.	transcript	0	0.274229	#NAME?	0.00108055
		LNC_016143	XLOC_852386	.	transcript	0.000644	0.0371027	-5.84832	0.0258219
		LNC_016176	XLOC_853938	.	transcript	0.226257	0	Inf	0.0478881
		LNC_016187	XLOC_854167	.	transcript	0.0320727	0.276154	-3.10606	0.0447837
		LNC_016268	XLOC_858704	.	transcript	0.000534333	0.320676	-9.22916	0.0017214
		LNC_016281	XLOC_858836	.	transcript	0	0.0900673	#NAME?	0.000461535
		LNC_016299	XLOC_860650	.	transcript	0	0.125271	#NAME?	0.00326008
		LNC_016323	XLOC_861264	.	transcript	0	0.156783	#NAME?	0.00987571
		LNC_016345	XLOC_863287	.	transcript	0.00406767	0.113505	-4.80241	0.00920484
		LNC_016357	XLOC_863627	.	transcript	0	0.730314	#NAME?	0.00586124
		LNC_016382	XLOC_864085	.	transcript	0	0.131567	#NAME?	0.0378404
		LNC_016388	XLOC_864501	.	transcript	0	0.17403	#NAME?	0.00430494
		LNC_016398	XLOC_864643	.	transcript	0.00134133	0.281163	-7.7116	0.0098349
		LNC_016469	XLOC_870493	.	transcript	0.789333	0.0555647	3.82839	0.0201403
		LNC_016479	XLOC_870827	.	transcript	0.811782	0.003815	7.73326	0.017558
		LNC_016488	XLOC_870962	.	transcript	0.357281	0	Inf	0.00219783
		LNC_016558	XLOC_874274	.	transcript	0.17709	0	Inf	0.000810302
		LNC_016587	XLOC_876552	.	transcript	0.00806167	0.678519	-6.39517	0.00219226
		LNC_016600	XLOC_876687	.	transcript	0.985895	0	Inf	0.000528556
		LNC_016635	XLOC_877571	.	transcript	0	0.118494	#NAME?	0.0335637
		LNC_016668	XLOC_878417	.	transcript	0	0.370781	#NAME?	5.32732e-06
		LNC_016673	XLOC_879105	.	transcript	0.0827523	0	Inf	0.0216149
		LNC_016721	XLOC_882248	.	transcript	0.265855	0.003386	6.29491	0.00734193
		LNC_016740	XLOC_882878	.	transcript	0.211486	0	Inf	0.00970199
		LNC_016741	XLOC_882878	.	transcript	0.0999527	0	Inf	0.0279508
		LNC_016772	XLOC_885186	.	transcript	0.075	0.806487	-3.42669	0.0387623
		LNC_016816	XLOC_888148	.	transcript	0.340031	0.000989	8.42548	0.00227607
		LNC_016823	XLOC_888776	.	transcript	0	0.331023	#NAME?	0.0341988
		LNC_016840	XLOC_889767	.	transcript	0	0.694185	#NAME?	0.00232108
		LNC_016893	XLOC_892219	.	transcript	0.16433	0	Inf	0.0311324
		LNC_016901	XLOC_892732	.	transcript	0	1.30215	#NAME?	0.000896428
		LNC_016934	XLOC_896576	.	transcript	0	0.09847	#NAME?	0.00558301
		LNC_016964	XLOC_896931	.	transcript	0	0.45542	#NAME?	0.0341971
		LNC_016972	XLOC_897099	.	transcript	0.181569	0	Inf	0.00216777
		LNC_016976	XLOC_897292	.	transcript	0.397004	0	Inf	0.00107063
		LNC_016997	XLOC_897660	.	transcript	0	0.180701	#NAME?	0.0040073
		LNC_017063	XLOC_902903	.	transcript	0.560296	0.000807	9.4394	0.00464326
		LNC_017077	XLOC_903776	.	transcript	0	0.126175	#NAME?	0.00388137
		LNC_017103	XLOC_904345	.	transcript	0.0760083	0	Inf	0.0269654
		LNC_017162	XLOC_907699	.	transcript	0.000452	0.071623	-7.30796	0.0382025
		LNC_017233	XLOC_910105	.	transcript	0	0.268207	#NAME?	0.00387263
		LNC_017299	XLOC_914919	.	transcript	0	0.097141	#NAME?	0.0476878
		LNC_017428	XLOC_922852	.	transcript	0	0.420249	#NAME?	0.00179295
		LNC_017520	XLOC_931125	.	transcript	0.114336	0	Inf	0.0253321
		LNC_017532	XLOC_931687	.	transcript	0.00304633	0.466231	-7.25783	0.00685146
		LNC_017557	XLOC_933480	.	transcript	0	0.42158	#NAME?	0.00976954
		LNC_017558	XLOC_933480	.	transcript	0	2.36124	#NAME?	6.11865e-05
		LNC_017559	XLOC_933480	.	transcript	0	1.56408	#NAME?	0.000529546
		LNC_017560	XLOC_933480	.	transcript	0	1.86057	#NAME?	0.00022042
		LNC_017608	XLOC_935084	.	transcript	0.218488	0	Inf	0.010049
		LNC_017609	XLOC_935084	.	transcript	0.145611	0	Inf	0.00795829
		LNC_017630	XLOC_937152	.	transcript	0.340971	0	Inf	9.72597e-07
		LNC_017633	XLOC_937152	.	transcript	0.00607033	0.192029	-4.98341	0.0292876
		LNC_017636	XLOC_937152	.	transcript	0.140561	0.00245533	5.83914	0.014164
		LNC_017655	XLOC_938351	.	transcript	0.079066	0	Inf	0.0349956
		LNC_017746	XLOC_943911	.	transcript	0.586865	0.013316	5.4618	0.0144931
		LNC_017791	XLOC_946908	.	transcript	0.0358203	0	Inf	0.0251792
		LNC_017803	XLOC_947250	.	transcript	0	0.0511653	#NAME?	0.0327599
		LNC_017809	XLOC_947269	.	transcript	0.520754	0.0716087	2.86239	0.043623
		LNC_017818	XLOC_947578	.	transcript	0.005222	0.373014	-6.15848	0.0365735
		LNC_017826	XLOC_947809	.	transcript	0	0.599778	#NAME?	7.10201e-05
		LNC_017886	XLOC_954774	.	transcript	0.152785	0.003099	5.62356	0.019533
		LNC_017906	XLOC_955921	.	transcript	0.00248867	0.0945957	-5.24833	0.0325794
		LNC_017963	XLOC_958011	.	transcript	0.124751	0	Inf	0.0254756
		LNC_018064	XLOC_962308	.	transcript	0.081164	0	Inf	0.0334299
		LNC_018069	XLOC_962418	.	transcript	0.27728	1.18755	-2.09858	0.0192421
		LNC_018108	XLOC_963231	.	transcript	0.14446	0	Inf	0.0323517
		LNC_018109	XLOC_963261	.	transcript	0.200752	8.33333e-05	11.2342	0.0220529
		LNC_018239	XLOC_968079	.	transcript	0.480323	0	Inf	0.0116562
		LNC_018327	XLOC_971384	.	transcript	0.549806	0.094619	2.53872	0.0372569
		LNC_018349	XLOC_971525	.	transcript	0	0.067979	#NAME?	0.0240907
		LNC_018385	XLOC_977065	.	transcript	0.0347493	0.298163	-3.10104	0.0471552
		LNC_018396	XLOC_977654	.	transcript	0.393099	0	Inf	0.000120803
		LNC_018468	XLOC_981399	.	transcript	0	0.103046	#NAME?	0.0415589
		LNC_018505	XLOC_982788	.	transcript	0.327378	0	Inf	0.00392655
		LNC_018593	XLOC_986846	.	transcript	0.264117	0.00167333	7.30231	0.0450536
		LNC_018594	XLOC_986846	.	transcript	0.00911	0.221414	-4.60315	0.0401515
		LNC_018614	XLOC_988047	.	transcript	0.135022	0	Inf	0.00758096
		LNC_018620	XLOC_988181	.	transcript	0.545945	0	Inf	4.886e-06
		LNC_018632	XLOC_988934	.	transcript	0.221845	0.00829933	4.74041	0.00430914
		LNC_018639	XLOC_988988	.	transcript	0.322257	0	Inf	0.047257
		LNC_018778	XLOC_993194	.	transcript	0.109079	0	Inf	0.003599
		LNC_018785	XLOC_993194	.	transcript	0	0.0549367	#NAME?	0.0113506
		LNC_018789	XLOC_993194	.	transcript	0.000150667	0.049817	-8.36913	0.0146192
		LNC_018820	XLOC_995953	.	transcript	0.003718	0.358345	-6.59068	0.000445643
		LNC_018824	XLOC_996060	.	transcript	0.370066	0	Inf	0.0122406
		LNC_018849	XLOC_997672	.	transcript	0	0.163504	#NAME?	0.00198514
		LNC_018864	XLOC_997840	.	transcript	0.124178	0.00203767	5.92935	0.0495929
		LNC_018912	XLOC_998915	.	transcript	0	0.114442	#NAME?	0.00812712
		LNC_018914	XLOC_998915	.	transcript	0	0.483304	#NAME?	0.00540232
		LNC_018967	XLOC_1000402	.	transcript	0.218421	0	Inf	0.0260442
		LNC_019022	XLOC_1004198	.	transcript	0	0.146513	#NAME?	0.0191555
		LNC_019221	XLOC_1014457	.	transcript	0.000528333	0.356099	-9.39661	0.00774561
		LNC_019245	XLOC_1015324	.	transcript	0	0.227695	#NAME?	0.000605563
		LNC_019295	XLOC_1016568	.	transcript	0	0.225275	#NAME?	0.0264727
		LNC_019320	XLOC_1017405	.	transcript	0.148488	0	Inf	0.0133121
		LNC_019322	XLOC_1017466	.	transcript	4.28036	0.447514	3.25773	0.0173119
		LNC_019330	XLOC_1017504	.	transcript	0	0.18096	#NAME?	0.0337982
		LNC_019349	XLOC_1017946	.	transcript	0	0.300192	#NAME?	0.000711709
		LNC_019355	XLOC_1018074	.	transcript	0.00530367	0.111119	-4.38897	0.0370913
		LNC_019363	XLOC_1018476	.	transcript	0	0.617613	#NAME?	0.0489107
		LNC_019383	XLOC_1018644	.	transcript	0.226116	0	Inf	0.013403
		LNC_019420	XLOC_1020224	.	transcript	1.74076	0	Inf	0.00117079
		LNC_019447	XLOC_1021456	.	transcript	0	0.119952	#NAME?	0.0109
		LNC_019472	XLOC_1023442	.	transcript	0.000186667	0.569682	-11.5755	0.000456599
		LNC_019491	XLOC_1023579	.	transcript	0	0.181142	#NAME?	0.000293095
		LNC_019562	XLOC_1024777	.	transcript	0.006335	0.80149	-6.9832	0.000265651
		LNC_019574	XLOC_1025149	.	transcript	0.032483	0.42088	-3.69565	0.0231174
		LNC_019592	XLOC_1027119	.	transcript	0.00558967	0.885164	-7.30704	3.22521e-06
		LNC_019628	XLOC_1029528	.	transcript	0.035082	0	Inf	0.00206835
		LNC_019645	XLOC_1029681	.	transcript	0.341861	0	Inf	0.00112935
		LNC_019741	XLOC_1035972	.	transcript	0.457654	2.50542	-2.45273	0.00519476
		LNC_019743	XLOC_1035972	.	transcript	0.122868	0	Inf	0.0150064
		LNC_019744	XLOC_1035972	.	transcript	0.101892	0	Inf	0.00898335
		LNC_019870	XLOC_1041697	.	transcript	0.205646	1.31316	-2.6748	0.0236376
		LNC_019871	XLOC_1041697	.	transcript	1.16557	0.000332333	11.7761	1.42489e-06
		LNC_019893	XLOC_1042590	.	transcript	0	1.91763	#NAME?	0.000327651
		LNC_019901	XLOC_1042745	.	transcript	0	0.055144	#NAME?	0.0122994
		LNC_019906	XLOC_1042745	.	transcript	0.876824	0.157414	2.47773	0.0381689
		LNC_019908	XLOC_1042745	.	transcript	0.310085	0	Inf	0.0159155
		LNC_019909	XLOC_1042745	.	transcript	0.0107317	0.416524	-5.27845	0.0061336
		LNC_019941	XLOC_1043406	.	transcript	0	0.52846	#NAME?	2.24931e-05
		LNC_019943	XLOC_1043489	.	transcript	0.21805	0	Inf	0.0045293
		LNC_019986	XLOC_1044018	.	transcript	0.515297	0	Inf	0.000247694
		LNC_019989	XLOC_1045003	.	transcript	0.590823	0	Inf	0.000126396
		LNC_020005	XLOC_1046882	.	transcript	0.00100267	0.455029	-8.82597	0.00416242
		LNC_020006	XLOC_1046882	.	transcript	0	0.308327	#NAME?	0.0032421
		LNC_020008	XLOC_1046882	.	transcript	0	0.298561	#NAME?	0.00181223
		LNC_020010	XLOC_1046882	.	transcript	0	0.921951	#NAME?	4.235e-06
		LNC_020011	XLOC_1046882	.	transcript	0	0.0924033	#NAME?	0.00702942
		LNC_020012	XLOC_1046882	.	transcript	1.43912	0.00455	8.30511	4.78092e-05
		LNC_020013	XLOC_1046882	.	transcript	1.32787	0.12022	3.46537	0.00870085
		LNC_020014	XLOC_1046882	.	transcript	0.003526	0.569597	-7.33577	0.0039934
		LNC_020029	XLOC_1049658	.	transcript	0.080374	0	Inf	0.00923964
		LNC_020031	XLOC_1049674	.	transcript	0.295923	0.0130297	4.50535	0.0218299
		LNC_020043	XLOC_1049711	.	transcript	0.153564	0	Inf	0.0443324
		LNC_020047	XLOC_1049714	.	transcript	0	0.139911	#NAME?	0.00451237
		LNC_020073	XLOC_1051644	.	transcript	0.111684	0	Inf	0.0226713
		LNC_020108	XLOC_1053701	.	transcript	1.62574	0.252977	2.68402	0.019997
		LNC_020112	XLOC_1053702	.	transcript	0	0.111903	#NAME?	0.00235018
		LNC_020114	XLOC_1053702	.	transcript	0.429437	0.0563017	2.9312	0.0444076
		LNC_020118	XLOC_1053703	.	transcript	0	0.213175	#NAME?	0.00323591
		LNC_020133	XLOC_1053764	.	transcript	0.00261367	0.373024	-7.15705	0.0239434
		LNC_020136	XLOC_1053851	.	transcript	0	0.13694	#NAME?	0.00723766
		LNC_020143	XLOC_1053967	.	transcript	0	0.16702	#NAME?	0.00617947
		LNC_020182	XLOC_1055137	.	transcript	0	0.385131	#NAME?	0.0209378
		LNC_020193	XLOC_1055137	.	transcript	0	0.15622	#NAME?	0.002715
		LNC_020220	XLOC_1056365	.	transcript	0	0.483897	#NAME?	0.00529924
		LNC_020228	XLOC_1057294	.	transcript	0.173374	0	Inf	0.0185615
		LNC_020288	XLOC_1059728	.	transcript	0.414886	0.0377097	3.45971	0.0119429
		LNC_020319	XLOC_1060634	.	transcript	0	0.131463	#NAME?	0.0279951
		LNC_020386	XLOC_1062446	.	transcript	0	0.129076	#NAME?	0.030366
		LNC_020402	XLOC_1062580	.	transcript	0	0.76537	#NAME?	0.0093727
		LNC_020415	XLOC_1062931	.	transcript	0.525436	0	Inf	0.000206383
		LNC_020439	XLOC_1066774	.	transcript	0.004112	0.251938	-5.93709	4.66891e-05
		LNC_020440	XLOC_1066774	.	transcript	0.404899	0.106749	1.92334	0.031201
		LNC_020463	XLOC_1069441	.	transcript	0	0.634417	#NAME?	1.25504e-05
		LNC_020492	XLOC_1071603	.	transcript	0.484067	0	Inf	0.0283144
		LNC_020503	XLOC_1071853	.	transcript	0.111113	0	Inf	0.0148175
		LNC_020524	XLOC_1072311	.	transcript	1.35267	0	Inf	0.00789987
		LNC_020543	XLOC_1072752	.	transcript	1.66667e-06	53.1135	-24.9256	2.45885e-08
		LNC_020612	XLOC_1076138	.	transcript	9.43333e-05	0.232743	-11.2687	0.0180318
		LNC_020624	XLOC_1077035	.	transcript	0.514646	0	Inf	0.000778993
		LNC_020625	XLOC_1077035	.	transcript	0.298233	0	Inf	0.0018521
		LNC_020680	XLOC_1081507	.	transcript	0.427788	0	Inf	0.00810766
		LNC_020717	XLOC_1082621	.	transcript	0	0.222327	#NAME?	0.00419698
		LNC_020749	XLOC_1085115	.	transcript	0.000911	0.454232	-8.96176	6.20762e-05
		LNC_020766	XLOC_1085435	.	transcript	0	0.129036	#NAME?	0.0287331
		LNC_020774	XLOC_1085646	.	transcript	0.187194	0	Inf	0.00221697
		LNC_020855	XLOC_1091007	.	transcript	0.375791	0.00617933	5.92634	0.00168685
		LNC_020858	XLOC_1091084	.	transcript	0.102786	0.018305	2.48933	0.037123
		LNC_020860	XLOC_1091169	.	transcript	0.148935	0.000545333	8.09333	0.0204691
		LNC_020892	XLOC_1093127	.	transcript	0.553543	0.0413873	3.74143	0.0134098
		LNC_020893	XLOC_1093127	.	transcript	0.0262933	0.322145	-3.61494	0.0297834
		LNC_020923	XLOC_1093334	.	transcript	0.211065	0	Inf	0.0295065
		LNC_020927	XLOC_1093715	.	transcript	0.060902	0	Inf	0.0287985
		LNC_020941	XLOC_1094121	.	transcript	0.122919	0	Inf	0.0473812
		LNC_021039	XLOC_1102729	.	transcript	0	0.248012	#NAME?	0.00629761
		LNC_021040	XLOC_1102729	.	transcript	0.00610833	0.117145	-4.26137	0.0437115
		LNC_021044	XLOC_1102729	.	transcript	0.0584777	0.000743333	6.29773	0.00412814
		LNC_021056	XLOC_1103424	.	transcript	0.222099	0	Inf	0.0278038
		LNC_021073	XLOC_1103427	.	transcript	0	0.714851	#NAME?	7.65049e-05
		LNC_021077	XLOC_1103443	.	transcript	0.389545	0	Inf	0.00209811
		LNC_021086	XLOC_1103747	.	transcript	0.149312	0	Inf	0.00270958
		LNC_021089	XLOC_1103747	.	transcript	0.036347	0	Inf	0.0116687
		LNC_021112	XLOC_1105215	.	transcript	0	0.149845	#NAME?	0.0138583
		LNC_021126	XLOC_1105617	.	transcript	0.353205	0	Inf	3.58568e-08
		LNC_021132	XLOC_1105617	.	transcript	0.07084	0	Inf	0.00010995
		LNC_021150	XLOC_1106389	.	transcript	0.706635	0.0455863	3.95429	0.0306724
		LNC_021151	XLOC_1106389	.	transcript	0.406998	0	Inf	0.00345607
		LNC_021237	XLOC_1111465	.	transcript	0.121004	0.00503133	4.58797	0.0422245
		LNC_021274	XLOC_1113046	.	transcript	0	0.594206	#NAME?	6.46734e-06
		LNC_021529	XLOC_1118941	.	transcript	0.0848887	0	Inf	0.0491539
		LNC_021533	XLOC_1118975	.	transcript	0	0.911065	#NAME?	6.175e-06
		LNC_021541	XLOC_1119122	.	transcript	0	0.127195	#NAME?	0.0293044
		LNC_021598	XLOC_1121459	.	transcript	0.13614	0	Inf	0.0017771
		LNC_021610	XLOC_1122378	.	transcript	0	0.148834	#NAME?	0.00105447
		LNC_021612	XLOC_1122378	.	transcript	0.887948	0.082277	3.43191	0.00172102
		LNC_021614	XLOC_1122378	.	transcript	0.244379	0.730178	-1.57913	0.0224593
		LNC_021654	XLOC_1122993	.	transcript	0.156139	0	Inf	0.00284766
		LNC_021664	XLOC_1123022	.	transcript	0.084999	0	Inf	0.0496212
		LNC_021711	XLOC_1124143	.	transcript	0.000588333	0.054436	-6.53178	0.0016007
		LNC_021712	XLOC_1124143	.	transcript	0.00783	0.292014	-5.22088	0.00254386
		LNC_021720	XLOC_1124266	.	transcript	0	0.101974	#NAME?	0.00114673
		LNC_021787	XLOC_1124869	.	transcript	0	0.203462	#NAME?	0.0104656
		LNC_021842	XLOC_1125778	.	transcript	0	0.154738	#NAME?	0.000841599
		LNC_021880	XLOC_1126290	.	transcript	0	0.177425	#NAME?	0.0441699
		LNC_021895	XLOC_1126325	.	transcript	0	0.12324	#NAME?	0.014775
[truncated: 3,509 more rows]
