# Supplementary material for: Toxocara canis Infection Alters lncRNA and mRNA Expression Profiles of Dog Bone Marrow
Source: Front Cell Dev Biol. 2021 Jun 30;9:688128. doi: 10.3389/fcell.2021.688128 (PMC8277978; doi:10.3389/fcell.2021.688128)
Supplement: Supplementary Table 3 — Co-localization between the differentially expressed lncRNAs and their predicted differentially expressed cis target genes. [file Table_3.XLSX]

## Sheet: Table S3
Table S3. Co-localization between the differentially expressed lncRNAs and their predicted differentially expressed cis target genes.
Times after infection	Chromosome	lncRNA_ID	lncRNA_Gene_ID	lncRNA_Status	lncRNA_Start	lncRNA_End	lncRNA_Strand	mRNA_ID	mRNA_Gene_Id	mRNA_Gene_Symbol	mRNA_Gene_Description	mRNA_Start	mRNA_End	mRNA_Strand	Distance	Location
At 12 hpi	25	LNC_011272	XLOC_609067	Novel_lncRNA	35177245	35185871	-	ENSCAFT00000015488	ENSCAFG00000009749	FGF17	Fibroblast growth factor family||IL-1 family/FGF family||Cytokine, IL-1-like	35194748	35199792	-	8876	downstream
	36	LNC_016464	XLOC_870383	Novel_lncRNA	13649055	13682941	-	ENSCAFT00000018771	ENSCAFG00000011826	CERS6	TRAM/LAG1/CLN8 homology domain||Homeobox domain||Homeodomain-like||Ceramide synthase component Lag1/Lac1	13308109	13602677	+	46377	downstream
	1	LNC_000849	XLOC_045838	Novel_lncRNA	49038120	49043667	-	ENSCAFT00000001077	ENSCAFG00000023207	WTAP	-	48984221	49003858	+	34261	downstream
	3	LNC_014007	XLOC_726188	Novel_lncRNA	29244547	29286796	-	ENSCAFT00000048571	ENSCAFG00000009227	WDR41	WD40-repeat-containing domain||WD40 repeat||WD40 repeat, conserved site||G-protein beta WD-40 repeat	29073170	29286566	+	-42020	antisense
	28	LNC_013039	XLOC_663394	Novel_lncRNA	22198042	22217072	-	ENSCAFT00000017780	ENSCAFG00000010785	RBM20	RNA recognition motif domain||Zinc finger, U1-type||Zinc finger, C2H2-type matrin	21971504	22159928	+	38113	downstream
	4	LNC_017198	XLOC_909484	Novel_lncRNA	19658894	19683060	+	ENSCAFT00000043209	ENSCAFG00000013739	TET1	2OGFeDO domain, nucleic acid-modifying type||Zinc finger, CXXC-type	19768168	19889907	+	85107	upstream
	9	LNC_021745	XLOC_1124378	Novel_lncRNA	55060453	55095734	+	ENSCAFT00000043271	ENSCAFG00000020068	TRUB2	Pseudouridine synthase, catalytic domain||Pseudouridine synthase II	55194024	55204689	+	98289	upstream
	9	LNC_021743	XLOC_1124378	Novel_lncRNA	55060300	55095734	+	ENSCAFT00000043271	ENSCAFG00000020068	TRUB2	Pseudouridine synthase, catalytic domain||Pseudouridine synthase II	55194024	55204689	+	98289	upstream
	X	LNC_024224	XLOC_1201353	Novel_lncRNA	91809939	91851701	+	ENSCAFT00000035742	ENSCAFG00000018419	SEPTIN6	Septin-type guanine nucleotide-binding (G) domain||Septin||P-loop containing nucleoside triphosphate hydrolase	91650239	91714089	-	95849	upstream
	X	LNC_024224	XLOC_1201353	Novel_lncRNA	91809939	91851701	+	ENSCAFT00000029261	ENSCAFG00000018426	UPF3B	Regulator of nonsense-mediated decay, UPF3	91836727	91851616	-	-14890	antisense
	13	LNC_003924	XLOC_207976	Novel_lncRNA	38840817	38850512	-	ENSCAFT00000002813	ENSCAFG00000001792	LIMCH1	Calponin homology domain||Zinc finger, LIM-type||Smooth muscle protein/calponin||Calponin/LIMCH1	38518677	38814215	+	26601	downstream
	13	LNC_003921	XLOC_207976	Novel_lncRNA	38838674	38850512	-	ENSCAFT00000002813	ENSCAFG00000001792	LIMCH1	Calponin homology domain||Zinc finger, LIM-type||Smooth muscle protein/calponin||Calponin/LIMCH1	38518677	38814215	+	24458	downstream
	26	LNC_011705	XLOC_622391	Novel_lncRNA	10430748	10451056	-	ENSCAFT00000014296	ENSCAFG00000008986	RASAL1	Rho GTPase activation protein||Ras GTPase-activating protein||C2 domain||Zinc finger, Btk motif||Ras GTPase-activating protein, conserved site||Pleckstrin homology domain	10504236	10529545	-	53179	downstream
	1	LNC_000224	XLOC_016835	Novel_lncRNA	60596269	60598882	+	ENSCAFT00000045887	ENSCAFG00000030746	-	--	60588371	60598997	-	-2614	antisense
	1	LNC_000225	XLOC_016835	Novel_lncRNA	60596269	60598882	+	ENSCAFT00000045887	ENSCAFG00000030746	-	--	60588371	60598997	-	-2614	antisense
	1	LNC_000222	XLOC_016835	Novel_lncRNA	60596269	60598037	+	ENSCAFT00000045887	ENSCAFG00000030746	-	--	60588371	60598997	-	-1769	antisense
	1	LNC_000220	XLOC_016835	Novel_lncRNA	60596269	60597541	+	ENSCAFT00000045887	ENSCAFG00000030746	-	--	60588371	60598997	-	-1273	antisense
	11	LNC_002326	XLOC_113796	Novel_lncRNA	52686418	52732313	+	ENSCAFT00000003597	ENSCAFG00000002292	CLTA	Clathrin light chain	52659891	52680982	+	5435	downstream
	14	LNC_004157	XLOC_224813	Novel_lncRNA	38210741	38310044	+	ENSCAFT00000004564	ENSCAFG00000002850	OSBPL3	Oxysterol-binding protein||Pleckstrin homology domain||Oxysterol-binding protein, conserved site	38317977	38402961	-	7932	downstream
	25	LNC_011267	XLOC_609067	Novel_lncRNA	35177245	35185827	-	ENSCAFT00000015488	ENSCAFG00000009749	FGF17	Fibroblast growth factor family||IL-1 family/FGF family||Cytokine, IL-1-like	35194748	35199792	-	8920	downstream
	25	LNC_011050	XLOC_596205	Novel_lncRNA	35233328	35277175	+	ENSCAFT00000015488	ENSCAFG00000009749	FGF17	Fibroblast growth factor family||IL-1 family/FGF family||Cytokine, IL-1-like	35194748	35199792	-	33535	upstream
	7	LNC_020190	XLOC_1055137	Novel_lncRNA	6589125	6647473	-	ENSCAFT00000048494	ENSCAFG00000011722	CD34	CD34/Podocalyxin||CD34 antigen	6735889	6758104	-	88415	downstream
	X	LNC_024655	XLOC_1237076	Novel_lncRNA	91851907	91869664	-	ENSCAFT00000029261	ENSCAFG00000018426	UPF3B	Regulator of nonsense-mediated decay, UPF3	91836727	91851616	-	290	upstream
	2	LNC_008202	XLOC_446192	Novel_lncRNA	72678529	72687898	-	ENSCAFT00000047942	ENSCAFG00000012023	PPP1R8	Target SNARE coiled-coil domain||t-SNARE||SMAD/FHA domain||Forkhead-associated (FHA) domain||Syntaxin/epimorphin, conserved site||Syntaxin, N-terminal domain	72536714	72582873	-	95655	upstream
	2	LNC_007611	XLOC_421066	Novel_lncRNA	58778454	58802857	+	ENSCAFT00000013830	ENSCAFG00000008706	ADGRG5	GPCR, family 2-like||GPS motif||GPCR, family 2, secretin-like||GPCR, family 2, orphan receptor, GPR56	58877924	58887526	-	75066	downstream
	30	LNC_014449	XLOC_750303	Novel_lncRNA	29997826	30125612	+	ENSCAFT00000044304	ENSCAFG00000017243	INTS14	von Willebrand factor, type A||-	29921996	29951698	-	46127	upstream
	16	LNC_005147	XLOC_280911	Novel_lncRNA	6411261	6416136	+	ENSCAFT00000039464	ENSCAFG00000003616	FAM131B	Protein FAM131	6334857	6340172	+	71088	downstream
	11	LNC_002689	XLOC_135351	Novel_lncRNA	56893440	56948196	-	ENSCAFT00000042990	ENSCAFG00000002552	INVS	IQ motif, EF-hand binding site||Ankyrin repeat-containing domain||Ankyrin repeat	57043281	57195281	+	95084	upstream
	32	LNC_015054	XLOC_784712	Novel_lncRNA	216116	253241	+	ENSCAFT00000043938	ENSCAFG00000008449	USO1	Armadillo-type fold||Vesicle tethering protein Uso1/P115-like , head domain||Uso1/p115-like vesicle tethering protein, C-terminal||Armadillo	306074	394825	+	52832	upstream
	13	LNC_003814	XLOC_202046	Novel_lncRNA	18951093	18993382	-	ENSCAFT00000001377	ENSCAFG00000000885	DEPTOR	DEP domain||PDZ domain	18902781	18988362	+	-37270	antisense
	21	LNC_009301	XLOC_483119	Novel_lncRNA	40321341	40537266	+	ENSCAFT00000014422	ENSCAFG00000009072	KCNC1	Potassium channel tetramerisation-type BTB domain||BTB/POZ-like||Potassium channel||BTB/POZ fold||Potassium channel, voltage dependent, Kv3||Potassium channel, voltage dependent, Kv||Ion transport domain||Potassium channel, voltage dependent, Kv3.1	40273827	40316618	+	4722	downstream
	25	LNC_011032	XLOC_596134	Novel_lncRNA	34684750	34698930	+	ENSCAFT00000014727	ENSCAFG00000009272	EGR3	Zinc finger, C2H2||Protein of unknown function DUF3446||Zinc finger, C2H2-like	34591863	34594346	+	90403	downstream
	25	LNC_011044	XLOC_596192	Novel_lncRNA	35160212	35185881	+	ENSCAFT00000015488	ENSCAFG00000009749	FGF17	Fibroblast growth factor family||IL-1 family/FGF family||Cytokine, IL-1-like	35194748	35199792	-	8866	downstream
	25	LNC_011046	XLOC_596192	Novel_lncRNA	35177245	35185881	+	ENSCAFT00000015488	ENSCAFG00000009749	FGF17	Fibroblast growth factor family||IL-1 family/FGF family||Cytokine, IL-1-like	35194748	35199792	-	8866	downstream
	25	LNC_011048	XLOC_596205	Novel_lncRNA	35233001	35277175	+	ENSCAFT00000015488	ENSCAFG00000009749	FGF17	Fibroblast growth factor family||IL-1 family/FGF family||Cytokine, IL-1-like	35194748	35199792	-	33208	upstream
	28	LNC_013045	XLOC_663394	Novel_lncRNA	22242699	22295789	-	ENSCAFT00000017780	ENSCAFG00000010785	RBM20	RNA recognition motif domain||Zinc finger, U1-type||Zinc finger, C2H2-type matrin	21971504	22159928	+	82770	downstream
	15	LNC_004663	XLOC_250422	Novel_lncRNA	19331230	19481948	+	ENSCAFT00000009206	ENSCAFG00000005707	OSBPL8	Oxysterol-binding protein||Pleckstrin homology domain||Oxysterol-binding protein, conserved site	19339385	19441582	-	-102198	antisense
	9	LNC_021532	XLOC_1118975	Novel_lncRNA	26135521	26152430	+	ENSCAFT00000026953	ENSCAFG00000017018	COL1A1	von Willebrand factor, type C||Fibrillar collagen, C-terminal||Collagen triple helix repeat	26183852	26199927	-	31421	downstream
	10	LNC_001445	XLOC_070096	Novel_lncRNA	19841088	19843848	+	ENSCAFT00000001204	ENSCAFG00000000767	CELSR1	Cadherin conserved site||Cadherin-like||GPCR, family 2, secretin-like||EGF-like, conserved site||Laminin G domain||Epidermal growth factor-like domain||Cadherin||GPCR, family 2-like||GPCR, family 2, extracellular hormone receptor domain||EGF-like, laminin||Insulin-like growth factor binding protein, N-terminal||Domain of unknown function DUF3497||GPS motif||EGF-type aspartate/asparagine hydroxyla…	19668833	19835674	+	5413	downstream
	17	LNC_006303	XLOC_343867	Novel_lncRNA	60309779	60349827	-	ENSCAFT00000044221	ENSCAFG00000012605	ZNF687	Zinc finger, C2H2-like||Zinc finger, C2H2	60353847	60358667	+	4019	upstream
	17	LNC_006307	XLOC_343903	Novel_lncRNA	60456752	60461141	-	ENSCAFT00000044221	ENSCAFG00000012605	ZNF687	Zinc finger, C2H2-like||Zinc finger, C2H2	60353847	60358667	+	98084	downstream
	9	LNC_021747	XLOC_1124378	Novel_lncRNA	55060463	55095734	+	ENSCAFT00000043271	ENSCAFG00000020068	TRUB2	Pseudouridine synthase, catalytic domain||Pseudouridine synthase II	55194024	55204689	+	98289	upstream
	30	LNC_014450	XLOC_750303	Novel_lncRNA	29997826	30171432	+	ENSCAFT00000044304	ENSCAFG00000017243	INTS14	von Willebrand factor, type A||-	29921996	29951698	-	46127	upstream
	9	LNC_021533	XLOC_1118975	Novel_lncRNA	26135943	26152430	+	ENSCAFT00000026953	ENSCAFG00000017018	COL1A1	von Willebrand factor, type C||Fibrillar collagen, C-terminal||Collagen triple helix repeat	26183852	26199927	-	31421	downstream
	11	LNC_002318	XLOC_113673	Novel_lncRNA	52170908	52178481	+	ENSCAFT00000048469	ENSCAFG00000002077	CA9	Carbonic anhydrase, alpha-class, conserved site||Alpha carbonic anhydrase	52205668	52210955	+	27186	upstream
At 24 hpi	7	LNC_020108	XLOC_1053701	Novel_lncRNA	239953	254261	-	ENSCAFT00000047322	ENSCAFG00000030988	-	Glycosyl transferase family 54	319343	327607	-	65081	downstream
	7	LNC_020108	XLOC_1053701	Novel_lncRNA	239953	254261	-	ENSCAFT00000016422	ENSCAFG00000010337	-	Glycosyl transferase family 54	218198	220005	+	19947	downstream
	23	LNC_009938	XLOC_537143	Novel_lncRNA	1821374	1836179	+	ENSCAFT00000047204	ENSCAFG00000014487	ZNF445	Krueppel-associated box||Transcription regulator SCAN||Zinc finger, C2H2||Retrovirus capsid, C-terminal||Zinc finger, C2H2-like	1930495	1940465	+	94315	upstream
	23	LNC_010304	XLOC_561228	Novel_lncRNA	43832379	43865561	-	ENSCAFT00000013074	ENSCAFG00000008235	CPA3	Peptidase M14, carboxypeptidase A||Proteinase inhibitor, propeptide||Proteinase inhibitor, carboxypeptidase propeptide	43719030	43748625	+	83753	downstream
	19	LNC_007307	XLOC_403491	Novel_lncRNA	46340346	46363107	-	ENSCAFT00000008832	ENSCAFG00000025502	GTDC1	Glycosyltransferase family 1, N-terminal||Glycosyl transferase, family 1	45978880	46241457	-	98888	upstream
	3	LNC_013616	XLOC_702600	Novel_lncRNA	37748923	37790792	+	ENSCAFT00000016410	ENSCAFG00000010306	TRPM1	Ion transport domain||-	37871913	37949108	+	81120	upstream
	2	LNC_007685	XLOC_424529	Novel_lncRNA	72519790	72539410	+	ENSCAFT00000047942	ENSCAFG00000012023	PPP1R8	Target SNARE coiled-coil domain||t-SNARE||SMAD/FHA domain||Forkhead-associated (FHA) domain||Syntaxin/epimorphin, conserved site||Syntaxin, N-terminal domain	72536714	72582873	-	-2697	antisense
	26	LNC_011876	XLOC_626013	Novel_lncRNA	28297802	28315316	-	ENSCAFT00000022235	ENSCAFG00000013995	CABIN1	Tetratricopeptide repeat-containing domain||MEF2 binding||Tetratricopeptide repeat	28366642	28505491	-	51325	downstream
	1	LNC_000607	XLOC_030534	Novel_lncRNA	117001434	117006071	+	ENSCAFT00000046023	ENSCAFG00000006878	KMT2B	FY-rich, N-terminal||Zinc finger, PHD-type||Post-SET domain||SET domain||RNA recognition motif domain||Zinc finger, FYVE/PHD-type||Zinc finger, CXXC-type||FY-rich, C-terminal||Zinc finger, PHD-finger	116891476	116985737	-	15696	upstream
	26	LNC_011700	XLOC_622250	Novel_lncRNA	9722069	9746937	-	ENSCAFT00000014021	ENSCAFG00000008828	-	Translation Initiation factor eIF- 4e-like domain||Translation Initiation factor eIF- 4e	9712809	9713491	+	8577	downstream
	7	LNC_020439	XLOC_1066774	Novel_lncRNA	57802550	57850056	-	ENSCAFT00000028645	ENSCAFG00000018024	TRAPPC8	TRAPP III complex, Trs85	57665240	57752149	+	50400	downstream
	24	LNC_010495	XLOC_569139	Novel_lncRNA	24327917	24381735	+	ENSCAFT00000046066	ENSCAFG00000008011	FAM83C	Protein of unknown function DUF1669	24268690	24274215	-	53701	upstream
	26	LNC_011505	XLOC_616109	Novel_lncRNA	16868288	16869664	+	ENSCAFT00000016707	ENSCAFG00000010511	OASL	Ubiquitin-related domain||2'-5'-oligoadenylate synthetase 1, domain 2/C-terminal||Ubiquitin-like||2-5-oligoadenylate synthetase, N-terminal||2-5-oligoadenylate synthetase, conserved site	16836790	16850989	-	17298	upstream
	2	LNC_007992	XLOC_436656	Novel_lncRNA	35851878	35862287	-	ENSCAFT00000009428	ENSCAFG00000005845	-	P-loop containing nucleoside triphosphate hydrolase	35764310	35775386	-	76491	upstream
	12	LNC_003298	XLOC_163055	Novel_lncRNA	12598924	12616516	-	ENSCAFT00000046123	ENSCAFG00000001981	SLC29A1	Heat shock protein Hsp90, N-terminal||Ribosomal protein S5 domain 2-type fold||Major facilitator superfamily domain||Histidine kinase-like ATPase, C-terminal domain||Heat shock protein Hsp90, conserved site||Equilibrative nucleoside transporter||Heat shock protein Hsp90 family	12638122	12644063	+	21605	upstream
	12	LNC_003295	XLOC_163055	Novel_lncRNA	12598924	12616516	-	ENSCAFT00000046123	ENSCAFG00000001981	SLC29A1	Heat shock protein Hsp90, N-terminal||Ribosomal protein S5 domain 2-type fold||Major facilitator superfamily domain||Histidine kinase-like ATPase, C-terminal domain||Heat shock protein Hsp90, conserved site||Equilibrative nucleoside transporter||Heat shock protein Hsp90 family	12638122	12644063	+	21605	upstream
	6	LNC_019330	XLOC_1017504	Novel_lncRNA	11713574	11732934	-	ENSCAFT00000024896	ENSCAFG00000015716	RAC1	Small GTPase superfamily, Rho type||Small GTPase superfamily, Rab type||Small GTPase superfamily||P-loop containing nucleoside triphosphate hydrolase||Small GTPase superfamily, Ras type||Small GTP-binding protein domain	11724637	11757069	+	-8298	antisense
	7	LNC_020118	XLOC_1053703	Novel_lncRNA	286632	301190	-	ENSCAFT00000047322	ENSCAFG00000030988	-	Glycosyl transferase family 54	319343	327607	-	18152	downstream
	7	LNC_020118	XLOC_1053703	Novel_lncRNA	286632	301190	-	ENSCAFT00000016422	ENSCAFG00000010337	-	Glycosyl transferase family 54	218198	220005	+	66626	downstream
	7	LNC_020112	XLOC_1053702	Novel_lncRNA	256701	286575	-	ENSCAFT00000047322	ENSCAFG00000030988	-	Glycosyl transferase family 54	319343	327607	-	32767	downstream
	7	LNC_020112	XLOC_1053702	Novel_lncRNA	256701	286575	-	ENSCAFT00000016422	ENSCAFG00000010337	-	Glycosyl transferase family 54	218198	220005	+	36695	downstream
	7	LNC_020114	XLOC_1053702	Novel_lncRNA	281487	286575	-	ENSCAFT00000047322	ENSCAFG00000030988	-	Glycosyl transferase family 54	319343	327607	-	32767	downstream
	7	LNC_020114	XLOC_1053702	Novel_lncRNA	281487	286575	-	ENSCAFT00000016422	ENSCAFG00000010337	-	Glycosyl transferase family 54	218198	220005	+	61481	downstream
	7	LNC_020193	XLOC_1055137	Novel_lncRNA	6589125	6647473	-	ENSCAFT00000048494	ENSCAFG00000011722	CD34	CD34/Podocalyxin||CD34 antigen	6735889	6758104	-	88415	downstream
	3	LNC_013503	XLOC_696411	Novel_lncRNA	12802593	12818760	+	ENSCAFT00000046378	ENSCAFG00000024646	ERAP2	ERAP1-like C-terminal domain||Peptidase M1, membrane alanine aminopeptidase, N-terminal	12781641	12816750	-	-14158	antisense
	7	LNC_020440	XLOC_1066774	Novel_lncRNA	57802550	57850096	-	ENSCAFT00000028645	ENSCAFG00000018024	TRAPPC8	TRAPP III complex, Trs85	57665240	57752149	+	50400	downstream
	2	LNC_007428	XLOC_410398	Novel_lncRNA	19090732	19186137	+	ENSCAFT00000007254	ENSCAFG00000004496	MRC1	Kringle-like fold||C-type lectin||Ricin B lectin domain||Fibronectin, type II, collagen-binding||C-type lectin, conserved site||C-type lectin fold	19091402	19174101	-	-82700	antisense
	16	LNC_005588	XLOC_306697	Novel_lncRNA	45920506	45941877	-	ENSCAFT00000012385	ENSCAFG00000007750	CASP3	Peptidase C14, ICE, catalytic subunit p20||Peptidase C14, caspase non-catalytic subunit p10||Peptidase C14A, caspase precursor p45, core||Peptidase C14, caspase domain||Peptidase C14, ICE, catalytic subunit p20, active site	45920071	45940507	+	-20002	antisense
	16	LNC_005589	XLOC_306697	Novel_lncRNA	45920506	45941877	-	ENSCAFT00000012385	ENSCAFG00000007750	CASP3	Peptidase C14, ICE, catalytic subunit p20||Peptidase C14, caspase non-catalytic subunit p10||Peptidase C14A, caspase precursor p45, core||Peptidase C14, caspase domain||Peptidase C14, ICE, catalytic subunit p20, active site	45920071	45940507	+	-20002	antisense
	31	LNC_015008	XLOC_782580	Novel_lncRNA	31436230	31467873	-	ENSCAFT00000015299	ENSCAFG00000014444	-	Short-chain dehydrogenase/reductase SDR||Glucose/ribitol dehydrogenase	31323126	31377097	+	59132	downstream
	1	LNC_000095	XLOC_007735	Novel_lncRNA	25559340	25607323	+	ENSCAFT00000036358	ENSCAFG00000023591	-	Biotinidase, eukaryotic||Carbon-nitrogen hydrolase	25678427	25698095	-	71103	downstream
	11	LNC_002770	XLOC_140007	Novel_lncRNA	73876445	73884486	-	ENSCAFT00000048890	ENSCAFG00000003577	-	Nitrogen regulatory PII-like, alpha/beta||Divalent ion tolerance protein, CutA	73883925	73890562	+	-562	antisense
	11	LNC_002771	XLOC_140007	Novel_lncRNA	73876445	73894603	-	ENSCAFT00000048890	ENSCAFG00000003577	-	Nitrogen regulatory PII-like, alpha/beta||Divalent ion tolerance protein, CutA	73883925	73890562	+	-6638	antisense
	12	LNC_003141	XLOC_159843	Novel_lncRNA	70053372	70080719	+	ENSCAFT00000006490	ENSCAFG00000004049	HDAC2	Histone deacetylase||Histone deacetylase domain||Histone deacetylase superfamily	70054161	70074040	-	-19880	antisense
	11	LNC_002438	XLOC_119433	Novel_lncRNA	73931839	73939720	+	ENSCAFT00000048890	ENSCAFG00000003577	-	Nitrogen regulatory PII-like, alpha/beta||Divalent ion tolerance protein, CutA	73883925	73890562	+	41276	downstream
	38	LNC_016972	XLOC_897099	Novel_lncRNA	22296698	22307301	+	ENSCAFT00000018741	ENSCAFG00000011807	CFAP45	-	22250764	22269238	+	27459	downstream
	7	LNC_020543	XLOC_1072752	Novel_lncRNA	80972728	80974310	-	ENSCAFT00000043311	ENSCAFG00000029384	-	--	80950042	80974511	+	-1583	antisense
	5	LNC_018632	XLOC_988934	Novel_lncRNA	59958940	60022147	-	ENSCAFT00000031036	ENSCAFG00000019524	KCNAB2	Potassium channel, voltage-dependent, beta subunit, KCNAB||Potassium channel, voltage-dependent, beta subunit, KCNAB2||Potassium channel, voltage-dependent, beta subunit, KCNAB-related||Potassium channel, voltage-dependent, beta subunit, KCNAB1||NADP-dependent oxidoreductase domain	59988983	60019148	+	-30166	antisense
	5	LNC_017963	XLOC_958011	Novel_lncRNA	21030304	21041068	+	ENSCAFT00000022334	ENSCAFG00000014061	DIXDC1	Ubiquitin-related domain||Calponin homology domain||DIX domain	21100244	21167166	-	59175	downstream
	18	LNC_006528	XLOC_356039	Novel_lncRNA	41584030	41628869	+	ENSCAFT00000048676	ENSCAFG00000008279	PTPRJ	Protein-tyrosine phosphatase-like||Protein-tyrosine phosphatase, active site||Protein-tyrosine/Dual specificity phosphatase||Protein-tyrosine phosphatase, receptor/non-receptor type||Fibronectin type III||Protein-tyrosine phosphatase, catalytic	41604829	41635308	-	-24041	antisense
	15	LNC_004833	XLOC_262366	Novel_lncRNA	63649381	63741337	+	ENSCAFT00000044956	ENSCAFG00000009003	DDX60	Helicase, C-terminal||DEAD/DEAH box helicase domain||P-loop containing nucleoside triphosphate hydrolase||Helicase superfamily 1/2, ATP-binding domain	63649232	63741300	-	-91920	antisense
	15	LNC_004833	XLOC_262366	Novel_lncRNA	63649381	63741337	+	ENSCAFT00000014321	ENSCAFG00000009003	DDX60	Helicase, C-terminal||DEAD/DEAH box helicase domain||P-loop containing nucleoside triphosphate hydrolase||Helicase superfamily 1/2, ATP-binding domain	63650453	63734843	-	-84391	antisense
	21	LNC_009359	XLOC_487790	Novel_lncRNA	5361228	5380331	-	ENSCAFT00000006551	ENSCAFG00000004092	MTMR2	Protein-tyrosine phosphatase-like||Myotubularin-like phosphatase domain||GRAM domain||Protein-tyrosine phosphatase, active site||Protein-tyrosine/Dual specificity phosphatase||Protein-tyrosine phosphatase, catalytic	5194934	5315199	+	46028	downstream
	21	LNC_009358	XLOC_487790	Novel_lncRNA	5361228	5380317	-	ENSCAFT00000006551	ENSCAFG00000004092	MTMR2	Protein-tyrosine phosphatase-like||Myotubularin-like phosphatase domain||GRAM domain||Protein-tyrosine phosphatase, active site||Protein-tyrosine/Dual specificity phosphatase||Protein-tyrosine phosphatase, catalytic	5194934	5315199	+	46028	downstream
	25	LNC_011199	XLOC_603608	Novel_lncRNA	13195900	13208724	-	ENSCAFT00000011085	ENSCAFG00000006901	RNF6	Zinc finger, RING-type	13199024	13207497	+	-8474	antisense
	X	LNC_024104	XLOC_1187564	Novel_lncRNA	44504599	44509882	+	ENSCAFT00000025489	ENSCAFG00000016065	-	60S ribosomal protein L6E||Translation protein SH3-like domain||Ribosomal protein L6, N-terminal	44508997	44509863	-	-867	antisense
	18	LNC_006626	XLOC_357955	Novel_lncRNA	51749791	51769733	+	ENSCAFT00000021515	ENSCAFG00000013552	SCYL1	Protein kinase domain||Armadillo-type fold||Protein kinase-like domain	51667790	51680841	-	68949	upstream
	X	LNC_024524	XLOC_1226235	Novel_lncRNA	54558575	54612019	-	ENSCAFT00000045621	ENSCAFG00000029925	EDA	Tumour necrosis factor-like domain||Collagen triple helix repeat||Tumour necrosis factor domain	54389054	54515594	+	42980	downstream
	X	LNC_024528	XLOC_1226235	Novel_lncRNA	54584952	54612019	-	ENSCAFT00000045621	ENSCAFG00000029925	EDA	Tumour necrosis factor-like domain||Collagen triple helix repeat||Tumour necrosis factor domain	54389054	54515594	+	69357	downstream
At 96 hpi	20	LNC_009015	XLOC_471504	Novel_lncRNA	49106794	49112919	-	ENSCAFT00000026964	ENSCAFG00000017009	NFIX	CTF transcription factor/nuclear factor 1, conserved site||CTF transcription factor/nuclear factor 1, DNA-binding domain||CTF transcription factor/nuclear factor 1||MAD homology 1, Dwarfin-type||CTF transcription factor/nuclear factor 1, N-terminal	49122588	49186623	-	9668	downstream
	20	LNC_009019	XLOC_471504	Novel_lncRNA	49107428	49112881	-	ENSCAFT00000026964	ENSCAFG00000017009	NFIX	CTF transcription factor/nuclear factor 1, conserved site||CTF transcription factor/nuclear factor 1, DNA-binding domain||CTF transcription factor/nuclear factor 1||MAD homology 1, Dwarfin-type||CTF transcription factor/nuclear factor 1, N-terminal	49122588	49186623	-	9706	downstream
	X	LNC_024325	XLOC_1211076	Novel_lncRNA	122495071	122498571	+	ENSCAFT00000049847	ENSCAFG00000032105	-	CTAG/Pcc1 family	122566469	122567977	-	67897	downstream
	17	ENSCAFT00000051477	ENSCAFG00000037677	Annotated_lncRNA	39337975	39339616	-	ENSCAFT00000048566	ENSCAFG00000031333	-	Saposin B||Saposin-like	39326012	39353979	-	-1642	sense_overlapping
	AAEX03023386.1	LNC_022477	XLOC_1142255	Novel_lncRNA	3982	7918	-	ENSCAFT00000044567	ENSCAFG00000030628	-	Saposin B||Saposin-like	3908	7947	+	-3937	antisense
	2	LNC_007418	XLOC_410052	Novel_lncRNA	17505077	17535294	+	ENSCAFT00000006348	ENSCAFG00000003936	-	WW domain	17506290	17588461	-	-29005	antisense
	35	LNC_016013	XLOC_846295	Novel_lncRNA	3239960	3263154	+	ENSCAFT00000046397	ENSCAFG00000030335	SERPINB9	Serpin, conserved site||Serpin domain||Serpin B9/maspin	3186157	3199690	-	40269	upstream
	8	LNC_021189	XLOC_1106966	Novel_lncRNA	49622937	49651909	-	ENSCAFT00000047042	ENSCAFG00000017147	ANGEL1	Endonuclease/exonuclease/phosphatase	49657160	49696586	-	5250	downstream
	1	LNC_000608	XLOC_030534	Novel_lncRNA	117001434	117006071	+	ENSCAFT00000046023	ENSCAFG00000006878	KMT2B	FY-rich, N-terminal||Zinc finger, PHD-type||Post-SET domain||SET domain||RNA recognition motif domain||Zinc finger, FYVE/PHD-type||Zinc finger, CXXC-type||FY-rich, C-terminal||Zinc finger, PHD-finger	116891476	116985737	-	15696	upstream
	2	LNC_007685	XLOC_424529	Novel_lncRNA	72519790	72539410	+	ENSCAFT00000047942	ENSCAFG00000012023	PPP1R8	Target SNARE coiled-coil domain||t-SNARE||SMAD/FHA domain||Forkhead-associated (FHA) domain||Syntaxin/epimorphin, conserved site||Syntaxin, N-terminal domain	72536714	72582873	-	-2697	antisense
	20	LNC_009031	XLOC_471504	Novel_lncRNA	49107428	49112920	-	ENSCAFT00000026964	ENSCAFG00000017009	NFIX	CTF transcription factor/nuclear factor 1, conserved site||CTF transcription factor/nuclear factor 1, DNA-binding domain||CTF transcription factor/nuclear factor 1||MAD homology 1, Dwarfin-type||CTF transcription factor/nuclear factor 1, N-terminal	49122588	49186623	-	9667	downstream
	1	LNC_000510	XLOC_029374	Novel_lncRNA	111081709	111084942	+	ENSCAFT00000007560	ENSCAFG00000023881	ZNF227	Zinc finger, C2H2||Krueppel-associated box||Zinc finger, C2H2-like	111094006	111105322	-	9063	downstream
	1	LNC_000513	XLOC_029374	Novel_lncRNA	111094982	111108183	+	ENSCAFT00000007560	ENSCAFG00000023881	ZNF227	Zinc finger, C2H2||Krueppel-associated box||Zinc finger, C2H2-like	111094006	111105322	-	-10341	antisense
	1	LNC_000516	XLOC_029377	Novel_lncRNA	111130923	111142376	+	ENSCAFT00000007560	ENSCAFG00000023881	ZNF227	Zinc finger, C2H2||Krueppel-associated box||Zinc finger, C2H2-like	111094006	111105322	-	25600	upstream
	9	LNC_022238	XLOC_1134997	Novel_lncRNA	48705521	48712051	-	ENSCAFT00000031042	ENSCAFG00000019530	PAXX	Protein PAXX	48637888	48639217	-	66303	upstream
	21	LNC_009266	XLOC_481655	Novel_lncRNA	32597311	32621806	+	ENSCAFT00000045334	ENSCAFG00000007092	SCUBE2	EGF-like calcium-binding, conserved site||Epidermal growth factor-like domain||EGF-like calcium-binding domain||CUB domain||Complement Clr-like EGF domain||Insulin-like growth factor binding protein, N-terminal||EGF-type aspartate/asparagine hydroxylation site||EGF-like, conserved site||Tyrosine-protein kinase ephrin type A/B receptor-like	32371894	32573140	-	24170	upstream
	17	LNC_005833	XLOC_321568	Novel_lncRNA	39350198	39403218	+	ENSCAFT00000048566	ENSCAFG00000031333	-	Saposin B||Saposin-like	39326012	39353979	-	-3782	antisense
	21	LNC_009316	XLOC_483312	Novel_lncRNA	41358057	41375478	+	ENSCAFT00000046324	ENSCAFG00000009410	ZDHHC13	Ankyrin repeat-containing domain||Zinc finger, DHHC-type, palmitoyltransferase||Ankyrin repeat	41243177	41293366	+	64690	downstream
	8	LNC_020680	XLOC_1081507	Novel_lncRNA	26871124	26959077	+	ENSCAFT00000045392	ENSCAFG00000014383	MAP4K5	Protein kinase-like domain||Citron-like||Protein kinase, ATP binding site||Mitogen-activated protein (MAP) kinase kinase kinase kinase||Protein kinase domain||Serine/threonine/dual specificity protein kinase, catalytic domain	26852689	26959119	-	-87954	antisense
	20	LNC_008589	XLOC_459365	Novel_lncRNA	49118080	49128006	+	ENSCAFT00000026964	ENSCAFG00000017009	NFIX	CTF transcription factor/nuclear factor 1, conserved site||CTF transcription factor/nuclear factor 1, DNA-binding domain||CTF transcription factor/nuclear factor 1||MAD homology 1, Dwarfin-type||CTF transcription factor/nuclear factor 1, N-terminal	49122588	49186623	-	-5419	antisense
	20	LNC_008587	XLOC_459365	Novel_lncRNA	49115155	49128006	+	ENSCAFT00000026964	ENSCAFG00000017009	NFIX	CTF transcription factor/nuclear factor 1, conserved site||CTF transcription factor/nuclear factor 1, DNA-binding domain||CTF transcription factor/nuclear factor 1||MAD homology 1, Dwarfin-type||CTF transcription factor/nuclear factor 1, N-terminal	49122588	49186623	-	-5419	antisense
	20	LNC_008582	XLOC_459365	Novel_lncRNA	49110120	49112920	+	ENSCAFT00000026964	ENSCAFG00000017009	NFIX	CTF transcription factor/nuclear factor 1, conserved site||CTF transcription factor/nuclear factor 1, DNA-binding domain||CTF transcription factor/nuclear factor 1||MAD homology 1, Dwarfin-type||CTF transcription factor/nuclear factor 1, N-terminal	49122588	49186623	-	9667	downstream
	6	LNC_018917	XLOC_998915	Novel_lncRNA	15994962	16014578	+	ENSCAFT00000017926	ENSCAFG00000011273	SUN1	SUN domain	15997580	16031826	-	-16999	antisense
	10	LNC_002045	XLOC_093727	Novel_lncRNA	52002090	52003173	-	ENSCAFT00000048777	ENSCAFG00000030961	-	Neurexin/syndecan/glycophorin C||Laminin G domain||Syndecan/Neurexin domain||Concanavalin A-like lectin/glucanase domain	51555402	51981172	-	20917	upstream
	10	LNC_002045	XLOC_093727	Novel_lncRNA	52002090	52003173	-	ENSCAFT00000004299	ENSCAFG00000002712	-	Laminin G domain||EGF-type aspartate/asparagine hydroxylation site||Epidermal growth factor-like domain||Concanavalin A-like lectin/glucanase domain	52099287	52258207	-	96113	downstream
	2	LNC_007425	XLOC_410398	Novel_lncRNA	19085741	19186137	+	ENSCAFT00000007254	ENSCAFG00000004496	MRC1	Kringle-like fold||C-type lectin||Ricin B lectin domain||Fibronectin, type II, collagen-binding||C-type lectin, conserved site||C-type lectin fold	19091402	19174101	-	-82700	antisense
	2	LNC_007427	XLOC_410398	Novel_lncRNA	19090706	19186137	+	ENSCAFT00000007254	ENSCAFG00000004496	MRC1	Kringle-like fold||C-type lectin||Ricin B lectin domain||Fibronectin, type II, collagen-binding||C-type lectin, conserved site||C-type lectin fold	19091402	19174101	-	-82700	antisense
	18	LNC_006375	XLOC_347951	Novel_lncRNA	9864473	9892968	+	ENSCAFT00000005708	ENSCAFG00000031550	MPLKIP	M-phase-specific PLK1-interacting protein-like||-	9766709	9768422	+	96050	downstream
	3	LNC_013810	XLOC_711677	Novel_lncRNA	73261219	73327152	+	ENSCAFT00000045038	ENSCAFG00000016105	WDR19	WD40-repeat-containing domain||WD40 repeat	73147253	73224482	-	36736	upstream
	3	LNC_013763	XLOC_709287	Novel_lncRNA	65200627	65264037	+	ENSCAFT00000024386	ENSCAFG00000015372	CPEB2	RNA recognition motif domain	65200069	65264049	-	-63411	antisense
	3	LNC_013763	XLOC_709287	Novel_lncRNA	65200627	65264037	+	ENSCAFT00000011895	ENSCAFG00000015372	CPEB2	RNA recognition motif domain	65200069	65264049	-	-63411	antisense
	13	LNC_003919	XLOC_207976	Novel_lncRNA	38838674	38848033	-	ENSCAFT00000002813	ENSCAFG00000001792	LIMCH1	Calponin homology domain||Zinc finger, LIM-type||Smooth muscle protein/calponin||Calponin/LIMCH1	38518677	38814215	+	24458	downstream
	7	LNC_020133	XLOC_1053764	Novel_lncRNA	719960	726109	-	ENSCAFT00000047397	ENSCAFG00000010497	PPP1R12B	Ankyrin repeat||Protein phosphatase 1 regulatory subunit 12A/B, chordates||Ankyrin repeat-containing domain	551921	713709	-	6250	upstream
	13	LNC_003762	XLOC_197266	Novel_lncRNA	62534600	62633839	+	ENSCAFT00000004871	ENSCAFG00000003029	CXCL8	CXC chemokine, conserved site||Chemokine interleukin-8-like domain||CXC chemokine	62434792	62438932	+	95667	downstream
	13	LNC_003760	XLOC_197266	Novel_lncRNA	62534595	62645336	+	ENSCAFT00000004871	ENSCAFG00000003029	CXCL8	CXC chemokine, conserved site||Chemokine interleukin-8-like domain||CXC chemokine	62434792	62438932	+	95662	downstream
	17	LNC_005966	XLOC_327061	Novel_lncRNA	60895927	60925197	+	ENSCAFT00000048274	ENSCAFG00000012856	TDRKH	Ribosomal protein L9, N-terminal||K Homology domain||Tudor domain||Ribosomal protein L9/RNase H1, N-terminal||K Homology domain, type 1	60784297	60807879	-	88047	upstream
	17	LNC_005965	XLOC_327061	Novel_lncRNA	60888598	60893842	+	ENSCAFT00000048274	ENSCAFG00000012856	TDRKH	Ribosomal protein L9, N-terminal||K Homology domain||Tudor domain||Ribosomal protein L9/RNase H1, N-terminal||K Homology domain, type 1	60784297	60807879	-	80718	upstream
	5	LNC_018193	XLOC_966555	Novel_lncRNA	60330151	60337832	+	ENSCAFT00000048085	ENSCAFG00000019595	ESPN	Ankyrin repeat||WH2 domain||Ankyrin repeat-containing domain	60285312	60315544	+	14606	downstream
	8	LNC_020679	XLOC_1081507	Novel_lncRNA	26870822	26959077	+	ENSCAFT00000045392	ENSCAFG00000014383	MAP4K5	Protein kinase-like domain||Citron-like||Protein kinase, ATP binding site||Mitogen-activated protein (MAP) kinase kinase kinase kinase||Protein kinase domain||Serine/threonine/dual specificity protein kinase, catalytic domain	26852689	26959119	-	-88256	antisense
	X	LNC_024739	XLOC_1241733	Novel_lncRNA	107009364	107029510	-	ENSCAFT00000037302	ENSCAFG00000024096	-	--	107000018	107000350	-	9013	upstream
	18	LNC_006844	XLOC_369391	Novel_lncRNA	38765680	38772528	-	ENSCAFT00000012707	ENSCAFG00000007947	SSRP1	Structure-specific recognition protein||High mobility group box domain||SSRP1 domain||Domain of unknown function DUF1747	38802921	38811710	+	30392	upstream
	21	LNC_009428	XLOC_491917	Novel_lncRNA	21277567	21295390	-	ENSCAFT00000007885	ENSCAFG00000004907	-	Uncharacterised protein family SERF	21294874	21295395	+	-517	antisense
	19	LNC_007080	XLOC_382421	Novel_lncRNA	28476666	28480810	+	ENSCAFT00000007586	ENSCAFG00000004710	NIFK	MKI67 FHA domain-interacting nucleolar phosphoprotein, FHA Ki67 binding||RNA recognition motif domain	28486116	28498130	+	5305	upstream
	15	LNC_005040	XLOC_272133	Novel_lncRNA	37932588	37946907	-	ENSCAFT00000044849	ENSCAFG00000006556	APAF1	P-loop containing nucleoside triphosphate hydrolase||G-protein beta WD-40 repeat||WD40 repeat||CARD domain||NB-ARC||Death-like domain||WD40 repeat, conserved site||WD40-repeat-containing domain||Apoptotic protease-activating factor 1	38032780	38114987	+	85872	upstream
	15	LNC_005042	XLOC_272133	Novel_lncRNA	37932588	37961255	-	ENSCAFT00000044849	ENSCAFG00000006556	APAF1	P-loop containing nucleoside triphosphate hydrolase||G-protein beta WD-40 repeat||WD40 repeat||CARD domain||NB-ARC||Death-like domain||WD40 repeat, conserved site||WD40-repeat-containing domain||Apoptotic protease-activating factor 1	38032780	38114987	+	71524	upstream
	8	LNC_021092	XLOC_1103783	Novel_lncRNA	35338333	35378492	-	ENSCAFT00000024729	ENSCAFG00000015603	PPM1A	Protein serine/threonine phosphatase 2C, C-terminal||Protein phosphatase 2C (PP2C)-like domain||Protein phosphatase 2C, manganese/magnesium aspartate binding site	35336140	35377529	+	-39197	antisense
	20	LNC_009024	XLOC_471504	Novel_lncRNA	49107428	49112919	-	ENSCAFT00000026964	ENSCAFG00000017009	NFIX	CTF transcription factor/nuclear factor 1, conserved site||CTF transcription factor/nuclear factor 1, DNA-binding domain||CTF transcription factor/nuclear factor 1||MAD homology 1, Dwarfin-type||CTF transcription factor/nuclear factor 1, N-terminal	49122588	49186623	-	9668	downstream
	1	LNC_000503	XLOC_029260	Novel_lncRNA	110471028	110500187	+	ENSCAFT00000048091	ENSCAFG00000004597	RELB	p53-like transcription factor, DNA-binding||Immunoglobulin E-set||IPT domain||NF-kappa-B/Dorsal||Rel homology domain, conserved site||Rel homology domain	110437107	110466585	-	4442	upstream
	1	LNC_000084	XLOC_007358	Novel_lncRNA	23875821	23929816	+	ENSCAFT00000043498	ENSCAFG00000000162	MEX3C	K Homology domain||K Homology domain, type 1||Zinc finger, RING-type	23799794	23838307	+	37513	downstream
	30	LNC_014451	XLOC_750303	Novel_lncRNA	29997826	30171432	+	ENSCAFT00000044304	ENSCAFG00000017243	INTS14	von Willebrand factor, type A||-	29921996	29951698	-	46127	upstream
	4	LNC_017233	XLOC_910105	Novel_lncRNA	23933951	23962209	+	ENSCAFT00000036041	ENSCAFG00000014835	USP54	MIT||Peptidase C19, ubiquitin carboxyl-terminal hydrolase||Ubiquitin specific protease domain	24030697	24093848	-	68487	downstream
	34	LNC_015815	XLOC_826963	Novel_lncRNA	19841202	19910345	+	ENSCAFT00000022038	ENSCAFG00000013889	RTP4	Zinc-binding domain	19828915	19831943	+	9258	downstream
	17	LNC_005826	XLOC_321568	Novel_lncRNA	39326014	39342100	+	ENSCAFT00000048566	ENSCAFG00000031333	-	Saposin B||Saposin-like	39326012	39353979	-	-16087	antisense
At 36 dpi	17	ENSCAFT00000051477	ENSCAFG00000037677	Annotated_lncRNA	39337975	39339616	-	ENSCAFT00000048566	ENSCAFG00000031333	-	Saposin B||Saposin-like	39326012	39353979	-	-1642	sense_overlapping
	8	LNC_020795	XLOC_1086145	Novel_lncRNA	46828333	46835098	+	ENSCAFT00000026660	ENSCAFG00000016842	RIOX1	JmjC domain	46815125	46817128	+	11204	downstream
	8	LNC_020795	XLOC_1086145	Novel_lncRNA	46828333	46835098	+	ENSCAFT00000046900	ENSCAFG00000016842	RIOX1	JmjC domain	46815125	46818109	+	10223	downstream
	7	LNC_020188	XLOC_1055137	Novel_lncRNA	6589125	6647249	-	ENSCAFT00000048494	ENSCAFG00000011722	CD34	CD34/Podocalyxin||CD34 antigen	6735889	6758104	-	88639	downstream
	1	LNC_001326	XLOC_064079	Novel_lncRNA	121772151	121775523	-	ENSCAFT00000012197	ENSCAFG00000007631	VSTM2B	Immunoglobulin-like domain||Immunoglobulin V-set domain	121860642	121879795	-	85118	downstream
	1	LNC_001328	XLOC_064079	Novel_lncRNA	121772151	121775931	-	ENSCAFT00000012197	ENSCAFG00000007631	VSTM2B	Immunoglobulin-like domain||Immunoglobulin V-set domain	121860642	121879795	-	84710	downstream
	21	LNC_009518	XLOC_495920	Novel_lncRNA	40681246	40704469	-	ENSCAFT00000024142	ENSCAFG00000009135	SAA1	Serum amyloid A protein	40700791	40704315	+	-3525	antisense
	21	LNC_009518	XLOC_495920	Novel_lncRNA	40681246	40704469	-	ENSCAFT00000024140	ENSCAFG00000015206	-	Serum amyloid A protein	40680858	40685074	+	-3829	antisense
	21	LNC_009518	XLOC_495920	Novel_lncRNA	40681246	40704469	-	ENSCAFT00000048753	ENSCAFG00000029553	-	Serum amyloid A protein	40627471	40634004	-	47241	upstream
	2	LNC_007418	XLOC_410052	Novel_lncRNA	17505077	17535294	+	ENSCAFT00000006348	ENSCAFG00000003936	-	WW domain	17506290	17588461	-	-29005	antisense
	28	LNC_012997	XLOC_661447	Novel_lncRNA	13684038	13693130	-	ENSCAFT00000015504	ENSCAFG00000009763	PDZD7	PDZ domain	13693992	13701146	-	861	downstream
	11	LNC_002473	XLOC_120017	Novel_lncRNA	1852601	1859685	-	ENSCAFT00000000598	ENSCAFG00000000381	TBC1D9B	Rab-GTPase-TBC domain||GRAM domain||EF-hand domain	1793630	1829866	+	22734	downstream
	6	LNC_019546	XLOC_1024672	Novel_lncRNA	42527188	42544956	-	ENSCAFT00000031584	ENSCAFG00000019851	KIAA1324	Mannose-6-phosphate receptor binding domain||Insulin-like growth factor binding protein, N-terminal	42609059	42680959	-	64102	downstream
	18	LNC_006364	XLOC_347255	Novel_lncRNA	6505062	6557537	+	ENSCAFT00000049832	ENSCAFG00000003480	STK17A	Serine/threonine/dual specificity protein kinase, catalytic domain||Serine/threonine-protein kinase, active site||Protein kinase domain||Protein kinase-like domain||Protein kinase, ATP binding site	6590105	6626284	-	32567	downstream
	36	LNC_016464	XLOC_870383	Novel_lncRNA	13649055	13682941	-	ENSCAFT00000018771	ENSCAFG00000011826	CERS6	TRAM/LAG1/CLN8 homology domain||Homeobox domain||Homeodomain-like||Ceramide synthase component Lag1/Lac1	13308109	13602677	+	46377	downstream
	33	LNC_015497	XLOC_812077	Novel_lncRNA	25556192	25559814	+	ENSCAFT00000018866	ENSCAFG00000011877	CSTA	Proteinase inhibitor I25, cystatin||Proteinase inhibitor I25A, stefin A||Proteinase inhibitor I25, cystatin, conserved site	25478105	25489242	+	66949	downstream
	1	LNC_000608	XLOC_030534	Novel_lncRNA	117001434	117006071	+	ENSCAFT00000049649	ENSCAFG00000031076	-	CD225/Dispanin family	117054817	117056426	-	48745	downstream
	26	LNC_011872	XLOC_625988	Novel_lncRNA	28135993	28194958	-	ENSCAFT00000046919	ENSCAFG00000030886	-	Beta-thymosin||Thymosin beta-4, metazoa	28255924	28256049	-	60965	downstream
	2	LNC_007351	XLOC_406681	Novel_lncRNA	1755893	1828864	+	ENSCAFT00000005928	ENSCAFG00000003685	CREM	Coactivator CBP, pKID||Basic-leucine zipper domain||cAMP response element binding (CREB) protein	1755522	1805898	-	-50006	antisense
	38	LNC_016942	XLOC_896762	Novel_lncRNA	20912603	20921146	+	ENSCAFT00000020702	ENSCAFG00000013048	FCRLA	Immunoglobulin subtype 2||Immunoglobulin-like domain||Immunoglobulin subtype	20956022	20962646	-	34875	downstream
	38	LNC_016946	XLOC_896781	Novel_lncRNA	20955631	20962639	+	ENSCAFT00000020702	ENSCAFG00000013048	FCRLA	Immunoglobulin subtype 2||Immunoglobulin-like domain||Immunoglobulin subtype	20956022	20962646	-	-6618	antisense
	28	LNC_012978	XLOC_660610	Novel_lncRNA	9571739	9599781	-	ENSCAFT00000013457	ENSCAFG00000008477	BLNK	SH2 domain	9623067	9700531	-	23285	downstream
	9	LNC_022238	XLOC_1134997	Novel_lncRNA	48705521	48712051	-	ENSCAFT00000031053	ENSCAFG00000019537	C8G	Lipocalin/cytosolic fatty-acid binding domain||Lipocalin family conserved site||Alpha-1-microglobulin||Calycin-like	48671777	48673818	-	31702	upstream
	9	LNC_022238	XLOC_1134997	Novel_lncRNA	48705521	48712051	-	ENSCAFT00000046771	ENSCAFG00000019560	LCN15	Calycin-like||Lipocalin/cytosolic fatty-acid binding domain||Lipocalin family conserved site||Prostaglandin D synthase||Lipocalin	48771861	48787969	+	59809	upstream
	1	LNC_000221	XLOC_016835	Novel_lncRNA	60596269	60597541	+	ENSCAFT00000045887	ENSCAFG00000030746	-	--	60588371	60598997	-	-1273	antisense
	5	LNC_018742	XLOC_992030	Novel_lncRNA	75313125	75371449	-	ENSCAFT00000031948	ENSCAFG00000020074	TMEM231	Transmembrane protein 231	75246043	75265021	+	48103	downstream
	26	LNC_011503	XLOC_616109	Novel_lncRNA	16855203	16869664	+	ENSCAFT00000016707	ENSCAFG00000010511	OASL	Ubiquitin-related domain||2'-5'-oligoadenylate synthetase 1, domain 2/C-terminal||Ubiquitin-like||2-5-oligoadenylate synthetase, N-terminal||2-5-oligoadenylate synthetase, conserved site	16836790	16850989	-	4213	upstream
	26	LNC_011504	XLOC_616109	Novel_lncRNA	16855203	16869664	+	ENSCAFT00000016707	ENSCAFG00000010511	OASL	Ubiquitin-related domain||2'-5'-oligoadenylate synthetase 1, domain 2/C-terminal||Ubiquitin-like||2-5-oligoadenylate synthetase, N-terminal||2-5-oligoadenylate synthetase, conserved site	16836790	16850989	-	4213	upstream
	26	LNC_011506	XLOC_616121	Novel_lncRNA	16937067	16961447	+	ENSCAFT00000016707	ENSCAFG00000010511	OASL	Ubiquitin-related domain||2'-5'-oligoadenylate synthetase 1, domain 2/C-terminal||Ubiquitin-like||2-5-oligoadenylate synthetase, N-terminal||2-5-oligoadenylate synthetase, conserved site	16836790	16850989	-	86077	upstream
	6	LNC_019557	XLOC_1024691	Novel_lncRNA	42771442	42806740	-	ENSCAFT00000031584	ENSCAFG00000019851	KIAA1324	Mannose-6-phosphate receptor binding domain||Insulin-like growth factor binding protein, N-terminal	42609059	42680959	-	90482	upstream
	17	LNC_005833	XLOC_321568	Novel_lncRNA	39350198	39403218	+	ENSCAFT00000048566	ENSCAFG00000031333	-	Saposin B||Saposin-like	39326012	39353979	-	-3782	antisense
	6	LNC_019545	XLOC_1024669	Novel_lncRNA	42457917	42516799	-	ENSCAFT00000031584	ENSCAFG00000019851	KIAA1324	Mannose-6-phosphate receptor binding domain||Insulin-like growth factor binding protein, N-terminal	42609059	42680959	-	92259	downstream
	26	LNC_011589	XLOC_618257	Novel_lncRNA	29264735	29291977	+	ENSCAFT00000022635	ENSCAFG00000014232	ARVCF	Armadillo||Armadillo-type fold	29314144	29534294	+	22166	upstream
	14	LNC_004472	XLOC_241982	Novel_lncRNA	44882096	44915360	-	ENSCAFT00000005063	ENSCAFG00000003147	KBTBD2	BTB-kelch protein||BTB/POZ||BTB/POZ fold||Kelch repeat type 1||BTB/POZ-like||BTB/Kelch-associated	44941448	44949914	-	26087	downstream
	6	LNC_019330	XLOC_1017504	Novel_lncRNA	11713574	11732934	-	ENSCAFT00000024896	ENSCAFG00000015716	RAC1	Small GTPase superfamily, Rho type||Small GTPase superfamily, Rab type||Small GTPase superfamily||P-loop containing nucleoside triphosphate hydrolase||Small GTPase superfamily, Ras type||Small GTP-binding protein domain	11724637	11757069	+	-8298	antisense
	23	LNC_010070	XLOC_545880	Novel_lncRNA	38453738	38538521	+	ENSCAFT00000044775	ENSCAFG00000007915	PCOLCE2	Tissue inhibitor of metalloproteinases-like, OB-fold||CUB domain||Netrin module, non-TIMP type||Netrin domain	38426528	38452381	-	1356	upstream
	23	LNC_010070	XLOC_545880	Novel_lncRNA	38453738	38538521	+	ENSCAFT00000049942	ENSCAFG00000007915	PCOLCE2	Tissue inhibitor of metalloproteinases-like, OB-fold||CUB domain||Netrin module, non-TIMP type||Netrin domain	38426528	38486511	-	-32774	antisense
	7	LNC_020190	XLOC_1055137	Novel_lncRNA	6589125	6647473	-	ENSCAFT00000048494	ENSCAFG00000011722	CD34	CD34/Podocalyxin||CD34 antigen	6735889	6758104	-	88415	downstream
	21	LNC_009467	XLOC_493297	Novel_lncRNA	28635087	28654742	-	ENSCAFT00000010048	ENSCAFG00000006221	-	GPCR, rhodopsin-like, 7TM||G protein-coupled receptor, rhodopsin-like||Olfactory receptor	28539581	28540537	-	94549	upstream
	21	LNC_009467	XLOC_493297	Novel_lncRNA	28635087	28654742	-	ENSCAFT00000010123	ENSCAFG00000024867	TRIM22	Butyrophylin-like||Zinc finger, RING-type||Zinc finger, B-box||Concanavalin A-like lectin/glucanase domain||SPRY domain||B30.2/SPRY domain||Zinc finger, RING-type, conserved site	28687790	28695185	+	33047	upstream
	26	LNC_011572	XLOC_618020	Novel_lncRNA	28240136	28247210	+	ENSCAFT00000046919	ENSCAFG00000030886	-	Beta-thymosin||Thymosin beta-4, metazoa	28255924	28256049	-	8713	downstream
	18	LNC_006462	XLOC_351272	Novel_lncRNA	25606037	25614605	+	ENSCAFT00000010569	ENSCAFG00000006557	-	Interferon regulatory factor-3||SMAD/FHA domain	25709049	25709735	-	94443	downstream
	X	LNC_024498	XLOC_1223618	Novel_lncRNA	45018247	45032919	-	ENSCAFT00000025663	ENSCAFG00000016133	KDM5C	Zinc finger, PHD-type, conserved site||ARID DNA-binding domain||Zinc finger, FYVE/PHD-type||Zinc finger, PHD-type||Zinc finger, C5HC2-type||JmjC domain||Zinc finger, PHD-finger||JmjN domain||Lysine-specific demethylase-like domain	44921816	44951818	+	66428	downstream
	15	LNC_004564	XLOC_246813	Novel_lncRNA	2769478	2815358	+	ENSCAFT00000004819	ENSCAFG00000003002	TMCO2	-	2714854	2717419	-	52058	upstream
	2	LNC_008196	XLOC_446001	Novel_lncRNA	71408093	71434173	-	ENSCAFT00000018534	ENSCAFG00000011677	EPB41	FERM adjacent (FA)||Band 4.1, C-terminal||Band 4.1 domain||Ubiquitin-related domain||FERM central domain||FERM conserved site||FERM, N-terminal||Ezrin/radixin/moesin like||FERM domain||SAB domain||FERM, C-terminal PH-like domain	71475756	71584266	-	41582	downstream
	1	LNC_000770	XLOC_041148	Novel_lncRNA	30716552	30717258	-	ENSCAFT00000000426	ENSCAFG00000000275	NHSL1	Nance-Horan syndrome protein family	30740449	30806327	-	23190	downstream
	7	LNC_020133	XLOC_1053764	Novel_lncRNA	719960	726109	-	ENSCAFT00000047397	ENSCAFG00000010497	PPP1R12B	Ankyrin repeat||Protein phosphatase 1 regulatory subunit 12A/B, chordates||Ankyrin repeat-containing domain	551921	713709	-	6250	upstream
	20	LNC_009009	XLOC_471382	Novel_lncRNA	48387998	48407125	-	ENSCAFT00000044205	ENSCAFG00000016482	-	Histone chaperone, ASF1-like	48395912	48403785	+	-7874	antisense
	17	LNC_006042	XLOC_330508	Novel_lncRNA	8416191	8480803	-	ENSCAFT00000050023	ENSCAFG00000003579	GREB1	-	8239365	8327573	+	88617	downstream
	28	LNC_012731	XLOC_651930	Novel_lncRNA	9572762	9587765	+	ENSCAFT00000013457	ENSCAFG00000008477	BLNK	SH2 domain	9623067	9700531	-	35301	downstream
	JH373485.1	LNC_023652	XLOC_1169748	Novel_lncRNA	46	6228	+	ENSCAFT00000047303	ENSCAFG00000029369	-	--	15704	17116	-	9475	downstream
	JH373485.1	LNC_023654	XLOC_1169749	Novel_lncRNA	15868	18365	+	ENSCAFT00000047303	ENSCAFG00000029369	-	--	15704	17116	-	-1249	antisense
	JH373485.1	LNC_023655	XLOC_1169749	Novel_lncRNA	15868	18365	+	ENSCAFT00000047303	ENSCAFG00000029369	-	--	15704	17116	-	-1249	antisense
	10	LNC_001512	XLOC_071340	Novel_lncRNA	27440723	27448848	+	ENSCAFT00000044356	ENSCAFG00000001513	KCTD17	BTB/POZ fold||Potassium channel tetramerisation-type BTB domain	27439586	27447712	-	-6990	antisense
	10	LNC_001514	XLOC_071343	Novel_lncRNA	27464712	27473009	+	ENSCAFT00000044356	ENSCAFG00000001513	KCTD17	BTB/POZ fold||Potassium channel tetramerisation-type BTB domain	27439586	27447712	-	16999	upstream
	2	LNC_008142	XLOC_442507	Novel_lncRNA	58907193	58920868	-	ENSCAFT00000050147	ENSCAFG00000008706	ADGRG5	GPCR, family 2-like||GPS motif||GPCR, family 2, secretin-like||GPCR, family 2, orphan receptor, GPR56	58875289	58888989	-	18203	upstream
	34	LNC_015796	XLOC_826571	Novel_lncRNA	18081636	18096812	+	ENSCAFT00000044477	ENSCAFG00000013218	EHHADH	3-hydroxyacyl-CoA dehydrogenase, NAD binding||Enoyl-CoA hydratase/isomerase, conserved site||Crotonase superfamily||3-hydroxyacyl-CoA dehydrogenase, conserved site||ClpP/crotonase-like domain||3-hydroxyacyl-CoA dehydrogenase, C-terminal||6-phosphogluconate dehydrogenase C-terminal domain-like	18020172	18036767	-	44868	upstream
	34	LNC_015798	XLOC_826571	Novel_lncRNA	18081654	18096812	+	ENSCAFT00000044477	ENSCAFG00000013218	EHHADH	3-hydroxyacyl-CoA dehydrogenase, NAD binding||Enoyl-CoA hydratase/isomerase, conserved site||Crotonase superfamily||3-hydroxyacyl-CoA dehydrogenase, conserved site||ClpP/crotonase-like domain||3-hydroxyacyl-CoA dehydrogenase, C-terminal||6-phosphogluconate dehydrogenase C-terminal domain-like	18020172	18036767	-	44886	upstream
	34	LNC_015799	XLOC_826571	Novel_lncRNA	18081665	18096812	+	ENSCAFT00000044477	ENSCAFG00000013218	EHHADH	3-hydroxyacyl-CoA dehydrogenase, NAD binding||Enoyl-CoA hydratase/isomerase, conserved site||Crotonase superfamily||3-hydroxyacyl-CoA dehydrogenase, conserved site||ClpP/crotonase-like domain||3-hydroxyacyl-CoA dehydrogenase, C-terminal||6-phosphogluconate dehydrogenase C-terminal domain-like	18020172	18036767	-	44897	upstream
	36	LNC_016434	XLOC_868608	Novel_lncRNA	4436781	4490482	-	ENSCAFT00000014836	ENSCAFG00000009318	CCDC148	-	4084608	4342485	-	94295	upstream
	31	LNC_014918	XLOC_772215	Novel_lncRNA	36286070	36296607	+	ENSCAFT00000016214	ENSCAFG00000010213	RIPK4	Ankyrin repeat||Protein kinase-like domain||Protein kinase domain||Ankyrin repeat-containing domain||Serine/threonine/dual specificity protein kinase, catalytic domain||Serine/threonine-protein kinase, active site	36168106	36196172	-	89897	upstream
	6	LNC_019556	XLOC_1024691	Novel_lncRNA	42771442	42806740	-	ENSCAFT00000031584	ENSCAFG00000019851	KIAA1324	Mannose-6-phosphate receptor binding domain||Insulin-like growth factor binding protein, N-terminal	42609059	42680959	-	90482	upstream
	6	LNC_019555	XLOC_1024691	Novel_lncRNA	42761109	42806738	-	ENSCAFT00000031584	ENSCAFG00000019851	KIAA1324	Mannose-6-phosphate receptor binding domain||Insulin-like growth factor binding protein, N-terminal	42609059	42680959	-	80149	upstream
	17	LNC_005674	XLOC_313853	Novel_lncRNA	8170775	8179506	+	ENSCAFT00000050023	ENSCAFG00000003579	GREB1	-	8239365	8327573	+	59858	upstream
	1	LNC_000725	XLOC_037772	Novel_lncRNA	18347311	18384239	-	ENSCAFT00000000210	ENSCAFG00000000127	ONECUT2	Lambda repressor-like, DNA-binding domain||Homeobox domain||CUT domain||Homeodomain-like	18440172	18486110	-	55932	downstream
	1	LNC_000724	XLOC_037772	Novel_lncRNA	18345577	18384239	-	ENSCAFT00000000210	ENSCAFG00000000127	ONECUT2	Lambda repressor-like, DNA-binding domain||Homeobox domain||CUT domain||Homeodomain-like	18440172	18486110	-	55932	downstream
	8	LNC_021302	XLOC_1113509	Novel_lncRNA	72824285	72828184	-	ENSCAFT00000029292	ENSCAFG00000018448	-	Immunoglobulin C1-set||Immunoglobulin-like domain||Immunoglobulin/major histocompatibility complex, conserved site	72862853	72865805	-	34668	downstream
	8	LNC_021302	XLOC_1113509	Novel_lncRNA	72824285	72828184	-	ENSCAFT00000045554	ENSCAFG00000030258	-	Immunoglobulin/major histocompatibility complex, conserved site||Immunoglobulin C1-set||Immunoglobulin-like domain||Immunoglobulin subtype||Immunoglobulin V-set domain	72906321	72911189	-	78136	downstream
	28	LNC_012934	XLOC_659533	Novel_lncRNA	4589694	4671535	-	ENSCAFT00000011488	ENSCAFG00000007165	-	Type II pantothenate kinase	4478378	4534298	-	55395	upstream
	28	LNC_012932	XLOC_659533	Novel_lncRNA	4589694	4670335	-	ENSCAFT00000011488	ENSCAFG00000007165	-	Type II pantothenate kinase	4478378	4534298	-	55395	upstream
	2	ENSCAFT00000053256	ENSCAFG00000033460	Annotated_lncRNA	4634396	4642690	-	ENSCAFT00000038392	ENSCAFG00000024834	-	Ankyrin repeat||Protein of unknown function DUF3496||Ankyrin repeat-containing domain	4427159	4567235	-	67160	upstream
	6	LNC_019639	XLOC_1029617	Novel_lncRNA	59156291	59170254	-	ENSCAFT00000032173	ENSCAFG00000020200	GBP6	GB1/RHD3-type guanine nucleotide-binding (G) domain||Guanylate-binding protein, C-terminal||P-loop containing nucleoside triphosphate hydrolase||Guanylate-binding protein, N-terminal	59150614	59173773	+	-13964	antisense
	20	LNC_009144	XLOC_472964	Novel_lncRNA	57895497	57899659	-	ENSCAFT00000043297	ENSCAFG00000029882	MISP	A-kinase anchor protein 2, C-terminal domain	57838857	57846548	-	48948	upstream
	15	LNC_004835	XLOC_262366	Novel_lncRNA	63649381	63741337	+	ENSCAFT00000044956	ENSCAFG00000009003	DDX60	Helicase, C-terminal||DEAD/DEAH box helicase domain||P-loop containing nucleoside triphosphate hydrolase||Helicase superfamily 1/2, ATP-binding domain	63649232	63741300	-	-91920	antisense
	15	LNC_004833	XLOC_262366	Novel_lncRNA	63649381	63741337	+	ENSCAFT00000044956	ENSCAFG00000009003	DDX60	Helicase, C-terminal||DEAD/DEAH box helicase domain||P-loop containing nucleoside triphosphate hydrolase||Helicase superfamily 1/2, ATP-binding domain	63649232	63741300	-	-91920	antisense
	15	LNC_004832	XLOC_262366	Novel_lncRNA	63649381	63723768	+	ENSCAFT00000044956	ENSCAFG00000009003	DDX60	Helicase, C-terminal||DEAD/DEAH box helicase domain||P-loop containing nucleoside triphosphate hydrolase||Helicase superfamily 1/2, ATP-binding domain	63649232	63741300	-	-74388	antisense
	11	LNC_002131	XLOC_098910	Novel_lncRNA	862672	866124	+	ENSCAFT00000000784	ENSCAFG00000000498	-	IRG-type guanine nucleotide-binding (G) domain||Immunity-related GTPases-like||P-loop containing nucleoside triphosphate hydrolase	806713	861830	-	841	upstream
	11	LNC_002131	XLOC_098910	Novel_lncRNA	862672	866124	+	ENSCAFT00000036952	ENSCAFG00000000502	IFGGC1	P-loop containing nucleoside triphosphate hydrolase||Immunity-related GTPases-like||IRG-type guanine nucleotide-binding (G) domain	838402	839661	+	23010	downstream
	11	LNC_002131	XLOC_098910	Novel_lncRNA	862672	866124	+	ENSCAFT00000000781	ENSCAFG00000000497	-	P-loop containing nucleoside triphosphate hydrolase||Immunity-related GTPases-like||IRG-type guanine nucleotide-binding (G) domain	922752	957886	-	56627	downstream
	4	LNC_017735	XLOC_943747	Novel_lncRNA	58416767	58423457	-	ENSCAFT00000035516	ENSCAFG00000018072	DCTN4	Dynactin subunit 4	58423635	58450646	+	177	upstream
	11	LNC_002556	XLOC_125645	Novel_lncRNA	22834603	22857849	-	ENSCAFT00000001591	ENSCAFG00000001034	SEC24A	Sec23/Sec24, trunk domain||von Willebrand factor, type A||Zinc finger, Sec23/Sec24-type||Sec23/Sec24 beta-sandwich||Gelsolin-like domain||Sec23/Sec24, helical domain	22750046	22810199	+	24403	downstream
	1	LNC_001142	XLOC_060636	Novel_lncRNA	105606991	105608826	-	ENSCAFT00000043292	ENSCAFG00000002854	IGLON5	Immunoglobulin-like domain||Immunoglobulin subtype 2||Immunoglobulin V-set domain||Immunoglobulin subtype	105643445	105649849	-	34618	downstream
	26	LNC_011770	XLOC_625077	Novel_lncRNA	22487936	22509366	-	ENSCAFT00000049480	ENSCAFG00000011982	C26H22orf31	Protein of unknown function DUF4662	22398166	22401004	-	86931	upstream
	26	LNC_011770	XLOC_625077	Novel_lncRNA	22487936	22509366	-	ENSCAFT00000019364	ENSCAFG00000012160	EWSR1	Zinc finger, RanBP2-type||RNA recognition motif domain	22582865	22607810	+	73498	upstream
	X	LNC_024528	XLOC_1226235	Novel_lncRNA	54584952	54612019	-	ENSCAFT00000045621	ENSCAFG00000029925	EDA	Tumour necrosis factor-like domain||Collagen triple helix repeat||Tumour necrosis factor domain	54389054	54515594	+	69357	downstream
	10	LNC_001741	XLOC_081888	Novel_lncRNA	1691069	1695212	-	ENSCAFT00000044042	ENSCAFG00000000273	AGAP2	Small GTPase superfamily, Rab type||Arf GTPase activating protein||Pleckstrin homology domain||P-loop containing nucleoside triphosphate hydrolase||Small GTPase superfamily, Ras type||Mitochondrial Rho-like	1792666	1807610	-	97453	downstream
	10	LNC_001741	XLOC_081888	Novel_lncRNA	1691069	1695212	-	ENSCAFT00000000411	ENSCAFG00000000259	OS9	Glucosidase II beta subunit-like||Mannose-6-phosphate receptor binding domain	1757112	1787135	+	61899	upstream
	21	LNC_009543	XLOC_498593	Novel_lncRNA	50442183	50456871	-	ENSCAFT00000016414	ENSCAFG00000010325	GIF	Cobalamin (vitamin B12)-binding transporter, eukaryotic||Domain of unknown function DUF4430	50334769	50350598	-	91584	upstream
	34	LNC_015815	XLOC_826963	Novel_lncRNA	19841202	19910345	+	ENSCAFT00000022038	ENSCAFG00000013889	RTP4	Zinc-binding domain	19828915	19831943	+	9258	downstream
	11	LNC_002705	XLOC_136603	Novel_lncRNA	61265314	61312917	-	ENSCAFT00000046633	ENSCAFG00000002767	FSD1L	B30.2/SPRY domain||Fibronectin type III||Concanavalin A-like lectin/glucanase domain||COS domain||SPRY domain||B-box, C-terminal||Butyrophylin-like	61358162	61382355	+	45244	upstream
	17	LNC_005826	XLOC_321568	Novel_lncRNA	39326014	39342100	+	ENSCAFT00000048566	ENSCAFG00000031333	-	Saposin B||Saposin-like	39326012	39353979	-	-16087	antisense
