# Supplementary material for: Toxocara canis Infection Alters lncRNA and mRNA Expression Profiles of Dog Bone Marrow
Source: Front Cell Dev Biol. 2021 Jun 30;9:688128. doi: 10.3389/fcell.2021.688128 (PMC8277978; doi:10.3389/fcell.2021.688128)
Supplement: Supplementary Table 4 — Gene Ontology (GO) terms of cis target genes of the differentially expressed lncRNAs. [file Table_4.XLSX]

## Sheet: Table S4
Table S4. Gene Ontology (GO) terms of cis target genes of the differentially expressed lncRNAs.
Times after infection	GO_accession	Description	Term_type	P-values	CADa_item	CADb_list	Bgc_item	Bgd_list	Gene_ids	Gene_names		a CAD_item:Number of genes associated with the GO
12 hpi	GO:0031347	regulation of defense response	biological_process	3.6101e-05	100	4448	377	17684	ENSCAFG00000020290,ENSCAFG00000007425,ENSCAFG00000000075,ENSCAFG00000006821,ENSCAFG00000019674,ENSCAFG00000013418,ENSCAFG00000011940,ENSCAFG00000000444,ENSCAFG00000024010,ENSCAFG00000010730,ENSCAFG00000016172,ENSCAFG00000010304,ENSCAFG00000017132,ENSCAFG00000016175,ENSCAFG00000025093,ENSCAFG00000009003,ENSCAFG00000000356,ENSCAFG00000008761,ENSCAFG00000010438,ENSCAFG00000018201,ENSCAFG00000011373,…	DAB2IP|PJA2|TNFRSF11A|PCBP2|PARK7|NFKBIA|PARP9|FLOT1|TLR1|NFKB1|TLR6|ETS1|IL27|TLR10|C4BPB|DDX60|TBK1|CX3CL1|IFIH1|RIOK3|SUSD4|ADAR|SHARPIN|PSMB4|TLR7|PDCD4|ADORA2A|NMI|OSM|-|ERBIN|-|HEXIM1|CD28|ANKRD17|VAV1|UNC13B|MAPKAPK2|GHRL|TRPV4|S100A8|IL10|-|ADIPOQ|IRAK1|TARBP2|MAVS|PPARA|FANCD2|ADAMTS12|MED1|HGF|ADA|S100A14|ASH1L|LGR4|SAMHD1|TLR8|C3|PRKDC|HAVCR2|RABGEF1|PARP14|-|DCST1|TRIM44|SERPINE1|STK3…		b CAD_list:Number of genes with GO annotations
	GO:0032993	protein-DNA complex	cellular_component	4.0562e-05	48	4448	166	17684	ENSCAFG00000024336,ENSCAFG00000005632,ENSCAFG00000029759,ENSCAFG00000009470,ENSCAFG00000015005,ENSCAFG00000000378,ENSCAFG00000029078,ENSCAFG00000001043,ENSCAFG00000014002,ENSCAFG00000005728,ENSCAFG00000001996,ENSCAFG00000029335,ENSCAFG00000017016,ENSCAFG00000017130,ENSCAFG00000001580,ENSCAFG00000031205,ENSCAFG00000028830,ENSCAFG00000011327,ENSCAFG00000020407,ENSCAFG00000002937,ENSCAFG00000007975,…	-|KAT6A|-|BCAS2|HP1BP3|HELB|-|XRCC6|H2AFY2|GINS4|CDC5L|-|-|NUPR1|NFYA|-|-|-|TERB1|POLD1|TERF1|-|ACD|WDR18|-|KAT6B|POT1|PRPF19|POLE3|-|HIST3H2A|PRKDC|-|H2AFV|ZBTB17|TONSL|-|KDM5A|-|-|GLYR1|HIST3H2BB|-|PARP1|NFE2|SLF1|KDM1B|RPA3|		c Bg_item:Number of all background genes associated with the GO
	GO:0080134	regulation of response to stress	biological_process	6.0029e-05	199	4448	845	17684	ENSCAFG00000005470,ENSCAFG00000019438,ENSCAFG00000011698,ENSCAFG00000017169,ENSCAFG00000031424,ENSCAFG00000013540,ENSCAFG00000009445,ENSCAFG00000000425,ENSCAFG00000018945,ENSCAFG00000013828,ENSCAFG00000016662,ENSCAFG00000002099,ENSCAFG00000005659,ENSCAFG00000012468,ENSCAFG00000000447,ENSCAFG00000014569,ENSCAFG00000010807,ENSCAFG00000002998,ENSCAFG00000018590,ENSCAFG00000018420,ENSCAFG00000005129,…	RNF169|TSC2|TLR7|ADAR|RAP2A|AIDA|GDF6|ARMT1|CD40LG|ADORA2A|SOX15|NCK2|NMI|OSM|IER3|PDCD10|PDCD4|ANKRD17|VAV1|SMCHD1|GHRL|-|HEXIM1|ADIPOQ|BCL2L12|S100A8|TRPV4|FGD2|DAB2IP|PJA2|YPEL3|DMTN|TXNDC12|TLR10|FBLN5|HMOX1|FOXO1|TLR6|BRCA1|CD34|BAX|SUSD4|RIOK3|SPAG9|TBK1|SERPINC1|IRF3|ADCY7|SOCS5|EYA3|VHL|IL17RC|TNFAIP6|MAP3K11|IMPACT|ATAD5|C4BPA|CDC37|OTULIN|NUDT16L1|CD44|SIN3A|XRCC6|DEK|ENPP4|-|TRIM13|LYN…		d Bg_list:Number of all background genes with GO annotations
	GO:0016604	nuclear body	cellular_component	6.643e-05	139	4448	556	17684	ENSCAFG00000014592,ENSCAFG00000019487,ENSCAFG00000014856,ENSCAFG00000015835,ENSCAFG00000016341,ENSCAFG00000020243,ENSCAFG00000013831,ENSCAFG00000005877,ENSCAFG00000003915,ENSCAFG00000030801,ENSCAFG00000011813,ENSCAFG00000005839,ENSCAFG00000016438,ENSCAFG00000010880,ENSCAFG00000003592,ENSCAFG00000017220,ENSCAFG00000012783,ENSCAFG00000017713,ENSCAFG00000001378,ENSCAFG00000015005,ENSCAFG00000009659,…	NBR1|TCF3|RNF4|HNRNPU|ZBTB4|ZFHX3|HEXIM2|ALYREF|GTF3C6|IKZF4|ZNF217|SATB1|PRPF19|TRIP11|HACE1|LUC7L3|NHS|ARIH1|MAPK14|HP1BP3|HR|TCF7|CBLL1|DCAF7|SLC2A4RG|FAM76B|TCF20|CDK13|MED7|USP28|ZC3H13|CWC22|CDC34|LSG1|POLDIP3|SRSF11|RGS14|SREK1|U2AF2|PCBP1|PRPF4|GNL3|CBX5|RNF169|YARS|UBN1|BMI1|IMPAD1|PRPF31|YARS2|CDC5L|MDC1|CSNK1A1|CENPI|BCAS2|CDK2|PRKAA1|NUFIP2|GADD45A|MCIDAS|S100A14|SAP130|RBM39|FANCD2|T…
	GO:0031974	membrane-enclosed lumen	cellular_component	0.00014197	680	4448	3317	17684	ENSCAFG00000030801,ENSCAFG00000023283,ENSCAFG00000007613,ENSCAFG00000010281,ENSCAFG00000010831,ENSCAFG00000005839,ENSCAFG00000008763,ENSCAFG00000015357,ENSCAFG00000005450,ENSCAFG00000015178,ENSCAFG00000007114,ENSCAFG00000014856,ENSCAFG00000008392,ENSCAFG00000018793,ENSCAFG00000032128,ENSCAFG00000014592,ENSCAFG00000019830,ENSCAFG00000007075,ENSCAFG00000001070,ENSCAFG00000019659,ENSCAFG00000009387,…	IKZF4|-|POLR1A|MAPKAPK3|SHOC2|SATB1|SFMBT1|KAT6B|KAT14|ELK1|BMS1|RNF4|NEIL3|HSD11B1L|-|NBR1|WDR5|TPX2|WASHC5|MED16|INTS8|POGZ|UTRN|ARGLU1|TMEM217|MAPK14|NIPBL|SHOX|NOP16|CPSF1|SYN1|GTPBP4|HAUS3|CCNE1|AATF|LUC7L3|EYA3|RNF126|-|MCM7|AEN|CHD7|DHX37|KMT2A|TBK1|MRPL20|CWC22|USP28|POLN|MTA1|-|BRCA1|RGS14|MAN2C1|ZNHIT1|SRSF11|C20H19orf70|TFE3|RBMX|AP5S1|MED7|MCM5|MKLN1|MLLT10|JADE3|CBLL1|CSNK1A1|MDC1|YA…
	GO:0033036	macromolecule localization	biological_process	0.00014234	407	4448	1894	17684	ENSCAFG00000007449,ENSCAFG00000006670,ENSCAFG00000008034,ENSCAFG00000013418,ENSCAFG00000010528,ENSCAFG00000000732,ENSCAFG00000003541,ENSCAFG00000011940,ENSCAFG00000003161,ENSCAFG00000003430,ENSCAFG00000000586,ENSCAFG00000010984,ENSCAFG00000001827,ENSCAFG00000000424,ENSCAFG00000019084,ENSCAFG00000000352,ENSCAFG00000008191,ENSCAFG00000019227,ENSCAFG00000010452,ENSCAFG00000013817,ENSCAFG00000010438,…	TRIM23|RAN|SLF1|NFKBIA|DNM1L|TCP1|AP2A1|PARP9|BBS9|UFL1|CPT1B|VTI1A|CROT|CPSF6|NDC1|XPOT|SPAG4|GLIS2|KDM5B|SRGN|IFIH1|FAF2|MECP2|NUP133|FLCN|CADM3|BLOC1S6|STX17|SEC31A|APOBR|CD3G|CDK5R1|AKAP12|PAM16|MYO18A|DYSF|ATP8B1|BIN3|AP4E1|CPTP|ERBIN|S100A13|TOMM7|ATP9B|DNAJC1|ANKRD13C|PLEKHA8|XPO1|DNAJC19|TOB1|PPP1R15A|MYH9|-|HEATR5A|ZDHHC18|THOC6|-|B3GAT3|PPP1R8|CIB1|STX11|EHD3|DVL1|STAR|MRPL18|RAB24|CNTN…
	GO:0006396	RNA processing	biological_process	0.00014535	165	4448	706	17684	ENSCAFG00000017169,ENSCAFG00000015724,ENSCAFG00000008513,ENSCAFG00000016434,ENSCAFG00000003711,ENSCAFG00000007560,ENSCAFG00000002551,ENSCAFG00000005523,ENSCAFG00000003224,ENSCAFG00000014940,ENSCAFG00000030662,ENSCAFG00000004035,ENSCAFG00000009470,ENSCAFG00000018430,ENSCAFG00000000779,ENSCAFG00000013839,ENSCAFG00000008314,ENSCAFG00000016497,ENSCAFG00000002700,ENSCAFG00000014111,ENSCAFG00000008603,…	ADAR|INTS5|PRPF40B|MRM2|SNRNP70|SREK1|U2AF2|MBNL2|PRPF4|SAMD4A|-|PUS7|BCAS2|-|TRMU|SUPV3L1|ELP3|ZFP36L1|PRPF31|-|MBNL1|-|CDC5L|CDK13|RBMX|POLR2G|-|DIS3L2|PRMT9|SRSF11|TRMT2A|LUC7L2|OSGEPL1|SCNM1|RIOK3|PUSL1|CWC22|RRP1B|ELP1|-|DAZAP1|INTS9|-|RBM20|TUT1|AARS|DHX37|RRP1|ELP2|TRMT1|-|LUC7L3|TXNL4A|CPSF3|GTPBP4|THUMPD1|ZCRB1|TNRC6C|CPSF1|CLK4|SNRPF|GAR1|-|INTS8|TIA1|RSL1D1|CNOT1|-|-|BMS1|HNRNPU|TRMT11…
	GO:0003725	double-stranded RNA binding	molecular_function	0.00016763	26	4448	69	17684	ENSCAFG00000015835,ENSCAFG00000011582,ENSCAFG00000013850,ENSCAFG00000023498,ENSCAFG00000006051,ENSCAFG00000016632,ENSCAFG00000017169,ENSCAFG00000006874,ENSCAFG00000023107,ENSCAFG00000007117,ENSCAFG00000016534,ENSCAFG00000011698,ENSCAFG00000014251,ENSCAFG00000020235,ENSCAFG00000016505,ENSCAFG00000010438,ENSCAFG00000008603,ENSCAFG00000013205,ENSCAFG00000014196,ENSCAFG00000001981,ENSCAFG00000013839,…	HNRNPU|FXR1|PRKRA|TLR8|EIF2AK2|EIF4A1|ADAR|TARBP2|OAS2|EIF4B|ACTN1|TLR7|DDX3X|STRBP|DHX15|IFIH1|MBNL1|DHX9|DGCR8|SLC29A1|SUPV3L1|OAS3|OAS1|ILF2|DDX60|DDX21|
	GO:0009651	response to salt stress	biological_process	0.00019511	7	4448	9	17684	ENSCAFG00000003867,ENSCAFG00000003102,ENSCAFG00000010796,ENSCAFG00000014749,ENSCAFG00000029786,ENSCAFG00000016497,ENSCAFG00000007885	BAX|AQP1|TRPV4|ANXA7|BDKRB2|ZFP36L1|SLC12A6|
	GO:0032647	regulation of interferon-alpha production	biological_process	0.00019752	9	4448	14	17684	ENSCAFG00000013392,ENSCAFG00000000356,ENSCAFG00000005659,ENSCAFG00000023498,ENSCAFG00000010438,ENSCAFG00000032010,ENSCAFG00000003594,ENSCAFG00000006157,ENSCAFG00000011698	SETD2|TBK1|NMI|TLR8|IFIH1|HAVCR2|IRF3|MAVS|TLR7|
	GO:0017166	vinculin binding	molecular_function	0.00022567	7	4448	9	17684	ENSCAFG00000016534,ENSCAFG00000000326,ENSCAFG00000002154,ENSCAFG00000009371,ENSCAFG00000001315,ENSCAFG00000010241,ENSCAFG00000011103	ACTN1|UTRN|TLN1|SORBS3|CTNNA1|PXN|NRAP|
	GO:0044427	chromosomal part	cellular_component	0.00025423	166	4448	718	17684	ENSCAFG00000031350,ENSCAFG00000017884,ENSCAFG00000009187,ENSCAFG00000002998,ENSCAFG00000009470,ENSCAFG00000000082,ENSCAFG00000018420,ENSCAFG00000017593,ENSCAFG00000017016,ENSCAFG00000012459,ENSCAFG00000029335,ENSCAFG00000001996,ENSCAFG00000004164,ENSCAFG00000013710,ENSCAFG00000004049,ENSCAFG00000005470,ENSCAFG00000006593,ENSCAFG00000029278,ENSCAFG00000018403,ENSCAFG00000016469,ENSCAFG00000002594,…	SYCE3|INO80C|LOXL2|ANKRD17|BCAS2|CDK2|SMCHD1|CENPI|-|HORMAD2|-|CDC5L|BMI1|DNA2|HDAC2|RNF169|CBX5|SOX18|-|ETV3|KMT5C|BRCA1|HIST3H2A|ORC5|KMT2E|ZNHIT1|AHCTF1|-|RRP1B|RUVBL2|HIST3H2BB|RBMX|CDK13|NCAPH2|TCF7|DPF2|KDM1B|BIRC5|YY1|DYNC1I1|NDC80|HR|UHRF2|XRCC6|-|NIPBL|HP1BP3|RANBP10|SYN1|-|SIN3A|GAR1|SFR1|ZNF385A|NUP107|RELA|-|ESCO2|XRCC1|-|ATAD5|SPC25|-|SEC13|SATB1|PRPF19|-|KAT6B|CCAR2|EXOSC4|CTCF|MAD1…
	GO:0044428	nuclear part	cellular_component	0.00025589	696	4448	3416	17684	ENSCAFG00000007872,ENSCAFG00000014585,ENSCAFG00000010797,ENSCAFG00000013776,ENSCAFG00000005415,ENSCAFG00000000965,ENSCAFG00000005891,ENSCAFG00000016714,ENSCAFG00000011432,ENSCAFG00000012314,ENSCAFG00000014415,ENSCAFG00000005252,ENSCAFG00000030099,ENSCAFG00000017127,ENSCAFG00000000428,ENSCAFG00000008615,ENSCAFG00000020376,ENSCAFG00000002937,ENSCAFG00000001632,ENSCAFG00000002240,ENSCAFG00000020175,…	LETMD1|NUDT22|SBDS|DDX50|ARRB1|RRP7|SIRT7|TP53|MAPKAPK2|ARID1A|ASCC1|TMC6|C1D|SGF29|YEATS4|BRAP|ZZZ3|POLD1|FOXH1|HINT2|PBX3|SAFB2|SSU72|-|ANXA7|CDCA4|LMNA|UBA1|-|DYRK3|OSBPL6|RPS6KA4|FLOT1|PKMYT1|CPNE1|PARK7|POLR2A|PRKD3|ZC3H11A|KLF3|PHOX2B|ABRAXAS1|S100PBP|SNX15|-|API5|SKP1|PACSIN2|KAT6A|DDX54|ILF2|HELB|ONECUT2|HIVEP2|FLYWCH1|DTX3L|BDP1|DHX16|INTS11|GCAT|CDK20|OSBPL8|LLPH|-|GATA4|SUN2|ROGDI|-|RP…
	GO:0001836	release of cytochrome c from mitochondria	biological_process	0.00025714	16	4448	37	17684	ENSCAFG00000006370,ENSCAFG00000010528,ENSCAFG00000013800,ENSCAFG00000012046,ENSCAFG00000007304,ENSCAFG00000007053,ENSCAFG00000009905,ENSCAFG00000012290,ENSCAFG00000016714,ENSCAFG00000014488,ENSCAFG00000015045,ENSCAFG00000003867,ENSCAFG00000016443,ENSCAFG00000011890,ENSCAFG00000032043,ENSCAFG00000016863	HGF|DNM1L|FIS1|IFI6|IGF1|BCL2L1|MMP9|SFN|TP53|BAD|PINK1|BAX|PRELID1|FAM162A|-|LMNA|
	GO:0042147	retrograde transport, endosome to Golgi	biological_process	0.00030046	24	4448	65	17684	ENSCAFG00000029052,ENSCAFG00000013827,ENSCAFG00000016426,ENSCAFG00000010984,ENSCAFG00000002025,ENSCAFG00000011750,ENSCAFG00000019101,ENSCAFG00000031476,ENSCAFG00000005849,ENSCAFG00000007909,ENSCAFG00000017265,ENSCAFG00000000009,ENSCAFG00000015540,ENSCAFG00000002225,ENSCAFG00000005071,ENSCAFG00000019704,ENSCAFG00000017045,ENSCAFG00000005980,ENSCAFG00000010186,ENSCAFG00000013026,ENSCAFG00000013964,…	RAB6B|VPS26A|SNX8|VTI1A|GCC2|RAB9A|VPS53|-|TBC1D5|RHOBTB3|SPAG9|PQLC1|STX5|RGP1|CLN5|RNF126|STX10|HEATR5B|RAB29|HEATR5A|VPS51|RAB7A|AP1S1|EHD3|
	GO:0008637	apoptotic mitochondrial changes	biological_process	0.00030637	26	4448	75	17684	ENSCAFG00000009905,ENSCAFG00000007053,ENSCAFG00000020239,ENSCAFG00000012046,ENSCAFG00000007304,ENSCAFG00000013800,ENSCAFG00000006370,ENSCAFG00000010528,ENSCAFG00000016863,ENSCAFG00000009285,ENSCAFG00000030272,ENSCAFG00000000921,ENSCAFG00000016443,ENSCAFG00000011890,ENSCAFG00000032043,ENSCAFG00000003867,ENSCAFG00000014014,ENSCAFG00000023869,ENSCAFG00000014488,ENSCAFG00000015045,ENSCAFG00000018443,…	MMP9|BCL2L1|SH3GLB1|IFI6|IGF1|FIS1|HGF|DNM1L|LMNA|CCAR2|-|BIK|PRELID1|FAM162A|-|BAX|AIFM2|ZNF205|BAD|PINK1|RHOT1|ATP5IF1|-|STPG1|SFN|TP53|
	GO:0031981	nuclear lumen	cellular_component	0.00031481	628	4448	3061	17684	ENSCAFG00000001381,ENSCAFG00000029759,ENSCAFG00000012605,ENSCAFG00000005224,ENSCAFG00000013334,ENSCAFG00000012545,ENSCAFG00000000417,ENSCAFG00000003583,ENSCAFG00000012490,ENSCAFG00000013522,ENSCAFG00000001580,ENSCAFG00000003267,ENSCAFG00000003889,ENSCAFG00000015744,ENSCAFG00000001115,ENSCAFG00000006929,ENSCAFG00000017729,ENSCAFG00000010928,ENSCAFG00000006555,ENSCAFG00000001521,ENSCAFG00000009860,…	UHRF2|-|ZNF687|TNRC6C|RELA|CARF|NUP107|ZMYM4|LYSMD1|AGPS|NFYA|RGS3|WEE2|GRIPAP1|L3MBTL3|MIER3|ATG2B|ACSL5|PRKDC|EXOSC4|BRD7|TRPM4|PRPF19|IER2|FUBP1|HNRNPDL|ALYREF|ATF4|TAF6L|CENPQ|FAM131B|ZFHX3|TCF3|TRMT112|MED1|RECQL|PARP1|SYCE3|MYSM1|SMCHD1|HORMAD2|CDC5L|APOLD1|CMPK1|HDAC2|KLHL7|UBN1|CCNC|NUPL2|DNAJC8|HLTF|UBE2Z|YTHDC1|PCBP1|DMTF1|KIF23|SOX18|ETV3|KMT5C|MSRA|ORC5|EIF3L|ZNF146|FSTL3|ZNF175|DAZAP…
	GO:0050786	RAGE receptor binding	molecular_function	0.00031605	6	4448	8	17684	ENSCAFG00000029470,ENSCAFG00000012228,ENSCAFG00000017557,ENSCAFG00000017550,ENSCAFG00000017542,ENSCAFG00000023324	-|S100B|S100A8|S100A4|S100A13|S100A12|
	GO:0006996	organelle organization	biological_process	0.0003289	587	4448	2877	17684	ENSCAFG00000013601,ENSCAFG00000003589,ENSCAFG00000031576,ENSCAFG00000017663,ENSCAFG00000000921,ENSCAFG00000017737,ENSCAFG00000019999,ENSCAFG00000032458,ENSCAFG00000004009,ENSCAFG00000013720,ENSCAFG00000011842,ENSCAFG00000005071,ENSCAFG00000018637,ENSCAFG00000017725,ENSCAFG00000009751,ENSCAFG00000017197,ENSCAFG00000028770,ENSCAFG00000028857,ENSCAFG00000005502,ENSCAFG00000001976,ENSCAFG00000009460,…	MIA3|PRMT1|PARD6A|SIGLEC15|BIK|BRIP1|GAN|ATP5IF1|GRWD1|ZW10|SESN2|CLN5|RICTOR|PIK3C3|-|ATP8B2|-|TOMM20L|VDAC3|VCP|MTERF3|DVL1|ZNF205|PRDM13|-|NEXN|H2AFV|CDKN1B|FANCG|PIP5K1A|CNTN2|SUDS3|MAP3K12|FER|ULK3|DNAJC19|MYH9|WRAP53|-|-|TRIM46|CIB1|UBR2|GADD45A|PDXP|MCRS1|TRUB2|RFLNB|FAM206A|PFN3|LMOD3|TRIM9|TOMM7|SHCBP1L|-|NUCKS1|MAEL|VRK1|CCNO|MYOD1|STX17|FLCN|NUP133|MECP2|KMT5B|MYBPC2|USP16|MBD1|WDR18|P…
	GO:0043233	organelle lumen	cellular_component	0.00033667	668	4448	3277	17684	ENSCAFG00000019231,ENSCAFG00000009094,ENSCAFG00000016628,ENSCAFG00000015636,ENSCAFG00000014002,ENSCAFG00000018475,ENSCAFG00000018426,ENSCAFG00000007887,ENSCAFG00000004677,ENSCAFG00000016943,ENSCAFG00000010963,ENSCAFG00000020352,ENSCAFG00000009970,ENSCAFG00000018726,ENSCAFG00000001562,ENSCAFG00000012124,ENSCAFG00000003256,ENSCAFG00000005420,ENSCAFG00000018549,ENSCAFG00000009381,ENSCAFG00000005951,…	TFAP4|HPSE|-|TMEM179B|H2AFY2|TEFM|UPF3B|MCCC2|AKAP11|CD2BP2|MRPS35|ACD|RBBP5|BCORL1|BNC2|TAF5L|PNO1|POLR3F|MIER1|PRPF4B|MCM8|POLG2|-|RSL24D1|TERB1|UNC45A|ATF1|IL16|USF2|ETHE1|RREB1|HNRNPF|SPARC|PPWD1|MRPL18|GCH1|SETD5|CGGBP1|SAP130|ZEB2|ESRRA|ASH1L|PRKRA|ZNF34|ZNF771|GLYR1|SF3A1|PCF11|THOC6|LIMD1|CIAO2B|PPP1R8|PPP1R10|TECPR1|NKAP|GINS4|PDPR|SRPK2|RPS19BP1|MRPL4|PDS5B|PLCB3|XPO1|ASH2L|KLHL20|FAM11…
	GO:0005654	nucleoplasm	cellular_component	0.00035626	497	4448	2375	17684	ENSCAFG00000015104,ENSCAFG00000003480,ENSCAFG00000016943,ENSCAFG00000009067,ENSCAFG00000018001,ENSCAFG00000001015,ENSCAFG00000014002,ENSCAFG00000001332,ENSCAFG00000019231,ENSCAFG00000009094,ENSCAFG00000016628,ENSCAFG00000009305,ENSCAFG00000015636,ENSCAFG00000018897,ENSCAFG00000016578,ENSCAFG00000009751,ENSCAFG00000005951,ENSCAFG00000009453,ENSCAFG00000001053,ENSCAFG00000009460,ENSCAFG00000001976,…	GABPB1|STK17A|CD2BP2|ZNF638|NEIL1|ANXA13|H2AFY2|TAB1|TFAP4|HPSE|-|ESRP1|TMEM179B|JUN|MINDY2|-|MCM8|ALX4|POLR3H|MTERF3|VCP|TAF13|POLR3F|MIER1|PRPF4B|ACD|RBBP5|TAF5L|BCORL1|BNC2|PPWD1|MRPL46|GCH1|ETHE1|RREB1|DNAJB4|KYAT1|HNRNPF|SUDS3|ACADM|PIP5K1A|TONSL|USF2|FANCG|TFPT|UNC45A|ATF1|IL16|PCF11|CIAO2B|THOC6|LIMD1|ANXA11|PPP1R8|SF3A1|GLYR1|WRAP53|GRHL1|MCRS1|ZNF34|ASH1L|PRKRA|GADD45A|SETD5|RNASEH2B|CGG…
	GO:0070013	intracellular organelle lumen	cellular_component	0.00036197	667	4448	3274	17684	ENSCAFG00000008940,ENSCAFG00000005877,ENSCAFG00000001324,ENSCAFG00000002126,ENSCAFG00000015646,ENSCAFG00000020243,ENSCAFG00000003616,ENSCAFG00000014445,ENSCAFG00000016441,ENSCAFG00000012221,ENSCAFG00000013391,ENSCAFG00000019487,ENSCAFG00000016089,ENSCAFG00000010928,ENSCAFG00000006555,ENSCAFG00000003746,ENSCAFG00000009860,ENSCAFG00000016438,ENSCAFG00000023155,ENSCAFG00000001521,ENSCAFG00000020361,…	HNRNPDL|ALYREF|ATF4|CENPQ|TAF6L|ZFHX3|FAM131B|TRMT112|MED1|RECQL|-|TCF3|PARP1|ACSL5|PRKDC|TRPM4|BRD7|PRPF19|IER2|EXOSC4|FUBP1|AGPS|ZMYM4|LYSMD1|WEE2|GRIPAP1|NFYA|RGS3|L3MBTL3|ATG2B|MIER3|UHRF2|SIRT4|TNRC6C|ZNF687|-|NUP107|RELA|CARF|LTA4H|KIF20B|FAM76B|YY1|TRIP10|PSMA6|SMARCB1|YAF2|AKIRIN1|ZNF146|MSRA|ORC5|EIF3L|FSTL3|ZNF175|SLC27A2|DAZAP1|ELP1|RRP1B|LIN9|UBN1|KLHL7|CMPK1|HDAC2|AGRP|DNAJC8|CCNC|NU…
	GO:0003723	RNA binding	molecular_function	0.00036286	216	4448	990	17684	ENSCAFG00000028770,ENSCAFG00000015904,ENSCAFG00000015671,ENSCAFG00000006113,ENSCAFG00000024002,ENSCAFG00000006051,ENSCAFG00000005499,ENSCAFG00000003256,ENSCAFG00000000427,ENSCAFG00000031955,ENSCAFG00000001377,ENSCAFG00000017530,ENSCAFG00000009067,ENSCAFG00000009029,ENSCAFG00000000378,ENSCAFG00000018426,ENSCAFG00000023247,ENSCAFG00000009305,ENSCAFG00000024996,ENSCAFG00000004609,ENSCAFG00000008371,…	-|RSL24D1|CHERP|LSM1|-|EIF2AK2|THUMPD3|PNO1|DHX16|RPS26|GTPBP1|ILF2|ZNF638|DDX54|HELB|UPF3B|RPS15|ESRP1|-|PCF11|G3BP2|RBM39|-|RBM26|PPP1R8|SF3A1|WRAP53|TARBP2|MCRS1|TRUB2|NUFIP2|PRKRA|SAMHD1|EIF1B|CSTF2T|TSN|SAFB|MRPL18|NOP58|-|RPLP0|SF3B1|RBM10|SMG5|THUM
	GO:0010638	positive regulation of organelle organization	biological_process	0.0003809	93	4448	364	17684	ENSCAFG00000016825,ENSCAFG00000007431,ENSCAFG00000004985,ENSCAFG00000031949,ENSCAFG00000020068,ENSCAFG00000003854,ENSCAFG00000005922,ENSCAFG00000032043,ENSCAFG00000006413,ENSCAFG00000004032,ENSCAFG00000009860,ENSCAFG00000011890,ENSCAFG00000031522,ENSCAFG00000001754,ENSCAFG00000008670,ENSCAFG00000015351,ENSCAFG00000023869,ENSCAFG00000008657,ENSCAFG00000012733,ENSCAFG00000018470,ENSCAFG00000013244,…	SH3PXD2B|FER|ACTR3|PDXP|TRUB2|WASF1|-|-|NCKAP1L|TAL1|BRD7|FAM162A|MAP2K7|POT1|PTK2B|BAIAP2L1|ZNF205|KATNB1|PFDN2|PLD6|CDKN1B|RMND1|PINK1|NGRN|RPUSD3|KATNBL1|WIPF3|RANBP1|ANAPC11|NRP1|TET1|RICTOR|SH3GLB1|IGF1|BAG4|FIS1|ACD|NIPBL|PXN|ATP5IF1|WIPF1|SLAIN2|CALCOCO2|MIEF1|ABI2|DNM1L|TCP1|SLF1|MYB|ROCK2|LMNA|MTF2|RPS6KA4|CDC42EP2|BRCA1|BAX|TADA2A|RUVBL2|CORO1A|KMT2A|CX3CL1|KIAA1324|GNL3|FES|ITGB1BP1|CD…
	GO:0002253	activation of immune response	biological_process	0.0003869	75	4448	284	17684	ENSCAFG00000005402,ENSCAFG00000002397,ENSCAFG00000011698,ENSCAFG00000019538,ENSCAFG00000031786,ENSCAFG00000002371,ENSCAFG00000011368,ENSCAFG00000012802,ENSCAFG00000024148,ENSCAFG00000012872,ENSCAFG00000007537,ENSCAFG00000011432,ENSCAFG00000002998,ENSCAFG00000013139,ENSCAFG00000013418,ENSCAFG00000000975,ENSCAFG00000000444,ENSCAFG00000020290,ENSCAFG00000007425,ENSCAFG00000016998,ENSCAFG00000032358,…	RPS3|SHB|TLR7|STK11|-|ZAP70|-|CD3E|HEXIM1|CD28|ERBIN|MAPKAPK2|ANKRD17|GPR33|NFKBIA|NFAM1|FLOT1|DAB2IP|PJA2|EIF2B2|-|TBK1|-|SUSD4|RIOK3|IFIH1|BAX|TLR1|TLR6|DDX60|TLR10|MASP1|C4BPB|CD59|C4BPA|OTULIN|-|BLK|-|VHL|ITK|ACOD1|KCNN4|IRAK3|GPATCH3|DUSP3|RELA|LRRC14|LYN|XRCC6|C5|SIN3A|ADA|-|S100A14|SCARA3|CSK|TLR8|C3|LGR4|CFD|PTPRC|RAB29|IRAK1|MAVS|PLCL2|C7|-|MAPKAPK3|HAVCR2|RABGEF1|PRKDC|CD276|-|NCKAP1L|
	GO:0044451	nucleoplasm part	cellular_component	0.00038856	244	4448	1095	17684	ENSCAFG00000002700,ENSCAFG00000014111,ENSCAFG00000010496,ENSCAFG00000007074,ENSCAFG00000004164,ENSCAFG00000008314,ENSCAFG00000018286,ENSCAFG00000000442,ENSCAFG00000001996,ENSCAFG00000000082,ENSCAFG00000009470,ENSCAFG00000017593,ENSCAFG00000018614,ENSCAFG00000003902,ENSCAFG00000017884,ENSCAFG00000016469,ENSCAFG00000002551,ENSCAFG00000007560,ENSCAFG00000003224,ENSCAFG00000007606,ENSCAFG00000003326,…	PRPF31|-|YARS2|IMPAD1|BMI1|ELP3|CSNK1A1|MDC1|CDC5L|CDK2|BCAS2|CENPI|PRKAA1|CDK19|INO80C|ETV3|U2AF2|SREK1|PRPF4|URI1|PCBP1|HOXB13|CBX5|GNL3|RNF169|RPRD1A|CCNC|UBN1|INTS5|PDLIM1|YARS|HDAC2|RUVBL2|ELP1|LIN9|CDC34|CWC22|ZC3H13|USP28|KMT2A|INTS9|SRSF11|POLDIP3|LSG1|MTF2|-|MTA1|RGS14|POLR2E|SP3|HR|ELANE|POLR2G|YY1|TCF20|JADE3|DCAF7|SLC2A4RG|FAM76B|TCF7|CBLL1|DPF2|MED7|CDK13|MBIP|RELA|MAPK14|CPSF1|SIN3A…
	GO:0032607	interferon-alpha production	biological_process	0.00042019	9	4448	15	17684	ENSCAFG00000006157,ENSCAFG00000003594,ENSCAFG00000032010,ENSCAFG00000011698,ENSCAFG00000013392,ENSCAFG00000000356,ENSCAFG00000010438,ENSCAFG00000023498,ENSCAFG00000005659	MAVS|IRF3|HAVCR2|TLR7|SETD2|TBK1|IFIH1|TLR8|NMI|
	GO:0000785	chromatin	cellular_component	0.00046605	104	4448	434	17684	ENSCAFG00000024677,ENSCAFG00000005839,ENSCAFG00000004032,ENSCAFG00000015357,ENSCAFG00000009285,ENSCAFG00000029382,ENSCAFG00000001521,ENSCAFG00000008696,ENSCAFG00000019503,ENSCAFG00000017092,ENSCAFG00000002701,ENSCAFG00000032723,ENSCAFG00000015045,ENSCAFG00000009939,ENSCAFG00000007431,ENSCAFG00000019152,ENSCAFG00000029451,ENSCAFG00000012719,ENSCAFG00000004290,ENSCAFG00000019487,ENSCAFG00000001697,…	-|SATB1|TAL1|KAT6B|CCAR2|-|EXOSC4|RBL1|MBD3|TBX6|TFPT|H2AFV|PINK1|SUDS3|FER|GLYR1|-|POGZ|SAP130|TCF3|UBR2|-|MCRS1|SP1|ZEB2|CHMP7|-|NIPBL|UHRF2|HP1BP3|SIRT1|USF1|SIN3A|KAT6A|HMGA1|-|ZNF385A|SFR1|PHOX2B|RELA|H2AFY2|-|ESCO2|XRCC1|-|JUN|-|-|-|HIST3H2A|KMT2E|U
	GO:0005694	chromosome	cellular_component	0.00051852	177	4448	781	17684	ENSCAFG00000028899,ENSCAFG00000016532,ENSCAFG00000031248,ENSCAFG00000014191,ENSCAFG00000016411,ENSCAFG00000020032,ENSCAFG00000006041,ENSCAFG00000008618,ENSCAFG00000000732,ENSCAFG00000019674,ENSCAFG00000008034,ENSCAFG00000000421,ENSCAFG00000030380,ENSCAFG00000000424,ENSCAFG00000014944,ENSCAFG00000028471,ENSCAFG00000013205,ENSCAFG00000010920,ENSCAFG00000000428,ENSCAFG00000008237,ENSCAFG00000009066,…	-|POLR2A|FAM111A|PBX4|CDK12|SPOUT1|GPATCH11|DSN1|TCP1|PARK7|SLF1|-|POLE3|CPSF6|UBA1|-|DHX9|KMT5B|YEATS4|HMBOX1|MYOD1|ATRX|MECP2|POLD1|NUP133|FOXH1|-|RECQL4|TERF1|THOC7|-|-|STAT6|SETD2|CDCA5|MLH3|-|FANK1|ARID1A|XPO1|MAEL|ASH2L|PDS5B|NUCKS1|TP53|SIRT7|PPP1R
	GO:0006810	transport	biological_process	0.00052529	695	4448	3441	17684	ENSCAFG00000000564,ENSCAFG00000016940,ENSCAFG00000017854,ENSCAFG00000011309,ENSCAFG00000011872,ENSCAFG00000003102,ENSCAFG00000011034,ENSCAFG00000032043,ENSCAFG00000017247,ENSCAFG00000017177,ENSCAFG00000002266,ENSCAFG00000013916,ENSCAFG00000006027,ENSCAFG00000008505,ENSCAFG00000015035,ENSCAFG00000012859,ENSCAFG00000005990,ENSCAFG00000002141,ENSCAFG00000014178,ENSCAFG00000029477,ENSCAFG00000015762,…	-|-|SLC39A6|GET4|G6PC2|AQP1|CRLF2|-|SLC24A1|UBE2Q1|WNK2|SYVN1|CEP290|ZFAND1|KIF17|FXYD2|C15H12orf50|RHAG|RANBP1|-|AP1M1|ERBB3|GOLGA7|-|CACNA1I|KLHL12|DNAJC13|NR1H2|STX5|SLC9A1|TCIRG1|AHI1|RHOBTB3|NPC1|SLC9C2|RPH3AL|-|STX10|RAB33A|-|GJA1|VPS51|ECT2|BIRC5|D
	GO:0005847	mRNA cleavage and polyadenylation specificity factor complex	cellular_component	0.00071222	9	4448	16	17684	ENSCAFG00000019254,ENSCAFG00000014111,ENSCAFG00000012554,ENSCAFG00000010909,ENSCAFG00000018286,ENSCAFG00000015567,ENSCAFG00000003375,ENSCAFG00000001600,ENSCAFG00000000424	SSU72|-|PIP5K1A|CPSF2|CSNK1A1|CSTF2T|CPSF3|CPSF1|CPSF6|
	GO:0045088	regulation of innate immune response	biological_process	0.00071473	51	4448	180	17684	ENSCAFG00000013418,ENSCAFG00000017544,ENSCAFG00000016441,ENSCAFG00000023498,ENSCAFG00000000444,ENSCAFG00000010188,ENSCAFG00000008659,ENSCAFG00000011940,ENSCAFG00000019436,ENSCAFG00000020290,ENSCAFG00000006157,ENSCAFG00000007425,ENSCAFG00000000356,ENSCAFG00000017113,ENSCAFG00000018201,ENSCAFG00000001981,ENSCAFG00000010281,ENSCAFG00000010438,ENSCAFG00000032010,ENSCAFG00000024010,ENSCAFG00000016172,…	NFKBIA|S100A14|MED1|TLR8|FLOT1|LGR4|SAMHD1|PARP9|IRAK1|DAB2IP|MAVS|PJA2|TBK1|DCST1|RIOK3|SLC29A1|MAPKAPK3|IFIH1|HAVCR2|TLR1|TLR6|PRKDC|DDX60|-|PARP14|TLR10|OTULIN|CDC37|NMI|POLR3F|VHL|ACOD1|ADAR|FGR|IRF3|TLR7|IRAK3|RNF135|GPATCH3|RELA|LRRC14|-|LYN|-|HEXIM1|XRCC6|ERBIN|MAPKAPK2|SIN3A|ANKRD17|VAV1|
	GO:0043021	ribonucleoprotein complex binding	molecular_function	0.00072533	32	4448	100	17684	ENSCAFG00000019415,ENSCAFG00000016943,ENSCAFG00000018268,ENSCAFG00000002700,ENSCAFG00000010797,ENSCAFG00000008927,ENSCAFG00000007872,ENSCAFG00000014251,ENSCAFG00000018462,ENSCAFG00000006593,ENSCAFG00000018637,ENSCAFG00000008609,ENSCAFG00000012519,ENSCAFG00000028892,ENSCAFG00000000424,ENSCAFG00000002755,ENSCAFG00000010931,ENSCAFG00000016839,ENSCAFG00000017614,ENSCAFG00000013178,ENSCAFG00000010438,…	NAA10|CD2BP2|SLFN14|PRPF31|SBDS|SPCS1|LETMD1|DDX3X|RNF135|CBX5|RICTOR|LTN1|WDR12|IMPACT|CPSF6|MALSU1|GTPBP6|SMG5|GEMIN5|OLA1|IFIH1|CPEB2|NAA16|GCN1|PYM1|DDX5|-|EIF4B|DHX29|PRPF6|HNRNPU|EIF1B|
	GO:0006950	response to stress	biological_process	0.00072672	493	4448	2402	17684	ENSCAFG00000008929,ENSCAFG00000014903,ENSCAFG00000016172,ENSCAFG00000014600,ENSCAFG00000016425,ENSCAFG00000013662,ENSCAFG00000031265,ENSCAFG00000018428,ENSCAFG00000029215,ENSCAFG00000016175,ENSCAFG00000013838,ENSCAFG00000001711,ENSCAFG00000009512,ENSCAFG00000003120,ENSCAFG00000017265,ENSCAFG00000000356,ENSCAFG00000013688,ENSCAFG00000020290,ENSCAFG00000006159,ENSCAFG00000004253,ENSCAFG00000028709,…	OAS3|POLN|TLR6|BRCA1|RGS14|CDC42EP2|-|MTA1|TXNDC12|TLR10|MASP1|HMOX1|PIDD1|MACF1|SPAG9|TBK1|USP28|DAB2IP|AP5S1|UGGT1|ZNF580|USP10|FGD2|ECT2|DMTN|ALB|GJA1|CLN3|CACNA1A|YPEL3|PPP1R14B|PRKAA1|HEXIM1|VAV1|OAS1|GHRL|MUM1|BCL2L12|S100A8|ST8SIA1|YOD1|SMUG1|ADIPOQ|LONP1|DNA2|FAU|RNF169|GSKIP|TSC2|TAC4|DDIT4|USP33|TLR7|MMP9|RAB7A|PDCD10|FAM129A|GBA|NCK2|OSM|TMBIM6|SYVN1|SCAMP5|PARP14|-|CELSR1|PTK2B|MAPK8I…
	GO:0002376	immune system process	biological_process	0.00073175	346	4448	1652	17684	ENSCAFG00000030400,ENSCAFG00000004125,ENSCAFG00000000230,ENSCAFG00000003604,ENSCAFG00000023272,ENSCAFG00000031460,ENSCAFG00000003867,ENSCAFG00000011722,ENSCAFG00000018201,ENSCAFG00000011373,ENSCAFG00000018788,ENSCAFG00000015916,ENSCAFG00000012857,ENSCAFG00000024209,ENSCAFG00000000990,ENSCAFG00000007425,ENSCAFG00000009781,ENSCAFG00000000603,ENSCAFG00000018358,ENSCAFG00000013139,ENSCAFG00000019669,…	TNFSF9|KMT2E|MYB|RRAS|FSTL3|ICAM1|BAX|CD34|RIOK3|SUSD4|PLA2G10|RAB27A|MMP21|OSCAR|TCF7|PJA2|HERC6|NCAPH2|CCL25|GPR33|ELANE|WDR1|ANKRD17|GPR55|PLA2G1B|LIF|-|CD300H|-|ANKRD54|ZFP36L1|BMI1|-|TRPV4|FES|STK11|FBXW7|ADAR|ADORA2A|CD40LG|NMI|TTC7A|TRPM4|CD244|-|DDX21|CD276|-|EXOSC4|PRKDC|HAVCR2|-|TRIM44|STK39|LRP1|EFNB2|MAVS|NT5C3A|CFD|C3|TLR8|MED1|TCF3|GCNT3|CD40|SIN3A|-|C5|WDR78|XRCC6|-|-|LYN|-|RELA|ZM…
	GO:0051276	chromosome organization	biological_process	0.00074573	193	4448	869	17684	ENSCAFG00000013227,ENSCAFG00000014827,ENSCAFG00000013980,ENSCAFG00000024336,ENSCAFG00000017012,ENSCAFG00000010149,ENSCAFG00000012314,ENSCAFG00000009938,ENSCAFG00000017802,ENSCAFG00000006146,ENSCAFG00000015596,ENSCAFG00000012237,ENSCAFG00000006351,ENSCAFG00000010168,ENSCAFG00000016714,ENSCAFG00000005891,ENSCAFG00000017124,ENSCAFG00000000406,ENSCAFG00000005415,ENSCAFG00000017792,ENSCAFG00000008745,…	SHCBP1L|EZH1|CDCA5|-|MLH3|CCT6A|ARID1A|TENT4B|VRK1|ASH2L|MAEL|PRMT2|PDS5B|NUCKS1|TP53|SIRT7|ZBTB7B|PPP1R10|ARRB1|-|MAPKAPK5|YEATS4|KMT5B|HMBOX1|-|MYOD1|ATRX|MECP2|FLCN|RAB11A|SGF29|RECQL4|TERF1|-|MBD1|USP16|CCT8|PARN|PHF19|SETD2|POLE3|NDC1|C12H6orf89|LMNA|-|RPS6KA4|CXXC1|TADA2A|MEI1|KDM5A|KDM5B|ARID4A|VPS72|MEIOB|-|DSN1|TCP1|SLF1|HMGA1|KAT6A|DTX3L|PRMT1|MOS|ZW10|GRWD1|H2AFY2|SKP1|BRIP1|ITGB3BP|SU…
	GO:0002218	activation of innate immune response	biological_process	0.00078239	35	4448	113	17684	ENSCAFG00000008990,ENSCAFG00000005140,ENSCAFG00000005070,ENSCAFG00000011698,ENSCAFG00000000374,ENSCAFG00000012265,ENSCAFG00000013334,ENSCAFG00000011368,ENSCAFG00000007034,ENSCAFG00000001660,ENSCAFG00000024148,ENSCAFG00000007537,ENSCAFG00000001043,ENSCAFG00000018010,ENSCAFG00000011432,ENSCAFG00000002998,ENSCAFG00000017544,ENSCAFG00000013418,ENSCAFG00000000444,ENSCAFG00000023498,ENSCAFG00000010188,…	OTULIN|VHL|ACOD1|TLR7|IRAK3|GPATCH3|RELA|-|LYN|LRRC14|HEXIM1|ERBIN|XRCC6|SIN3A|MAPKAPK2|ANKRD17|S100A14|NFKBIA|FLOT1|TLR8|LGR4|PJA2|MAVS|DAB2IP|IRAK1|TBK1|RIOK3|IFIH1|MAPKAPK3|HAVCR2|TLR6|PRKDC|TLR1|DDX60|TLR10|
	GO:0070584	mitochondrion morphogenesis	biological_process	0.00078507	10	4448	19	17684	ENSCAFG00000010528,ENSCAFG00000013800,ENSCAFG00000006150,ENSCAFG00000011721,ENSCAFG00000013839,ENSCAFG00000003885,ENSCAFG00000003867,ENSCAFG00000013144,ENSCAFG00000007053,ENSCAFG00000003156	DNM1L|FIS1|PANK2|POLG2|SUPV3L1|SSBP1|BAX|NUBPL|BCL2L1|MYH14|
	GO:0018279	protein N-linked glycosylation via asparagine	biological_process	0.00078968	9	4448	16	17684	ENSCAFG00000017259,ENSCAFG00000013698,ENSCAFG00000013916,ENSCAFG00000004253,ENSCAFG00000005500,ENSCAFG00000001976,ENSCAFG00000004148,ENSCAFG00000014095,ENSCAFG00000015041	MAGT1|ST6GAL1|SYVN1|UGGT1|UGGT2|VCP|RPN1|DERL3|DDOST|
	GO:0071702	organic substance transport	biological_process	0.00081621	368	4448	1739	17684	ENSCAFG00000000087,ENSCAFG00000006867,ENSCAFG00000009638,ENSCAFG00000013392,ENSCAFG00000003372,ENSCAFG00000018478,ENSCAFG00000017255,ENSCAFG00000002318,ENSCAFG00000010750,ENSCAFG00000015168,ENSCAFG00000011368,ENSCAFG00000001049,ENSCAFG00000014488,ENSCAFG00000011799,ENSCAFG00000017124,ENSCAFG00000019036,ENSCAFG00000005415,ENSCAFG00000016560,ENSCAFG00000011443,ENSCAFG00000016443,ENSCAFG00000002030,…	RAB5B|THOC7|ABCG2|SETD2|ITGB1BP1|MYOM1|RAB11A|ARL4A|ZDHHC23|USP50|-|PMM1|BAD|GPM6B|ZBTB7B|LIPG|ARRB1|LIPC|IL10|PRELID1|UNC13B|SCAMP1|RAB9A|NXF1|-|MFSD3|DNAJC15|FLOT1|PCNT|ASPSCR1|PKD1|RAB28|PARK7|SLC25A30|TNFRSF11A|ZC3H11A|ZDHHC12|DHX9|SNX4|TIMM44|OSBPL6|CPT1C|-|LMNA|TLR1|VPS26A|RPH3A|TMED5|FFAR1|IL6|ACE|EVI5L|CALCRL|OSBPL8|SLC25A45|ARL6IP5|BDKRB2|SNX16|-|FGR|BRSK2|RFTN2|SCARB1|USO1|MYRIP|ADRA2A|…
	GO:0006844	acyl carnitine transport	biological_process	0.00088223	4	4448	4	17684	ENSCAFG00000017900,ENSCAFG00000001085,ENSCAFG00000030764,ENSCAFG00000028559	SLC25A47|SLC25A48|SLC25A29|SLC25A45|
	GO:0015227	acyl carnitine transmembrane transporter activity	molecular_function	0.00088223	4	4448	4	17684	ENSCAFG00000017900,ENSCAFG00000001085,ENSCAFG00000030764,ENSCAFG00000028559	SLC25A47|SLC25A48|SLC25A29|SLC25A45|
	GO:0002755	MyD88-dependent toll-like receptor signaling pathway	biological_process	0.00094127	8	4448	14	17684	ENSCAFG00000011698,ENSCAFG00000016175,ENSCAFG00000016172,ENSCAFG00000024010,ENSCAFG00000023498,ENSCAFG00000011368,ENSCAFG00000005140,ENSCAFG00000000374	TLR7|TLR10|TLR6|TLR1|TLR8|-|VHL|IRAK3|
	GO:0051641	cellular localization	biological_process	0.00094159	480	4448	2322	17684	ENSCAFG00000003056,ENSCAFG00000003050,ENSCAFG00000029150,ENSCAFG00000020422,ENSCAFG00000014400,ENSCAFG00000031476,ENSCAFG00000017542,ENSCAFG00000004152,ENSCAFG00000000012,ENSCAFG00000031816,ENSCAFG00000015318,ENSCAFG00000014549,ENSCAFG00000007537,ENSCAFG00000030330,ENSCAFG00000018868,ENSCAFG00000009033,ENSCAFG00000018375,ENSCAFG00000030922,ENSCAFG00000017827,ENSCAFG00000008913,ENSCAFG00000000419,…	PLEKHA8|XPO1|-|ANKRD13C|CCDC88B|-|S100A13|DNAJC1|ATP9B|TOMM7|AP4E1|KLHL20|ERBIN|CPTP|MYO18A|DYSF|CDK5R1|-|GLRA1|RSRC1|AKAP12|PAM16|GHRHR|TRAPPC2|CDK16|BLOC1S6|FLCN|MECP2|FAF2|NUP133|STX17|SEC31A|CORO1A|SRGN|IFIH1|TPGS1|CX3CL1|KDM5B|SPAG4|GLIS2|VTI1A|CARTPT|LIN7B|NDC1|XPOT|CPSF6|CHRNB2|MYLK2|BBS9|AP2A1|SPOUT1|SLC25A24|PARP9|LYST|NFKBIA|SLF1|DNM1L|TRIM23|EPG5|ACR|RAN|CLTA|H2AFY2|ATP5IF1|-|ZW10|RAB1…
	GO:0043227	membrane-bounded organelle	cellular_component	0.00097369	1650	4448	8674	17684	ENSCAFG00000016406,ENSCAFG00000017854,ENSCAFG00000014601,ENSCAFG00000017548,ENSCAFG00000000564,ENSCAFG00000011350,ENSCAFG00000015809,ENSCAFG00000029451,ENSCAFG00000015717,ENSCAFG00000003102,ENSCAFG00000015835,ENSCAFG00000011872,ENSCAFG00000013058,ENSCAFG00000014241,ENSCAFG00000016081,ENSCAFG00000011309,ENSCAFG00000000415,ENSCAFG00000013916,ENSCAFG00000006027,ENSCAFG00000002619,ENSCAFG00000025045,…	CHST12|SLC39A6|TAF6|S100A3|-|COX19|MTA2|-|CH25H|AQP1|HNRNPU|G6PC2|DUSP12|YJEFN3|HDHD5|GET4|-|SYVN1|CEP290|-|HNRNPD|NCOA5|-|CELSR1|-|-|-|SQLE|TACO1|ATF6|RRP1|GGTA1P|ATAD5|NHS|GOLGA7|TRIP11|MRPL22|TFCP2|DNAJC13|MAP3K14|ORMDL1|HMGXB4|RANBP10|NPC1|IRAK3|CALCOCO2|ECI2|AHI1|ZNF385A|SLC9A1|TCIRG1|UBA3|RAB33A|TMEM178A|DAB2IP|PYM1|SSBP2|POLR2G|-|VPS51|PER3|ECT2|SP3|HR|MTCH1|GJA1|HNRNPH3|LSG1|MACF1|-|AHCTF…
	GO:0051234	establishment of localization	biological_process	0.00099733	711	4448	3544	17684	ENSCAFG00000008571,ENSCAFG00000019201,ENSCAFG00000013801,ENSCAFG00000018346,ENSCAFG00000016863,ENSCAFG00000024010,ENSCAFG00000008916,ENSCAFG00000013827,ENSCAFG00000002704,ENSCAFG00000005980,ENSCAFG00000009602,ENSCAFG00000020041,ENSCAFG00000017872,ENSCAFG00000003170,ENSCAFG00000003836,ENSCAFG00000032297,ENSCAFG00000019142,ENSCAFG00000000444,ENSCAFG00000012045,ENSCAFG00000004664,ENSCAFG00000019674,…	KCNH3|MGRN1|OSBPL6|TIMM44|LMNA|TLR1|RPH3A|VPS26A|CACNG6|HEATR5B|ZC3H11A|ZDHHC12|ICAM5|NPSR1|KCNA7|-|LRP8|FLOT1|PCNT|DNAJC15|PARK7|RAB28|NIPAL3|RAB9A|-|MILR1|MAPKAPK2|REEP6|MFSD3|TMC6|KCNE3|ARID1A|-|USP50|-|SLC12A6|ARRB1|PIEZO2|LIPC|IL10|LEPR|CDK5RAP2|JAGN1|TMEM50A|RAB11A|RAB5B|AHNAK|SETD2|SPP1|FAM91A1|RABGEF1|CA7|ATP5MC1|ATP7A|SLC25A29|LEPROTL1|DISP1|SUN2|BCAP29|SLC5A1|SREBF2|VAMP5|SLC16A14|SLC25…
	GO:0016607	nuclear speck	cellular_component	0.0010011	70	4448	267	17684	ENSCAFG00000004511,ENSCAFG00000029464,ENSCAFG00000018892,ENSCAFG00000014160,ENSCAFG00000012540,ENSCAFG00000016505,ENSCAFG00000019227,ENSCAFG00000020423,ENSCAFG00000000959,ENSCAFG00000000424,ENSCAFG00000013165,ENSCAFG00000011834,ENSCAFG00000013059,ENSCAFG00000004118,ENSCAFG00000016412,ENSCAFG00000031990,ENSCAFG00000016411,ENSCAFG00000029250,ENSCAFG00000002700,ENSCAFG00000001996,ENSCAFG00000018286,…	ZC3H13|CDC34|CXXC1|CWC22|VPS72|DHX15|GLIS2|SRSF11|POLDIP3|CPSF6|PRPF6|NOSTRIN|SLC2A4RG|FAM76B|SLC34A1|CBLL1|CDK12|CDK13|PRPF31|CDC5L|CSNK1A1|NXF1|BCAS2|ERBIN|PRKAA1|FAM206A|SREK1|U2AF2|THOC7|BASP1|PCBP1|RSRC1|PRPF4|RNF169|ACADM|PIP5K1A|UNC45A|IL16|ZNF217|RBM10|SF3B1|PRPF19|RREB1|MOCS2|GADD45A|TCF3|SAP130|HNRNPU|RBM39|PPP1R8|THOC6|HEXIM2|SF3A1|GLYR1|ALYREF|TAB1|MAPK14|S100PBP|TMEM179B|API5|STK17A|…
	GO:1900194	negative regulation of oocyte maturation	biological_process	0.0010192	4	4448	4	17684	ENSCAFG00000003889,ENSCAFG00000002397,ENSCAFG00000011135,ENSCAFG00000002233	WEE2|SHB|NPPC|NPR2|
	GO:0043231	intracellular membrane-bounded organelle	cellular_component	0.001158	1644	4448	8649	17684	ENSCAFG00000000356,ENSCAFG00000012691,ENSCAFG00000014160,ENSCAFG00000014600,ENSCAFG00000016334,ENSCAFG00000018005,ENSCAFG00000016425,ENSCAFG00000024691,ENSCAFG00000012692,ENSCAFG00000011877,ENSCAFG00000003016,ENSCAFG00000000643,ENSCAFG00000011415,ENSCAFG00000001723,ENSCAFG00000015024,ENSCAFG00000001709,ENSCAFG00000003861,ENSCAFG00000006159,ENSCAFG00000004253,ENSCAFG00000001444,ENSCAFG00000014811,…	TBK1|KMT2A|CWC22|BRCA1|-|MAN2C1|RGS14|NKX2-6|RNF215|CSTA|ALB|AZIN1|MCUB|TBCC|-|MCM5|FTL|AP5S1|UGGT1|FGD2|JADE3|CARD19|MKLN1|MLLT10|CSNK1A1|SMUG1|YARS2|CYHR1|UOX|INO80C|-|SLC35D1|GCC2|RAB8A|PUS7|SLC25A13|DEDD|AP1S1|USP8|SAMD4A|CDC26|RAB7A|PBRM1|NCK2|-|NCOA4|TST|RHBG|CSTB|RPRD1A|AP2B1|USP33|DDIT4|TSC2|NAB2|-|-|IKZF4|-|POLR1A|MAPKAPK3|SYNGR2|TLK1|PHIP|KAT14|SLC27A4|KAT6B|PTK2B|GNS|PLD4|SFMBT1|SATB1|…
	GO:0033554	cellular response to stress	biological_process	0.0012581	288	4448	1340	17684	ENSCAFG00000014569,ENSCAFG00000004157,ENSCAFG00000002099,ENSCAFG00000013490,ENSCAFG00000016988,ENSCAFG00000018775,ENSCAFG00000013710,ENSCAFG00000009905,ENSCAFG00000017735,ENSCAFG00000019438,ENSCAFG00000005470,ENSCAFG00000020373,ENSCAFG00000032469,ENSCAFG00000003593,ENSCAFG00000019531,ENSCAFG00000006603,ENSCAFG00000011838,ENSCAFG00000011526,ENSCAFG00000018614,ENSCAFG00000003016,ENSCAFG00000015455,…	PDCD10|RAB7A|NCK2|FAM129A|GBA|LONP1|DNA2|MMP9|GSKIP|TSC2|RNF169|USP33|DDIT4|BCL2L12|MUM1|SMUG1|ST8SIA1|YOD1|PRKAA1|ALB|ECT2|YPEL3|CLN3|DAB2IP|AP5S1|UGGT1|ZNF580|USP10|FGD2|SPAG9|TBK1|PIDD1|USP28|RGS14|BRCA1|MTA1|-|POLN|TLR6|HMOX1|TXNDC12|CHD1L|AATF|IMPACT|ATAD5|MAP3K11|EYA3|-|ATF6|MCM7|AEN|RNF126|NPC1|DERL3|SFR1|ZNF385A|MAPK14|TRIM13|TCIRG1|HP1BP3|NIPBL|MAP3K14|NUDT16L1|VASN|NEIL3|AQP1|RPA3|NBR1|…
	GO:0071470	cellular response to osmotic stress	biological_process	0.0012706	11	4448	23	17684	ENSCAFG00000029786,ENSCAFG00000009033,ENSCAFG00000007885,ENSCAFG00000009595,ENSCAFG00000016497,ENSCAFG00000014488,ENSCAFG00000018322,ENSCAFG00000011768,ENSCAFG00000014251,ENSCAFG00000010796,ENSCAFG00000003102	BDKRB2|DYSF|SLC12A6|PKD2|ZFP36L1|BAD|LRRC8E|STK39|DDX3X|TRPV4|AQP1|
	GO:0005849	mRNA cleavage factor complex	cellular_component	0.0013655	11	4448	24	17684	ENSCAFG00000015567,ENSCAFG00000003375,ENSCAFG00000018286,ENSCAFG00000023283,ENSCAFG00000012554,ENSCAFG00000014111,ENSCAFG00000019254,ENSCAFG00000010909,ENSCAFG00000004609,ENSCAFG00000000424,ENSCAFG00000001600	CSTF2T|CPSF3|CSNK1A1|-|PIP5K1A|-|SSU72|CPSF2|PCF11|CPSF6|CPSF1|
	GO:0046907	intracellular transport	biological_process	0.0013748	287	4448	1340	17684	ENSCAFG00000008085,ENSCAFG00000009217,ENSCAFG00000017945,ENSCAFG00000003090,ENSCAFG00000020360,ENSCAFG00000005242,ENSCAFG00000015700,ENSCAFG00000009114,ENSCAFG00000005561,ENSCAFG00000012873,ENSCAFG00000004806,ENSCAFG00000004024,ENSCAFG00000006530,ENSCAFG00000009207,ENSCAFG00000003912,ENSCAFG00000006536,ENSCAFG00000001371,ENSCAFG00000017846,ENSCAFG00000007689,ENSCAFG00000005256,ENSCAFG00000003790,…	ERGIC3|CHMP7|CSK|COMMD1|ATP6V0D1|RBM26|STX18|SLC25A37|IPO5|BCCIP|GOLGA4|RINT1|LEPROTL1|AP3B1|BCAP29|COPZ1|SUN2|ATOX1|VAMP5|NDFIP2|RAB3B|FAM91A1|RABGEF1|EVI5L|-|SNX16|CHERP|FGR|COG3|MYRIP|USO1|PKD2|BHLHA15|SNX15|VPS33B|DTX3L|LCP1|SCG5|TYSND1|HSPB11|NPSR1|ASPSCR1|DNAJC15|PCNT|SCYL1|PARK7|RAB28|PKD1|SLC25A30|ZC3H11A|HEATR5B|ZDHHC12|DHX9|SNX4|TIMM44|MGRN1|-|LMNA|TMED5|RPH3A|VPS26A|THOC7|RAB5B|SETD2|I…
	GO:0071496	cellular response to external stimulus	biological_process	0.0014002	73	4448	285	17684	ENSCAFG00000006917,ENSCAFG00000020358,ENSCAFG00000016967,ENSCAFG00000019851,ENSCAFG00000000356,ENSCAFG00000031950,ENSCAFG00000001711,ENSCAFG00000009247,ENSCAFG00000005965,ENSCAFG00000010730,ENSCAFG00000017139,ENSCAFG00000004664,ENSCAFG00000003016,ENSCAFG00000007692,ENSCAFG00000011526,ENSCAFG00000014465,ENSCAFG00000018417,ENSCAFG00000014488,ENSCAFG00000014253,ENSCAFG00000016714,ENSCAFG00000016431,…	MAP3K1|RIPOR1|PDK2|KIAA1324|TBK1|CARTPT|HMOX1|WDFY3|FOXO1|NFKB1|CLN3|DNAJC15|ALB|VAMP8|YOD1|KCNK4|PACS2|BAD|COMT|TP53|NUDT1|PIEZO2|PRKAA1|WDR45|GBA|RAB7A|USP33|DEPDC5|TSC2|TLR7|STX17|MYOD1|USF2|PINK1|EIF2AK3|MAP2K4|SREBF2|WIPI2|TMEM150C|GADD45A|NBR1|TLR8|MED1|AQP1|GCN1|SLC1A2|ULK3|ATF4|PTPRC|CASP2|TCIRG1|TRIM13|BHLHA15|ITGA6|NPC1|CD40|COL1A1|MAP3K14|TBC1D5|SLC39A4|USF1|ATG2B|BMPR2|VCP|ULK2|IMPACT…
	GO:0018196	peptidyl-asparagine modification	biological_process	0.0014032	9	4448	17	17684	ENSCAFG00000014095,ENSCAFG00000015041,ENSCAFG00000004148,ENSCAFG00000001976,ENSCAFG00000013916,ENSCAFG00000005500,ENSCAFG00000004253,ENSCAFG00000013698,ENSCAFG00000017259	DERL3|DDOST|RPN1|VCP|SYVN1|UGGT2|UGGT1|ST6GAL1|MAGT1|
	GO:0097193	intrinsic apoptotic signaling pathway	biological_process	0.0014368	55	4448	206	17684	ENSCAFG00000016967,ENSCAFG00000012290,ENSCAFG00000013688,ENSCAFG00000007383,ENSCAFG00000015045,ENSCAFG00000018747,ENSCAFG00000014600,ENSCAFG00000013916,ENSCAFG00000003867,ENSCAFG00000008400,ENSCAFG00000006555,ENSCAFG00000009285,ENSCAFG00000005517,ENSCAFG00000032043,ENSCAFG00000029215,ENSCAFG00000019674,ENSCAFG00000010528,ENSCAFG00000009107,ENSCAFG00000013850,ENSCAFG00000030711,ENSCAFG00000007053,…	PDK2|SFN|USP28|EIF2AK3|PINK1|AIFM1|BRCA1|SYVN1|BAX|TMBIM6|PRKDC|CCAR2|POLB|-|TXNDC12|PARK7|DNM1L|NKX3-1|PRKRA|-|BCL2L1|DAB2IP|ATF4|DDX5|GSDME|MSH2|NUPR1|CRIP1|TP53|BCL2L12|DDX3X|ZNF385A|TMEM109|BAD|CREB3|GRINA|MAEL|CD44|FIS1|URI1|PLEKHF1|ATAD5|NCK2|VDAC2|RPS3|FLCN|AEN|BRSK2|STK11|BDKRB2|MMP9|GSKIP|ARL6IP5|SERINC3|DDIT4|
	GO:0044454	nuclear chromosome part	cellular_component	0.001515	101	4448	423	17684	ENSCAFG00000012719,ENSCAFG00000019317,ENSCAFG00000007431,ENSCAFG00000005497,ENSCAFG00000008549,ENSCAFG00000006950,ENSCAFG00000032128,ENSCAFG00000019487,ENSCAFG00000000261,ENSCAFG00000004290,ENSCAFG00000009285,ENSCAFG00000015357,ENSCAFG00000010483,ENSCAFG00000005839,ENSCAFG00000004032,ENSCAFG00000016438,ENSCAFG00000001754,ENSCAFG00000001371,ENSCAFG00000009939,ENSCAFG00000001621,ENSCAFG00000014989,…	POGZ|THOC6|FER|ZEB2|MCRS1|SP1|-|TCF3|RPA3|SAP130|CCAR2|KAT6B|STN1|SATB1|TAL1|PRPF19|POT1|SUN2|SUDS3|TONSL|WDHD1|H2AFV|TFPT|MSH4|TBX6|-|JUN|-|XRCC1|TERB1|ESCO2|-|ACD|-|SYN1|SIN3A|KAT6A|USF1|SIRT1|HELB|UHRF2|XRCC6|-|NIPBL|H2AFY2|RELA|PHOX2B|SFR1|GAR1|ZNF385A|POLR2A|DPF2|TCF7|CDK13|CDK12|RBMX|DSN1|NDC80|YY1|TCP1|CPSF6|POLE3|ZNHIT1|BRCA1|HIST3H2A|ORC5|-|DHX9|RUVBL2|KMT5B|YEATS4|CBX5|FOXH1|POLD1|HDAC2…
	GO:0002684	positive regulation of immune system process	biological_process	0.0015878	135	4448	586	17684	ENSCAFG00000005140,ENSCAFG00000029493,ENSCAFG00000007304,ENSCAFG00000002634,ENSCAFG00000007963,ENSCAFG00000018481,ENSCAFG00000008990,ENSCAFG00000018627,ENSCAFG00000024982,ENSCAFG00000004723,ENSCAFG00000019720,ENSCAFG00000017565,ENSCAFG00000007034,ENSCAFG00000007029,ENSCAFG00000013334,ENSCAFG00000001378,ENSCAFG00000015669,ENSCAFG00000002659,ENSCAFG00000000374,ENSCAFG00000009994,ENSCAFG00000018010,…	VHL|-|IGF1|SOCS5|BLK|ATAD5|OTULIN|TNFSF14|C4BPA|KCNN4|MADCAM1|ITK|LYN|-|RELA|MAPK14|ZMIZ1|MSH2|IRAK3|CD40|SIN3A|C5|EPHB6|XRCC6|DNAJA3|CFD|LGR4|C3|TLR8|CRLF2|EFNB2|MAVS|IRAK1|RAB29|PTPRC|MAPKAPK3|-|SERPINE1|STK39|CD244|CD276|DDX21|PTK2B|-|PRKDC|HAVCR2|CD40LG|NCK2|FES|STK11|TLR7|ZAP70|-|BMI1|-|TRPV4|VAV1|ANKRD17|PLA2G1B|HEXIM1|CD3E|GPR33|ELANE|EIF2B2|ZNF580|PJA2|DAB2IP|RIOK3|SUSD4|TBK1|MASP1|TNFSF9…
	GO:0071260	cellular response to mechanical stimulus	biological_process	0.0016691	16	4448	41	17684	ENSCAFG00000009994,ENSCAFG00000017018,ENSCAFG00000013774,ENSCAFG00000010730,ENSCAFG00000008979,ENSCAFG00000014465,ENSCAFG00000006917,ENSCAFG00000014488,ENSCAFG00000017851,ENSCAFG00000018761,ENSCAFG00000011698,ENSCAFG00000003623,ENSCAFG00000029474,ENSCAFG00000023498,ENSCAFG00000018627,ENSCAFG00000003102	CD40|COL1A1|MAP3K14|NFKB1|TMEM150C|KCNK4|MAP3K1|BAD|MAP2K4|PIEZO2|TLR7|CASP2|GADD45A|TLR8|TNFSF14|AQP1|
	GO:0008104	protein localization	biological_process	0.0017173	338	4448	1599	17684	ENSCAFG00000019275,ENSCAFG00000024609,ENSCAFG00000012554,ENSCAFG00000016450,ENSCAFG00000013026,ENSCAFG00000012297,ENSCAFG00000015783,ENSCAFG00000012023,ENSCAFG00000030576,ENSCAFG00000017140,ENSCAFG00000032714,ENSCAFG00000001630,ENSCAFG00000014799,ENSCAFG00000005348,ENSCAFG00000000322,ENSCAFG00000012099,ENSCAFG00000005691,ENSCAFG00000017964,ENSCAFG00000001308,ENSCAFG00000004616,ENSCAFG00000000847,…	DVL1|CNTN2|PIP5K1A|RAB24|HEATR5A|ZDHHC18|B3GAT3|PPP1R8|PPP1R15A|TOB1|DNAJC19|MYH9|-|EHD3|STX11|CIB1|ANK1|SCAMP2|EXOC4|RAB30|FGFR1OP|MOS|TBC1D10A|TBC1D32|MIA3|LMAN2L|H2AFY2|CLTA|ZW10|-|SUN1|PIK3C3|SH3GLB1|MCM8|SESN2|VCP|GAS6|FIS1|ACD|TOMM20L|BAG4|PLEKHF1|PEX12|FERMT1|VTI1A|NDC1|XPOT|BBS9|UFL1|IFIH1|SRGN|SPAG4|GLIS2|TRIM23|RAN|AP2A1|PARP9|SLF1|NFKBIA|DNM1L|TCP1|S100A13|TOMM7|DNAJC1|BIN3|AP4E1|ERBIN…
	GO:0000786	nucleosome	cellular_component	0.0017293	26	4448	96	17684	ENSCAFG00000019152,ENSCAFG00000024333,ENSCAFG00000028830,ENSCAFG00000031205,ENSCAFG00000011327,ENSCAFG00000028899,ENSCAFG00000029451,ENSCAFG00000008034,ENSCAFG00000010177,ENSCAFG00000032128,ENSCAFG00000029066,ENSCAFG00000024329,ENSCAFG00000015005,ENSCAFG00000028471,ENSCAFG00000029078,ENSCAFG00000029382,ENSCAFG00000015357,ENSCAFG00000029759,ENSCAFG00000005632,ENSCAFG00000024336,ENSCAFG00000024677,…	GLYR1|HIST3H2BB|-|-|-|-|-|SLF1|KDM1B|-|-|HIST3H2A|HP1BP3|-|-|-|KAT6B|-|KAT6A|-|-|-|-|-|H2AFY2|H2AFV|
	GO:0006970	response to osmotic stress	biological_process	0.0017855	16	4448	41	17684	ENSCAFG00000007885,ENSCAFG00000018322,ENSCAFG00000016497,ENSCAFG00000014488,ENSCAFG00000009595,ENSCAFG00000011768,ENSCAFG00000014251,ENSCAFG00000010796,ENSCAFG00000014749,ENSCAFG00000031522,ENSCAFG00000003867,ENSCAFG00000001382,ENSCAFG00000009033,ENSCAFG00000003102,ENSCAFG00000009931,ENSCAFG00000029786	SLC12A6|LRRC8E|ZFP36L1|BAD|PKD2|STK39|DDX3X|TRPV4|ANXA7|MAP2K7|BAX|MAPK13|DYSF|AQP1|SLC12A5|BDKRB2|
	GO:0016783	sulfurtransferase activity	molecular_function	0.001893	6	4448	9	17684	ENSCAFG00000001516,ENSCAFG00000000779,ENSCAFG00000030791,ENSCAFG00000023618,ENSCAFG00000001514,ENSCAFG00000008308	TST|TRMU|TSTD3|URM1|MPST|-|
	GO:0010821	regulation of mitochondrion organization	biological_process	0.0019683	28	4448	90	17684	ENSCAFG00000010528,ENSCAFG00000006370,ENSCAFG00000013800,ENSCAFG00000007304,ENSCAFG00000000913,ENSCAFG00000020068,ENSCAFG00000020239,ENSCAFG00000018469,ENSCAFG00000031294,ENSCAFG00000009905,ENSCAFG00000016714,ENSCAFG00000012103,ENSCAFG00000029733,ENSCAFG00000018470,ENSCAFG00000032458,ENSCAFG00000018443,ENSCAFG00000000423,ENSCAFG00000014488,ENSCAFG00000015045,ENSCAFG00000018911,ENSCAFG00000023869,…	DNM1L|HGF|FIS1|IGF1|TSPO|TRUB2|SH3GLB1|FLCN|MIEF1|MMP9|TP53|NGRN|RPUSD3|PLD6|ATP5IF1|RHOT1|RMND1|BAD|PINK1|OMA1|ZNF205|BAX|VAT1|MALSU1|-|PRELID1|FAM162A|LMNA|
	GO:0016740	transferase activity	molecular_function	0.001983	360	4448	1712	17684	ENSCAFG00000011721,ENSCAFG00000001053,ENSCAFG00000031021,ENSCAFG00000017725,ENSCAFG00000020239,ENSCAFG00000007011,ENSCAFG00000003776,ENSCAFG00000009970,ENSCAFG00000012124,ENSCAFG00000000946,ENSCAFG00000023236,ENSCAFG00000009381,ENSCAFG00000005420,ENSCAFG00000003589,ENSCAFG00000007046,ENSCAFG00000002058,ENSCAFG00000003480,ENSCAFG00000006176,ENSCAFG00000017957,ENSCAFG00000003094,ENSCAFG00000007431,…	POLG2|POLR3H|PIGB|PIK3C3|SH3GLB1|TGS1|NRP1|RBBP5|TAF5L|A4GALT|ACSM4|PRPF4B|POLR3F|PRMT1|MOS|TESK1|STK17A|RAB11FIP1|ULK3|B3GNT2|FER|B3GAT3|-|-|ZDHHC18|DCAKD|MBOAT4|TRPM7|ASH1L|PAPSS2|PPP2CA|LIPT2|ZDHHC8|MCRS1|UCKL1|KYAT1|ACAT2|B4GALNT3|METTL4|EOGT|PRDM13|EXT2|POLB|-|PIP5K1A|WNK4|MAP3K12|-|CDK16|MAPKAPK5|KMT5B|GCNT2|RABGGTB|TUT7|-|-|ALKBH8|PMVK|EZH1|URM1|ST6GAL1|COMT|SRPK2|VRK1|ASH2L|ACSM3|-|MOGAT3…
	GO:0031349	positive regulation of defense response	biological_process	0.0020107	52	4448	194	17684	ENSCAFG00000017544,ENSCAFG00000013418,ENSCAFG00000019674,ENSCAFG00000018625,ENSCAFG00000000444,ENSCAFG00000023498,ENSCAFG00000010188,ENSCAFG00000006157,ENSCAFG00000000075,ENSCAFG00000007425,ENSCAFG00000020290,ENSCAFG00000019436,ENSCAFG00000008761,ENSCAFG00000000356,ENSCAFG00000013909,ENSCAFG00000018201,ENSCAFG00000010438,ENSCAFG00000010281,ENSCAFG00000010304,ENSCAFG00000032010,ENSCAFG00000006555,…	S100A14|NFKBIA|PARK7|C3|FLOT1|TLR8|LGR4|MAVS|TNFRSF11A|PJA2|DAB2IP|IRAK1|CX3CL1|TBK1|SERPINE1|RIOK3|IFIH1|MAPKAPK3|ETS1|HAVCR2|PRKDC|TLR6|TLR1|-|DDX60|TLR10|OTULIN|PDCD4|IL6|OSM|VHL|POLR3F|ACOD1|TLR7|IRAK3|TRPV4|GPATCH3|RELA|-|LYN|-|LRRC14|CD28|HEXIM1|-|ERBIN|XRCC6|SIN3A|MAPKAPK2|UNC13B|VAV1|ANKRD17|
	GO:2001242	regulation of intrinsic apoptotic signaling pathway	biological_process	0.0020727	33	4448	112	17684	ENSCAFG00000015045,ENSCAFG00000007383,ENSCAFG00000008400,ENSCAFG00000003867,ENSCAFG00000013916,ENSCAFG00000029215,ENSCAFG00000032043,ENSCAFG00000009285,ENSCAFG00000010528,ENSCAFG00000019674,ENSCAFG00000013850,ENSCAFG00000009107,ENSCAFG00000007053,ENSCAFG00000029158,ENSCAFG00000014251,ENSCAFG00000016714,ENSCAFG00000003593,ENSCAFG00000002825,ENSCAFG00000001445,ENSCAFG00000014488,ENSCAFG00000002203,…	PINK1|EIF2AK3|TMBIM6|BAX|SYVN1|TXNDC12|-|CCAR2|DNM1L|PARK7|PRKRA|NKX3-1|BCL2L1|ZNF385A|DDX3X|TP53|BCL2L12|GSDME|GRINA|BAD|CREB3|CD44|ATAD5|PLEKHF1|URI1|FIS1|VDAC2|NCK2|FLCN|RPS3|SERINC3|MMP9|BDKRB2|
	GO:0000228	nuclear chromosome	cellular_component	0.0021288	106	4448	451	17684	ENSCAFG00000004049,ENSCAFG00000001632,ENSCAFG00000002937,ENSCAFG00000009066,ENSCAFG00000017252,ENSCAFG00000013710,ENSCAFG00000008237,ENSCAFG00000000428,ENSCAFG00000010920,ENSCAFG00000006593,ENSCAFG00000000163,ENSCAFG00000017118,ENSCAFG00000029278,ENSCAFG00000006867,ENSCAFG00000016847,ENSCAFG00000016469,ENSCAFG00000007975,ENSCAFG00000002594,ENSCAFG00000012314,ENSCAFG00000031350,ENSCAFG00000017884,…	HDAC2|FOXH1|POLD1|MYOD1|ATRX|DNA2|HMBOX1|YEATS4|KMT5B|CBX5|STAT6|-|SOX18|THOC7|-|ETV3|TERF1|KMT5C|ARID1A|SYCE3|INO80C|MLH3|SMCHD1|BCAS2|GINS4|PPP1R10|CDC5L|HORMAD2|SIRT7|NUCKS1|TP53|ASH2L|CDK12|CDK13|RBMX|POLR2A|TCF7|DPF2|YY1|TCP1|DSN1|NDC80|SMARCB1|ORC5|BRCA1|HIST3H2A|NIFK|-|ZNHIT1|CPSF6|POLE3|RUVBL2|DHX9|-|-|JUN|-|ESCO2|TERB1|XRCC1|ACD|HELB|SIRT1|USF1|-|NIPBL|XRCC6|UHRF2|KAT6A|SIN3A|SYN1|-|MSH2…
	GO:2001252	positive regulation of chromosome organization	biological_process	0.0022655	32	4448	105	17684	ENSCAFG00000020352,ENSCAFG00000018795,ENSCAFG00000008687,ENSCAFG00000003581,ENSCAFG00000008745,ENSCAFG00000009004,ENSCAFG00000019440,ENSCAFG00000013739,ENSCAFG00000017252,ENSCAFG00000008237,ENSCAFG00000016826,ENSCAFG00000005415,ENSCAFG00000000406,ENSCAFG00000017124,ENSCAFG00000013227,ENSCAFG00000010149,ENSCAFG00000018695,ENSCAFG00000030931,ENSCAFG00000008034,ENSCAFG00000000732,ENSCAFG00000003844,…	ACD|PARN|CCT8|PHF19|MAPKAPK5|GNL3|MECP2|TET1|ATRX|HMBOX1|CCT3|ARRB1|PPP1R10|ZBTB7B|SHCBP1L|CCT6A|NIPBL|LIF|SLF1|TCP1|RUVBL2|TADA2A|KMT2A|LMNA|MAP2K7|POT1|BRD7|TAL1|MYB|BRCA1|RPS6KA4|MTF2|
	GO:0006464	cellular protein modification process	biological_process	0.0022839	570	4448	2813	17684	ENSCAFG00000019415,ENSCAFG00000018614,ENSCAFG00000014567,ENSCAFG00000012300,ENSCAFG00000002371,ENSCAFG00000013694,ENSCAFG00000018286,ENSCAFG00000020373,ENSCAFG00000017735,ENSCAFG00000017862,ENSCAFG00000008308,ENSCAFG00000002099,ENSCAFG00000031020,ENSCAFG00000015145,ENSCAFG00000011877,ENSCAFG00000013810,ENSCAFG00000007651,ENSCAFG00000003549,ENSCAFG00000012692,ENSCAFG00000014207,ENSCAFG00000018428,…	NAA10|PRKAA1|PPP1R14B|PIGV|ZAP70|ADIPOQ|CSNK1A1|USP33|GSKIP|RPRD1A|-|NCK2|CDC26|USP8|CSTA|ZNHIT1|DTX4|ROCK2|RNF215|-|MTA1|GPS1|BRCA1|RGS14|GGCX|USP28|KMT2A|RPS6KA2|TBK1|SPAG9|FGD2|JADE3|CBLL1|UGGT1|UBXN1|CLN3|-|SH2D3A|PRMT9|KDM1B|CLK4|GTPBP4|NIPBL|EPHB6|TYK2|TRPM6|TRIM13|MAPK14|-|NPR2|OGFOD1|DEPTOR|CCNJ|TET1|RNF126|GXYLT1|ITK|MYCBP2|CDKL2|EYA3|MAP3K11|BLK|CCNE1|SATB1|PARP14|KAT6B|MAP3K6|KAT14|PTK…
	GO:0036211	protein modification process	biological_process	0.0022839	570	4448	2813	17684	ENSCAFG00000004253,ENSCAFG00000015710,ENSCAFG00000014811,ENSCAFG00000001444,ENSCAFG00000031990,ENSCAFG00000007779,ENSCAFG00000010177,ENSCAFG00000017139,ENSCAFG00000032392,ENSCAFG00000018602,ENSCAFG00000014207,ENSCAFG00000018428,ENSCAFG00000005938,ENSCAFG00000014600,ENSCAFG00000016425,ENSCAFG00000011877,ENSCAFG00000013810,ENSCAFG00000007651,ENSCAFG00000012692,ENSCAFG00000003549,ENSCAFG00000012691,…	UGGT1|UBXN1|JADE3|FGD2|CBLL1|PRMT9|KDM1B|CLN3|-|SH2D3A|-|MTA1|GPS1|BRCA1|RGS14|CSTA|ZNHIT1|DTX4|RNF215|ROCK2|KMT2A|RPS6KA2|SPAG9|TBK1|GGCX|USP28|USP33|GSKIP|RPRD1A|CDC26|USP8|-|NCK2|PPP1R14B|PRKAA1|PIGV|NAA10|CSNK1A1|ZAP70|ADIPOQ|IRAK1|PTPRC|NAA16|-|AMHR2|WDR5|GRK6|TPX2|SHOC2|TLK1|PARP14|SATB1|KAT6B|MAP3K6|KAT14|PTK2B|MAPKAPK3|EIF2AK3|TET1|RNF126|GXYLT1|ITK|MYCBP2|DEPTOR|CCNJ|CCNE1|CDKL2|EYA3|MAP…
	GO:0016192	vesicle-mediated transport	biological_process	0.0022974	221	4448	1011	17684	ENSCAFG00000017533,ENSCAFG00000007909,ENSCAFG00000000234,ENSCAFG00000006222,ENSCAFG00000018183,ENSCAFG00000007034,ENSCAFG00000013271,ENSCAFG00000015540,ENSCAFG00000016620,ENSCAFG00000017956,ENSCAFG00000005849,ENSCAFG00000019101,ENSCAFG00000003338,ENSCAFG00000006262,ENSCAFG00000010385,ENSCAFG00000017120,ENSCAFG00000009127,ENSCAFG00000001314,ENSCAFG00000015432,ENSCAFG00000029493,ENSCAFG00000005733,…	SNAPIN|RHOBTB3|AHI1|CEP83|NPC1|LYN|WIPF1|STX5|SYNJ2BP|CPLX3|TBC1D5|VPS53|NR1H2|DNAJC13|KLHL12|CACNA1G|BBS2|CACNA1I|LMTK2|-|GOLGA7|MICALL1|RNF126|VPS28|AP1M1|SERPINE1|KIF17|LRP1|WIPF3|MAPKAPK3|RAB26|-|SCAMP5|-|PLD4|SEC13|PCSK4|WASF1|CLTB|SLC18A2|C3|GOLT1B|RAB29|DNAJC6|PTPRC|NSF|-|ABCA12|-|SYT1|ADIPOQ|MYO1D|RGP1|AP3M2|SYTL1|EGF|LOXL2|SNX8|SFT2D1|VAV1|RAB35|GCC2|RAB8A|RAB7A|AP1S1|TMED10|-|AP4M1|TMPR…
	GO:0005684	U2-type spliceosomal complex	cellular_component	0.002299	23	4448	70	17684	ENSCAFG00000012559,ENSCAFG00000003711,ENSCAFG00000008513,ENSCAFG00000002551,ENSCAFG00000014556,ENSCAFG00000013165,ENSCAFG00000017220,ENSCAFG00000000008,ENSCAFG00000001428,ENSCAFG00000013864,ENSCAFG00000003224,ENSCAFG00000009470,ENSCAFG00000010826,ENSCAFG00000016438,ENSCAFG00000004069,ENSCAFG00000003868,ENSCAFG00000018430,ENSCAFG00000002700,ENSCAFG00000014160,ENSCAFG00000016505,ENSCAFG00000028988,…	SF3A1|SNRNP70|PRPF40B|U2AF2|DHX8|PRPF6|LUC7L3|TXNL4A|PPIL1|-|PRPF4|BCAS2|SF3B1|PRPF19|LUC7L2|CDC40|-|PRPF31|CWC22|DHX15|-|CDC5L|SNRPF|
	GO:0043412	macromolecule modification	biological_process	0.0023064	600	4448	2972	17684	ENSCAFG00000029357,ENSCAFG00000017252,ENSCAFG00000008996,ENSCAFG00000010750,ENSCAFG00000023207,ENSCAFG00000014866,ENSCAFG00000003372,ENSCAFG00000016969,ENSCAFG00000015825,ENSCAFG00000017124,ENSCAFG00000005305,ENSCAFG00000025044,ENSCAFG00000012237,ENSCAFG00000001049,ENSCAFG00000015785,ENSCAFG00000000909,ENSCAFG00000000414,ENSCAFG00000019995,ENSCAFG00000019264,ENSCAFG00000013552,ENSCAFG00000019424,…	NCEH1|ATRX|-|ZDHHC23|WTAP|ZFYVE28|ITGB1BP1|CLK2|DESI2|ZBTB7B|-|-|PRMT2|PMM1|WDR45|TTLL12|ATAT1|DPH5|CCNL2|SCYL1|PKD1|ASPSCR1|DPY19L4|TNFRSF11A|CDK12|CDC25B|ERICH6|PDK2|MAP3K1|UBE2S|FBXL3|RNF151|TRMT6|RNF19B|ULK2|POLRMT|AMFR|BMPR2|THUMPD3|STK26|ADRA2A|COG3|TTLL6|CSK|MAP3K3|COMMD1|HCFC1|SUMO1|BCCIP|PECAM1|RPS6KC1|GPNMB|DUSP16|RPUSD3|-|SCRN1|PLCL2|GPRC5D|SLC29A1|SOCS6|PINK1|MAPK13|RAB3B|NCKAP1L|NDFI…
	GO:0005507	copper ion binding	molecular_function	0.0023263	18	4448	51	17684	ENSCAFG00000000564,ENSCAFG00000004602,ENSCAFG00000019674,ENSCAFG00000007902,ENSCAFG00000003090,ENSCAFG00000014660,ENSCAFG00000017542,ENSCAFG00000025031,ENSCAFG00000017263,ENSCAFG00000009187,ENSCAFG00000007593,ENSCAFG00000030830,ENSCAFG00000003577,ENSCAFG00000017552,ENSCAFG00000008324,ENSCAFG00000014565,ENSCAFG00000017846,ENSCAFG00000016714	-|-|PARK7|SLC11A2|COMMD1|AOC3|S100A13|-|ATP7A|LOXL2|PAM|AOC2|-|S100A5|CP|SLC9C2|ATOX1|TP53|
	GO:0010823	negative regulation of mitochondrion organization	biological_process	0.002343	11	4448	25	17684	ENSCAFG00000006370,ENSCAFG00000007304,ENSCAFG00000000913,ENSCAFG00000015045,ENSCAFG00000018911,ENSCAFG00000014620,ENSCAFG00000018469,ENSCAFG00000016443,ENSCAFG00000032043,ENSCAFG00000002755,ENSCAFG00000016863	HGF|IGF1|TSPO|PINK1|OMA1|VAT1|FLCN|PRELID1|-|MALSU1|LMNA|
	GO:2000242	negative regulation of reproductive process	biological_process	0.0024706	15	4448	39	17684	ENSCAFG00000000544,ENSCAFG00000030931,ENSCAFG00000002397,ENSCAFG00000011135,ENSCAFG00000016454,ENSCAFG00000015155,ENSCAFG00000003889,ENSCAFG00000019538,ENSCAFG00000009498,ENSCAFG00000002659,ENSCAFG00000000828,ENSCAFG00000002233,ENSCAFG00000007304,ENSCAFG00000013244,ENSCAFG00000009107	FBXO43|LIF|SHB|NPPC|PTGDR2|TIMP1|WEE2|STK11|ADA|MSH2|RPS6KA2|NPR2|IGF1|CDKN1B|NKX3-1|
	GO:0032042	mitochondrial DNA metabolic process	biological_process	0.0025267	8	4448	15	17684	ENSCAFG00000018469,ENSCAFG00000019212,ENSCAFG00000003885,ENSCAFG00000011721,ENSCAFG00000011842,ENSCAFG00000013710,ENSCAFG00000007746,ENSCAFG00000016089	FLCN|DNAJA3|SSBP1|POLG2|SESN2|DNA2|PRIMPOL|PARP1|
	GO:0034613	cellular protein localization	biological_process	0.0025945	254	4448	1181	17684	ENSCAFG00000017034,ENSCAFG00000000913,ENSCAFG00000014674,ENSCAFG00000002641,ENSCAFG00000004157,ENSCAFG00000008037,ENSCAFG00000018403,ENSCAFG00000013900,ENSCAFG00000014569,ENSCAFG00000014581,ENSCAFG00000006694,ENSCAFG00000010960,ENSCAFG00000018246,ENSCAFG00000019640,ENSCAFG00000013889,ENSCAFG00000029658,ENSCAFG00000019538,ENSCAFG00000031424,ENSCAFG00000012905,ENSCAFG00000002289,ENSCAFG00000006809,…	TMED10|TSPO|AP4M1|TTC7A|RAB7A|CEP250|-|AP1S1|PDCD10|ARL4D|STX2|ZDHHC6|AP2B1|RAB39B|RTP4|NUPL2|STK11|RAP2A|STRADA|BICD2|NCOA4|PACS2|ABCA12|LRRC7|SYTL1|EGF|SPCS1|AP3M2|ADIPOQ|RUNDC1|SNX8|XPO7|RAB35|IKBKB|RAB8A|GCC2|LIF|CRACR2B|GPD1L|NDC80|CLN3|CACNA1A|FAM89B|ECT2|AGK|DMTN|RPH3AL|STX10|KIF20B|RAB33A|RUVBL2|RIPOR1|DBN1|RAB27A|MACF1|ROCK2|FBLN5|RAB6B|CEP192|KPNA1|BAX|IGF1|MICALL1|GOLGA7|F11R|BBS2|ESCO…
	GO:0006974	response to DNA damage stimulus	biological_process	0.002672	136	4448	595	17684	ENSCAFG00000016722,ENSCAFG00000030711,ENSCAFG00000003623,ENSCAFG00000005182,ENSCAFG00000012873,ENSCAFG00000009450,ENSCAFG00000007746,ENSCAFG00000012099,ENSCAFG00000004295,ENSCAFG00000008659,ENSCAFG00000029474,ENSCAFG00000006447,ENSCAFG00000015311,ENSCAFG00000000595,ENSCAFG00000005517,ENSCAFG00000020390,ENSCAFG00000001995,ENSCAFG00000001621,ENSCAFG00000005951,ENSCAFG00000011842,ENSCAFG00000011721,…	WRAP53|-|CASP2|FANCD2|BCCIP|BTG2|PRIMPOL|CIB1|RNASEH2B|SAMHD1|GADD45A|TOPBP1|TIPRL|-|POLB|MSH4|FANCG|TONSL|MCM8|SESN2|POLG2|POLD3|PMS1|ACD|RBBP5|VCP|HELQ|HELB|DTX3L|NEIL1|PPP4C|HMGA1|BRIP1|ABRAXAS1|NUPR1|CRIP1|TFAP4|PARG|-|USP45|DDX5|MACROD1|MEIOB|SLF1|PARK7|-|PARP9|TAOK1|UBA1|DYRK3|POLE3|ZBTB3|DHX9|NEK4|RPS3|POLD1|ATRX|KLHL15|SETD2|-|USP16|RECQL4|ALKBH8|MLH3|MAPKAPK2|CDCA5|GINS4|NUDT1|TMEM109|TP…
	GO:0007030	Golgi organization	biological_process	0.0026849	31	4448	102	17684	ENSCAFG00000004616,ENSCAFG00000020146,ENSCAFG00000002406,ENSCAFG00000002025,ENSCAFG00000010984,ENSCAFG00000019220,ENSCAFG00000017950,ENSCAFG00000014212,ENSCAFG00000018286,ENSCAFG00000015425,ENSCAFG00000019062,ENSCAFG00000008449,ENSCAFG00000017802,ENSCAFG00000013720,ENSCAFG00000004526,ENSCAFG00000015540,ENSCAFG00000010186,ENSCAFG00000008630,ENSCAFG00000002539,ENSCAFG00000004024,ENSCAFG00000016430,…	RAB30|TMED5|LMAN2L|GCC2|VTI1A|-|LMAN1L|TANGO2|CSNK1A1|BHLHA15|DYM|USO1|VRK1|ZW10|COG3|STX5|RAB29|KIFC3|STX17|RINT1|LMAN2|RAB2A|GORASP2|ATP8B2|PDCD10|MYO18A|TMED10|HACE1|ATP8B1|TRIP11|CSNK1D|
	GO:0005671	Ada2/Gcn5/Ada3 transcription activator complex	cellular_component	0.00274	8	4448	15	17684	ENSCAFG00000005450,ENSCAFG00000020376,ENSCAFG00000030380,ENSCAFG00000019830,ENSCAFG00000019428,ENSCAFG00000018140,ENSCAFG00000017127,ENSCAFG00000013678	KAT14|ZZZ3|POLE3|WDR5|HCFC1|TADA2A|SGF29|MBIP|
	GO:0015464	acetylcholine receptor activity	molecular_function	0.0027658	8	4448	16	17684	ENSCAFG00000017172,ENSCAFG00000008499,ENSCAFG00000009967,ENSCAFG00000015467,ENSCAFG00000008002,ENSCAFG00000013283,ENSCAFG00000016315,ENSCAFG00000018162	CHRNB2|CHRNA2|CHRM3|CHRM1|CHRM5|CHRNA1|CHRNB1|HRH4|
	GO:0045740	positive regulation of DNA replication	biological_process	0.0027785	18	4448	50	17684	ENSCAFG00000001569,ENSCAFG00000018795,ENSCAFG00000018481,ENSCAFG00000000732,ENSCAFG00000008687,ENSCAFG00000020352,ENSCAFG00000009751,ENSCAFG00000008745,ENSCAFG00000008237,ENSCAFG00000013710,ENSCAFG00000017252,ENSCAFG00000013205,ENSCAFG00000016826,ENSCAFG00000000082,ENSCAFG00000031522,ENSCAFG00000001754,ENSCAFG00000010483,ENSCAFG00000010149	RECQL4|PARN|ATAD5|TCP1|CCT8|ACD|-|MAPKAPK5|HMBOX1|DNA2|ATRX|DHX9|CCT3|CDK2|MAP2K7|POT1|STN1|CCT6A|
	GO:0070727	cellular macromolecule localization	biological_process	0.0029928	255	4448	1189	17684	ENSCAFG00000015045,ENSCAFG00000024609,ENSCAFG00000006536,ENSCAFG00000001371,ENSCAFG00000003912,ENSCAFG00000001981,ENSCAFG00000009207,ENSCAFG00000012554,ENSCAFG00000006530,ENSCAFG00000016450,ENSCAFG00000007689,ENSCAFG00000029592,ENSCAFG00000016067,ENSCAFG00000001754,ENSCAFG00000008785,ENSCAFG00000001027,ENSCAFG00000003790,ENSCAFG00000019275,ENSCAFG00000005348,ENSCAFG00000000322,ENSCAFG00000009217,…	PINK1|CNTN2|COPZ1|SUN2|BCAP29|SLC29A1|AP3B1|PIP5K1A|LEPROTL1|RAB24|VAMP5|LHFPL4|WIPI2|POT1|ARL2BP|FAM91A1|RAB3B|DVL1|EHD3|STX11|CHMP7|COMMD1|TULP2|CIB1|CSK|ZDHHC18|GOLGA4|IPO5|BCCIP|PPP1R8|STX18|B3GAT3|TOB1|DNAJC19|PPP1R15A|SUMO1|-|ITGAL|SH3PXD2B|CLTA|PKD2|H2AFY2|USO1|ZW10|STIL|MYRIP|COG3|VPS33B|SNX15|SKP1|PACSIN2|ANK1|COL1A1|TYSND1|TBC1D10A|EXOC4|FGFR1OP|RAB30|SCG5|LCP1|TBC1D32|DTX3L|VCP|CSNK1D|…
	GO:0000790	nuclear chromatin	cellular_component	0.002999	65	4448	263	17684	ENSCAFG00000007431,ENSCAFG00000012719,ENSCAFG00000004290,ENSCAFG00000019487,ENSCAFG00000032128,ENSCAFG00000006950,ENSCAFG00000008549,ENSCAFG00000005497,ENSCAFG00000004032,ENSCAFG00000005839,ENSCAFG00000009285,ENSCAFG00000015357,ENSCAFG00000017092,ENSCAFG00000002701,ENSCAFG00000032723,ENSCAFG00000009939,ENSCAFG00000024655,ENSCAFG00000008378,ENSCAFG00000004746,ENSCAFG00000031205,ENSCAFG00000018897,…	FER|POGZ|SAP130|TCF3|-|SP1|MCRS1|ZEB2|TAL1|SATB1|CCAR2|KAT6B|TBX6|TFPT|H2AFV|SUDS3|-|ESCO2|XRCC1|-|JUN|-|NIPBL|-|UHRF2|SIRT1|USF1|SIN3A|KAT6A|-|SFR1|ZNF385A|PHOX2B|RELA|H2AFY2|RBMX|CDK12|CDK13|TCF7|DPF2|POLR2A|TCP1|YY1|-|HIST3H2A|ZNHIT1|CPSF6|RUVBL2|DHX9|MYOD1|ATRX|HDAC2|FOXH1|CBX5|YEATS4|STAT6|SOX18|KMT5C|ETV3|ARID1A|INO80C|SIRT7|TP53|NUCKS1|ASH2L|
	GO:0006259	DNA metabolic process	biological_process	0.0031645	177	4448	809	17684	ENSCAFG00000029451,ENSCAFG00000015809,ENSCAFG00000011265,ENSCAFG00000016089,ENSCAFG00000005294,ENSCAFG00000015835,ENSCAFG00000000261,ENSCAFG00000012221,ENSCAFG00000008392,ENSCAFG00000019487,ENSCAFG00000016438,ENSCAFG00000024677,ENSCAFG00000020355,ENSCAFG00000015357,ENSCAFG00000029382,ENSCAFG00000001521,ENSCAFG00000006555,ENSCAFG00000025045,ENSCAFG00000017892,ENSCAFG00000018470,ENSCAFG00000014989,…	-|MTA2|PTPRC|PARP1|TK1|HNRNPU|RPA3|RECQL|NEIL3|TCF3|PRPF19|-|CTCF|KAT6B|-|EXOSC4|PRKDC|HNRNPD|-|PLD6|WDHD1|ESCO2|XRCC1|TET1|MCM7|EYA3|ATAD5|CCNE1|CHD1L|CD40|NUDT16L1|SIN3A|GTPBP4|NFIX|NIPBL|DEK|XRCC6|UHRF2|HP1BP3|DNAJA3|GIN1|SFR1|GAR1|MSH2|TCF7|HIST3H2BB|
	GO:0004674	protein serine/threonine kinase activity	molecular_function	0.0032478	89	4448	364	17684	ENSCAFG00000008921,ENSCAFG00000015003,ENSCAFG00000010732,ENSCAFG00000012905,ENSCAFG00000019538,ENSCAFG00000008745,ENSCAFG00000016969,ENSCAFG00000014383,ENSCAFG00000018286,ENSCAFG00000004057,ENSCAFG00000001448,ENSCAFG00000020045,ENSCAFG00000017802,ENSCAFG00000018614,ENSCAFG00000003902,ENSCAFG00000005526,ENSCAFG00000011432,ENSCAFG00000000082,ENSCAFG00000006393,ENSCAFG00000017108,ENSCAFG00000009159,…	NEK4|CDK16|CAB39|STRADA|STK11|MAPKAPK5|CLK2|MAP4K5|CSNK1A1|SRPK2|PIM1|PKN3|VRK1|PRKAA1|CDK19|IKBKB|MAPKAPK2|CDK2|GRK1|-|TRIO|PKMYT1|CDK12|CDK13|PRKD3|PRKAB2|RPS6KA2|HUNK|SBK3|TBK1|AKAP13|RIOK3|MAP3K1|TAOK1|MYLK2|SBK2|RPS6KA4|ROCK2|DYRK3|CDK20|ULK2|ARAF|MAP3K11|LMTK2|CDKL2|VHL|CSNK1D|BMPR2|BRSK2|STK26|SLK|EIF2AK2|WEE2|LATS1|IRAK3|TAOK3|PHKG1|-|MAPK14|MOS|TRPM6|MAK|MAP3K14|-|STK17A|CLK4|CDKL1|TRPM7…
	GO:0005488	binding	molecular_function	0.0032649	1922	4448	10267	17684	ENSCAFG00000032458,ENSCAFG00000003838,ENSCAFG00000011256,ENSCAFG00000001015,ENSCAFG00000005411,ENSCAFG00000009305,ENSCAFG00000017130,ENSCAFG00000018440,ENSCAFG00000017737,ENSCAFG00000014373,ENSCAFG00000031576,ENSCAFG00000014033,ENSCAFG00000006678,ENSCAFG00000003097,ENSCAFG00000001308,ENSCAFG00000010589,ENSCAFG00000003589,ENSCAFG00000016543,ENSCAFG00000032330,ENSCAFG00000014502,ENSCAFG00000028857,…
	AFG00000031868,ENSCAFG00000005242,ENSCAFG00000010178,ENSCAFG00000004806,ENSCAFG00000014303,ENSCAFG00000001833,ENSCAFG00000031603,ENSCAFG00000019552,ENSCAFG00000003623,ENSCAFG00000010797,ENSCAFG00000016600,ENSCAFG00000003081,ENSCAFG00000020045,ENSCAFG00000014585,ENSCAFG00000007872,ENSCAFG00000005891,ENSCAFG00000011443,ENSCAFG00000000965,ENSCAFG00000011750,ENSCAFG00000024336,ENSCAFG00000014522,ENSC…	ATP5IF1|NTF4|DNAAF5|ANXA13|OSBPL10|ESRP1|NUPR1|CRIP1|BRIP1|TXNRD2|PARD6A|PPA1|ERI1|CRHR2|EXOC4|FGD4|PRMT1|MYLPF|-|ZBTB37|TOMM20L|SLC11A2|MXD4|RSRP1|ABCC9|PMS1|JUN|POLR3H|ZNF502|-|RICTOR|H2AFV|CDKN1B|MICU1|ACADM|TSHZ2|EIF4EBP1|RAB24|NEXN|PRDM13|EDIL3|NUDC|LTBP3|KYAT1|ERRFI1|DNAJB4|NXPH4|ZNF205|PDXP|MCRS1|TRUB2|GRHL1|ZBED6|CIB1|ANXA11|TRIM46|B3GAT3|-|WRAP53|CPB2|NPL|PLEKHA8|CHRNA1|ZNF3|NUDT1|MEX3D|…
	GO:0015918	sterol transport	biological_process	0.0032721	24	4448	75	17684	ENSCAFG00000019036,ENSCAFG00000007085,ENSCAFG00000016560,ENSCAFG00000018183,ENSCAFG00000001013,ENSCAFG00000014278,ENSCAFG00000012701,ENSCAFG00000006968,ENSCAFG00000018788,ENSCAFG00000011532,ENSCAFG00000005411,ENSCAFG00000014108,ENSCAFG00000013694,ENSCAFG00000006126,ENSCAFG00000019617,ENSCAFG00000013801,ENSCAFG00000003338,ENSCAFG00000013418,ENSCAFG00000002850,ENSCAFG00000009638,ENSCAFG00000005707,…	LIPG|SOAT2|LIPC|NPC1|SREBF2|ABCA12|OSBPL11|SCARB1|PLA2G10|EGF|OSBPL10|OSBPL1A|ADIPOQ|STAR|ABCA7|OSBPL6|NR1H2|NFKBIA|OSBPL3|ABCG2|OSBPL8|ABCB4|OSBPL9|RELCH|
	GO:0051054	positive regulation of DNA metabolic process	biological_process	0.003283	36	4448	124	17684	ENSCAFG00000013205,ENSCAFG00000014600,ENSCAFG00000031522,ENSCAFG00000001754,ENSCAFG00000010483,ENSCAFG00000000732,ENSCAFG00000006370,ENSCAFG00000008034,ENSCAFG00000011940,ENSCAFG00000011265,ENSCAFG00000016722,ENSCAFG00000002659,ENSCAFG00000000406,ENSCAFG00000009119,ENSCAFG00000016826,ENSCAFG00000011948,ENSCAFG00000010149,ENSCAFG00000012872,ENSCAFG00000018420,ENSCAFG00000009994,ENSCAFG00000000082,…	DHX9|BRCA1|MAP2K7|POT1|STN1|TCP1|HGF|SLF1|PARP9|PTPRC|WRAP53|MSH2|PPP1R10|ABRAXAS1|CCT3|DTX3L|CCT6A|CD28|SMCHD1|CD40|CDK2|ATAD5|PARN|CCT8|STAT6|-|ACD|EYA3|RECQL4|HMBOX1|DNA2|ATRX|RPS3|GNL3|-|MAPKAPK5|
	GO:0051649	establishment of localization in cell	biological_process	0.0033222	393	4448	1908	17684	ENSCAFG00000016175,ENSCAFG00000013445,ENSCAFG00000000959,ENSCAFG00000029052,ENSCAFG00000016172,ENSCAFG00000016425,ENSCAFG00000002863,ENSCAFG00000003120,ENSCAFG00000017265,ENSCAFG00000019132,ENSCAFG00000006159,ENSCAFG00000017045,ENSCAFG00000018755,ENSCAFG00000016897,ENSCAFG00000018395,ENSCAFG00000011415,ENSCAFG00000013964,ENSCAFG00000015455,ENSCAFG00000005302,ENSCAFG00000009736,ENSCAFG00000002161,…	TLR10|LSG1|POLDIP3|RAB6B|TLR6|RGS14|NPVF|MACF1|SPAG9|RPH3AL|AP5S1|STX10|RAB33A|CACNA1A|NDC80|MCUB|VPS51|ECT2|BIRC5|DMTN|SLC25A13|GHRL|GCC2|RAB8A|RAB35|SPCS1|ADIPOQ|RGP1|RUNDC1|ZDHHC6|AP2B1|RTP4|GLE1|TST|SYT3|NCOA4|AP4M1|OSM|RAB7A|AP1S1|PDCD10|-|UBE2Q1|PTK2B|TLK1|TMBIM6|SCAMP5|SYVN1|CEP290|ZFAND1|MAD1L1|C15H12orf50|TBC1D13|-|RANBP1|NSF|-|RELCH|PTPRC|BCL2L1|RAB29|CLTB|LGR4|CDH1|G6PC2|WASHC5|CRLF2|A…
	GO:0032727	positive regulation of interferon-alpha production	biological_process	0.0034386	5	4448	7	17684	ENSCAFG00000000356,ENSCAFG00000013392,ENSCAFG00000006157,ENSCAFG00000003594,ENSCAFG00000010438	TBK1|SETD2|MAVS|IRF3|IFIH1|
	GO:0019755	one-carbon compound transport	biological_process	0.0034591	5	4448	7	17684	ENSCAFG00000002141,ENSCAFG00000003102,ENSCAFG00000017672,ENSCAFG00000000843,ENSCAFG00000017664	RHAG|AQP1|SLC14A2|UPK3A|SLC14A1|
	GO:0090199	regulation of release of cytochrome c from mitochondria	biological_process	0.0034783	12	4448	30	17684	ENSCAFG00000006370,ENSCAFG00000016714,ENSCAFG00000010528,ENSCAFG00000015045,ENSCAFG00000014488,ENSCAFG00000007304,ENSCAFG00000003867,ENSCAFG00000009905,ENSCAFG00000016863,ENSCAFG00000011890,ENSCAFG00000016443,ENSCAFG00000032043	HGF|TP53|DNM1L|PINK1|BAD|IGF1|BAX|MMP9|LMNA|FAM162A|PRELID1|-|
	GO:0008026	ATP-dependent helicase activity	molecular_function	0.0036408	20	4448	58	17684	ENSCAFG00000009029,ENSCAFG00000013791,ENSCAFG00000013839,ENSCAFG00000001043,ENSCAFG00000000378,ENSCAFG00000003844,ENSCAFG00000013205,ENSCAFG00000014251,ENSCAFG00000017737,ENSCAFG00000016505,ENSCAFG00000012912,ENSCAFG00000006952,ENSCAFG00000016632,ENSCAFG00000014748,ENSCAFG00000006710,ENSCAFG00000001569,ENSCAFG00000014556,ENSCAFG00000000427,ENSCAFG00000012221,ENSCAFG00000010944	DDX54|DDX21|SUPV3L1|XRCC6|HELB|RUVBL2|DHX9|DDX3X|BRIP1|DHX15|DHX32|DHX37|EIF4A1|MCM7|DHX29|RECQL4|DHX8|DHX16|RECQL|CHD1L|
	GO:0070035	purine NTP-dependent helicase activity	molecular_function	0.0036408	20	4448	58	17684	ENSCAFG00000014251,ENSCAFG00000016505,ENSCAFG00000017737,ENSCAFG00000013205,ENSCAFG00000003844,ENSCAFG00000001043,ENSCAFG00000013839,ENSCAFG00000000378,ENSCAFG00000009029,ENSCAFG00000013791,ENSCAFG00000012221,ENSCAFG00000010944,ENSCAFG00000014556,ENSCAFG00000001569,ENSCAFG00000000427,ENSCAFG00000016632,ENSCAFG00000006710,ENSCAFG00000014748,ENSCAFG00000006952,ENSCAFG00000012912	DDX3X|DHX15|BRIP1|DHX9|RUVBL2|XRCC6|SUPV3L1|HELB|DDX54|DDX21|RECQL|CHD1L|DHX8|RECQL4|DHX16|EIF4A1|DHX29|MCM7|DHX37|DHX32|
	GO:0042168	heme metabolic process	biological_process	0.0037666	9	4448	19	17684	ENSCAFG00000001711,ENSCAFG00000019207,ENSCAFG00000012811,ENSCAFG00000003476,ENSCAFG00000000126,ENSCAFG00000032458,ENSCAFG00000007902,ENSCAFG00000012866,ENSCAFG00000003246	HMOX1|HMOX2|PPOX|BLVRA|FECH|ATP5IF1|SLC11A2|UROS|ALAD|
	GO:1902235	regulation of intrinsic apoptotic signaling pathway in response to endoplasmic reticulum stress	biological_process	0.0039636	9	4448	19	17684	ENSCAFG00000019674,ENSCAFG00000002099,ENSCAFG00000001445,ENSCAFG00000007383,ENSCAFG00000002203,ENSCAFG00000013916,ENSCAFG00000008400,ENSCAFG00000029215,ENSCAFG00000009471	PARK7|NCK2|GRINA|EIF2AK3|CREB3|SYVN1|TMBIM6|TXNDC12|SERINC3|
	GO:0050776	regulation of immune response	biological_process	0.0039726	118	4448	516	17684	ENSCAFG00000018010,ENSCAFG00000009994,ENSCAFG00000001043,ENSCAFG00000003591,ENSCAFG00000014818,ENSCAFG00000001378,ENSCAFG00000028570,ENSCAFG00000013334,ENSCAFG00000007029,ENSCAFG00000001660,ENSCAFG00000002834,ENSCAFG00000007034,ENSCAFG00000002659,ENSCAFG00000000374,ENSCAFG00000018462,ENSCAFG00000012265,ENSCAFG00000004723,ENSCAFG00000017565,ENSCAFG00000005070,ENSCAFG00000012070,ENSCAFG00000003594,…	SIN3A|CD40|XRCC6|C5|PPP3CB|MAPK14|DUSP3|RELA|-|LRRC14|-|LYN|MSH2|IRAK3|RNF135|GPATCH3|KCNN4|ITK|ACOD1|FGR|IRF3|BLK|-|SOCS5|POLR3F|ADCY7|VHL|CD59|C4BPA|OTULIN|CDC37|-|ATAD5|CD276|DDX21|-|-|-|PARP14|NCKAP1L|TRPM4|HAVCR2|RABGEF1|PRKDC|SLC29A1|-|MAPKAPK3|PLCL2|C7|DCST1|PTPRC|RAB29|IRAK1|FER|MAVS|TLR8|C3|LGR4|CFD|SAMHD1|ADA|-|S100A14|SCARA3|MED1|CSK|MAPKAPK2|PLA2G1B|ANKRD17|VAV1|-|CD3E|CD28|HEXIM1|ERB…
	GO:0044424	intracellular part	cellular_component	0.0040182	2125	4448	11436	17684	ENSCAFG00000006847,ENSCAFG00000006491,ENSCAFG00000017826,ENSCAFG00000029982,ENSCAFG00000005927,ENSCAFG00000006157,ENSCAFG00000018443,ENSCAFG00000029103,ENSCAFG00000004174,ENSCAFG00000013860,ENSCAFG00000007653,ENSCAFG00000006054,ENSCAFG00000013791,ENSCAFG00000032010,ENSCAFG00000000856,ENSCAFG00000007304,ENSCAFG00000003592,ENSCAFG00000005608,ENSCAFG00000017800,ENSCAFG00000032459,ENSCAFG00000009127,…
	AFG00000008913,ENSCAFG00000017259,ENSCAFG00000016568,ENSCAFG00000016684,ENSCAFG00000008237,ENSCAFG00000010890,ENSCAFG00000029150,ENSCAFG00000003050,ENSCAFG00000000406,ENSCAFG00000014253,ENSCAFG00000018606,ENSCAFG00000004412,ENSCAFG00000001972,ENSCAFG00000002271,ENSCAFG00000016689,ENSCAFG00000012140,ENSCAFG00000003905,ENSCAFG00000019436,ENSCAFG00000019408,ENSCAFG00000023283,ENSCAFG00000030801,ENSC…	-|ITGA5|TBC1D21|RASSF3|DCXR|MAVS|RHOT1|-|SPAG6|PLOD3|ST3GAL5|SLC16A3|DDX21|HAVCR2|NUP50|IGF1|HACE1|EDEM1|CDC37|-|BBS2|GLDC|XRCC1|ARIH1|PYCR1|ZMIZ1|ADAP1|MSH2|LATS1|CEP83|SNRPF|METTL7A|-|ARID2|-|WDR78|ELANE|FXR1|-|RIOK3|KIF7|GSG1|SGPP2|TMF1|RAB27A|N6AMT1|S
	GO:0006955	immune response	biological_process	0.0042346	200	4448	948	17684	ENSCAFG00000017113,ENSCAFG00000018608,ENSCAFG00000005862,ENSCAFG00000001981,ENSCAFG00000010773,ENSCAFG00000014965,ENSCAFG00000006413,ENSCAFG00000001138,ENSCAFG00000017945,ENSCAFG00000008395,ENSCAFG00000031222,ENSCAFG00000017544,ENSCAFG00000009498,ENSCAFG00000008659,ENSCAFG00000031104,ENSCAFG00000016603,ENSCAFG00000007431,ENSCAFG00000028850,ENSCAFG00000014889,ENSCAFG00000029236,ENSCAFG00000023920,…	DCST1|C7|PLCL2|SLC29A1|RABGEF1|GCH1|NCKAP1L|-|CSK|SCARA3|-|S100A14|ADA|SAMHD1|CX3CR1|ITGAL|FER|-|AZGP1|-|-|ACTR3|GPATCH3|CYBB|RNF135|ELF4|-|LRRC14|DUSP3|LCP1|PPP3CB|-|-|ILF2|IL6|-|CD59|-|GAS6|POLR3F|SBNO2|FGR|SEMA4A|ACOD1|SERINC3|ZYX|VPREB3|-|CX3CL1|IFIH1|TNFRSF13C|CORO1A|TLR1|ADAM15|C4BPB|IL27|DDX60|NFKBIA|NFAM1|PARK7|CD7|LYST|PARP9|FLOT1|SPPL2A|TNFRSF11A|TRIM10|TNFSF13|-|-|TRIM26|ZBTB7B|IL10|-|…
	GO:0006952	defense response	biological_process	0.0044271	181	4448	847	17684	ENSCAFG00000010730,ENSCAFG00000024010,ENSCAFG00000010304,ENSCAFG00000017100,ENSCAFG00000025093,ENSCAFG00000017132,ENSCAFG00000009003,ENSCAFG00000015721,ENSCAFG00000032057,ENSCAFG00000008761,ENSCAFG00000010438,ENSCAFG00000017110,ENSCAFG00000000075,ENSCAFG00000031280,ENSCAFG00000012200,ENSCAFG00000032358,ENSCAFG00000006821,ENSCAFG00000013418,ENSCAFG00000019674,ENSCAFG00000011231,ENSCAFG00000011940,…	NFKB1|TLR1|ETS1|ADAM15|C4BPB|IL27|DDX60|LIPA|-|CX3CL1|IFIH1|CORO1A|TNFRSF11A|KCNJ8|TRIM10|-|PCBP2|NFKBIA|PARK7|LYST|PARP9|FLOT1|ERBIN|CD28|-|UNC13B|MAPKAPK2|TRIM26|CCDC88B|IL10|-|PSMB4|SHARPIN|OAS2|MECP2|JAGN1|SETD2|MMP25|RABGEF1|GCH1|POLB|DCST1|LYZ|SLC29A1|TARBP2|ACTR3|FANCD2|ADAMTS12|PPARA|DDX41|HGF|SCARA3|S100A14|FBXL20|ADA|SAMHD1|NOD1|ASH1L|IL17B|DTX3L|GALP|GPATCH3|CYBB|NUPR1|RNF135|ELF4|LRRC…
	GO:0009155	purine deoxyribonucleotide catabolic process	biological_process	0.004455	4	4448	5	17684	ENSCAFG00000009498,ENSCAFG00000016431,ENSCAFG00000008659,ENSCAFG00000009667	ADA|NUDT1|SAMHD1|NUDT18|
	GO:0097107	postsynaptic density assembly	biological_process	0.004476	4	4448	5	17684	ENSCAFG00000023004,ENSCAFG00000002924,ENSCAFG00000032311,ENSCAFG00000029677	-|SHANK1|-|-|
	GO:0005515	protein binding	molecular_function	0.0044807	1053	4448	5449	17684	ENSCAFG00000006753,ENSCAFG00000017802,ENSCAFG00000010168,ENSCAFG00000017542,ENSCAFG00000016116,ENSCAFG00000006531,ENSCAFG00000016400,ENSCAFG00000018868,ENSCAFG00000016114,ENSCAFG00000016703,ENSCAFG00000012780,ENSCAFG00000008633,ENSCAFG00000020403,ENSCAFG00000000163,ENSCAFG00000019440,ENSCAFG00000001635,ENSCAFG00000018648,ENSCAFG00000029976,ENSCAFG00000011376,ENSCAFG00000019719,ENSCAFG00000001827,…	CCNO|VRK1|NUCKS1|S100A13|HSPB7|LMOD3|PFN3|MYO18A|ADA2|ATP1B2|CD3G|USP16|NAE1|STAT6|MECP2|MLLT3|OSMR|DNAJB9|AKAP13|TPGS1|CROT|FZD3|XPOT|POLE3|MYLK2|-|-|DNM1L|PCBP2|TLNRD1|GRWD1|ATP2B4|RAB11FIP1|PPP1R18|RNF135|GABPB1|NEIL1|PPP3CB|VCP|-|TAF13|S100A4|GAS6|-|-|TRAF1|MINDY2|-|ALX4|MAP3K12|SUDS3|CNTN2|TONSL|PIP5K1A|FURIN|TFPT|PHLDB3|CSRNP2|-|DVL1|RFLNB|GADD45A|SUMF2|MYH9|PPP1R15A|TOB1|FER|EGF|SYTL1|-|AB…
	GO:0015031	protein transport	biological_process	0.0044955	219	4448	1020	17684	ENSCAFG00000012647,ENSCAFG00000005118,ENSCAFG00000029422,ENSCAFG00000012521,ENSCAFG00000008400,ENSCAFG00000000856,ENSCAFG00000013916,ENSCAFG00000017981,ENSCAFG00000006027,ENSCAFG00000001717,ENSCAFG00000019392,ENSCAFG00000008505,ENSCAFG00000012290,ENSCAFG00000018416,ENSCAFG00000029477,ENSCAFG00000020037,ENSCAFG00000014212,ENSCAFG00000016940,ENSCAFG00000013494,ENSCAFG00000017826,ENSCAFG00000006157,…	CD244|SEC13|-|TLK1|TMBIM6|NUP50|SYVN1|SCAMP5|CEP290|TOM1|RAB26|ZFAND1|SFN|C9H17orf75|-|TBC1D13|TANGO2|-|NSF|TBC1D21|MAVS|RTP1|RAB29|CLTB|LGR4|CDH1|GET4|TLR8|MED1|CRLF2|CD40|TBC1D5|NR1H2|EPHB6|C5|CEP57|SYNJ2BP|-|NUP107|STX5|NAPG|LYN|-|MAPK14|RABGAP1|YWHAH|SNAPIN|LATS1|KCNN4|AP1M1|VPS28|IGF1|IL17RC|LMTK2|MICALL1|GOLGA7|BBS2|TLR10|SSC5D|RAB6B|KPNA1|TLR6|CD34|RIPOR1|RAB27A|MACF1|RPH3AL|STX10|KIF20B|R…
	GO:2000257	regulation of protein activation cascade	biological_process	0.0045866	6	4448	10	17684	ENSCAFG00000014470,ENSCAFG00000011373,ENSCAFG00000018625,ENSCAFG00000025093,ENSCAFG00000028508,ENSCAFG00000024982	SERPINC1|SUSD4|C3|C4BPB|CD59|C4BPA|
	GO:0045184	establishment of protein localization	biological_process	0.0046145	231	4448	1080	17684	ENSCAFG00000006809,ENSCAFG00000012905,ENSCAFG00000031424,ENSCAFG00000029658,ENSCAFG00000016430,ENSCAFG00000015290,ENSCAFG00000019640,ENSCAFG00000018246,ENSCAFG00000013889,ENSCAFG00000010960,ENSCAFG00000006694,ENSCAFG00000014581,ENSCAFG00000014569,ENSCAFG00000013900,ENSCAFG00000004157,ENSCAFG00000014674,ENSCAFG00000000913,ENSCAFG00000017034,ENSCAFG00000018945,ENSCAFG00000010145,ENSCAFG00000002025,…	NCOA4|STRADA|RAP2A|NUPL2|LMAN2|SFT2D2|RAB39B|AP2B1|RTP4|ZDHHC6|STX2|ARL4D|PDCD10|AP1S1|RAB7A|AP4M1|TSPO|TMED10|CD40LG|RAB35|GCC2|RAB8A|XPO7|SFT2D1|SNX8|TRPV4|RUNDC1|AP3M2|ADIPOQ|SPCS1|SYTL1|RAB33A|KIF20B|STX10|RPH3AL|DMTN|ECT2|AGK|FAM89B|BAX|CD34|KPNA1|TLR6|RAB6B|TLR10|SSC5D|MACF1|KIAA0586|RAB27A|RIPOR1|RUVBL2|VPS28|AP1M1|KCNN4|BBS2|GOLGA7|MICALL1|LMTK2|IL17RC|IGF1|-|SYNJ2BP|CEP57|NIPBL|C5|EPHB6|…
	GO:0044422	organelle part	cellular_component	0.0046676	1215	4448	6373	17684	ENSCAFG00000007902,ENSCAFG00000028857,ENSCAFG00000024002,ENSCAFG00000001053,ENSCAFG00000009394,ENSCAFG00000018897,ENSCAFG00000012066,ENSCAFG00000015784,ENSCAFG00000017737,ENSCAFG00000009305,ENSCAFG00000014630,ENSCAFG00000020067,ENSCAFG00000001015,ENSCAFG00000032458,ENSCAFG00000013601,ENSCAFG00000006678,ENSCAFG00000031576,ENSCAFG00000010987,ENSCAFG00000004295,ENSCAFG00000012099,ENSCAFG00000008549,…	SLC11A2|TOMM20L|-|POLR3H|PMS1|JUN|ABCC9|CCDC77|BRIP1|ESRP1|RPL27|COQ4|ANXA13|ATP5IF1|MIA3|ERI1|PARD6A|SLC25A6|RNASEH2B|CIB1|MCRS1|GRHL1|WRAP53|ANXA11|B3GAT3|H2AFV|MICU1|FANCG|ACADM|ACAT2|KYAT1|DNAJB4|MACO1|B4GALNT3|GTF2A2|-|CALR3|-|TUT7|MED13|-|DYSF|NUP133|MYOD1|STX17|SSR1|MYBPC2|GHRHR|INTS2|NUDT1|-|PLEKHA8|FAM206A|NCF4|SHCBP1L|ENKD1|TOMM7|INTS4|SLF1|TCP1|DSN1|SPOUT1|PSMD4|-|KLF11|MACROD1|SPAG4|C…
	GO:0045078	positive regulation of interferon-gamma biosynthetic process	biological_process	0.0047024	5	4448	8	17684	ENSCAFG00000011698,ENSCAFG00000017820,ENSCAFG00000023498,ENSCAFG00000017132,ENSCAFG00000001005	TLR7|CD276|TLR8|IL27|TNFRSF13C|
	GO:0002682	regulation of immune system process	biological_process	0.0047318	196	4448	909	17684	ENSCAFG00000013139,ENSCAFG00000019669,ENSCAFG00000015765,ENSCAFG00000007425,ENSCAFG00000028709,ENSCAFG00000020290,ENSCAFG00000006467,ENSCAFG00000024209,ENSCAFG00000016998,ENSCAFG00000000356,ENSCAFG00000018201,ENSCAFG00000018788,ENSCAFG00000011373,ENSCAFG00000003867,ENSCAFG00000016172,ENSCAFG00000031460,ENSCAFG00000023272,ENSCAFG00000030400,ENSCAFG00000013838,ENSCAFG00000016175,ENSCAFG00000000230,…	GPR33|ELANE|TFE3|PJA2|ZNF580|DAB2IP|TMEM178A|OSCAR|EIF2B2|TBK1|RIOK3|PLA2G10|SUSD4|BAX|TLR6|ICAM1|FSTL3|TNFSF9|MASP1|TLR10|MYB|NMI|NCK2|ADORA2A|CD40LG|FBXW7|ADAR|STK11|TLR7|FES|TRPV4|-|ADIPOQ|ZFP36L1|BMI1|ZAP70|ANKRD54|-|HEXIM1|CD3E|LIF|PLA2G1B|PUS7|VAV1|ANKRD17|GPR55|CRLF2|MED1|C3|TLR8|ZBTB46|CFD|LGR4|RAB29|PTPRC|MAVS|IRAK1|EFNB2|MAD1L1|SERPINE1|STK39|TRIM44|-|-|MAPKAPK3|HAVCR2|PRKDC|TMBIM6|-|DD…
	GO:0006778	porphyrin-containing compound metabolic process	biological_process	0.0049651	10	4448	23	17684	ENSCAFG00000017941,ENSCAFG00000001711,ENSCAFG00000019207,ENSCAFG00000012811,ENSCAFG00000000126,ENSCAFG00000003476,ENSCAFG00000032458,ENSCAFG00000003246,ENSCAFG00000012866,ENSCAFG00000007902	CYP1A2|HMOX1|HMOX2|PPOX|FECH|BLVRA|ATP5IF1|ALAD|UROS|SLC11A2|
	GO:0019207	kinase regulator activity	molecular_function	0.0050154	43	4448	164	17684	ENSCAFG00000014251,ENSCAFG00000030587,ENSCAFG00000017906,ENSCAFG00000023613,ENSCAFG00000016600,ENSCAFG00000008314,ENSCAFG00000006753,ENSCAFG00000001332,ENSCAFG00000000847,ENSCAFG00000024148,ENSCAFG00000004556,ENSCAFG00000005129,ENSCAFG00000007614,ENSCAFG00000006421,ENSCAFG00000018375,ENSCAFG00000017800,ENSCAFG00000002634,ENSCAFG00000012905,ENSCAFG00000000097,ENSCAFG00000010732,ENSCAFG00000017735,…	DDX3X|-|WARS|ANKRD54|CCNB2|ELP3|CCNO|TAB1|FGFR1OP|HEXIM1|GPRC5C|GHRL|CCNE1|GAS6|CDK5R1|CDC37|SOCS5|STRADA|ERBB3|CAB39|GSKIP|CCNJ|STK11|CCNC|ELP1|CDKN1B|GPRC5D|SLC29A1|FLAD1|SOCS6|NCKAP1L|GPRC5A|CCNL2|CIB1|KIDINS220|CISH|NKX3-1|CCNE2|HEXIM2|GCN1|BCCIP|-|-|
	GO:0044446	intracellular organelle part	cellular_component	0.0050245	1195	4448	6269	17684	ENSCAFG00000010920,ENSCAFG00000019440,ENSCAFG00000001635,ENSCAFG00000018868,ENSCAFG00000012519,ENSCAFG00000000163,ENSCAFG00000019226,ENSCAFG00000019651,ENSCAFG00000016116,ENSCAFG00000017542,ENSCAFG00000006531,ENSCAFG00000015794,ENSCAFG00000014696,ENSCAFG00000013404,ENSCAFG00000015596,ENSCAFG00000017802,ENSCAFG00000010168,ENSCAFG00000030659,ENSCAFG00000006518,ENSCAFG00000019940,ENSCAFG00000010909,…	KMT5B|MECP2|MLLT3|MYO18A|WDR12|STAT6|PAM16|WDR18|HSPB7|S100A13|LMOD3|GPKOW|ALKBH8|-|MAEL|VRK1|NUCKS1|-|DCTN6|SLC25A24|CPSF2|ANGEL2|-|PCBP2|DNM1L|UTP18|NDC1|POLE3|XPOT|GEMIN5|ELK3|-|TADA2A|TPGS1|MOB2|AKAP13|-|MINDY2|PRSS57|-|-|ALX4|CLN5|VCP|MTERF3|TAF13|ACSM4|DCAF12|VDAC3|STK17A|GABPB1|ZNF638|NEIL1|TAB1|TLNRD1|GRWD1|ZW10|CDHR1|MYH9|DNAJC19|FER|RFLNB|SDR9C7|GADD45A|UBR2|MBOAT4|DDX41|MRPL46|SUDS3|AB…
	GO:0010822	positive regulation of mitochondrion organization	biological_process	0.0051364	18	4448	54	17684	ENSCAFG00000010528,ENSCAFG00000013800,ENSCAFG00000020068,ENSCAFG00000020239,ENSCAFG00000031294,ENSCAFG00000009905,ENSCAFG00000012103,ENSCAFG00000016714,ENSCAFG00000029733,ENSCAFG00000018470,ENSCAFG00000032458,ENSCAFG00000014488,ENSCAFG00000015045,ENSCAFG00000000423,ENSCAFG00000003867,ENSCAFG00000023869,ENSCAFG00000011890,ENSCAFG00000032043	DNM1L|FIS1|TRUB2|SH3GLB1|MIEF1|MMP9|NGRN|TP53|RPUSD3|PLD6|ATP5IF1|BAD|PINK1|RMND1|BAX|ZNF205|FAM162A|-|
	GO:0004062	aryl sulfotransferase activity	molecular_function	0.0051745	4	4448	5	17684	ENSCAFG00000023655,ENSCAFG00000017122,ENSCAFG00000002871,ENSCAFG00000002873	SULT1C4|SULT1A1|SULT1B1|-|
	GO:1900120	regulation of receptor binding	biological_process	0.0053851	8	4448	17	17684	ENSCAFG00000017100,ENSCAFG00000009905,ENSCAFG00000010973,ENSCAFG00000011443,ENSCAFG00000005862,ENSCAFG00000013694,ENSCAFG00000009107,ENSCAFG00000003844	ADAM15|MMP9|RGMA|IL10|PLCL2|ADIPOQ|NKX3-1|RUVBL2|
	GO:0016782	transferase activity, transferring sulfur-containing groups	molecular_function	0.0053991	20	4448	63	17684	ENSCAFG00000003556,ENSCAFG00000030791,ENSCAFG00000029444,ENSCAFG00000017122,ENSCAFG00000002873,ENSCAFG00000023655,ENSCAFG00000000779,ENSCAFG00000023618,ENSCAFG00000002871,ENSCAFG00000004054,ENSCAFG00000002878,ENSCAFG00000014410,ENSCAFG00000008308,ENSCAFG00000016406,ENSCAFG00000001516,ENSCAFG00000024261,ENSCAFG00000011854,ENSCAFG00000004232,ENSCAFG00000006067,ENSCAFG00000001514	SUGCT|TSTD3|-|SULT1A1|-|SULT1C4|TRMU|URM1|SULT1B1|HS3ST5|-|CHST3|-|CHST12|TST|HS3ST6|-|HS6ST1|SULT6B1|MPST|
	GO:0071472	cellular response to salt stress	biological_process	0.0054088	4	4448	5	17684	ENSCAFG00000007885,ENSCAFG00000016497,ENSCAFG00000003102,ENSCAFG00000010796	SLC12A6|ZFP36L1|AQP1|TRPV4|
	GO:0045089	positive regulation of innate immune response	biological_process	0.0054223	39	4448	143	17684	ENSCAFG00000007425,ENSCAFG00000006157,ENSCAFG00000019436,ENSCAFG00000020290,ENSCAFG00000010188,ENSCAFG00000000444,ENSCAFG00000023498,ENSCAFG00000017544,ENSCAFG00000013418,ENSCAFG00000016175,ENSCAFG00000009003,ENSCAFG00000000399,ENSCAFG00000016172,ENSCAFG00000006555,ENSCAFG00000024010,ENSCAFG00000032010,ENSCAFG00000010438,ENSCAFG00000010281,ENSCAFG00000018201,ENSCAFG00000000356,ENSCAFG00000011698,…	PJA2|MAVS|IRAK1|DAB2IP|LGR4|FLOT1|TLR8|S100A14|NFKBIA|TLR10|DDX60|-|TLR6|PRKDC|TLR1|HAVCR2|IFIH1|MAPKAPK3|RIOK3|TBK1|TLR7|ACOD1|VHL|POLR3F|OTULIN|VAV1|ANKRD17|SIN3A|MAPKAPK2|ERBIN|XRCC6|HEXIM1|-|-|LYN|LRRC14|RELA|GPATCH3|IRAK3|
	GO:0010961	cellular magnesium ion homeostasis	biological_process	0.0055633	4	4448	5	17684	ENSCAFG00000028577,ENSCAFG00000010180,ENSCAFG00000003658,ENSCAFG00000015230	XK|SLC41A1|KEL|TRPM7|
	GO:0030056	hemidesmosome	cellular_component	0.0055633	4	4448	5	17684	ENSCAFG00000010547,ENSCAFG00000013006,ENSCAFG00000007537,ENSCAFG00000001433	COL17A1|ITGA6|ERBIN|PLEC|
	GO:0035255	ionotropic glutamate receptor binding	molecular_function	0.0057883	9	4448	20	17684	ENSCAFG00000029530,ENSCAFG00000032311,ENSCAFG00000029677,ENSCAFG00000018375,ENSCAFG00000002924,ENSCAFG00000013494,ENSCAFG00000032489,ENSCAFG00000016620,ENSCAFG00000023004	LRRC7|-|-|CDK5R1|SHANK1|NSF|SHISA7|SYNJ2BP|-|
	GO:2001233	regulation of apoptotic signaling pathway	biological_process	0.0058094	68	4448	279	17684	ENSCAFG00000011265,ENSCAFG00000003623,ENSCAFG00000007053,ENSCAFG00000014716,ENSCAFG00000006370,ENSCAFG00000009107,ENSCAFG00000013850,ENSCAFG00000023869,ENSCAFG00000013916,ENSCAFG00000002804,ENSCAFG00000008400,ENSCAFG00000009285,ENSCAFG00000032043,ENSCAFG00000011890,ENSCAFG00000000568,ENSCAFG00000013909,ENSCAFG00000005275,ENSCAFG00000007383,ENSCAFG00000015045,ENSCAFG00000020239,ENSCAFG00000003776,…	PTPRC|CASP2|BCL2L1|PSME3|HGF|NKX3-1|PRKRA|ZNF205|SYVN1|PHIP|TMBIM6|CCAR2|-|FAM162A|MAPK8IP2|SERPINE1|TMC8|EIF2AK3|PINK1|SH3GLB1|NRP1|BDKRB2|TRAF1|SERINC3|DEPTOR|FIS1|PLEKHF1|ATAD5|EYA3|IGF1|CD44|TFAP4|ITGA6|ITM2C|DDX3X|ZNF385A|RELA|GRINA|CREB3|ATP5IF1|DAB2IP|TNFRSF12A|PARK7|DNM1L|IFI6|BRCA1|BAX|ICAM1|LMNA|HMOX1|TXNDC12|CX3CL1|CTNNA1|PIDD1|CTH|RPS3|FLCN|MMP9|URI1|NCK2|VDAC2|ADORA2A|PRELID1|GSDME|B…
	GO:0007005	mitochondrion organization	biological_process	0.0059208	85	4448	364	17684	ENSCAFG00000016863,ENSCAFG00000018346,ENSCAFG00000002755,ENSCAFG00000019256,ENSCAFG00000014620,ENSCAFG00000003867,ENSCAFG00000003885,ENSCAFG00000006096,ENSCAFG00000020368,ENSCAFG00000031110,ENSCAFG00000006150,ENSCAFG00000023220,ENSCAFG00000030659,ENSCAFG00000031294,ENSCAFG00000019529,ENSCAFG00000003156,ENSCAFG00000004664,ENSCAFG00000012046,ENSCAFG00000018796,ENSCAFG00000019674,ENSCAFG00000003893,…	LMNA|TIMM44|MALSU1|ATAD3A|VAT1|BAX|SSBP1|NDUFAF7|MIGA1|COA1|PANK2|-|-|MIEF1|NDUFS7|MYH14|DNAJC15|IFI6|C20H19orf70|PARK7|AGK|DNM1L|DARS2|-|PRELID1|TOMM7|SUPV3L1|BAD|YARS2|TP53|MMP9|FLCN|SHARPIN|DNA2|LONP1|TSPO|NDUFB11|CHCHD10|PAM16|NDUFB10|CCAR2|FAM162A|-|AIFM2|ZNF205|GARS|PINK1|RMND1|RHOT1|FANCG|PLD6|AARS2|-|RPUSD3|NGRN|SFN|COX19|CHCHD2|NUBPL|RAB29|DNAJC19|BCL2L1|TRUB2|PARP1|HGF|PRIMPOL|BIK|DNAJA…
	GO:0051019	mitogen-activated protein kinase binding	molecular_function	0.0059224	9	4448	20	17684	ENSCAFG00000014592,ENSCAFG00000001378,ENSCAFG00000010281,ENSCAFG00000012998,ENSCAFG00000008745,ENSCAFG00000011432,ENSCAFG00000014965,ENSCAFG00000013316,ENSCAFG00000003589	NBR1|MAPK14|MAPKAPK3|ACE|MAPKAPK5|MAPKAPK2|GCH1|SIRT1|PRMT1|
	GO:0044665	MLL1/2 complex	cellular_component	0.0060013	11	4448	27	17684	ENSCAFG00000014601,ENSCAFG00000017884,ENSCAFG00000003844,ENSCAFG00000006146,ENSCAFG00000002700,ENSCAFG00000019428,ENSCAFG00000008549,ENSCAFG00000019830,ENSCAFG00000016628,ENSCAFG00000009970,ENSCAFG00000012691	TAF6|INO80C|RUVBL2|ASH2L|PRPF31|HCFC1|MCRS1|WDR5|-|RBBP5|KMT2A|
	GO:0071339	MLL1 complex	cellular_component	0.0060013	11	4448	27	17684	ENSCAFG00000002700,ENSCAFG00000019428,ENSCAFG00000003844,ENSCAFG00000006146,ENSCAFG00000019830,ENSCAFG00000008549,ENSCAFG00000009970,ENSCAFG00000012691,ENSCAFG00000016628,ENSCAFG00000014601,ENSCAFG00000017884	PRPF31|HCFC1|RUVBL2|ASH2L|WDR5|MCRS1|RBBP5|KMT2A|-|TAF6|INO80C|
	GO:0016197	endosomal transport	biological_process	0.0060437	55	4448	216	17684	ENSCAFG00000015432,ENSCAFG00000014674,ENSCAFG00000000087,ENSCAFG00000001976,ENSCAFG00000001442,ENSCAFG00000004157,ENSCAFG00000013900,ENSCAFG00000015762,ENSCAFG00000031007,ENSCAFG00000012882,ENSCAFG00000005071,ENSCAFG00000019704,ENSCAFG00000001610,ENSCAFG00000017725,ENSCAFG00000015540,ENSCAFG00000018370,ENSCAFG00000002225,ENSCAFG00000007909,ENSCAFG00000017533,ENSCAFG00000003759,ENSCAFG00000031524,…	LMTK2|AP4M1|RAB5B|VCP|MICALL1|RAB7A|AP1S1|AP1M1|SNX16|TMEM50A|CLN5|RNF126|VPS28|PIK3C3|STX5|MYO1D|RGP1|RHOBTB3|SNAPIN|ZFYVE9|LEPROT|SNX8|VPS53|RAB9A|TBC1D5|-|RAB35|RAB8A|GCC2|DNAJC13|DTX3L|KLHL20|LYST|WASHC5|EHD3|CHMP7|COMMD1|VPS51|NSG1|EPG5|HEATR5A|HEATR5B|STX10|AP5S1|RAB29|AP3B1|PQLC1|LEPROTL1|CORO1A|SNX4|SPAG9|MGRN1|VTI1A|RAB6B|VPS26A|
	GO:0070813	hydrogen sulfide metabolic process	biological_process	0.0060935	3	4448	3	17684	ENSCAFG00000004755,ENSCAFG00000001514,ENSCAFG00000020417	ETHE1|MPST|CTH|
	GO:0043974	histone H3-K27 acetylation	biological_process	0.0064639	3	4448	3	17684	ENSCAFG00000030931,ENSCAFG00000012691,ENSCAFG00000018010	LIF|KMT2A|SIN3A|
	GO:1901674	regulation of histone H3-K27 acetylation	biological_process	0.0064639	3	4448	3	17684	ENSCAFG00000018010,ENSCAFG00000012691,ENSCAFG00000030931	SIN3A|KMT2A|LIF|
	GO:0003724	RNA helicase activity	molecular_function	0.0065622	13	4448	34	17684	ENSCAFG00000016505,ENSCAFG00000014251,ENSCAFG00000000427,ENSCAFG00000013205,ENSCAFG00000014556,ENSCAFG00000006710,ENSCAFG00000013839,ENSCAFG00000016632,ENSCAFG00000011713,ENSCAFG00000013791,ENSCAFG00000012912,ENSCAFG00000009029,ENSCAFG00000006952	DHX15|DDX3X|DHX16|DHX9|DHX8|DHX29|SUPV3L1|EIF4A1|DDX5|DDX21|DHX32|DDX54|DHX37|
	GO:0001816	cytokine production	biological_process	0.006609	112	4448	493	17684	ENSCAFG00000031104,ENSCAFG00000006157,ENSCAFG00000019436,ENSCAFG00000001324,ENSCAFG00000011265,ENSCAFG00000002753,ENSCAFG00000006370,ENSCAFG00000011034,ENSCAFG00000003074,ENSCAFG00000016944,ENSCAFG00000010188,ENSCAFG00000018625,ENSCAFG00000003341,ENSCAFG00000023498,ENSCAFG00000001382,ENSCAFG00000010773,ENSCAFG00000017981,ENSCAFG00000032010,ENSCAFG00000003746,ENSCAFG00000012647,ENSCAFG00000006413,…	CX3CR1|MAVS|IRAK1|ATF4|PTPRC|GPNMB|HGF|CRLF2|NOD1|ASH1L|LGR4|C3|TIA1|TLR8|MAPK13|RABGEF1|SCAMP5|HAVCR2|TRPM4|CD244|NCKAP1L|LTBP3|DDX21|CD276|SERPINE1|FURIN|EIF2AK3|SLC29A1|EIF2AK2|IRF3|FGR|ACKR1|ITK|FERMT1|IL6|F11R|GAS6|IL17RC|ADCY7|POLR3F|SOCS5|C5|EPHB6|IL17B|CD40|HPSE|GPATCH3|RNF135|IRAK3|LYN|ADRA2A|-|RELA|MAPK14|ZNF580|HEG1|OSCAR|NFAM1|ELANE|PARK7|YY1|FLOT1|TLR6|NFKB1|TLR1|CD34|BRCA1|IL27|SSC5…
	GO:0046061	dATP catabolic process	biological_process	0.0066301	3	4448	3	17684	ENSCAFG00000016431,ENSCAFG00000009498,ENSCAFG00000008659	NUDT1|ADA|SAMHD1|
	GO:0032479	regulation of type I interferon production	biological_process	0.0066543	17	4448	50	17684	ENSCAFG00000018201,ENSCAFG00000013205,ENSCAFG00000010438,ENSCAFG00000000356,ENSCAFG00000018462,ENSCAFG00000012265,ENSCAFG00000032010,ENSCAFG00000023498,ENSCAFG00000000444,ENSCAFG00000005659,ENSCAFG00000005420,ENSCAFG00000017894,ENSCAFG00000013392,ENSCAFG00000011698,ENSCAFG00000019436,ENSCAFG00000006157,ENSCAFG00000003594	RIOK3|DHX9|IFIH1|TBK1|RNF135|GPATCH3|HAVCR2|TLR8|FLOT1|NMI|POLR3F|YY1|SETD2|TLR7|IRAK1|MAVS|IRF3|
	GO:0019887	protein kinase regulator activity	molecular_function	0.0068165	37	4448	139	17684	ENSCAFG00000005129,ENSCAFG00000004556,ENSCAFG00000024148,ENSCAFG00000000847,ENSCAFG00000006753,ENSCAFG00000008314,ENSCAFG00000016600,ENSCAFG00000023613,ENSCAFG00000014251,ENSCAFG00000030587,ENSCAFG00000019538,ENSCAFG00000003525,ENSCAFG00000008454,ENSCAFG00000017735,ENSCAFG00000010732,ENSCAFG00000000097,ENSCAFG00000012905,ENSCAFG00000017800,ENSCAFG00000018375,ENSCAFG00000006421,ENSCAFG00000007614,…	GHRL|GPRC5C|HEXIM1|FGFR1OP|CCNO|ELP3|CCNB2|ANKRD54|DDX3X|-|STK11|CCNC|CCNJ|GSKIP|CAB39|ERBB3|STRADA|CDC37|CDK5R1|GAS6|CCNE1|GPRC5A|NCKAP1L|FLAD1|SLC29A1|CDKN1B|ELP1|GPRC5D|-|-|GCN1|HEXIM2|CCNE2|NKX3-1|KIDINS220|CCNL2|CIB1|
	GO:0004813	alanine-tRNA ligase activity	molecular_function	0.0068619	3	4448	3	17684	ENSCAFG00000014638,ENSCAFG00000001989,ENSCAFG00000020132	-|AARS2|AARS|
	GO:0006419	alanyl-tRNA aminoacylation	biological_process	0.0068619	3	4448	3	17684	ENSCAFG00000014638,ENSCAFG00000020132,ENSCAFG00000001989	-|AARS|AARS2|
	GO:0031081	nuclear pore distribution	biological_process	0.0068977	3	4448	3	17684	ENSCAFG00000005118,ENSCAFG00000019084,ENSCAFG00000012151	SEC13|NDC1|NUP133|
	GO:0051664	nuclear pore localization	biological_process	0.0068977	3	4448	3	17684	ENSCAFG00000012151,ENSCAFG00000005118,ENSCAFG00000019084	NUP133|SEC13|NDC1|
	GO:0060167	regulation of adenosine receptor signaling pathway	biological_process	0.0068977	3	4448	3	17684	ENSCAFG00000009498,ENSCAFG00000006237,ENSCAFG00000024609	ADA|ACPP|CNTN2|
	GO:0006421	asparaginyl-tRNA aminoacylation	biological_process	0.0068977	3	4448	3	17684	ENSCAFG00000000125,ENSCAFG00000014522,ENSCAFG00000004782	NARS|DARS2|GAB2|
	GO:0005524	ATP binding	molecular_function	0.0069878	271	4448	1275	17684	ENSCAFG00000013552,ENSCAFG00000010908,ENSCAFG00000019338,ENSCAFG00000016411,ENSCAFG00000006119,ENSCAFG00000003156,ENSCAFG00000016967,ENSCAFG00000016505,ENSCAFG00000006917,ENSCAFG00000013205,ENSCAFG00000029379,ENSCAFG00000031793,ENSCAFG00000014944,ENSCAFG00000011429,ENSCAFG00000014556,ENSCAFG00000009638,ENSCAFG00000017252,ENSCAFG00000008921,ENSCAFG00000023107,ENSCAFG00000016969,ENSCAFG00000012912,…	SCYL1|-|PKMYT1|CDK12|PRKD3|MYH14|PDK2|DHX15|MAP3K1|DHX9|UBE2S|RPS6KA4|UBA1|DYRK3|DHX8|ABCG2|ATRX|NEK4|OAS2|CLK2|DHX32|MYO1E|-|MAP4K5|TP53|DDX50|PKN3|CCT6A|TTLL12|-|MLH3|DARS2|-|MAPKAPK2|MAP3K3|CSK|NOD1|DGKA|GAB2|NUBPL|KIFC3|ACTR3|RPS6KC1|ABCB4|MSH4|PFKFB2|ACACA|-|FLAD1|PINK1|SLC29A1|TTLL1|MAPK13|ABCA7|MAP2K7|TTLL9|NLRP9|ULK2|ARAF|CDK20|CSNK1D|BMPR2|DHX16|HELQ|EIF2AK2|STK26|FGR|BRSK2|ATP2B2|TTLL6|…
	GO:0050848	regulation of calcium-mediated signaling	biological_process	0.00721	16	4448	47	17684	ENSCAFG00000016967,ENSCAFG00000017365,ENSCAFG00000012207,ENSCAFG00000002834,ENSCAFG00000002371,ENSCAFG00000009564,ENSCAFG00000012802,ENSCAFG00000008670,ENSCAFG00000001586,ENSCAFG00000012947,ENSCAFG00000009498,ENSCAFG00000012099,ENSCAFG00000007304,ENSCAFG00000000097,ENSCAFG00000015671,ENSCAFG00000002023	PDK2|TMEM100|SLC9A1|-|ZAP70|ATP2B4|CD3E|PTK2B|TREM2|RCAN3|ADA|CIB1|IGF1|ERBB3|CHERP|RCAN2|
	GO:0048471	perinuclear region of cytoplasm	cellular_component	0.0072211	85	4448	359	17684	ENSCAFG00000005348,ENSCAFG00000020305,ENSCAFG00000017544,ENSCAFG00000012099,ENSCAFG00000014445,ENSCAFG00000010151,ENSCAFG00000012228,ENSCAFG00000006874,ENSCAFG00000001981,ENSCAFG00000015045,ENSCAFG00000007689,ENSCAFG00000017365,ENSCAFG00000005256,ENSCAFG00000008670,ENSCAFG00000019998,ENSCAFG00000017263,ENSCAFG00000003790,ENSCAFG00000001976,ENSCAFG00000013777,ENSCAFG00000006059,ENSCAFG00000002850,…	EHD3|CDH1|S100A14|CIB1|TRMT112|NHLRC1|S100B|TARBP2|SLC29A1|PINK1|VAMP5|TMEM100|NDFIP2|PTK2B|SLC30A7|ATP7A|RAB3B|VCP|-|CSNK1D|OSBPL3|S100A4|FLRT1|LMTK2|AMFR|SLC11A2|CHERP|THBS3|CLN5|STK26|SLK|APC2|EIF2AK2|PLEC|TRIM13|LYN|USO1|NPC1|CALCOCO2|ITM2C|SNAPIN|GTPBP4|ITGB1|VPS53|S100A6|FGFR1OP|LCP1|ASPSCR1|PDE4A|DMTN|PARK7|FXR1|DNM1L|GALNT1|VAMP8|KIF20B|STX10|CYFIP2|HMOX1|OSBPL6|GDPD3|CD34|TAOK1|CDK5R1|CD…
	GO:0032370	positive regulation of lipid transport	biological_process	0.0074521	13	4448	36	17684	ENSCAFG00000013694,ENSCAFG00000009107,ENSCAFG00000018788,ENSCAFG00000014278,ENSCAFG00000013418,ENSCAFG00000006553,ENSCAFG00000019036,ENSCAFG00000005129,ENSCAFG00000003338,ENSCAFG00000009569,ENSCAFG00000001833,ENSCAFG00000016443,ENSCAFG00000000075	ADIPOQ|NKX3-1|PLA2G10|ABCA12|NFKBIA|TMF1|LIPG|GHRL|NR1H2|SPP1|ABCB4|PRELID1|TNFRSF11A|
	GO:0005681	spliceosomal complex	cellular_component	0.0075496	40	4448	154	17684	ENSCAFG00000012895,ENSCAFG00000016505,ENSCAFG00000000683,ENSCAFG00000014160,ENSCAFG00000007044,ENSCAFG00000004069,ENSCAFG00000003868,ENSCAFG00000016438,ENSCAFG00000010826,ENSCAFG00000007415,ENSCAFG00000015835,ENSCAFG00000016304,ENSCAFG00000013864,ENSCAFG00000013165,ENSCAFG00000007135,ENSCAFG00000001428,ENSCAFG00000030331,ENSCAFG00000018962,ENSCAFG00000012559,ENSCAFG00000031151,ENSCAFG00000011713,…	-|DHX15|-|CWC22|HNRNPF|LUC7L2|CDC40|PRPF19|SF3B1|PPWD1|HNRNPU|DDX41|-|PRPF6|-|PPIL1|-|RBMX|SF3A1|-|DDX5|-|SNRPF|API5|-|CDC5L|PRPF31|GPKOW|-|BCAS2|ZCRB1|PRPF4|DHX8|PRPF4B|TXNL4A|LUC7L3|PRPF40B|SNRNP70|DHX16|U2AF2|
	GO:0043331	response to dsRNA	biological_process	0.0078141	20	4448	63	17684	ENSCAFG00000010934,ENSCAFG00000031280,ENSCAFG00000003594,ENSCAFG00000006157,ENSCAFG00000006874,ENSCAFG00000017169,ENSCAFG00000012023,ENSCAFG00000013418,ENSCAFG00000000444,ENSCAFG00000001331,ENSCAFG00000020032,ENSCAFG00000013850,ENSCAFG00000010730,ENSCAFG00000018876,ENSCAFG00000013791,ENSCAFG00000000374,ENSCAFG00000014196,ENSCAFG00000018201,ENSCAFG00000010438,ENSCAFG00000013205	RFTN2|KCNJ8|IRF3|MAVS|TARBP2|ADAR|PPP1R8|NFKBIA|FLOT1|TUT7|SPOUT1|PRKRA|NFKB1|ZC3H7A|DDX21|IRAK3|DGCR8|RIOK3|IFIH1|DHX9|
	GO:2001244	positive regulation of intrinsic apoptotic signaling pathway	biological_process	0.0079136	14	4448	40	17684	ENSCAFG00000013800,ENSCAFG00000002825,ENSCAFG00000019674,ENSCAFG00000016714,ENSCAFG00000010528,ENSCAFG00000007627,ENSCAFG00000002099,ENSCAFG00000014488,ENSCAFG00000009107,ENSCAFG00000013850,ENSCAFG00000005402,ENSCAFG00000018469,ENSCAFG00000003867,ENSCAFG00000009471	FIS1|GSDME|PARK7|TP53|DNM1L|PLEKHF1|NCK2|BAD|NKX3-1|PRKRA|RPS3|FLCN|BAX|SERINC3|
	GO:0002221	pattern recognition receptor signaling pathway	biological_process	0.0080943	29	4448	102	17684	ENSCAFG00000023498,ENSCAFG00000000444,ENSCAFG00000010188,ENSCAFG00000005140,ENSCAFG00000017544,ENSCAFG00000013418,ENSCAFG00000008990,ENSCAFG00000011698,ENSCAFG00000005070,ENSCAFG00000019436,ENSCAFG00000020290,ENSCAFG00000007425,ENSCAFG00000018201,ENSCAFG00000013334,ENSCAFG00000001660,ENSCAFG00000010281,ENSCAFG00000007034,ENSCAFG00000011368,ENSCAFG00000010438,ENSCAFG00000000374,ENSCAFG00000012265,…	TLR8|FLOT1|LGR4|VHL|S100A14|NFKBIA|OTULIN|TLR7|ACOD1|IRAK1|DAB2IP|PJA2|RIOK3|RELA|LRRC14|MAPKAPK3|LYN|-|IFIH1|IRAK3|GPATCH3|DDX60|MAPKAPK2|TLR10|ANKRD17|HAVCR2|TLR1|ERBIN|TLR6|
	GO:0006869	lipid transport	biological_process	0.0081	57	4448	228	17684	ENSCAFG00000013418,ENSCAFG00000009107,ENSCAFG00000000075,ENSCAFG00000000079,ENSCAFG00000001833,ENSCAFG00000000788,ENSCAFG00000007085,ENSCAFG00000010452,ENSCAFG00000006553,ENSCAFG00000001013,ENSCAFG00000000009,ENSCAFG00000018788,ENSCAFG00000000586,ENSCAFG00000011462,ENSCAFG00000006126,ENSCAFG00000019617,ENSCAFG00000013801,ENSCAFG00000009569,ENSCAFG00000003568,ENSCAFG00000020063,ENSCAFG00000015048,…	NFKBIA|NKX3-1|TNFRSF11A|RELCH|ABCB4|PPARA|SOAT2|KDM5B|TMF1|SREBF2|PQLC1|PLA2G10|CPT1B|CFI|STAR|ABCA7|OSBPL6|SPP1|CPT1C|SLC27A4|SLC27A2|CROT|ACE|PLEKHA3|ATP8B1|-|OSBPL3|ABCG2|OSBPL8|ATP8B2|APOBR|BDKRB2|OSBPL9|KCNN4|LIPG|-|PCTP|APOLD1|NPC1|LIPC|SCARB1|OSBPL11|ABCA12|OSBPL1A|ADIPOQ|PLEKHA8|OSBPL10|EGF|PDZD8|CPTP|ACSL1|ATP9B|PRELID1|NR1H2|SLCO2A1|GHRL|PLA2G1B|
	GO:0090200	positive regulation of release of cytochrome c from mitochondria	biological_process	0.008112	8	4448	18	17684	ENSCAFG00000015045,ENSCAFG00000014488,ENSCAFG00000016714,ENSCAFG00000010528,ENSCAFG00000011890,ENSCAFG00000032043,ENSCAFG00000009905,ENSCAFG00000003867	PINK1|BAD|TP53|DNM1L|FAM162A|-|MMP9|BAX|
	GO:0000723	telomere maintenance	biological_process	0.0081905	28	4448	96	17684	ENSCAFG00000009004,ENSCAFG00000008745,ENSCAFG00000017252,ENSCAFG00000013710,ENSCAFG00000008237,ENSCAFG00000009408,ENSCAFG00000016722,ENSCAFG00000001569,ENSCAFG00000007975,ENSCAFG00000018795,ENSCAFG00000008687,ENSCAFG00000000732,ENSCAFG00000015835,ENSCAFG00000007614,ENSCAFG00000020352,ENSCAFG00000016839,ENSCAFG00000001754,ENSCAFG00000031522,ENSCAFG00000010483,ENSCAFG00000006555,ENSCAFG00000025045,…	GNL3|MAPKAPK5|ATRX|DNA2|HMBOX1|CCNE2|WRAP53|RECQL4|TERF1|PARN|CCT8|TCP1|HNRNPU|CCNE1|ACD|SMG5|POT1|MAP2K7|STN1|PRKDC|HNRNPD|XRCC6|TENT4B|CCT6A|CCT3|SLC29A1|GAR1|PPP1R10|
	GO:0032200	telomere organization	biological_process	0.0081905	28	4448	96	17684	ENSCAFG00000010149,ENSCAFG00000009938,ENSCAFG00000025045,ENSCAFG00000001043,ENSCAFG00000006555,ENSCAFG00000010483,ENSCAFG00000031522,ENSCAFG00000016839,ENSCAFG00000001754,ENSCAFG00000000406,ENSCAFG00000011503,ENSCAFG00000001981,ENSCAFG00000016826,ENSCAFG00000016722,ENSCAFG00000008237,ENSCAFG00000009408,ENSCAFG00000013710,ENSCAFG00000017252,ENSCAFG00000008745,ENSCAFG00000009004,ENSCAFG00000020352,…	CCT6A|TENT4B|HNRNPD|XRCC6|PRKDC|STN1|MAP2K7|SMG5|POT1|PPP1R10|GAR1|SLC29A1|CCT3|WRAP53|HMBOX1|CCNE2|DNA2|ATRX|MAPKAPK5|GNL3|ACD|HNRNPU|CCNE1|PARN|CCT8|TCP1|TERF1|RECQL4|
	GO:0031209	SCAR complex	cellular_component	0.0082484	5	4448	8	17684	ENSCAFG00000003854,ENSCAFG00000012104,ENSCAFG00000012817,ENSCAFG00000006413,ENSCAFG00000005151	WASF1|WASF2|ABI2|NCKAP1L|BRK1|
	GO:0035639	purine ribonucleoside triphosphate binding	molecular_function	0.0083314	337	4448	1636	17684	ENSCAFG00000016635,ENSCAFG00000008641,ENSCAFG00000019171,ENSCAFG00000028760,ENSCAFG00000016969,ENSCAFG00000012912,ENSCAFG00000023107,ENSCAFG00000002318,ENSCAFG00000017255,ENSCAFG00000008921,ENSCAFG00000017252,ENSCAFG00000009638,ENSCAFG00000000087,ENSCAFG00000014556,ENSCAFG00000029427,ENSCAFG00000014522,ENSCAFG00000011432,ENSCAFG00000030272,ENSCAFG00000011750,ENSCAFG00000017012,ENSCAFG00000017108,…	MYO1E|-|SEPT12|-|CLK2|DHX32|OAS2|ARL4A|RAB11A|NEK4|ATRX|ABCG2|RAB5B|DHX8|-|DARS2|MAPKAPK2|-|RAB9A|MLH3|-|TTLL12|CCT6A|PKN3|DDX50|TP53|MAP4K5|MYH14|PRKD3|CDK12|PKMYT1|RAB28|-|SCYL1|-|SRL|UBA1|DYRK3|RPS6KA4|ATL1|UBE2S|DHX9|MAP3K1|DHX15|PDK2|ATP2B2|-|BRSK2|FGR|EIF2AK2|STK26|HELQ|DHX16|CSNK1D|BMPR2|-|CDK20|ARAF|NLRP9|ULK2|TTLL9|MYO5B|-|ILF2|DDX54|CKMT2|TTN|TYSND1|TTLL6|-|ABCB4|RPS6KC1|-|ACTR3|KIFC3|N…
	GO:0006260	DNA replication	biological_process	0.0083689	57	4448	227	17684	ENSCAFG00000001981,ENSCAFG00000013205,ENSCAFG00000014989,ENSCAFG00000001621,ENSCAFG00000031265,ENSCAFG00000004146,ENSCAFG00000014903,ENSCAFG00000003885,ENSCAFG00000010483,ENSCAFG00000001754,ENSCAFG00000016839,ENSCAFG00000031522,ENSCAFG00000023182,ENSCAFG00000000261,ENSCAFG00000015835,ENSCAFG00000007746,ENSCAFG00000000732,ENSCAFG00000001709,ENSCAFG00000016722,ENSCAFG00000031248,ENSCAFG00000009408,…	SLC29A1|DHX9|WDHD1|TONSL|-|ORC5|POLN|SSBP1|STN1|POT1|SMG5|MAP2K7|MCIDAS|RPA3|HNRNPU|PRIMPOL|TCP1|MCM5|WRAP53|FAM111A|CCNE2|MSH2|GINS4|NUCKS1|GAR1|CCT3|GRWD1|CCT6A|DNAJA3|TENT4B|HELB|NFIX|GTPBP4|SIN3A|ANKRD17|CDK2|ACD|WDR18|CCNE1|CCT8|ATAD5|PARN|TICRR|TERF1|RECQL4|POLD1|MCM7|MCM8|HMBOX1|ATRX|FBXW7|POLG2|DNA2|POLD3|MAPKAPK5|ESCO2|-|
	GO:0051179	localization	biological_process	0.0084023	904	4448	4655	17684	ENSCAFG00000001371,ENSCAFG00000011358,ENSCAFG00000003912,ENSCAFG00000030764,ENSCAFG00000006530,ENSCAFG00000013439,ENSCAFG00000007689,ENSCAFG00000001013,ENSCAFG00000019294,ENSCAFG00000009569,ENSCAFG00000001108,ENSCAFG00000014577,ENSCAFG00000010773,ENSCAFG00000006190,ENSCAFG00000020399,ENSCAFG00000016880,ENSCAFG00000017263,ENSCAFG00000008785,ENSCAFG00000001027,ENSCAFG00000008693,ENSCAFG00000009217,…	SUN2|DISP1|BCAP29|SLC25A29|LEPROTL1|SLC5A1|VAMP5|SREBF2|ACAP3|SPP1|LRRC6|VEGFB|RABGEF1|SPEF1|CA7|ATP5MC1|ATP7A|ARL2BP|FAM91A1|ADGRG3|CHMP7|ATP6V0D1|S100A14|SHANK1|TULP2|GOLGA4|ABCB4|SLC25A16|SLC16A14|SLC25A37|RBM26|ACTR3|CX3CR1|SLCO2B1|SH3PXD2B|CREB3|BHLHA15|PKD2|STIL|PHOX2B|VPS33B|SNX15|SKP1|PACSIN2|-|COL1A1|ONECUT2|LCP1|SCG5|DTX3L|ODF2|FFAR1|CSNK1D|-|SLURP1|PARD6G|FXYD5|IL6|ACE|SYP|BDKRB2|OSBPL…
	GO:0035728	response to hepatocyte growth factor stimulus	biological_process	0.0084271	6	4448	11	17684	ENSCAFG00000011443,ENSCAFG00000006370,ENSCAFG00000016441,ENSCAFG00000013334,ENSCAFG00000018844,ENSCAFG00000003776	IL10|HGF|MED1|RELA|ADAMTS12|NRP1|
	GO:0035729	cellular response to hepatocyte growth factor stimulus	biological_process	0.0084271	6	4448	11	17684	ENSCAFG00000011443,ENSCAFG00000016441,ENSCAFG00000006370,ENSCAFG00000003776,ENSCAFG00000013334,ENSCAFG00000018844	IL10|MED1|HGF|NRP1|RELA|ADAMTS12|
	GO:0032206	positive regulation of telomere maintenance	biological_process	0.008484	13	4448	35	17684	ENSCAFG00000009004,ENSCAFG00000031522,ENSCAFG00000001754,ENSCAFG00000008745,ENSCAFG00000008237,ENSCAFG00000017252,ENSCAFG00000010149,ENSCAFG00000016826,ENSCAFG00000018795,ENSCAFG00000008687,ENSCAFG00000000732,ENSCAFG00000000406,ENSCAFG00000020352	GNL3|MAP2K7|POT1|MAPKAPK5|HMBOX1|ATRX|CCT6A|CCT3|PARN|CCT8|TCP1|PPP1R10|ACD|
	GO:0051338	regulation of transferase activity	biological_process	0.0086094	141	4448	640	17684	ENSCAFG00000001754,ENSCAFG00000031522,ENSCAFG00000010009,ENSCAFG00000006413,ENSCAFG00000008696,ENSCAFG00000013217,ENSCAFG00000019676,ENSCAFG00000019275,ENSCAFG00000013244,ENSCAFG00000013215,ENSCAFG00000017129,ENSCAFG00000000036,ENSCAFG00000001981,ENSCAFG00000006918,ENSCAFG00000013274,ENSCAFG00000012873,ENSCAFG00000016722,ENSCAFG00000029474,ENSCAFG00000005497,ENSCAFG00000006370,ENSCAFG00000012934,…	POT1|MAP2K7|DUSP8|NCKAP1L|RBL1|GPRC5A|ERRFI1|DVL1|CDKN1B|GPRC5D|FLAD1|SOCS6|SLC29A1|MAP3K12|DUSP16|BCCIP|WRAP53|GADD45A|ZEB2|HGF|MAP3K3|CIB1|-|GPRC5C|DTX3L|MOS|ACSL1|FGFR1OP|ATP2B4|ADRA2A|TAB1|PKD2|TFAP4|OSBPL8|EIF2AK2|STK26|SESN2|FGR|SH3GLB1|POLRMT|ACE|ACD|GAS6|CARTPT|TRPT1|TAOK1|MAP3K1|ZNF16|CDC25B|-|TNFRSF11A|CDK12|TCP1|CCNL2|PKD1|PARK7|CCNB2|BAD|CCNO|MAP4K5|TP53|ITGB1BP1|ZFYVE28|MAPKAPK5|SHB|…
	GO:0042802	identical protein binding	molecular_function	0.0092161	263	4448	1255	17684	ENSCAFG00000003246,ENSCAFG00000019674,ENSCAFG00000015300,ENSCAFG00000005068,ENSCAFG00000001315,ENSCAFG00000016967,ENSCAFG00000018814,ENSCAFG00000014460,ENSCAFG00000020417,ENSCAFG00000024010,ENSCAFG00000010730,ENSCAFG00000004258,ENSCAFG00000014749,ENSCAFG00000014556,ENSCAFG00000007975,ENSCAFG00000009638,ENSCAFG00000018478,ENSCAFG00000012722,ENSCAFG00000016969,ENSCAFG00000004845,ENSCAFG00000018600,…	ALAD|PARK7|SPPL2A|KCTD12|CTNNA1|PDK2|SAFB2|ATL1|CTH|TLR1|NFKB1|PRTFDC1|ANXA7|DHX8|TERF1|ABCG2|MYOM1|NECTIN4|CLK2|THRSP|LEPR|SEPT12|BRAP|PPCDC|NAGA|TP53|FAP|ACPP|ZBTB7B|PRMT2|DARS2|RAB9A|CSK|COMMD1|PSME3|TSN|MCIDAS|NOD1|HCFC1|SAMHD1|PRMT8|SP1|TARBP2|CASP2|ATIC|PECAM1|MTMR2|ACACA|SLC29A1|SUN2|TOPBP1|SAT2|VEGFB|RBM10|CD3D|ADIPOR1|AMFR|EIF2AK2|STK26|SNX16|SYP|SAV1|ADRA2A|STIL|OFD1|BHLHA15|PKD2|S100A5…
	GO:0071214	cellular response to abiotic stimulus	biological_process	0.0092507	49	4448	193	17684	ENSCAFG00000016089,ENSCAFG00000029474,ENSCAFG00000000958,ENSCAFG00000023498,ENSCAFG00000015455,ENSCAFG00000003102,ENSCAFG00000017894,ENSCAFG00000007053,ENSCAFG00000003623,ENSCAFG00000006917,ENSCAFG00000003844,ENSCAFG00000018322,ENSCAFG00000013688,ENSCAFG00000017851,ENSCAFG00000011768,ENSCAFG00000030380,ENSCAFG00000011918,ENSCAFG00000001382,ENSCAFG00000010730,ENSCAFG00000003867,ENSCAFG00000008979,…	PARP1|GADD45A|GJA1|TLR8|ECT2|AQP1|YY1|BCL2L1|CASP2|MAP3K1|RUVBL2|LRRC8E|USP28|MAP2K4|STK39|POLE3|KCNK18|MAPK13|NFKB1|BAX|TMEM150C|DYSF|IMPACT|RRH|TNFSF14|STK11|BDKRB2|TLR7|KCNK4|SLC9A1|PKD2|ZFP36L1|BAD|SLC12A6|MAPK14|DDX3X|TRPV4|TMEM109|TP53|CRIP1|NUCKS1|PIEZO2|COL1A1|GRK1|CD40|RGR|MAP3K14|NIPBL|XRCC6|
	GO:2000756	regulation of peptidyl-lysine acetylation	biological_process	0.00933	16	4448	48	17684	ENSCAFG00000005486,ENSCAFG00000002240,ENSCAFG00000019440,ENSCAFG00000018469,ENSCAFG00000018140,ENSCAFG00000003844,ENSCAFG00000012691,ENSCAFG00000031371,ENSCAFG00000005415,ENSCAFG00000009860,ENSCAFG00000020355,ENSCAFG00000018010,ENSCAFG00000018614,ENSCAFG00000030931,ENSCAFG00000031793,ENSCAFG00000014600	SETD5|HINT2|MECP2|FLCN|TADA2A|RUVBL2|KMT2A|PYGO2|ARRB1|BRD7|CTCF|SIN3A|PRKAA1|LIF|RPS6KA4|BRCA1|
	GO:0002758	innate immune response-activating signal transduction	biological_process	0.0093879	29	4448	103	17684	ENSCAFG00000011698,ENSCAFG00000005070,ENSCAFG00000019436,ENSCAFG00000020290,ENSCAFG00000007425,ENSCAFG00000023498,ENSCAFG00000000444,ENSCAFG00000010188,ENSCAFG00000005140,ENSCAFG00000017544,ENSCAFG00000013418,ENSCAFG00000008990,ENSCAFG00000011432,ENSCAFG00000009003,ENSCAFG00000016175,ENSCAFG00000002998,ENSCAFG00000032010,ENSCAFG00000024010,ENSCAFG00000016172,ENSCAFG00000007537,ENSCAFG00000018201,…	TLR7|ACOD1|IRAK1|DAB2IP|PJA2|TLR8|FLOT1|LGR4|VHL|S100A14|NFKBIA|OTULIN|MAPKAPK2|DDX60|TLR10|ANKRD17|HAVCR2|TLR1|TLR6|ERBIN|RIOK3|RELA|LRRC14|MAPKAPK3|-|IFIH1|LYN|IRAK3|GPATCH3|
	GO:0045072	regulation of interferon-gamma biosynthetic process	biological_process	0.0095421	5	4448	9	17684	ENSCAFG00000017820,ENSCAFG00000011698,ENSCAFG00000023498,ENSCAFG00000001005,ENSCAFG00000017132	CD276|TLR7|TLR8|TNFRSF13C|IL27|
	GO:0071158	positive regulation of cell cycle arrest	biological_process	0.0096225	10	4448	25	17684	ENSCAFG00000016122,ENSCAFG00000009595,ENSCAFG00000009512,ENSCAFG00000016714,ENSCAFG00000010387,ENSCAFG00000018375,ENSCAFG00000001381,ENSCAFG00000020290,ENSCAFG00000003623,ENSCAFG00000014600	ZBTB17|PKD2|PIDD1|TP53|FAP|CDK5R1|UHRF2|DAB2IP|CASP2|BRCA1|
	GO:0032648	regulation of interferon-beta production	biological_process	0.0096995	13	4448	36	17684	ENSCAFG00000003594,ENSCAFG00000006157,ENSCAFG00000011698,ENSCAFG00000018462,ENSCAFG00000017894,ENSCAFG00000000356,ENSCAFG00000005659,ENSCAFG00000000444,ENSCAFG00000018201,ENSCAFG00000023498,ENSCAFG00000010438,ENSCAFG00000005420,ENSCAFG00000013205	IRF3|MAVS|TLR7|RNF135|YY1|TBK1|NMI|FLOT1|RIOK3|TLR8|IFIH1|POLR3F|DHX9|
	GO:0032204	regulation of telomere maintenance	biological_process	0.0097942	19	4448	59	17684	ENSCAFG00000008237,ENSCAFG00000017252,ENSCAFG00000009004,ENSCAFG00000008745,ENSCAFG00000015835,ENSCAFG00000008687,ENSCAFG00000018795,ENSCAFG00000000732,ENSCAFG00000020352,ENSCAFG00000007975,ENSCAFG00000025045,ENSCAFG00000010149,ENSCAFG00000009938,ENSCAFG00000001754,ENSCAFG00000016839,ENSCAFG00000031522,ENSCAFG00000010483,ENSCAFG00000000406,ENSCAFG00000016826	HMBOX1|ATRX|GNL3|MAPKAPK5|HNRNPU|CCT8|PARN|TCP1|ACD|TERF1|HNRNPD|CCT6A|TENT4B|POT1|SMG5|MAP2K7|STN1|PPP1R10|CCT3|
	GO:0044092	negative regulation of molecular function	biological_process	0.009948	158	4448	736	17684	ENSCAFG00000020395,ENSCAFG00000029471,ENSCAFG00000002634,ENSCAFG00000005140,ENSCAFG00000015432,ENSCAFG00000018627,ENSCAFG00000008990,ENSCAFG00000012666,ENSCAFG00000014470,ENSCAFG00000000885,ENSCAFG00000003889,ENSCAFG00000008867,ENSCAFG00000007034,ENSCAFG00000000374,ENSCAFG00000000387,ENSCAFG00000031149,ENSCAFG00000014251,ENSCAFG00000006889,ENSCAFG00000005536,ENSCAFG00000018010,ENSCAFG00000010111,…	RRAD|CLIC2|SOCS5|VHL|LMTK2|TNFSF14|OTULIN|F11R|SERPINC1|DEPTOR|WEE2|ITIH1|LYN|IRAK3|LATS1|LAX1|DDX3X|CD44|GTPBP4|SIN3A|NIPSNAP2|C5|NKX3-1|C3|HNRNPU|PTPRC|HEXIM2|-|IRAK1|PINLYP|TMC8|SERPINE1|STK39|LY6H|SFN|CCAR2|TSKS|-|HAVCR2|NOSIP|-|TMBIM6|GZMA|HECW1|CSN2|GBA|URI1|UBE2Z|AOC3|MMP9|SERPINI1|CSTB|GSKIP|USP33|KCNRG|HDAC2|ADAR|AIDA|ADIPOQ|MYO1D|WARS|BCL2L12|IKBKB|HEXIM1|PPP1R14B|CLN3|CFHR5|IFI6|BIRC5|…
	GO:0005634	nucleus	cellular_component	0.01003	1040	4448	5443	17684	ENSCAFG00000008276,ENSCAFG00000011885,ENSCAFG00000003525,ENSCAFG00000002746,ENSCAFG00000010286,ENSCAFG00000002289,ENSCAFG00000016469,ENSCAFG00000031081,ENSCAFG00000003322,ENSCAFG00000017535,ENSCAFG00000029278,ENSCAFG00000016884,ENSCAFG00000002821,ENSCAFG00000015834,ENSCAFG00000018906,ENSCAFG00000001703,ENSCAFG00000013241,ENSCAFG00000012459,ENSCAFG00000004118,ENSCAFG00000006440,ENSCAFG00000009789,…	HLTF|DNAJC8|CCNC|KLHL7|OTUD7A|BICD2|ETV3|BHLHE41|IFRD1|KIF23|SOX18|UBE2Z|YTHDC1|-|MYSM1|CARNMT1|APOLD1|HORMAD2|FAM76B|LTA4H|YAF2|TRIP10|FSTL3|ZNF146|FOXO1|ORC5|MSRA|PSMA3|EIF3L|PYGO2|DAZAP1|RGS3|NFYA|ZMYM4|LYSMD1|TRMT1|ZNF687|ZCRB1|DEK|UHRF2|NUP107|STRBP|-|ZFHX3|INVS|HNRNPDL|ALYREF|RECQL|CCDC106|PRPF19|IER2|PRKDC|NOSIP|-|FUBP1|KMT5B|MLLT3|MECP2|WDR12|STAT6|WDR18|USP16|MBD1|ZSCAN16|CNOT3|HSPB7|S10…
	GO:0032606	type I interferon production	biological_process	0.010154	17	4448	52	17684	ENSCAFG00000005420,ENSCAFG00000005659,ENSCAFG00000000444,ENSCAFG00000023498,ENSCAFG00000013392,ENSCAFG00000017894,ENSCAFG00000011698,ENSCAFG00000006157,ENSCAFG00000003594,ENSCAFG00000019436,ENSCAFG00000010438,ENSCAFG00000013205,ENSCAFG00000018201,ENSCAFG00000012265,ENSCAFG00000018462,ENSCAFG00000000356,ENSCAFG00000032010	POLR3F|NMI|FLOT1|TLR8|SETD2|YY1|TLR7|MAVS|IRF3|IRAK1|IFIH1|DHX9|RIOK3|GPATCH3|RNF135|TBK1|HAVCR2|
	GO:0043168	anion binding	molecular_function	0.01017	478	4448	2372	17684	ENSCAFG00000008630,ENSCAFG00000004985,ENSCAFG00000013144,ENSCAFG00000016825,ENSCAFG00000001833,ENSCAFG00000000788,ENSCAFG00000003424,ENSCAFG00000012413,ENSCAFG00000002753,ENSCAFG00000009233,ENSCAFG00000017945,ENSCAFG00000003878,ENSCAFG00000012934,ENSCAFG00000003090,ENSCAFG00000004782,ENSCAFG00000000078,ENSCAFG00000003074,ENSCAFG00000008659,ENSCAFG00000019617,ENSCAFG00000014014,ENSCAFG00000001382,…	KIFC3|ACTR3|NUBPL|SH3PXD2B|ABCB4|PPARA|-|RPS6KC1|GPNMB|GNAO1|CSK|TULP2|MAP3K3|COMMD1|GAB2|DGKA|NOD1|SAMHD1|ABCA7|AIFM2|MAPK13|TTLL1|SEPT6|RAB3B|CSAD|WIPI2|GTPBP6|-|MAP2K7|-|PLCL2|ACACA|PFKFB2|MSH4|SLC29A1|PINK1|FLAD1|ATP2B2|-|BRSK2|FGR|STK26|EIF2AK2|SNX16|HPSE2|OSBPL8|CDK20|ARAF|ACE|TLN1|ULK2|CPNE2|TTLL9|NLRP9|GCAT|HELQ|DHX16|CSNK1D|-|BMPR2|TTN|-|CKMT2|SIRT1|TYSND1|MYO5B|PACSIN2|-|ILF2|DDX54|SNX1…
	GO:2000272	negative regulation of receptor activity	biological_process	0.0102	9	4448	23	17684	ENSCAFG00000014866,ENSCAFG00000001289,ENSCAFG00000013217,ENSCAFG00000019676,ENSCAFG00000024408,ENSCAFG00000001632,ENSCAFG00000002634,ENSCAFG00000001292,ENSCAFG00000031437	ZFYVE28|LY6E|GPRC5A|ERRFI1|-|FOXH1|SOCS5|LY6H|-|
	GO:0002764	immune response-regulating signaling pathway	biological_process	0.0103	63	4448	262	17684	ENSCAFG00000018448,ENSCAFG00000018201,ENSCAFG00000010438,ENSCAFG00000010281,ENSCAFG00000005862,ENSCAFG00000032057,ENSCAFG00000001138,ENSCAFG00000013015,ENSCAFG00000009003,ENSCAFG00000017820,ENSCAFG00000006413,ENSCAFG00000016175,ENSCAFG00000003867,ENSCAFG00000010773,ENSCAFG00000032010,ENSCAFG00000016172,ENSCAFG00000024010,ENSCAFG00000000444,ENSCAFG00000023498,ENSCAFG00000010188,ENSCAFG00000013139,…	-|RIOK3|IFIH1|MAPKAPK3|PLCL2|-|-|-|DDX60|CD276|NCKAP1L|TLR10|BAX|RABGEF1|HAVCR2|TLR6|TLR1|FLOT1|TLR8|LGR4|GPR33|NFKBIA|-|S100A14|NFAM1|ADA|CSK|OSCAR|EIF2B2|-|RAB29|PTPRC|PJA2|FER|IRAK1|DAB2IP|RELA|DUSP3|-|LYN|ZAP70|-|LRRC14|IRAK3|GPATCH3|MAPKAPK2|CD40|ANK
	GO:0033044	regulation of chromosome organization	biological_process	0.010378	51	4448	201	17684	ENSCAFG00000016826,ENSCAFG00000017124,ENSCAFG00000000406,ENSCAFG00000005415,ENSCAFG00000013227,ENSCAFG00000019415,ENSCAFG00000013980,ENSCAFG00000018010,ENSCAFG00000018695,ENSCAFG00000030931,ENSCAFG00000010149,ENSCAFG00000009938,ENSCAFG00000007975,ENSCAFG00000018795,ENSCAFG00000008687,ENSCAFG00000003581,ENSCAFG00000020352,ENSCAFG00000009004,ENSCAFG00000008745,ENSCAFG00000008237,ENSCAFG00000017252,…	CCT3|ZBTB7B|PPP1R10|ARRB1|SHCBP1L|NAA10|CDCA5|SIN3A|NIPBL|LIF|CCT6A|TENT4B|TERF1|PARN|CCT8|PHF19|ACD|GNL3|MAPKAPK5|HMBOX1|ATRX|TET1|MECP2|FLCN|TADA2A|RUVBL2|PINK1|KMT2A|PYGO2|KDM5A|C12H6orf89|TAL1|MYB|SMG5|ZNHIT1|MAP2K7|POT1|BRD7|LMNA|STN1|CTCF|TLK1|MTF2|HNRNPD|RPS6KA4|BRCA1|HNRNPU|TCP1|SETD5|RNF4|SLF1|
	GO:0032880	regulation of protein localization	biological_process	0.010442	98	4448	427	17684	ENSCAFG00000016441,ENSCAFG00000017945,ENSCAFG00000012099,ENSCAFG00000003090,ENSCAFG00000011034,ENSCAFG00000010188,ENSCAFG00000020305,ENSCAFG00000011309,ENSCAFG00000023498,ENSCAFG00000018865,ENSCAFG00000006157,ENSCAFG00000017140,ENSCAFG00000010186,ENSCAFG00000015783,ENSCAFG00000005561,ENSCAFG00000008505,ENSCAFG00000012290,ENSCAFG00000006530,ENSCAFG00000001981,ENSCAFG00000011358,ENSCAFG00000008400,…	MED1|CSK|CIB1|COMMD1|CRLF2|LGR4|CDH1|GET4|TLR8|RSL1D1|MAVS|TOB1|RAB29|B3GAT3|IPO5|ZFAND1|SFN|LEPROTL1|SLC29A1|DISP1|TMBIM6|SCAMP5|RABGEF1|CEP290|CD244|NDFIP2|IL6|FERMT1|GAS6|FIS1|IGF1|IL17RC|FGR|SESN2|MYCBP2|SH3GLB1|KCNN4|LEPROT|LATS1|LYN|-|MAPK14|PKD2|DTX3L|LCP1|C5|CD40|NR1H2|SIN3A|FAM89B|DNM1L|ECT2|PARK7|DMTN|NFKBIA|PKD1|PARP9|PCNT|STX10|KIF20B|GLIS2|KIAA0586|DHX9|IFIH1|SRGN|RIPOR1|UFL1|TLR1|TL…
	GO:0045859	regulation of protein kinase activity	biological_process	0.010574	120	4448	540	17684	ENSCAFG00000013774,ENSCAFG00000004556,ENSCAFG00000005536,ENSCAFG00000009994,ENSCAFG00000017156,ENSCAFG00000007046,ENSCAFG00000007662,ENSCAFG00000000847,ENSCAFG00000001043,ENSCAFG00000001332,ENSCAFG00000009595,ENSCAFG00000007034,ENSCAFG00000009564,ENSCAFG00000010840,ENSCAFG00000000387,ENSCAFG00000009924,ENSCAFG00000000374,ENSCAFG00000030587,ENSCAFG00000014251,ENSCAFG00000031149,ENSCAFG00000019231,…	MAP3K14|GPRC5C|GTPBP4|CD40|SHC1|MOS|ACSL1|FGFR1OP|XRCC6|TAB1|PKD2|LYN|ATP2B4|ADRA2A|LATS1|TAOK3|IRAK3|-|DDX3X|LAX1|TFAP4|CCNJ|DEPTOR|WEE2|OSBPL8|STK26|SESN2|SLK|EIF2AK2|ERBB3|FGR|MAP3K11|SOCS5|IGF1|CDC37|GAS6|POLRMT|ACE|CCNE1|GPRC5A|MAP3K6|PTK2B|MAP2K7|NCKAP1L|DUSP8|ERRFI1|DVL1|FLAD1|MAP2K4|MAP3K12|GPRC5D|CDKN1B|SFN|STK39|DUSP16|BCCIP|GCN1|HEXIM2|PTPRC|IRAK1|TPX2|NKX3-1|ZEB2|GADD45A|-|HGF|MAP3K3|…
	GO:0042771	intrinsic apoptotic signaling pathway in response to DNA damage by p53 class mediator	biological_process	0.010634	11	4448	29	17684	ENSCAFG00000032469,ENSCAFG00000006889,ENSCAFG00000011521,ENSCAFG00000013688,ENSCAFG00000029158,ENSCAFG00000018481,ENSCAFG00000031096,ENSCAFG00000003593,ENSCAFG00000017130,ENSCAFG00000016714,ENSCAFG00000002659	DDIT4|CD44|AEN|USP28|ZNF385A|ATAD5|TMEM109|BCL2L12|NUPR1|TP53|MSH2|
	GO:0006479	protein methylation	biological_process	0.010686	37	4448	138	17684	ENSCAFG00000010876,ENSCAFG00000007779,ENSCAFG00000014445,ENSCAFG00000019830,ENSCAFG00000015428,ENSCAFG00000016944,ENSCAFG00000009450,ENSCAFG00000023936,ENSCAFG00000030996,ENSCAFG00000012691,ENSCAFG00000031371,ENSCAFG00000018892,ENSCAFG00000000393,ENSCAFG00000014600,ENSCAFG00000003790,ENSCAFG00000020147,ENSCAFG00000006096,ENSCAFG00000020355,ENSCAFG00000016863,ENSCAFG00000023314,ENSCAFG00000005839,…	TET2|PRMT9|TRMT112|WDR5|PRMT8|ASH1L|BTG2|ARID4A|N6AMT1|KMT2A|PYGO2|CXXC1|PCMT1|BRCA1|RAB3B|MTF2|NDUFAF7|CTCF|LMNA|PRDM13|SATB1|MYB|SETD2|PHF19|RBBP5|KMT5C|ARMT1|MECP2|TET1|ATRX|HEMK1|KMT5B|PRMT2|GSPT1|ASH2L|PRMT1|EZH1|
	GO:0008213	protein alkylation	biological_process	0.010686	37	4448	138	17684	ENSCAFG00000000425,ENSCAFG00000019440,ENSCAFG00000010296,ENSCAFG00000017252,ENSCAFG00000013739,ENSCAFG00000010920,ENSCAFG00000013392,ENSCAFG00000003581,ENSCAFG00000009970,ENSCAFG00000002594,ENSCAFG00000003589,ENSCAFG00000014827,ENSCAFG00000012237,ENSCAFG00000018856,ENSCAFG00000006146,ENSCAFG00000009450,ENSCAFG00000014445,ENSCAFG00000007779,ENSCAFG00000010876,ENSCAFG00000019830,ENSCAFG00000015428,…	ARMT1|MECP2|HEMK1|ATRX|TET1|KMT5B|SETD2|PHF19|RBBP5|KMT5C|PRMT1|EZH1|PRMT2|GSPT1|ASH2L|BTG2|TRMT112|PRMT9|TET2|WDR5|PRMT8|ASH1L|PCMT1|BRCA1|RAB3B|MTF2|NDUFAF7|CTCF|LMNA|PRDM13|MYB|SATB1|ARID4A|N6AMT1|KMT2A|PYGO2|CXXC1|
	GO:0046541	saliva secretion	biological_process	0.010724	4	4448	6	17684	ENSCAFG00000003102,ENSCAFG00000015467,ENSCAFG00000004723,ENSCAFG00000009967	AQP1|CHRM1|KCNN4|CHRM3|
	GO:0009612	response to mechanical stimulus	biological_process	0.01094	30	4448	109	17684	ENSCAFG00000017723,ENSCAFG00000011698,ENSCAFG00000018897,ENSCAFG00000000785,ENSCAFG00000003623,ENSCAFG00000023498,ENSCAFG00000029474,ENSCAFG00000019424,ENSCAFG00000013418,ENSCAFG00000003102,ENSCAFG00000018627,ENSCAFG00000013774,ENSCAFG00000017018,ENSCAFG00000009994,ENSCAFG00000008979,ENSCAFG00000019134,ENSCAFG00000010730,ENSCAFG00000028730,ENSCAFG00000009595,ENSCAFG00000014488,ENSCAFG00000013334,…	BDKRB1|TLR7|JUN|PKDREJ|CASP2|TLR8|GADD45A|PKD1|NFKBIA|AQP1|TNFSF14|MAP3K14|COL1A1|CD40|TMEM150C|PPL|NFKB1|SOST|PKD2|BAD|RELA|MAP2K4|MAPK14|KCNK4|SLC1A3|MAP3K1|SLC9A1|PIEZO2|LRP11|STRBP|
	GO:0032550	purine ribonucleoside binding	molecular_function	0.010954	337	4448	1644	17684	ENSCAFG00000013776,ENSCAFG00000020045,ENSCAFG00000014383,ENSCAFG00000016714,ENSCAFG00000000909,ENSCAFG00000017108,ENSCAFG00000011750,ENSCAFG00000017012,ENSCAFG00000014522,ENSCAFG00000011432,ENSCAFG00000030272,ENSCAFG00000010149,ENSCAFG00000014556,ENSCAFG00000000087,ENSCAFG00000009638,ENSCAFG00000029427,ENSCAFG00000016969,ENSCAFG00000012912,ENSCAFG00000028760,ENSCAFG00000008641,ENSCAFG00000016635,…	DDX50|PKN3|MAP4K5|TP53|TTLL12|-|RAB9A|MLH3|DARS2|MAPKAPK2|-|CCT6A|DHX8|RAB5B|ABCG2|-|CLK2|DHX32|-|-|MYO1E|SEPT12|ATRX|RAB11A|NEK4|ARL4A|OAS2|MAP3K1|DHX9|UBE2S|ATL1|PDK2|DHX15|UBA1|DYRK3|SRL|-|RPS6KA4|PKMYT1|SCYL1|-|RAB28|MYH14|CDK12|PRKD3|-|TTLL6|DDX54|ILF2|-|MYO5B|TYSND1|TTN|CKMT2|CSNK1D|-|BMPR2|DHX16|HELQ|NLRP9|TTLL9|ULK2|ARAF|CDK20|STK26|EIF2AK2|FGR|BRSK2|-|ATP2B2|PINK1|FLAD1|SLC29A1|MSH4|PFKF…
	GO:0034976	response to endoplasmic reticulum stress	biological_process	0.010971	32	4448	117	17684	ENSCAFG00000014095,ENSCAFG00000016714,ENSCAFG00000011526,ENSCAFG00000015425,ENSCAFG00000001445,ENSCAFG00000002203,ENSCAFG00000006051,ENSCAFG00000011842,ENSCAFG00000009989,ENSCAFG00000013068,ENSCAFG00000019648,ENSCAFG00000009471,ENSCAFG00000012754,ENSCAFG00000009169,ENSCAFG00000013490,ENSCAFG00000002099,ENSCAFG00000008400,ENSCAFG00000003430,ENSCAFG00000003867,ENSCAFG00000013916,ENSCAFG00000006060,…	DERL3|TP53|YOD1|BHLHA15|GRINA|CREB3|EIF2AK2|SESN2|BRSK2|ATF6|TMEM259|SERINC3|UFC1|AMFR|FAM129A|NCK2|TMBIM6|UFL1|BAX|SYVN1|TMTC3|SCAMP5|TXNDC12|TMX1|AIFM1|EIF2AK3|ATF4|DAB2IP|PPP1R15A|PARK7|RASGRF2|FLOT1|
	GO:0006886	intracellular protein transport	biological_process	0.011128	155	4448	717	17684	ENSCAFG00000017140,ENSCAFG00000032714,ENSCAFG00000014799,ENSCAFG00000005561,ENSCAFG00000004806,ENSCAFG00000012297,ENSCAFG00000015783,ENSCAFG00000015700,ENSCAFG00000012023,ENSCAFG00000017945,ENSCAFG00000012099,ENSCAFG00000000322,ENSCAFG00000001027,ENSCAFG00000003790,ENSCAFG00000016450,ENSCAFG00000007689,ENSCAFG00000003912,ENSCAFG00000006536,ENSCAFG00000009207,ENSCAFG00000031007,ENSCAFG00000006421,…	TOB1|DNAJC19|-|IPO5|GOLGA4|ZDHHC18|B3GAT3|STX18|PPP1R8|CSK|CIB1|STX11|FAM91A1|RAB3B|RAB24|VAMP5|BCAP29|COPZ1|AP3B1|SNX16|GAS6|FIS1|ACD|EVI5L|TOMM20L|FERMT1|PEX12|VCP|RAB30|EXOC4|TBC1D10A|TYSND1|SCG5|LCP1|SNX15|VPS33B|PKD2|CLTA|COG3|MYRIP|USO1|ZDHHC12|TRIM23|RAN|RAB28|PARK7|NFKBIA|PKD1|ASPSCR1|AP2A1|PCNT|DNAJC15|TMED5|VPS26A|RPH3A|LMNA|VTI1A|-|TIMM44|XPOT|NUP133|ZDHHC23|FAF2|ARL4A|RAB11A|SEC31A|ST…
	GO:1900121	negative regulation of receptor binding	biological_process	0.011184	6	4448	12	17684	ENSCAFG00000009107,ENSCAFG00000013694,ENSCAFG00000010973,ENSCAFG00000003844,ENSCAFG00000011443,ENSCAFG00000017100	NKX3-1|ADIPOQ|RGMA|RUVBL2|IL10|ADAM15|
	GO:0001883	purine nucleoside binding	molecular_function	0.01129	337	4448	1645	17684	ENSCAFG00000014965,ENSCAFG00000005922,ENSCAFG00000000595,ENSCAFG00000010711,ENSCAFG00000013099,ENSCAFG00000017201,ENSCAFG00000014776,ENSCAFG00000001989,ENSCAFG00000012554,ENSCAFG00000006918,ENSCAFG00000016450,ENSCAFG00000024197,ENSCAFG00000007431,ENSCAFG00000017957,ENSCAFG00000001630,ENSCAFG00000013458,ENSCAFG00000015654,ENSCAFG00000001010,ENSCAFG00000005348,ENSCAFG00000016304,ENSCAFG00000032388,…	GCH1|-|-|ATP6V1A|UCKL1|ABCC3|WNK4|AARS2|PIP5K1A|MAP3K12|RAB24|NLRP8|FER|ULK3|MYH9|ATP13A3|PAPSS2|PPP2CA|EHD3|DDX41|DCAKD|TRPM7|TESK1|NARS|STK17A|MOS|RAB30|ATP2B4|BRIP1|ABCC9|ATP8B2|DNAH9|PMS1|MCM8|PIK3C3|PRPF4B|VCP|ARL10|GTPBP1|IRGC|DDX60|TAOK1|MYLK2|IFIH1|OLA1|PANK2|-|SBK3|RAN|TRIM23|RAB2A|DDX5|-|-|AK7|TCP1|DNM1L|ATP9B|PMVK|DDX19A|VRK1|COQ10B|SRPK2|MAPKAPK5|TUBB|CDK16|RECQL4|RND2|ATP8B1|ABCB11|I…
	GO:0050850	positive regulation of calcium-mediated signaling	biological_process	0.01132	9	4448	22	17684	ENSCAFG00000001586,ENSCAFG00000015671,ENSCAFG00000000097,ENSCAFG00000012802,ENSCAFG00000002371,ENSCAFG00000007304,ENSCAFG00000012207,ENSCAFG00000012099,ENSCAFG00000009498	TREM2|CHERP|ERBB3|CD3E|ZAP70|IGF1|SLC9A1|CIB1|ADA|
	GO:0015181	arginine transmembrane transporter activity	molecular_function	0.011584	6	4448	13	17684	ENSCAFG00000025484,ENSCAFG00000024414,ENSCAFG00000030764,ENSCAFG00000016289,ENSCAFG00000016278,ENSCAFG00000006660	-|-|SLC25A29|-|-|SLC7A1|
	GO:0015189	L-lysine transmembrane transporter activity	molecular_function	0.011584	6	4448	13	17684	ENSCAFG00000025484,ENSCAFG00000024414,ENSCAFG00000030764,ENSCAFG00000016289,ENSCAFG00000006660,ENSCAFG00000016278	-|-|SLC25A29|-|SLC7A1|-|
	GO:0030220	platelet formation	biological_process	0.011654	7	4448	15	17684	ENSCAFG00000004032,ENSCAFG00000015524,ENSCAFG00000013517,ENSCAFG00000016534,ENSCAFG00000012099,ENSCAFG00000029158,ENSCAFG00000001630	TAL1|WDR1|NBEAL2|ACTN1|CIB1|ZNF385A|MYH9|
	GO:1901983	regulation of protein acetylation	biological_process	0.011722	18	4448	57	17684	ENSCAFG00000018469,ENSCAFG00000019440,ENSCAFG00000002240,ENSCAFG00000019674,ENSCAFG00000005486,ENSCAFG00000018898,ENSCAFG00000014600,ENSCAFG00000018614,ENSCAFG00000030931,ENSCAFG00000031793,ENSCAFG00000018010,ENSCAFG00000020355,ENSCAFG00000009860,ENSCAFG00000005415,ENSCAFG00000012691,ENSCAFG00000031371,ENSCAFG00000003844,ENSCAFG00000018140	FLCN|MECP2|HINT2|PARK7|SETD5|TAOK1|BRCA1|PRKAA1|LIF|RPS6KA4|SIN3A|CTCF|BRD7|ARRB1|KMT2A|PYGO2|RUVBL2|TADA2A|
	GO:0000166	nucleotide binding	molecular_function	0.011744	386	4448	1904	17684	ENSCAFG00000032388,ENSCAFG00000003068,ENSCAFG00000016304,ENSCAFG00000015230,ENSCAFG00000015654,ENSCAFG00000001010,ENSCAFG00000005952,ENSCAFG00000013458,ENSCAFG00000005348,ENSCAFG00000017957,ENSCAFG00000007431,ENSCAFG00000019152,ENSCAFG00000001630,ENSCAFG00000024197,ENSCAFG00000016450,ENSCAFG00000020393,ENSCAFG00000001989,ENSCAFG00000012554,ENSCAFG00000014776,ENSCAFG00000017201,ENSCAFG00000006918,…	DCAKD|NT5C1A|DDX41|TRPM7|PAPSS2|PPP2CA|DUS1L|ATP13A3|EHD3|ULK3|FER|GLYR1|MYH9|NLRP8|RAB24|ACADM|AARS2|PIP5K1A|WNK4|ABCC3|MAP3K12|UCKL1|ATP6V1A|XDH|-|GCH1|-|-|IRGC|GTPBP1|ARL10|PRPF4B|VCP|PIK3C3|MCM8|ATP8B2|ABCC9|DNAH9|PMS1|TXNRD2|BRIP1|ATP2B4|RAB30|PRMT1|MOS|NARS|TESK1|STK17A|DNM1L|TCP1|AK7|PARP9|PDE4A|-|RAN|DDX5|-|RAB2A|TRIM23|-|SBK3|OLA1|PANK2|DUS3L|IFIH1|MYLK2|TAOK1|DDX60|MBD1|CCT8|IARS|ABCB11…
	GO:1901265	nucleoside phosphate binding	molecular_function	0.011744	386	4448	1904	17684	ENSCAFG00000031063,ENSCAFG00000031367,ENSCAFG00000013178,ENSCAFG00000006150,ENSCAFG00000018762,ENSCAFG00000010438,ENSCAFG00000007089,ENSCAFG00000018898,ENSCAFG00000009003,ENSCAFG00000010528,ENSCAFG00000000732,ENSCAFG00000017790,ENSCAFG00000017744,ENSCAFG00000011940,ENSCAFG00000001747,ENSCAFG00000016094,ENSCAFG00000011713,ENSCAFG00000007449,ENSCAFG00000007153,ENSCAFG00000006670,ENSCAFG00000004057,…	SBK3|-|OLA1|PANK2|DUS3L|IFIH1|MYLK2|TAOK1|DDX60|DNM1L|TCP1|PDE4A|AK7|PARP9|-|-|DDX5|TRIM23|RAB2A|RAN|SRPK2|COQ10B|VRK1|DDX19A|PMVK|ATP9B|MBD1|CCT8|MYO18A|VWA8|-|ABCB11|IARS|RND2|ATP8B1|RECQL4|MECP2|CDK16|TUBB|MAPKAPK5|RAB24|MAP3K12|PIP5K1A|ACADM|AARS2|ABCC3|WNK4|XDH|UCKL1|ATP6V1A|-|-|GCH1|-|TRPM7|NT5C1A|DCAKD|DDX41|EHD3|PAPSS2|PPP2CA|DUS1L|ATP13A3|GLYR1|MYH9|ULK3|FER|NLRP8|BRIP1|TXNRD2|ATP2B4|RAB…
	GO:0034708	methyltransferase complex	cellular_component	0.011904	26	4448	91	17684	ENSCAFG00000004511,ENSCAFG00000006146,ENSCAFG00000003844,ENSCAFG00000002700,ENSCAFG00000018892,ENSCAFG00000010452,ENSCAFG00000016628,ENSCAFG00000006395,ENSCAFG00000030996,ENSCAFG00000015781,ENSCAFG00000012691,ENSCAFG00000005969,ENSCAFG00000014827,ENSCAFG00000012689,ENSCAFG00000017884,ENSCAFG00000003589,ENSCAFG00000020147,ENSCAFG00000019830,ENSCAFG00000008549,ENSCAFG00000019428,ENSCAFG00000003581,…	ZC3H13|ASH2L|RUVBL2|PRPF31|CXXC1|KDM5B|-|SNRPF|N6AMT1|KDM5A|KMT2A|TRMT6|EZH1|USF1|INO80C|PRMT1|MTF2|WDR5|MCRS1|HCFC1|PHF19|RBBP5|CBLL1|CBX5|HDAC2|TAF6|
	GO:0030160	GKAP/Homer scaffold activity	molecular_function	0.01193	4	4448	6	17684	ENSCAFG00000029677,ENSCAFG00000032311,ENSCAFG00000002924,ENSCAFG00000023004	-|-|SHANK1|-|
	GO:0097106	postsynaptic density organization	biological_process	0.01193	4	4448	6	17684	ENSCAFG00000002924,ENSCAFG00000023004,ENSCAFG00000029677,ENSCAFG00000032311	SHANK1|-|-|-|
	GO:0034660	ncRNA metabolic process	biological_process	0.011951	86	4448	379	17684	ENSCAFG00000017724,ENSCAFG00000011502,ENSCAFG00000007630,ENSCAFG00000010481,ENSCAFG00000015724,ENSCAFG00000024219,ENSCAFG00000002340,ENSCAFG00000012519,ENSCAFG00000030216,ENSCAFG00000001331,ENSCAFG00000016434,ENSCAFG00000030099,ENSCAFG00000019651,ENSCAFG00000018795,ENSCAFG00000014522,ENSCAFG00000023618,ENSCAFG00000004035,ENSCAFG00000000779,ENSCAFG00000014696,ENSCAFG00000010867,ENSCAFG00000009938,…	INTS2|MRPS11|POP4|YARS|INTS5|-|IARS|WDR12|DTD2|TUT7|MRM2|C1D|WDR18|PARN|DARS2|URM1|PUS7|TRMU|ALKBH8|-|TENT4B|-|WARS|YARS2|MAEL|SBDS|ELP3|RRP7|-|-|TBL3|DIS3L2|INTS4|-|TRMT6|NFKB1|OSGEPL1|TRPT1|PUSL1|DUS3L|RRP1B|ELP1|RIOK3|-|INTS9|DHX37|AARS|-|-|RRP1|ELP2|-|-|TRMT1|THUMPD3|INTS11|CPSF3|NARS|GTPBP4|THUMPD1|ERI1|SLFN14|RELA|RPL27|GAR1|TARBP2|INTS8|PRKRA|DUS1L|GAB2|RSL1D1|TRMT112|-|BMS1|-|WDR74|EXOSC4…
	GO:0004843	ubiquitin-specific protease activity	molecular_function	0.011971	25	4448	88	17684	ENSCAFG00000008633,ENSCAFG00000015145,ENSCAFG00000002968,ENSCAFG00000008990,ENSCAFG00000010286,ENSCAFG00000003498,ENSCAFG00000004797,ENSCAFG00000015021,ENSCAFG00000003007,ENSCAFG00000020373,ENSCAFG00000019946,ENSCAFG00000016578,ENSCAFG00000016628,ENSCAFG00000010893,ENSCAFG00000015168,ENSCAFG00000011526,ENSCAFG00000017793,ENSCAFG00000025044,ENSCAFG00000013688,ENSCAFG00000015689,ENSCAFG00000018906,…	USP16|USP8|JOSD2|OTULIN|OTUD7A|USP45|USP35|USP11|USP34|USP33|USP10|MINDY2|-|-|USP50|YOD1|USP32|-|USP28|OTUD5|MYSM1|-|STAMBPL1|USP21|JOSD1|
	GO:0003729	mRNA binding	molecular_function	0.012008	55	4448	230	17684	ENSCAFG00000012023,ENSCAFG00000005242,ENSCAFG00000008371,ENSCAFG00000011713,ENSCAFG00000004609,ENSCAFG00000008940,ENSCAFG00000018962,ENSCAFG00000009602,ENSCAFG00000018865,ENSCAFG00000019097,ENSCAFG00000015835,ENSCAFG00000013640,ENSCAFG00000017841,ENSCAFG00000011582,ENSCAFG00000004700,ENSCAFG00000015567,ENSCAFG00000012389,ENSCAFG00000019674,ENSCAFG00000010826,ENSCAFG00000013303,ENSCAFG00000000424,…	PPP1R8|RBM26|G3BP2|DDX5|PCF11|HNRNPDL|RBMX|ZC3H11A|RSL1D1|-|HNRNPU|RBM45|G3BP1|FXR1|TSN|CSTF2T|ANGEL2|PARK7|SF3B1|-|CPSF6|HNRNPD|FXR2|GEMIN5|LUC7L2|-|CSDC2|IGF2BP3|DHX9|-|-|CPEB2|DAZAP1|C15H12orf50|GNL3|TUT1|MRPS11|MECP2|RPS3|LUC7L3|RPS26|SNRNP70|SAMD4A|PCBP1|CPSF1|NXF1|-|PABPC4|ZFP36L1|UPF3B|DDX3X|ESRP1|ZNF385A|TP53|-|
	GO:0061515	myeloid cell development	biological_process	0.01202	12	4448	33	17684	ENSCAFG00000012104,ENSCAFG00000004032,ENSCAFG00000006413,ENSCAFG00000003081,ENSCAFG00000012113,ENSCAFG00000001115,ENSCAFG00000007902,ENSCAFG00000002141,ENSCAFG00000009736,ENSCAFG00000023936,ENSCAFG00000029158,ENSCAFG00000016441	WASF2|TAL1|NCKAP1L|PABPC4|VPS33B|L3MBTL3|SLC11A2|RHAG|DMTN|ARID4A|ZNF385A|MED1|
	GO:0001882	nucleoside binding	molecular_function	0.012078	338	4448	1652	17684	ENSCAFG00000012035,ENSCAFG00000011768,ENSCAFG00000008698,ENSCAFG00000032742,ENSCAFG00000018443,ENSCAFG00000017851,ENSCAFG00000019392,ENSCAFG00000006555,ENSCAFG00000003746,ENSCAFG00000013791,ENSCAFG00000012221,ENSCAFG00000015116,ENSCAFG00000030478,ENSCAFG00000031996,ENSCAFG00000005294,ENSCAFG00000006710,ENSCAFG00000005312,ENSCAFG00000010171,ENSCAFG00000014251,ENSCAFG00000028707,ENSCAFG00000000387,…	-|STK39|ACOT12|-|RHOT1|MAP2K4|RAB26|PRKDC|TRPM4|DDX21|RECQL|-|ABCF1|IRGQ|TK1|DHX29|PGS1|PHKG1|DDX3X|ITM2C|LATS1|TAOK3|MSH2|LYN|MAK|LMTK2|ADCY7|RRAD|SLK|CHD2|WEE2|AARS|RAB27A|HUNK|RUVBL2|KIF7|RIOK3|SBK2|EIF2S3|KIF19|NLRP5|RRAS|KALRN|MAT2A|NME1|MYO1A|KIF20B
	GO:0032549	ribonucleoside binding	molecular_function	0.012135	337	4448	1647	17684	ENSCAFG00000004057,ENSCAFG00000017802,ENSCAFG00000010890,ENSCAFG00000000012,ENSCAFG00000017165,ENSCAFG00000020137,ENSCAFG00000008687,ENSCAFG00000014610,ENSCAFG00000001569,ENSCAFG00000000123,ENSCAFG00000002340,ENSCAFG00000011980,ENSCAFG00000018611,ENSCAFG00000018868,ENSCAFG00000004764,ENSCAFG00000015003,ENSCAFG00000000443,ENSCAFG00000008745,ENSCAFG00000031367,ENSCAFG00000031063,ENSCAFG00000010438,…	SRPK2|VRK1|COQ10B|ATP9B|PMVK|DDX19A|CCT8|RND2|RECQL4|ATP8B1|IARS|ABCB11|-|MYO18A|VWA8|CDK16|TUBB|MAPKAPK5|-|SBK3|IFIH1|OLA1|PANK2|TAOK1|MYLK2|DDX60|TCP1|DNM1L|AK7|-|RAN|TRIM23|RAB2A|-|DDX5|BRIP1|ATP2B4|MOS|RAB30|TESK1|NARS|STK17A|ARL10|GTPBP1|IRGC|PRPF4B|VCP|MCM8|PIK3C3|DNAH9|ATP8B2|ABCC9|PMS1|RAB24|WNK4|ABCC3|PIP5K1A|AARS2|MAP3K12|ATP6V1A|UCKL1|GCH1|-|-|DDX41|DCAKD|TRPM7|ATP13A3|PPP2CA|PAPSS2|EH…
	GO:1900193	regulation of oocyte maturation	biological_process	0.01217	4	4448	6	17684	ENSCAFG00000003889,ENSCAFG00000002233,ENSCAFG00000011135,ENSCAFG00000002397	WEE2|NPR2|NPPC|SHB|
	GO:0005662	DNA replication factor A complex	cellular_component	0.012196	6	4448	12	17684	ENSCAFG00000000378,ENSCAFG00000001996,ENSCAFG00000000261,ENSCAFG00000016438,ENSCAFG00000009470,ENSCAFG00000001621	HELB|CDC5L|RPA3|PRPF19|BCAS2|TONSL|
	GO:0070059	intrinsic apoptotic signaling pathway in response to endoplasmic reticulum stress	biological_process	0.012259	14	4448	41	17684	ENSCAFG00000029215,ENSCAFG00000009471,ENSCAFG00000013916,ENSCAFG00000003867,ENSCAFG00000009989,ENSCAFG00000020290,ENSCAFG00000001324,ENSCAFG00000008400,ENSCAFG00000002099,ENSCAFG00000001445,ENSCAFG00000007383,ENSCAFG00000002203,ENSCAFG00000018747,ENSCAFG00000019674	TXNDC12|SERINC3|SYVN1|BAX|BRSK2|DAB2IP|ATF4|TMBIM6|NCK2|GRINA|EIF2AK3|CREB3|AIFM1|PARK7|
	GO:0032728	positive regulation of interferon-beta production	biological_process	0.012324	9	4448	22	17684	ENSCAFG00000010438,ENSCAFG00000005420,ENSCAFG00000013205,ENSCAFG00000000444,ENSCAFG00000018201,ENSCAFG00000018462,ENSCAFG00000000356,ENSCAFG00000006157,ENSCAFG00000003594	IFIH1|POLR3F|DHX9|FLOT1|RIOK3|RNF135|TBK1|MAVS|IRF3|
	GO:2001234	negative regulation of apoptotic signaling pathway	biological_process	0.012369	39	4448	151	17684	ENSCAFG00000006370,ENSCAFG00000014716,ENSCAFG00000019674,ENSCAFG00000012046,ENSCAFG00000007053,ENSCAFG00000001315,ENSCAFG00000000568,ENSCAFG00000013909,ENSCAFG00000008761,ENSCAFG00000015045,ENSCAFG00000020417,ENSCAFG00000008400,ENSCAFG00000031460,ENSCAFG00000002804,ENSCAFG00000003867,ENSCAFG00000014600,ENSCAFG00000013916,ENSCAFG00000029215,ENSCAFG00000032043,ENSCAFG00000001711,ENSCAFG00000016863,…	HGF|PSME3|PARK7|IFI6|BCL2L1|CTNNA1|MAPK8IP2|SERPINE1|CX3CL1|PINK1|CTH|TMBIM6|ICAM1|PHIP|BAX|BRCA1|SYVN1|TXNDC12|-|HMOX1|LMNA|CCAR2|ATAD5|URI1|EYA3|IGF1|VDAC2|BDKRB2|MMP9|NRP1|DDX3X|ZNF385A|ITGA6|BCL2L12|GRINA|RELA|CREB3|BMI1|CD44|
	GO:0032608	interferon-beta production	biological_process	0.012474	13	4448	37	17684	ENSCAFG00000006157,ENSCAFG00000003594,ENSCAFG00000011698,ENSCAFG00000018462,ENSCAFG00000000356,ENSCAFG00000017894,ENSCAFG00000000444,ENSCAFG00000005659,ENSCAFG00000023498,ENSCAFG00000018201,ENSCAFG00000010438,ENSCAFG00000013205,ENSCAFG00000005420	MAVS|IRF3|TLR7|RNF135|TBK1|YY1|FLOT1|NMI|TLR8|RIOK3|IFIH1|DHX9|POLR3F|
	GO:0042107	cytokine metabolic process	biological_process	0.012576	22	4448	77	17684	ENSCAFG00000013334,ENSCAFG00000001005,ENSCAFG00000000356,ENSCAFG00000029053,ENSCAFG00000011432,ENSCAFG00000017820,ENSCAFG00000005129,ENSCAFG00000017132,ENSCAFG00000012802,ENSCAFG00000012872,ENSCAFG00000010730,ENSCAFG00000024010,ENSCAFG00000003341,ENSCAFG00000023498,ENSCAFG00000005659,ENSCAFG00000003074,ENSCAFG00000019669,ENSCAFG00000011698,ENSCAFG00000011265,ENSCAFG00000017554,ENSCAFG00000003594,…	RELA|TNFRSF13C|TBK1|TRIB2|MAPKAPK2|CD276|GHRL|IL27|CD3E|CD28|NFKB1|TLR1|TIA1|TLR8|NMI|NOD1|ELANE|TLR7|PTPRC|-|IRF3|CX3CR1|
	GO:0031953	negative regulation of protein autophosphorylation	biological_process	0.012808	5	4448	9	17684	ENSCAFG00000019676,ENSCAFG00000028892,ENSCAFG00000011265,ENSCAFG00000013694,ENSCAFG00000018897	ERRFI1|IMPACT|PTPRC|ADIPOQ|JUN|
	GO:0005178	integrin binding	molecular_function	0.012822	24	4448	82	17684	ENSCAFG00000017872,ENSCAFG00000012477,ENSCAFG00000001630,ENSCAFG00000006491,ENSCAFG00000016534,ENSCAFG00000002753,ENSCAFG00000000326,ENSCAFG00000003372,ENSCAFG00000002154,ENSCAFG00000023924,ENSCAFG00000017874,ENSCAFG00000007304,ENSCAFG00000017100,ENSCAFG00000004491,ENSCAFG00000031460,ENSCAFG00000009519,ENSCAFG00000003821,ENSCAFG00000010853,ENSCAFG00000014749,ENSCAFG00000008467,ENSCAFG00000014609,…	ICAM5|ITGB5|MYH9|ITGA5|ACTN1|GPNMB|UTRN|ITGB1BP1|TLN1|CD151|-|IGF1|ADAM15|LCP1|ICAM1|WISP2|ITGB1|FBLN5|ANXA7|EDIL3|FERMT3|CX3CL1|FAP|TGFBI|
	GO:0007004	telomere maintenance via telomerase	biological_process	0.01288	18	4448	57	17684	ENSCAFG00000001981,ENSCAFG00000016826,ENSCAFG00000011503,ENSCAFG00000010483,ENSCAFG00000016839,ENSCAFG00000001754,ENSCAFG00000031522,ENSCAFG00000010149,ENSCAFG00000009938,ENSCAFG00000007975,ENSCAFG00000020352,ENSCAFG00000015835,ENSCAFG00000008687,ENSCAFG00000018795,ENSCAFG00000000732,ENSCAFG00000008745,ENSCAFG00000016722,ENSCAFG00000008237	SLC29A1|CCT3|GAR1|STN1|SMG5|POT1|MAP2K7|CCT6A|TENT4B|TERF1|ACD|HNRNPU|CCT8|PARN|TCP1|MAPKAPK5|WRAP53|HMBOX1|
	GO:0005622	intracellular	cellular_component	0.012937	2211	4448	11971	17684	ENSCAFG00000018395,ENSCAFG00000014410,ENSCAFG00000011170,ENSCAFG00000009736,ENSCAFG00000013654,ENSCAFG00000012961,ENSCAFG00000009408,ENSCAFG00000023631,ENSCAFG00000017045,ENSCAFG00000019639,ENSCAFG00000019291,ENSCAFG00000012675,ENSCAFG00000013838,ENSCAFG00000000959,ENSCAFG00000001711,ENSCAFG00000004264,ENSCAFG00000008929,ENSCAFG00000029052,ENSCAFG00000016172,ENSCAFG00000016685,ENSCAFG00000013662,…
	AFG00000003885,ENSCAFG00000020146,ENSCAFG00000011826,ENSCAFG00000006140,ENSCAFG00000014124,ENSCAFG00000009638,ENSCAFG00000014866,ENSCAFG00000016969,ENSCAFG00000004845,ENSCAFG00000015825,ENSCAFG00000010750,ENSCAFG00000005305,ENSCAFG00000014488,ENSCAFG00000012237,ENSCAFG00000007959,ENSCAFG00000017762,ENSCAFG00000002030,ENSCAFG00000013980,ENSCAFG00000003737,ENSCAFG00000015594,ENSCAFG00000010149,ENSC…	NDC80|CHST3|DIS3L2|DMTN|DPF2|DCAF7|CCNE2|ZBTB33|STX10|VBP1|PUSL1|SELENBP1|MASP1|POLDIP3|HMOX1|ENKUR|OAS3|RAB6B|TLR6|FXR2|CDC42EP2|FAM129A|SNRNP70|HECW1|DPY19L1|ZDHHC6|GLE1|YARS|PDLIM1|DIP2B|OSBPL11|ST8SIA1|OSBPL1A|RNF38|MAPKAP1|SCAF4|BAZ2B|GHRL|CDK19|-|DSTYK|PPIP5K2|-|RSL1D1|RPA3|CDKL1|PPA2|WDHD1|-|KIF17|NGRN|C7H1orf116|NDUFB10|WDR34|TSKS|ELK4|MCAT|PPY|PPHLN1|CPSF3|AMACR|CCDC38|ELP2|FOXE3|GSPT1|N…
	GO:0000212	meiotic spindle organization	biological_process	0.01294	6	4448	12	17684	ENSCAFG00000016576,ENSCAFG00000001070,ENSCAFG00000017252,ENSCAFG00000007046,ENSCAFG00000001630,ENSCAFG00000011403	SEPT1|WASHC5|ATRX|MOS|MYH9|ASPM|
	GO:0071013	catalytic step 2 spliceosome	cellular_component	0.012942	23	4448	80	17684	ENSCAFG00000007415,ENSCAFG00000009470,ENSCAFG00000016438,ENSCAFG00000010826,ENSCAFG00000003868,ENSCAFG00000007044,ENSCAFG00000014160,ENSCAFG00000001996,ENSCAFG00000006395,ENSCAFG00000012895,ENSCAFG00000011713,ENSCAFG00000012559,ENSCAFG00000031151,ENSCAFG00000018962,ENSCAFG00000030331,ENSCAFG00000009381,ENSCAFG00000014556,ENSCAFG00000013165,ENSCAFG00000001428,ENSCAFG00000007135,ENSCAFG00000013864,…	PPWD1|BCAS2|PRPF19|SF3B1|CDC40|HNRNPF|CWC22|CDC5L|SNRPF|-|DDX5|SF3A1|-|RBMX|-|PRPF4B|DHX8|PRPF6|PPIL1|-|-|HNRNPU|DDX41|
	GO:0043173	nucleotide salvage	biological_process	0.013153	6	4448	12	17684	ENSCAFG00000007562,ENSCAFG00000009521,ENSCAFG00000004258,ENSCAFG00000009498,ENSCAFG00000001030,ENSCAFG00000013099	AMPD3|AMPD1|PRTFDC1|ADA|HDDC2|UCKL1|
	GO:0007197	adenylate cyclase-inhibiting G-protein coupled acetylcholine receptor signaling pathway	biological_process	0.013476	4	4448	7	17684	ENSCAFG00000018162,ENSCAFG00000009967,ENSCAFG00000015467,ENSCAFG00000008002	HRH4|CHRM3|CHRM1|CHRM5|
	GO:0016907	G-protein coupled acetylcholine receptor activity	molecular_function	0.013476	4	4448	7	17684	ENSCAFG00000008002,ENSCAFG00000015467,ENSCAFG00000009967,ENSCAFG00000018162	CHRM5|CHRM1|CHRM3|HRH4|
	GO:0015850	organic hydroxy compound transport	biological_process	0.013623	40	4448	157	17684	ENSCAFG00000000079,ENSCAFG00000001833,ENSCAFG00000013418,ENSCAFG00000003102,ENSCAFG00000019674,ENSCAFG00000009569,ENSCAFG00000006054,ENSCAFG00000031950,ENSCAFG00000013801,ENSCAFG00000019617,ENSCAFG00000017172,ENSCAFG00000003790,ENSCAFG00000006126,ENSCAFG00000015045,ENSCAFG00000018788,ENSCAFG00000001013,ENSCAFG00000010452,ENSCAFG00000007085,ENSCAFG00000006553,ENSCAFG00000000316,ENSCAFG00000003849,…	RELCH|ABCB4|NFKBIA|AQP1|PARK7|SPP1|SLC16A3|CARTPT|OSBPL6|ABCA7|CHRNB2|RAB3B|STAR|PINK1|PLA2G10|SREBF2|KDM5B|SOAT2|TMF1|SLC16A7|OSBPL9|OSBPL8|SYT3|MECP2|ABCG2|OSBPL3|CHRM5|GHRL|NR1H2|OSBPL1A|ADIPOQ|EGF|OSBPL10|SCARB1|OSBPL11|SYT1|ABCA12|NPC1|LIPC|LIPG|
	GO:0044765	single-organism transport	biological_process	0.013654	598	4448	3044	17684	ENSCAFG00000003790,ENSCAFG00000008499,ENSCAFG00000011430,ENSCAFG00000019617,ENSCAFG00000006413,ENSCAFG00000005256,ENSCAFG00000017846,ENSCAFG00000005716,ENSCAFG00000003044,ENSCAFG00000009207,ENSCAFG00000001981,ENSCAFG00000010196,ENSCAFG00000015045,ENSCAFG00000006536,ENSCAFG00000004024,ENSCAFG00000012431,ENSCAFG00000015700,ENSCAFG00000015769,ENSCAFG00000005561,ENSCAFG00000011740,ENSCAFG00000000788,…	RAB3B|CHRNA2|STXBP5L|ABCA7|NCKAP1L|NDFIP2|ATOX1|GPAT4|SCRN1|AP3B1|SLC29A1|CCDC34|PINK1|COPZ1|RINT1|SUMO1|STX18|SLC6A13|IPO5|PECAM1|PPARA|CSK|COMMD1|ERGIC3|CLCA4|LRRTM2|SLC25A47|SLC14A1|SLC39A4|PCTP|ADRA2A|COG3|USO1|TTYH2|SCARB1|RFTN2|ARL6IP5|-|SNX16|SHISA7|CHERP|CALCRL|TMED5|-|KCNK18|CPT1C|SRL|TRPV5|SNX4|DHX9|TNFRSF11A|-|SLC25A30|SLC34A1|SCYL1|PKD1|HSPB11|ASPSCR1|SCAMP1|UNC13B|LMAN1L|PRELID1|NXF1…
	GO:0016406	carnitine O-acyltransferase activity	molecular_function	0.013662	4	4448	6	17684	ENSCAFG00000000586,ENSCAFG00000001827,ENSCAFG00000003568,ENSCAFG00000019174	CPT1B|CROT|CPT1C|CPT2|
	GO:0005829	cytosol	cellular_component	0.013667	555	4448	2845	17684	ENSCAFG00000017614,ENSCAFG00000010984,ENSCAFG00000019652,ENSCAFG00000000352,ENSCAFG00000011376,ENSCAFG00000010003,ENSCAFG00000031110,ENSCAFG00000017110,ENSCAFG00000002766,ENSCAFG00000012565,ENSCAFG00000024427,ENSCAFG00000003405,ENSCAFG00000018018,ENSCAFG00000010528,ENSCAFG00000006821,ENSCAFG00000000732,ENSCAFG00000008618,ENSCAFG00000012683,ENSCAFG00000016835,ENSCAFG00000014603,ENSCAFG00000014696,…	GEMIN5|VTI1A|ARID3A|XPOT|AKAP13|MOB2|COA1|CORO1A|IGF2BP3|PSMD4|-|KLF11|-|DNM1L|PCBP2|TCP1|DSN1|TSTD1|GLMP|TRIM9|ALKBH8|URM1|S100A13|-|NCF4|PMVK|NUDT1|-|PLEKHA8|VRK1|MECP2|CDK16|MYOD1|CAPN1|STAT6|TUT7|IARS|ACAT2|ERRFI1|DNAJB4|DVL1|KYAT1|NUDC|DUSP8|EIF4EBP1|MAP3K12|SUDS3|PIP5K1A|CDKN1B|FANCG|WRAP53|MYH9|ULK3|FER|HEATR5A|USP34|ANXA11|ADA|GRHL1|TRUB2|PDXP|SDR9C7|PRMT1|RAB11FIP1|TXNRD2|NUPR1|RPL27|OSB…
	GO:0000289	nuclear-transcribed mRNA poly(A) tail shortening	biological_process	0.013784	8	4448	19	17684	ENSCAFG00000008426,ENSCAFG00000014940,ENSCAFG00000018795,ENSCAFG00000015461,ENSCAFG00000009450,ENSCAFG00000005224,ENSCAFG00000000740,ENSCAFG00000017140	CNOT1|SAMD4A|PARN|POLR2G|BTG2|TNRC6C|PNLDC1|TOB1|
	GO:0015810	aspartate transport	biological_process	0.013942	5	4448	9	17684	ENSCAFG00000008384,ENSCAFG00000018322,ENSCAFG00000018704,ENSCAFG00000006881,ENSCAFG00000002161	SLC38A7|LRRC8E|SLC1A3|SLC1A2|SLC25A13|
	GO:0043226	organelle	cellular_component	0.013954	1833	4448	9857	17684	ENSCAFG00000005951,ENSCAFG00000020239,ENSCAFG00000019543,ENSCAFG00000012192,ENSCAFG00000011273,ENSCAFG00000017769,ENSCAFG00000020407,ENSCAFG00000007011,ENSCAFG00000011540,ENSCAFG00000005878,ENSCAFG00000013800,ENSCAFG00000010963,ENSCAFG00000020352,ENSCAFG00000007627,ENSCAFG00000009970,ENSCAFG00000006108,ENSCAFG00000018726,ENSCAFG00000028595,ENSCAFG00000007887,ENSCAFG00000000847,ENSCAFG00000009809,…
	AFG00000016505,ENSCAFG00000008436,ENSCAFG00000029379,ENSCAFG00000010646,ENSCAFG00000013068,ENSCAFG00000009367,ENSCAFG00000029298,ENSCAFG00000018481,ENSCAFG00000012783,ENSCAFG00000005733,ENSCAFG00000010880,ENSCAFG00000017605,ENSCAFG00000007831,ENSCAFG00000002859,ENSCAFG00000006262,ENSCAFG00000009388,ENSCAFG00000013774,ENSCAFG00000001732,ENSCAFG00000020331,ENSCAFG00000000374,ENSCAFG00000018183,ENSC…	MCM8|SH3GLB1|SBNO2|WDTC1|SUN1|DNAH9|TERB1|TGS1|CCDC39|ANAPC11|FIS1|MRPS35|ACD|PLEKHF1|RBBP5|BAG4|BCORL1|-|MCCC2|FGFR1OP|PHACTR1|ACSL1|LMAN2L|-|AKAP11|TFAP4|-|UPF3B|TEFM|PGM1|SF3A1|GLYR1|B3GNT2|PCF11|ZDHHC18|LIMD1|PPP1R8|CGGBP1|ZEB2|STX11|PRKRA|ASH1L|ZNF34|ZNF771|PPIL1|RREB1|ATP6V1A|HNRNPF|SPARC|POLB|-|MRPL18|RPLP0|SMG5|METTL4|EMC7|UNC45A|XIRP1|ATF1|MAFG|AARS2|PRSS37|KATNB1|PFDN2|WNK4|TMX3|BLOC1S6…
	GO:0007229	integrin-mediated signaling pathway	biological_process	0.013999	22	4448	74	17684	ENSCAFG00000004820,ENSCAFG00000005917,ENSCAFG00000002154,ENSCAFG00000009736,ENSCAFG00000015155,ENSCAFG00000003372,ENSCAFG00000003615,ENSCAFG00000006491,ENSCAFG00000003776,ENSCAFG00000016603,ENSCAFG00000012070,ENSCAFG00000012477,ENSCAFG00000019720,ENSCAFG00000018423,ENSCAFG00000001315,ENSCAFG00000013006,ENSCAFG00000018590,ENSCAFG00000014609,ENSCAFG00000003821,ENSCAFG00000008670,ENSCAFG00000016987,…	ITGA9|FERMT1|TLN1|DMTN|TIMP1|ITGB1BP1|ZYX|ITGA5|NRP1|ITGAL|FGR|ITGB5|MADCAM1|ITGA2|CTNNA1|ITGA6|VAV1|FERMT3|ITGB1|PTK2B|ITGA3|ADAM15|
	GO:0004004	ATP-dependent RNA helicase activity	molecular_function	0.014006	12	4448	33	17684	ENSCAFG00000013205,ENSCAFG00000014556,ENSCAFG00000000427,ENSCAFG00000014251,ENSCAFG00000016505,ENSCAFG00000006952,ENSCAFG00000012912,ENSCAFG00000009029,ENSCAFG00000013791,ENSCAFG00000013839,ENSCAFG00000016632,ENSCAFG00000006710	DHX9|DHX8|DHX16|DDX3X|DHX15|DHX37|DHX32|DDX54|DDX21|SUPV3L1|EIF4A1|DHX29|
	GO:0060281	regulation of oocyte development	biological_process	0.014111	5	4448	9	17684	ENSCAFG00000007304,ENSCAFG00000003889,ENSCAFG00000011135,ENSCAFG00000002233,ENSCAFG00000002397	IGF1|WEE2|NPPC|NPR2|SHB|
	GO:0070127	tRNA aminoacylation for mitochondrial protein translation	biological_process	0.014124	4	4448	6	17684	ENSCAFG00000010496,ENSCAFG00000001989,ENSCAFG00000014522,ENSCAFG00000003086	YARS2|AARS2|DARS2|GARS|
	GO:0008519	ammonium transmembrane transporter activity	molecular_function	0.014157	4	4448	6	17684	ENSCAFG00000003102,ENSCAFG00000002141,ENSCAFG00000016811,ENSCAFG00000012832	AQP1|RHAG|RHBG|RHCE|
	GO:0035251	UDP-glucosyltransferase activity	molecular_function	0.014168	4	4448	6	17684	ENSCAFG00000005500,ENSCAFG00000004253,ENSCAFG00000025047,ENSCAFG00000003858	UGGT2|UGGT1|GYS2|GYS1|
	GO:0006971	hypotonic response	biological_process	0.014169	4	4448	6	17684	ENSCAFG00000011768,ENSCAFG00000009931,ENSCAFG00000010796,ENSCAFG00000007885	STK39|SLC12A5|TRPV4|SLC12A6|
	GO:0032050	clathrin heavy chain binding	molecular_function	0.014169	4	4448	6	17684	ENSCAFG00000000178,ENSCAFG00000002292,ENSCAFG00000016689,ENSCAFG00000019954	LRP1|CLTA|CLTB|GPR107|
	GO:0010960	magnesium ion homeostasis	biological_process	0.014277	5	4448	9	17684	ENSCAFG00000015230,ENSCAFG00000003658,ENSCAFG00000010180,ENSCAFG00000028577,ENSCAFG00000002404	TRPM7|KEL|SLC41A1|XK|CNNM4|
	GO:0051704	multi-organism process	biological_process	0.014282	187	4448	892	17684	ENSCAFG00000010438,ENSCAFG00000013205,ENSCAFG00000008761,ENSCAFG00000032057,ENSCAFG00000014749,ENSCAFG00000009003,ENSCAFG00000024263,ENSCAFG00000017132,ENSCAFG00000017172,ENSCAFG00000024010,ENSCAFG00000010730,ENSCAFG00000011940,ENSCAFG00000013418,ENSCAFG00000006821,ENSCAFG00000000732,ENSCAFG00000000558,ENSCAFG00000032358,ENSCAFG00000031280,ENSCAFG00000012200,ENSCAFG00000000075,ENSCAFG00000031248,…	IFIH1|DHX9|CX3CL1|-|ANXA7|DDX60|CLDN9|IL27|CHRNB2|TLR1|NFKB1|PARP9|NFKBIA|PCBP2|TCP1|ACR|-|KCNJ8|TRIM10|TNFRSF11A|FAM111A|BAD|-|IL10|TRIM26|CCDC88B|TP53|SRPK2|NUCKS1|RAB9A|MAPKAPK2|UNC13B|ARID1A|ERBIN|THOC7|SETD2|JAGN1|THRSP|NECTIN4|MECP2|OAS2|SLC29A1|FURIN|NEXN|LYZ|BAIAP2L1|GCH1|KYAT1|DVL1|SP1|SAMHD1|HCFC1|CLDN6|ASH1L|NOD1|S100A14|SHANK1|ADA|DDX41|THOC6|-|FER|CX3CR1|SH3PXD2B|TARBP2|SCARB1|GPATCH…
	GO:0005921	gap junction	cellular_component	0.014335	9	4448	25	17684	ENSCAFG00000003612,ENSCAFG00000003606,ENSCAFG00000000958,ENSCAFG00000013823,ENSCAFG00000003609,ENSCAFG00000016357,ENSCAFG00000003605,ENSCAFG00000008244,ENSCAFG00000014893	GJB5|GJB3|GJA1|SPECC1L|GJB4|DBN1|GJA4|GJD2|GJC3|
	GO:0046527	glucosyltransferase activity	molecular_function	0.014355	6	4448	12	17684	ENSCAFG00000005500,ENSCAFG00000013860,ENSCAFG00000004253,ENSCAFG00000025047,ENSCAFG00000004822,ENSCAFG00000003858	UGGT2|PLOD3|UGGT1|GYS2|ALG8|GYS1|
	GO:0051246	regulation of protein metabolic process	biological_process	0.014543	320	4448	1568	17684	ENSCAFG00000003867,ENSCAFG00000020147,ENSCAFG00000005965,ENSCAFG00000002572,ENSCAFG00000000230,ENSCAFG00000031371,ENSCAFG00000006553,ENSCAFG00000011373,ENSCAFG00000018788,ENSCAFG00000017484,ENSCAFG00000003844,ENSCAFG00000002818,ENSCAFG00000009480,ENSCAFG00000015155,ENSCAFG00000011582,ENSCAFG00000019669,ENSCAFG00000003323,ENSCAFG00000029553,ENSCAFG00000030931,ENSCAFG00000005401,ENSCAFG00000010263,…	BAX|MTF2|FOXO1|SBK2|MYB|PYGO2|TMF1|SUSD4|PLA2G10|CYFIP2|RUVBL2|ELP1|-|TIMP1|FXR1|ELANE|KIDINS220|-|LIF|GPD1L|PLA2G1B|EGF|ZFP36L1|ANKRD54|WARS|CAB39|HDAC2|AIDA|ADAR|GDF6|RAP2A|STRADA|FBXW7|STK11|CCNC|NMI|U2AF2|CD40LG|TMED10|HRC|TMTC3|PRKDC|CD276|CCAR2|CTCF|BRD7|CPEB2|LRP1|STK39|SFN|MAP2K4|IL11|DHX29|MAVS|PPP1R9B|ITGA5|GCN1|TIA1|TLR8|NKX3-1|C3|CNOT1|XRCC6|CD44|SIN3A|SHC1|TNRC6C|CD40|TAOK3|LATS1|ITM…
	GO:0051607	defense response to virus	biological_process	0.014546	34	4448	131	17684	ENSCAFG00000003594,ENSCAFG00000023107,ENSCAFG00000012066,ENSCAFG00000032469,ENSCAFG00000009471,ENSCAFG00000011698,ENSCAFG00000002733,ENSCAFG00000013392,ENSCAFG00000011948,ENSCAFG00000002998,ENSCAFG00000009994,ENSCAFG00000023556,ENSCAFG00000018010,ENSCAFG00000013774,ENSCAFG00000009800,ENSCAFG00000012265,ENSCAFG00000007151,ENSCAFG00000006874,ENSCAFG00000003154,ENSCAFG00000006157,ENSCAFG00000011265,…	IRF3|OAS2|ABCC9|DDIT4|SERINC3|TLR7|IL6|SETD2|DTX3L|ANKRD17|CD40|OAS1|SIN3A|MAP3K14|-|GPATCH3|-|TARBP2|NT5C3A|MAVS|PTPRC|KCNJ8|DDX41|PCBP2|PARP9|SAMHD1|TLR8|OAS3|IL27|EXOSC4|DDX60|TRIM44|IFIH1|RIOK3|
	GO:0002757	immune response-activating signal transduction	biological_process	0.014569	59	4448	247	17684	ENSCAFG00000011368,ENSCAFG00000007034,ENSCAFG00000002371,ENSCAFG00000001660,ENSCAFG00000031786,ENSCAFG00000013334,ENSCAFG00000028570,ENSCAFG00000012265,ENSCAFG00000000374,ENSCAFG00000002998,ENSCAFG00000011432,ENSCAFG00000007537,ENSCAFG00000012872,ENSCAFG00000012802,ENSCAFG00000005140,ENSCAFG00000029493,ENSCAFG00000007963,ENSCAFG00000024874,ENSCAFG00000008990,ENSCAFG00000004723,ENSCAFG00000019538,…	-|LYN|ZAP70|LRRC14|-|RELA|DUSP3|GPATCH3|IRAK3|ANKRD17|MAPKAPK2|ERBIN|CD28|CD3E|VHL|-|BLK|-|OTULIN|KCNN4|STK11|TLR7|SHB|ACOD1|RPS3|ITK|IFIH1|MAPKAPK3|RIOK3|-|-|PLCL2|TLR10|NCKAP1L|-|CD276|DDX60|TLR6|TLR1|BAX|RABGEF1|HAVCR2|LGR4|FLOT1|TLR8|CSK|NFKBIA|GPR33|
	GO:0016310	phosphorylation	biological_process	0.014591	320	4448	1568	17684	ENSCAFG00000018286,ENSCAFG00000029053,ENSCAFG00000002371,ENSCAFG00000013694,ENSCAFG00000001448,ENSCAFG00000007074,ENSCAFG00000008314,ENSCAFG00000014567,ENSCAFG00000009999,ENSCAFG00000018614,ENSCAFG00000003902,ENSCAFG00000024148,ENSCAFG00000007519,ENSCAFG00000012802,ENSCAFG00000000082,ENSCAFG00000005129,ENSCAFG00000016084,ENSCAFG00000014569,ENSCAFG00000016988,ENSCAFG00000013490,ENSCAFG00000012468,…	CSNK1A1|TRIB2|ZAP70|ADIPOQ|PIM1|IMPAD1|ELP3|PPP1R14B|DSTYK|PRKAA1|CDK19|HEXIM1|PPIP5K2|CD3E|CDK2|GHRL|-|PDCD10|GBA|FAM129A|OSM|NCK2|DGKH|CHKA|GSKIP|MMP9|TLR7|RPS6KA2|TBK1|SPAG9|NEK10|TLR6|RGS14|ROCK2|ECT2|BIRC5|TRIO|DMTN|AK5|CLN3|SH2D3A|ATXN7|CCNE2|DAB2IP|NEK9|CDK13|FGD2|-|LAX1|NPR2|IRAK3|PDXK|MAPK14|EPHB6|TRPM6|NIPSNAP2|TYK2|CLK4|MAP3K14|GTPBP4|IMPACT|CCNE1|VHL|CDKL2|MAP3K11|BLK|ERBB3|MCM7|ITK|C…
	GO:0030672	synaptic vesicle membrane	cellular_component	0.01465	14	4448	42	17684	ENSCAFG00000005287,ENSCAFG00000017045,ENSCAFG00000015805,ENSCAFG00000015146,ENSCAFG00000007983,ENSCAFG00000002030,ENSCAFG00000032395,ENSCAFG00000002393,ENSCAFG00000017533,ENSCAFG00000004020,ENSCAFG00000002292,ENSCAFG00000016689,ENSCAFG00000011950,ENSCAFG00000005766	SYNGR2|STX10|SYP|SYN1|MCTP1|UNC13B|SCAMP1|SEMA4C|SNAPIN|SYNGR4|CLTA|CLTB|SLC18A2|SYT1|
	GO:0005922	connexon complex	cellular_component	0.014707	7	4448	18	17684	ENSCAFG00000008244,ENSCAFG00000014893,ENSCAFG00000003605,ENSCAFG00000003609,ENSCAFG00000003606,ENSCAFG00000003612,ENSCAFG00000000958	GJD2|GJC3|GJA4|GJB4|GJB3|GJB5|GJA1|
	GO:0043094	cellular metabolic compound salvage	biological_process	0.014719	8	4448	19	17684	ENSCAFG00000009521,ENSCAFG00000031322,ENSCAFG00000009498,ENSCAFG00000007562,ENSCAFG00000008974,ENSCAFG00000004258,ENSCAFG00000001030,ENSCAFG00000013099	AMPD1|PDXK|ADA|AMPD3|ENOPH1|PRTFDC1|HDDC2|UCKL1|
	GO:0019899	enzyme binding	molecular_function	0.014774	306	4448	1486	17684	ENSCAFG00000018637,ENSCAFG00000005951,ENSCAFG00000009394,ENSCAFG00000018897,ENSCAFG00000003776,ENSCAFG00000012192,ENSCAFG00000003587,ENSCAFG00000019449,ENSCAFG00000006108,ENSCAFG00000020352,ENSCAFG00000018549,ENSCAFG00000001976,ENSCAFG00000014818,ENSCAFG00000000847,ENSCAFG00000003589,ENSCAFG00000001308,ENSCAFG00000012514,ENSCAFG00000009809,ENSCAFG00000031576,ENSCAFG00000005691,ENSCAFG00000003821,…	RICTOR|MCM8|PMS1|JUN|NRP1|WDTC1|TRAF1|SLC9A3R2|BAG4|ACD|MIER1|VCP|PPP3CB|FGFR1OP|PRMT1|EXOC4|TBC1D10A|PHACTR1|PARD6A|ANK1|ITGB1|TFAP4|RAB11FIP1|PPP1R18|ATP2B4|ATP5IF1|FER|WRAP53|PPP1R15A|PCF11|CIB1|-|PRKRA|GADD45A|ERRFI1|DVL1|-|GCH1|SMG5|POLB|PHLDB3|CSRNP2|TFPT|PIP5K1A|FURIN|CDKN1B|MAP3K12|SUDS3|STX17|MYOD1|FAF2|RPS3|ADAM10|TUBB|MAPKAPK5|AKAP12|PARN|IL6R|STAT6|NAE1|ATP1B2|CDK5R1|IARS|RND2|GPR37|R…
	GO:0032941	secretion by tissue	biological_process	0.014781	15	4448	46	17684	ENSCAFG00000007054,ENSCAFG00000002881,ENSCAFG00000003102,ENSCAFG00000009498,ENSCAFG00000015467,ENSCAFG00000005716,ENSCAFG00000017124,ENSCAFG00000011768,ENSCAFG00000016441,ENSCAFG00000004723,ENSCAFG00000003338,ENSCAFG00000023315,ENSCAFG00000009967,ENSCAFG00000007692,ENSCAFG00000005609	USF2|CSN2|AQP1|ADA|CHRM1|GPAT4|ZBTB7B|STK39|MED1|KCNN4|NR1H2|GHRHR|CHRM3|VAMP8|XDH|
	GO:0008630	intrinsic apoptotic signaling pathway in response to DNA damage	biological_process	0.014799	23	4448	81	17684	ENSCAFG00000006889,ENSCAFG00000005517,ENSCAFG00000009285,ENSCAFG00000006555,ENSCAFG00000003867,ENSCAFG00000014600,ENSCAFG00000015596,ENSCAFG00000014488,ENSCAFG00000013688,ENSCAFG00000029158,ENSCAFG00000031096,ENSCAFG00000012290,ENSCAFG00000018440,ENSCAFG00000017130,ENSCAFG00000003593,ENSCAFG00000016714,ENSCAFG00000002659,ENSCAFG00000032469,ENSCAFG00000011521,ENSCAFG00000030711,ENSCAFG00000007053,…	CD44|POLB|CCAR2|PRKDC|BAX|BRCA1|MAEL|BAD|USP28|ZNF385A|TMEM109|SFN|CRIP1|NUPR1|BCL2L12|TP53|MSH2|DDIT4|AEN|-|BCL2L1|RPS3|ATAD5|
	GO:0032559	adenyl ribonucleotide binding	molecular_function	0.014965	272	4448	1300	17684	ENSCAFG00000010481,ENSCAFG00000018775,ENSCAFG00000008253,ENSCAFG00000000385,ENSCAFG00000004733,ENSCAFG00000009999,ENSCAFG00000018614,ENSCAFG00000003902,ENSCAFG00000007519,ENSCAFG00000000082,ENSCAFG00000023556,ENSCAFG00000016084,ENSCAFG00000018286,ENSCAFG00000029053,ENSCAFG00000002371,ENSCAFG00000010496,ENSCAFG00000001448,ENSCAFG00000016826,ENSCAFG00000001627,ENSCAFG00000014638,ENSCAFG00000014153,…	YARS|LONP1|ACTA1|KATNA1|DGKH|DSTYK|PRKAA1|CDK19|PPIP5K2|CDK2|OAS1|-|CSNK1A1|TRIB2|ZAP70|YARS2|PIM1|CCT3|KIFC2|-|ATP13A1|NEK9|MCM5|UBA3|CDK13|EIF2B2|TRIO|AK5|BBS10|OAS3|ATAD3A|PYGL|ROCK2|RPS6KA2|TBK1|KIF15|CDC34|NEK10|ERBB3|MCM7|ITK|CHD7|DHX37|ABCB10|ATAD5|CHD1L|CDKL2|VHL|MAP3K11|BLK|EPHB6|TYK2|TRPM6|DNAJA3|CLK4|MAP3K14|ACTA2|SYN1|RHOBTB3|NPR2|IRAK3|-|PDXK|SLFN14|MAPK14|IRAK1|NSF|HNRNPU|CDKL1|AMHR…
	GO:0030449	regulation of complement activation	biological_process	0.01502	5	4448	9	17684	ENSCAFG00000028508,ENSCAFG00000024982,ENSCAFG00000018625,ENSCAFG00000011373,ENSCAFG00000025093	CD59|C4BPA|C3|SUSD4|C4BPB|
	GO:0042110	T cell activation	biological_process	0.015041	75	4448	324	17684	ENSCAFG00000002063,ENSCAFG00000014818,ENSCAFG00000004491,ENSCAFG00000003745,ENSCAFG00000019212,ENSCAFG00000010865,ENSCAFG00000018735,ENSCAFG00000024695,ENSCAFG00000028570,ENSCAFG00000015669,ENSCAFG00000031149,ENSCAFG00000007167,ENSCAFG00000016857,ENSCAFG00000017565,ENSCAFG00000003063,ENSCAFG00000007304,ENSCAFG00000002634,ENSCAFG00000031719,ENSCAFG00000002733,ENSCAFG00000018627,ENSCAFG00000006413,…	SIT1|PPP3CB|LCP1|EPHB6|DNAJA3|-|ELF4|TNFAIP8L2|DUSP3|ZMIZ1|LAX1|CHD7|SEMA4A|ITK|SLC46A2|IGF1|SOCS5|CD3D|IL6|TNFSF14|NCKAP1L|SATB1|CD276|PRKDC|HAVCR2|AP3B1|MAD1L1|EGR3|GPNMB|EFNB2|FANCD2|ITGAL|RAB29|MYH9|PTPRC|CD151|ADA|PRELID1|VAV1|-|CD28|CD3E|ZAP70|ZFP36L1|BAD|BMI1|ZBTB7B|-|CCDC88B|NKAP|STK11|LEPR|SHB|RPS3|ADORA2A|CD40LG|-|NCK2|STAT6|IL6R|CD3G|TNFSF9|IL27|MYB|ICAM1|BAX|TNFRSF13C|CORO1A|RAB27A|DD…
	GO:0006956	complement activation	biological_process	0.015065	15	4448	48	17684	ENSCAFG00000003591,ENSCAFG00000025093,ENSCAFG00000013838,ENSCAFG00000032358,ENSCAFG00000032057,ENSCAFG00000018608,ENSCAFG00000008395,ENSCAFG00000028508,ENSCAFG00000024982,ENSCAFG00000028817,ENSCAFG00000031786,ENSCAFG00000029493,ENSCAFG00000018625,ENSCAFG00000018448,ENSCAFG00000011373	C5|C4BPB|MASP1|-|-|C7|SCARA3|CD59|C4BPA|CFD|-|-|C3|-|SUSD4|
	GO:0006325	chromatin organization	biological_process	0.015111	128	4448	603	17684	ENSCAFG00000010944,ENSCAFG00000011935,ENSCAFG00000013739,ENSCAFG00000031205,ENSCAFG00000007167,ENSCAFG00000013334,ENSCAFG00000013678,ENSCAFG00000015005,ENSCAFG00000018695,ENSCAFG00000009335,ENSCAFG00000029078,ENSCAFG00000018010,ENSCAFG00000029759,ENSCAFG00000015835,ENSCAFG00000019830,ENSCAFG00000032128,ENSCAFG00000014601,ENSCAFG00000015646,ENSCAFG00000029451,ENSCAFG00000015809,ENSCAFG00000010144,…	CHD1L|EYA3|TET1|-|CHD7|RELA|MBIP|HP1BP3|NIPBL|ARID2|-|SIN3A|-|HNRNPU|WDR5|-|TAF6|TAF6L|-|MTA2|ELK4|TLK1|CTCF|KAT6B|-|KAT14|BRD7|SATB1|-|PBRM1|KMT5C|HDAC2|UBN1|-|-|MUM1|ELP3|BMI1|LOXL2|INO80C|SUPV3L1|PRKAA1|LIF|MYSM1|SMCHD1|CDK2|KDM1B|PRMT9|HR|SMARCB1|HIST3H2BB|JADE3|-|PYGO2|KMT2A|RUVBL2|MTA1|HIST3H2A|BRCA1|-|MTF2|ZNHIT1|MYB|TAF5L|RBBP5|MIER1|-|-|ITGB3BP|SKP1|H2AFY2|GRWD1|MOS|PRMT1|DTX3L|KAT6A|HMG…
	GO:0042494	detection of bacterial lipoprotein	biological_process	0.015221	3	4448	4	17684	ENSCAFG00000016172,ENSCAFG00000024010,ENSCAFG00000002573	TLR6|TLR1|SSC5D|
	GO:0030550	acetylcholine receptor inhibitor activity	molecular_function	0.015331	4	4448	7	17684	ENSCAFG00000001292,ENSCAFG00000024408,ENSCAFG00000031437,ENSCAFG00000001289	LY6H|-|-|LY6E|
	GO:0032212	positive regulation of telomere maintenance via telomerase	biological_process	0.01535	10	4448	26	17684	ENSCAFG00000010149,ENSCAFG00000008237,ENSCAFG00000008745,ENSCAFG00000031522,ENSCAFG00000001754,ENSCAFG00000020352,ENSCAFG00000018795,ENSCAFG00000008687,ENSCAFG00000000732,ENSCAFG00000016826	CCT6A|HMBOX1|MAPKAPK5|MAP2K7|POT1|ACD|PARN|CCT8|TCP1|CCT3|
	GO:0001103	RNA polymerase II repressing transcription factor binding	molecular_function	0.015382	11	4448	30	17684	ENSCAFG00000006929,ENSCAFG00000031800,ENSCAFG00000018549,ENSCAFG00000017894,ENSCAFG00000009127,ENSCAFG00000016665,ENSCAFG00000018010,ENSCAFG00000000788,ENSCAFG00000015809,ENSCAFG00000004049,ENSCAFG00000018428	MIER3|BBS10|MIER1|YY1|BBS2|GTF2A2|SIN3A|PPARA|MTA2|HDAC2|MTA1|
	GO:0045087	innate immune response	biological_process	0.01543	86	4448	385	17684	ENSCAFG00000006157,ENSCAFG00000019436,ENSCAFG00000004985,ENSCAFG00000028817,ENSCAFG00000008659,ENSCAFG00000010188,ENSCAFG00000023498,ENSCAFG00000032287,ENSCAFG00000016441,ENSCAFG00000008395,ENSCAFG00000017544,ENSCAFG00000014965,ENSCAFG00000011970,ENSCAFG00000000399,ENSCAFG00000006555,ENSCAFG00000032010,ENSCAFG00000010281,ENSCAFG00000001981,ENSCAFG00000018448,ENSCAFG00000017113,ENSCAFG00000009471,…	MAVS|IRAK1|ACTR3|CFD|SAMHD1|LGR4|TLR8|CCL22|MED1|SCARA3|S100A14|GCH1|PARP14|-|PRKDC|HAVCR2|MAPKAPK3|SLC29A1|-|DCST1|SERINC3|ZYX|IRF3|FGR|ACOD1|VHL|-|POLR3F|OTULIN|CDC37|SIN3A|-|XRCC6|ELF4|LYN|LRRC14|TRIM13|RELA|GPATCH3|CYBB|DDX3X|RNF135|CALCOCO2|IRAK3|-|PJA2|DAB2IP|TRIM10|PARP9|LYST|CCL25|FLOT1|NFKBIA|MASP1|TLR10|DDX60|TLR6|TLR1|ADAM15|CDC42EP2|IFIH1|CORO1A|RIOK3|RAB27A|-|CX3CL1|TBK1|TLR7|ADAR|FA…
	GO:0050778	positive regulation of immune response	biological_process	0.015554	84	4448	371	17684	ENSCAFG00000019436,ENSCAFG00000006157,ENSCAFG00000011265,ENSCAFG00000010186,ENSCAFG00000017945,ENSCAFG00000008395,ENSCAFG00000009498,ENSCAFG00000031222,ENSCAFG00000017544,ENSCAFG00000010188,ENSCAFG00000028817,ENSCAFG00000023498,ENSCAFG00000018625,ENSCAFG00000006555,ENSCAFG00000032010,ENSCAFG00000010773,ENSCAFG00000006413,ENSCAFG00000017820,ENSCAFG00000000399,ENSCAFG00000001138,ENSCAFG00000018608,…	IRAK1|MAVS|PTPRC|RAB29|CSK|SCARA3|ADA|-|S100A14|LGR4|CFD|TLR8|C3|PRKDC|HAVCR2|RABGEF1|NCKAP1L|CD276|-|-|C7|PLCL2|MAPKAPK3|-|ITK|ACOD1|KCNN4|-|C4BPA|CD59|OTULIN|-|POLR3F|VHL|BLK|XRCC6|C5|SIN3A|GPATCH3|IRAK3|LRRC14|LYN|DUSP3|RELA|DAB2IP|PJA2|EIF2B2|-|PARK7|ELANE|NFKBIA|GPR33|NFAM1|FLOT1|TLR1|TLR6|BAX|TLR10|C4BPB|MASP1|DDX60|-|TBK1|TNFRSF13C|IFIH1|RIOK3|SUSD4|SHB|RPS3|TLR7|STK11|IL6R|ERBIN|CD3E|-|HE…
	GO:0006278	RNA-dependent DNA replication	biological_process	0.015568	18	4448	58	17684	ENSCAFG00000010149,ENSCAFG00000009938,ENSCAFG00000016839,ENSCAFG00000031522,ENSCAFG00000001754,ENSCAFG00000010483,ENSCAFG00000011503,ENSCAFG00000001981,ENSCAFG00000016826,ENSCAFG00000008237,ENSCAFG00000016722,ENSCAFG00000008745,ENSCAFG00000015835,ENSCAFG00000018795,ENSCAFG00000008687,ENSCAFG00000000732,ENSCAFG00000020352,ENSCAFG00000007975	CCT6A|TENT4B|SMG5|MAP2K7|POT1|STN1|GAR1|SLC29A1|CCT3|HMBOX1|WRAP53|MAPKAPK5|HNRNPU|PARN|CCT8|TCP1|ACD|TERF1|
	GO:0060341	regulation of cellular localization	biological_process	0.015833	158	4448	738	17684	ENSCAFG00000013800,ENSCAFG00000006421,ENSCAFG00000000005,ENSCAFG00000005917,ENSCAFG00000002733,ENSCAFG00000007032,ENSCAFG00000007935,ENSCAFG00000009989,ENSCAFG00000020239,ENSCAFG00000012070,ENSCAFG00000011842,ENSCAFG00000006176,ENSCAFG00000009595,ENSCAFG00000010840,ENSCAFG00000032458,ENSCAFG00000002834,ENSCAFG00000011948,ENSCAFG00000004491,ENSCAFG00000008219,ENSCAFG00000014818,ENSCAFG00000031576,…	FIS1|GAS6|PARD6G|FERMT1|IL6|FFAR1|TRPC1|BRSK2|SH3GLB1|FGR|SESN2|RAB11FIP1|PKD2|ADRA2A|ATP5IF1|-|DTX3L|LCP1|SCG5|PPP3CB|PARD6A|-|PREPL|CIB1|CSK|COMMD1|TOB1|RINT1|FER|IPO5|RBM26|B3GAT3|SLC29A1|DISP1|PINK1|LEPROTL1|PRSS37|ZNF205|RABGEF1|STXBP5L|RAB3B|SPP1|SETD2|CDK5R1|GLRA1|MYO18A|CDK16|FLCN|MYOM1|GHRHR|ITGB1BP1|IL10|ARRB1|BAD|USP50|XPO1|-|CPTP|CDCA5|REEP6|RAB9A|DNAJC1|UNC13B|PARK7|NFKBIA|PKD1|DNM1L…
	GO:0097190	apoptotic signaling pathway	biological_process	0.015837	95	4448	424	17684	ENSCAFG00000012872,ENSCAFG00000012802,ENSCAFG00000016443,ENSCAFG00000002825,ENSCAFG00000031096,ENSCAFG00000003593,ENSCAFG00000016714,ENSCAFG00000014488,ENSCAFG00000004164,ENSCAFG00000015596,ENSCAFG00000018469,ENSCAFG00000005402,ENSCAFG00000019538,ENSCAFG00000009905,ENSCAFG00000032469,ENSCAFG00000017735,ENSCAFG00000007606,ENSCAFG00000012746,ENSCAFG00000015398,ENSCAFG00000002099,ENSCAFG00000013828,…	CD28|CD3E|PRELID1|GSDME|TMEM109|BCL2L12|TP53|BAD|BMI1|MAEL|FLCN|RPS3|STK11|MMP9|DDIT4|GSKIP|URI1|DEDD|VDAC2|NCK2|ADORA2A|BAX|BRCA1|ICAM1|HMOX1|LMNA|TXNDC12|PDK2|CX3CL1|CTNNA1|PIDD1|CTH|USP28|SRGN|DAB2IP|DDX5|TNFRSF12A|PARK7|DNM1L|IFI6|CD44|MSH2|ZNF385A|DDX3X|ITGA6|CRIP1|TFAP4|NUPR1|ITM2C|RELA|GRINA|CREB3|ATP5IF1|SH3GLB1|AEN|BRSK2|ERBB3|BDKRB2|TRAF1|NRP1|SERINC3|DEPTOR|ARL6IP5|FIS1|ATAD5|PLEKHF1|I…
	GO:0031080	nuclear pore outer ring	cellular_component	0.01585	5	4448	9	17684	ENSCAFG00000000390,ENSCAFG00000012151,ENSCAFG00000015937,ENSCAFG00000005118,ENSCAFG00000000417	NUP43|NUP133|AHCTF1|SEC13|NUP107|
	GO:0030554	adenyl nucleotide binding	molecular_function	0.015925	273	4448	1307	17684	ENSCAFG00000013099,ENSCAFG00000010711,ENSCAFG00000000595,ENSCAFG00000012554,ENSCAFG00000001989,ENSCAFG00000014776,ENSCAFG00000017201,ENSCAFG00000006918,ENSCAFG00000017957,ENSCAFG00000007431,ENSCAFG00000001630,ENSCAFG00000024197,ENSCAFG00000032388,ENSCAFG00000016304,ENSCAFG00000015230,ENSCAFG00000001010,ENSCAFG00000015654,ENSCAFG00000013458,ENSCAFG00000007046,ENSCAFG00000000125,ENSCAFG00000002058,…	UCKL1|ATP6V1A|-|PIP5K1A|AARS2|WNK4|ABCC3|MAP3K12|ULK3|FER|MYH9|NLRP8|DCAKD|DDX41|TRPM7|PPP2CA|PAPSS2|ATP13A3|MOS|NARS|TESK1|STK17A|BRIP1|ATP2B4|PIK3C3|MCM8|ATP8B2|ABCC9|DNAH9|PMS1|PRPF4B|VCP|MYLK2|TAOK1|DDX60|SBK3|OLA1|PANK2|IFIH1|-|DDX5|-|TCP1|AK7|PDE4A|PMVK|ATP9B|DDX19A|SRPK2|VRK1|COQ10B|CDK16|MAPKAPK5|CCT8|IARS|ABCB11|ATP8B1|RECQL4|-|MYO18A|VWA8|PRKDC|TRPM4|DDX21|-|STK39|ACOT12|-|MAP2K4|DHX29|…
	GO:0050857	positive regulation of antigen receptor-mediated signaling pathway	biological_process	0.016094	8	4448	19	17684	ENSCAFG00000010186,ENSCAFG00000011265,ENSCAFG00000005402,ENSCAFG00000004723,ENSCAFG00000000975,ENSCAFG00000009498,ENSCAFG00000013334,ENSCAFG00000007034	RAB29|PTPRC|RPS3|KCNN4|NFAM1|ADA|RELA|LYN|
	GO:0031201	SNARE complex	cellular_component	0.016096	14	4448	43	17684	ENSCAFG00000000322,ENSCAFG00000029868,ENSCAFG00000015540,ENSCAFG00000018741,ENSCAFG00000012654,ENSCAFG00000010984,ENSCAFG00000015700,ENSCAFG00000006694,ENSCAFG00000017956,ENSCAFG00000017981,ENSCAFG00000007692,ENSCAFG00000017045,ENSCAFG00000011430,ENSCAFG00000002539	STX11|-|STX5|NAPG|SNX4|VTI1A|STX18|STX2|CPLX3|SCAMP5|VAMP8|STX10|STXBP5L|STX17|
	GO:0015174	basic amino acid transmembrane transporter activity	molecular_function	0.016227	7	4448	17	17684	ENSCAFG00000006660,ENSCAFG00000016278,ENSCAFG00000016289,ENSCAFG00000030764,ENSCAFG00000024414,ENSCAFG00000008384,ENSCAFG00000025484	SLC7A1|-|-|SLC25A29|-|SLC38A7|-|
	GO:0036344	platelet morphogenesis	biological_process	0.016239	7	4448	16	17684	ENSCAFG00000012099,ENSCAFG00000029158,ENSCAFG00000001630,ENSCAFG00000004032,ENSCAFG00000015524,ENSCAFG00000013517,ENSCAFG00000016534	CIB1|ZNF385A|MYH9|TAL1|WDR1|NBEAL2|ACTN1|
	GO:0005737	cytoplasm	cellular_component	0.016362	1525	4448	8146	17684	ENSCAFG00000003409,ENSCAFG00000016594,ENSCAFG00000029464,ENSCAFG00000004264,ENSCAFG00000029052,ENSCAFG00000008929,ENSCAFG00000016172,ENSCAFG00000016685,ENSCAFG00000032295,ENSCAFG00000013662,ENSCAFG00000019256,ENSCAFG00000029215,ENSCAFG00000013838,ENSCAFG00000001711,ENSCAFG00000014410,ENSCAFG00000011170,ENSCAFG00000009736,ENSCAFG00000005302,ENSCAFG00000015388,ENSCAFG00000009408,ENSCAFG00000023631,…	RRM2|-|CDC34|ENKUR|RAB6B|OAS3|TLR6|FXR2|-|CDC42EP2|ATAD3A|TXNDC12|MASP1|HMOX1|CHST3|DIS3L2|DMTN|BIRC5|SAMD8|CCNE2|ZBTB33|STX10|VBP1|CDK13|USP10|DPF2|DCAF7|MAPKAP1|TMOD4|CDS1|DIP2B|YOD1|MBNL1|OSBPL11|ST8SIA1|OSBPL1A|PIM1|CDK19|DSTYK|PPIP5K2|HEXIM1|-|CENPI|GHRL|PRR13|FAM129A|TSPO|HECW1|YARS|DNA2|FAU|ZDHHC6|SERPINI1|GLE1|WASF2|KIF17|NGRN|C7H1orf116|RANBP1|LRRC45|-|RMND1|ELK4|MCAT|CRIP2|-|WDR34|NDUFB…
	GO:0019908	nuclear cyclin-dependent protein kinase holoenzyme complex	cellular_component	0.016441	3	4448	4	17684	ENSCAFG00000012873,ENSCAFG00000018375,ENSCAFG00000029250	BCCIP|CDK5R1|CDK13|
	GO:0038066	p38MAPK cascade	biological_process	0.016627	11	4448	31	17684	ENSCAFG00000011432,ENSCAFG00000005609,ENSCAFG00000007425,ENSCAFG00000020290,ENSCAFG00000009445,ENSCAFG00000016497,ENSCAFG00000001378,ENSCAFG00000029474,ENSCAFG00000016265,ENSCAFG00000012934,ENSCAFG00000006370	MAPKAPK2|XDH|PJA2|DAB2IP|GDF6|ZFP36L1|MAPK14|GADD45A|RELL1|MAP3K3|HGF|
	GO:0006275	regulation of DNA replication	biological_process	0.016635	30	4448	110	17684	ENSCAFG00000018795,ENSCAFG00000018481,ENSCAFG00000000732,ENSCAFG00000008687,ENSCAFG00000019651,ENSCAFG00000015835,ENSCAFG00000023182,ENSCAFG00000020352,ENSCAFG00000007975,ENSCAFG00000001569,ENSCAFG00000011961,ENSCAFG00000008141,ENSCAFG00000017252,ENSCAFG00000013710,ENSCAFG00000008237,ENSCAFG00000009751,ENSCAFG00000008378,ENSCAFG00000008745,ENSCAFG00000010168,ENSCAFG00000002659,ENSCAFG00000013205,…	PARN|ATAD5|TCP1|CCT8|WDR18|HNRNPU|MCIDAS|ACD|TERF1|RECQL4|TICRR|FBXW7|ATRX|DNA2|HMBOX1|-|ESCO2|MAPKAPK5|NUCKS1|MSH2|DHX9|CCT3|TENT4B|CCT6A|MAP2K7|CDK2|POT1|ANKRD17|STN1|GTPBP4|
	GO:0034470	ncRNA processing	biological_process	0.016651	70	4448	307	17684	ENSCAFG00000020291,ENSCAFG00000005969,ENSCAFG00000014591,ENSCAFG00000009380,ENSCAFG00000002818,ENSCAFG00000018762,ENSCAFG00000010621,ENSCAFG00000019291,ENSCAFG00000018201,ENSCAFG00000002399,ENSCAFG00000008263,ENSCAFG00000019430,ENSCAFG00000011170,ENSCAFG00000004851,ENSCAFG00000023618,ENSCAFG00000004035,ENSCAFG00000010867,ENSCAFG00000000779,ENSCAFG00000014696,ENSCAFG00000018430,ENSCAFG00000009938,…	-|TRMT6|TRPT1|OSGEPL1|ELP1|DUS3L|RRP1B|PUSL1|RIOK3|-|INTS9|TBL3|DIS3L2|INTS4|URM1|PUS7|-|TRMU|ALKBH8|-|TENT4B|SBDS|ELP3|RRP7|INTS2|POP4|MRPS11|INTS5|-|WDR12|TUT7|MRM2|C1D|PARN|WDR18|WDR74|EXOSC4|-|THUMPD2|RPF1|AARS2|DGCR8|-|RPF2|INTS8|TARBP2|DUS1L|PRKRA|R
	GO:0019538	protein metabolic process	biological_process	0.016659	852	4448	4471	17684	ENSCAFG00000015300,ENSCAFG00000005830,ENSCAFG00000019264,ENSCAFG00000003246,ENSCAFG00000013552,ENSCAFG00000019424,ENSCAFG00000006175,ENSCAFG00000032358,ENSCAFG00000013730,ENSCAFG00000009331,ENSCAFG00000008772,ENSCAFG00000000075,ENSCAFG00000003383,ENSCAFG00000016411,ENSCAFG00000001005,ENSCAFG00000013205,ENSCAFG00000006917,ENSCAFG00000029379,ENSCAFG00000008436,ENSCAFG00000016967,ENSCAFG00000005072,…	SPPL2A|ASPSCR1|CCNL2|ALAD|SCYL1|PKD1|CDC25B|-|TMPRSS5|DPY19L4|FAM192A|TNFRSF11A|ADAM17|CDK12|TNFRSF13C|DHX9|MAP3K1|UBE2S|ERICH6|PDK2|FBXL3|NFKB1|RNF151|ADAM15|-|NCEH1|ACP4|ZFYVE28|ITGB1BP1|CLK2|MRPS11|PAIP2B|DESI2|ATRX|PSMB4|-|ZDHHC23|-|-|PRMT2|BAD|PMM1|FAP|LIPG|ZBTB7B|EMC4|TTLL12|RGMA|DPH5|ATAT1|WDR45|CCT6A|CD28|HCFC1|-|CSK|COMMD1|MAP3K3|PECAM1|BCCIP|RPS6KC1|-|GPNMB|SUMO1|-|GPRC5D|EDEM3|SLC29A1|…
	GO:0034458	3'-5' RNA helicase activity	molecular_function	0.016985	8	4448	19	17684	ENSCAFG00000016505,ENSCAFG00000014556,ENSCAFG00000013205,ENSCAFG00000000427,ENSCAFG00000013839,ENSCAFG00000006710,ENSCAFG00000012912,ENSCAFG00000006952	DHX15|DHX8|DHX9|DHX16|SUPV3L1|DHX29|DHX32|DHX37|
	GO:0004386	helicase activity	molecular_function	0.017046	24	4448	83	17684	ENSCAFG00000014251,ENSCAFG00000016505,ENSCAFG00000017737,ENSCAFG00000013205,ENSCAFG00000003844,ENSCAFG00000013776,ENSCAFG00000001043,ENSCAFG00000013839,ENSCAFG00000000378,ENSCAFG00000009029,ENSCAFG00000013791,ENSCAFG00000012221,ENSCAFG00000010944,ENSCAFG00000014556,ENSCAFG00000001569,ENSCAFG00000000427,ENSCAFG00000016632,ENSCAFG00000013710,ENSCAFG00000001709,ENSCAFG00000006710,ENSCAFG00000014748,…	DDX3X|DHX15|BRIP1|DHX9|RUVBL2|DDX50|XRCC6|SUPV3L1|HELB|DDX54|DDX21|RECQL|CHD1L|DHX8|RECQL4|DHX16|EIF4A1|DNA2|MCM5|DHX29|MCM7|DHX37|DHX32|DDX5|
	GO:0003906	DNA-(apurinic or apyrimidinic site) lyase activity	molecular_function	0.017123	6	4448	13	17684	ENSCAFG00000006603,ENSCAFG00000001211,ENSCAFG00000019439,ENSCAFG00000005402,ENSCAFG00000008392,ENSCAFG00000018001	SMUG1|HMGA1|NTHL1|RPS3|NEIL3|NEIL1|
	GO:0043229	intracellular organelle	cellular_component	0.017246	1824	4448	9820	17684	ENSCAFG00000032137,ENSCAFG00000001624,ENSCAFG00000020315,ENSCAFG00000017884,ENSCAFG00000019044,ENSCAFG00000002161,ENSCAFG00000028904,ENSCAFG00000015782,ENSCAFG00000002025,ENSCAFG00000004035,ENSCAFG00000018286,ENSCAFG00000010496,ENSCAFG00000016826,ENSCAFG00000006603,ENSCAFG00000001516,ENSCAFG00000016811,ENSCAFG00000006809,ENSCAFG00000032469,ENSCAFG00000020373,ENSCAFG00000019438,ENSCAFG00000017862,…
	AFG00000015596,ENSCAFG00000017802,ENSCAFG00000006753,ENSCAFG00000001635,ENSCAFG00000019440,ENSCAFG00000010920,ENSCAFG00000000163,ENSCAFG00000008633,ENSCAFG00000018928,ENSCAFG00000019226,ENSCAFG00000019651,ENSCAFG00000032617,ENSCAFG00000012519,ENSCAFG00000018868,ENSCAFG00000028471,ENSCAFG00000007089,ENSCAFG00000017614,ENSCAFG00000006454,ENSCAFG00000017320,ENSCAFG00000019084,ENSCAFG00000030380,ENSC…	-|CYHR1|UOX|INO80C|-|SLC25A13|SLC35D1|RAB8A|GCC2|PUS7|CSNK1A1|YARS2|CCT3|SMUG1|TST|RHBG|NCOA4|DDIT4|USP33|TSC2|RPRD1A|CSTB|AP2B1|RAB7A|SAMD4A|SH2D5|CDC26|DEDD|AP1S1|KATNA1|USP8|-|PBRM1|NCK2|CEP192|NKX2-6|MAN2C1|BRCA1|-|RGS14|CSTA|RNF215|ROCK2|KMT2A|SPAG9|
	GO:0042095	interferon-gamma biosynthetic process	biological_process	0.017341	5	4448	10	17684	ENSCAFG00000017820,ENSCAFG00000011698,ENSCAFG00000023498,ENSCAFG00000001005,ENSCAFG00000017132	CD276|TLR7|TLR8|TNFRSF13C|IL27|
	GO:0006397	mRNA processing	biological_process	0.017544	77	4448	341	17684	ENSCAFG00000001038,ENSCAFG00000003595,ENSCAFG00000023283,ENSCAFG00000018803,ENSCAFG00000014863,ENSCAFG00000010826,ENSCAFG00000016438,ENSCAFG00000003341,ENSCAFG00000008426,ENSCAFG00000001428,ENSCAFG00000015567,ENSCAFG00000007667,ENSCAFG00000015835,ENSCAFG00000016304,ENSCAFG00000004609,ENSCAFG00000008327,ENSCAFG00000005242,ENSCAFG00000009450,ENSCAFG00000012559,ENSCAFG00000017140,ENSCAFG00000031151,…	-|-|-|SAFB|RBM10|SF3B1|PRPF19|TIA1|CNOT1|PPIL1|CSTF2T|USP39|HNRNPU|DDX41|PCF11|RBM39|RBM26|BTG2|SF3A1|TOB1|-|GEMIN8|SNRPF|-|ZCRB1|CPSF1|TNRC6C|DHX16|TXNL4A|LUC7L3|CPSF3|TUT1|-|SAFB2|SSU72|CWC22|DHX9|-|-|DAZAP1|CPSF6|CDC40|LUC7L2|GEMIN5|PRPF6|CPSF2|POLR2G|
	GO:0032210	regulation of telomere maintenance via telomerase	biological_process	0.017942	14	4448	42	17684	ENSCAFG00000007975,ENSCAFG00000016826,ENSCAFG00000000732,ENSCAFG00000018795,ENSCAFG00000008687,ENSCAFG00000015835,ENSCAFG00000020352,ENSCAFG00000031522,ENSCAFG00000001754,ENSCAFG00000008745,ENSCAFG00000010483,ENSCAFG00000008237,ENSCAFG00000009938,ENSCAFG00000010149	TERF1|CCT3|TCP1|PARN|CCT8|HNRNPU|ACD|MAP2K7|POT1|MAPKAPK5|STN1|HMBOX1|TENT4B|CCT6A|
	GO:0008186	RNA-dependent ATPase activity	molecular_function	0.018033	12	4448	34	17684	ENSCAFG00000014251,ENSCAFG00000016505,ENSCAFG00000014556,ENSCAFG00000013205,ENSCAFG00000000427,ENSCAFG00000016632,ENSCAFG00000013839,ENSCAFG00000006710,ENSCAFG00000006952,ENSCAFG00000009029,ENSCAFG00000012912,ENSCAFG00000013791	DDX3X|DHX15|DHX8|DHX9|DHX16|EIF4A1|SUPV3L1|DHX29|DHX37|DDX54|DHX32|DDX21|
	GO:0035065	regulation of histone acetylation	biological_process	0.018095	14	4448	43	17684	ENSCAFG00000018140,ENSCAFG00000003844,ENSCAFG00000031371,ENSCAFG00000012691,ENSCAFG00000005486,ENSCAFG00000005415,ENSCAFG00000009860,ENSCAFG00000020355,ENSCAFG00000018010,ENSCAFG00000030931,ENSCAFG00000031793,ENSCAFG00000014600,ENSCAFG00000019440,ENSCAFG00000018469	TADA2A|RUVBL2|PYGO2|KMT2A|SETD5|ARRB1|BRD7|CTCF|SIN3A|LIF|RPS6KA4|BRCA1|MECP2|FLCN|
	GO:2001243	negative regulation of intrinsic apoptotic signaling pathway	biological_process	0.018103	19	4448	65	17684	ENSCAFG00000007606,ENSCAFG00000019674,ENSCAFG00000018481,ENSCAFG00000015398,ENSCAFG00000007053,ENSCAFG00000009905,ENSCAFG00000029786,ENSCAFG00000014251,ENSCAFG00000029158,ENSCAFG00000003593,ENSCAFG00000001445,ENSCAFG00000015045,ENSCAFG00000002203,ENSCAFG00000013916,ENSCAFG00000008400,ENSCAFG00000009285,ENSCAFG00000006889,ENSCAFG00000029215,ENSCAFG00000032043	URI1|PARK7|ATAD5|VDAC2|BCL2L1|MMP9|BDKRB2|DDX3X|ZNF385A|BCL2L12|GRINA|PINK1|CREB3|SYVN1|TMBIM6|CCAR2|CD44|TXNDC12|-|
	GO:0004792	thiosulfate sulfurtransferase activity	molecular_function	0.01825	3	4448	4	17684	ENSCAFG00000001516,ENSCAFG00000001514,ENSCAFG00000030791	TST|MPST|TSTD3|
	GO:0042089	cytokine biosynthetic process	biological_process	0.018375	21	4448	75	17684	ENSCAFG00000000356,ENSCAFG00000029053,ENSCAFG00000001005,ENSCAFG00000013334,ENSCAFG00000024010,ENSCAFG00000010730,ENSCAFG00000012802,ENSCAFG00000012872,ENSCAFG00000017132,ENSCAFG00000017820,ENSCAFG00000011432,ENSCAFG00000005129,ENSCAFG00000019669,ENSCAFG00000003074,ENSCAFG00000003341,ENSCAFG00000023498,ENSCAFG00000005659,ENSCAFG00000031104,ENSCAFG00000003594,ENSCAFG00000011265,ENSCAFG00000011698	TBK1|TRIB2|TNFRSF13C|RELA|TLR1|NFKB1|CD3E|CD28|IL27|CD276|MAPKAPK2|GHRL|ELANE|NOD1|TIA1|TLR8|NMI|CX3CR1|IRF3|PTPRC|TLR7|
	GO:0043543	protein acylation	biological_process	0.018394	48	4448	196	17684	ENSCAFG00000002240,ENSCAFG00000009066,ENSCAFG00000010750,ENSCAFG00000019440,ENSCAFG00000018469,ENSCAFG00000008378,ENSCAFG00000010960,ENSCAFG00000000428,ENSCAFG00000013869,ENSCAFG00000012124,ENSCAFG00000017127,ENSCAFG00000005733,ENSCAFG00000018614,ENSCAFG00000030931,ENSCAFG00000019415,ENSCAFG00000000414,ENSCAFG00000018010,ENSCAFG00000005632,ENSCAFG00000017130,ENSCAFG00000005415,ENSCAFG00000013678,…	HINT2|MYOD1|ZDHHC23|MECP2|FLCN|ESCO2|ZDHHC6|YEATS4|NMT1|TAF5L|SGF29|GOLGA7|PRKAA1|LIF|NAA10|ATAT1|SIN3A|KAT6A|NUPR1|ARRB1|MBIP|BMI1|ELP3|ZDHHC12|NAA16|TAF6L|JADE3|ZDHHC18|PARK7|MBOAT4|SETD5|HCFC1|WDR5|MCRS1|ZDHHC8|RPS6KA4|BRCA1|TAOK1|POLE3|BRD7|MBD3|KAT14|KAT6B|CTCF|KMT2A|PYGO2|TADA2A|RUVBL2|
	GO:0032039	integrator complex	cellular_component	0.018499	7	4448	16	17684	ENSCAFG00000008263,ENSCAFG00000004851,ENSCAFG00000018695,ENSCAFG00000015724,ENSCAFG00000009387,ENSCAFG00000019287,ENSCAFG00000017724	INTS9|INTS4|NIPBL|INTS5|INTS8|INTS11|INTS2|
	GO:0006337	nucleosome disassembly	biological_process	0.018635	6	4448	13	17684	ENSCAFG00000009084,ENSCAFG00000014105,ENSCAFG00000004009,ENSCAFG00000024329,ENSCAFG00000012314,ENSCAFG00000009335	PBRM1|SMARCB1|GRWD1|HIST3H2A|ARID1A|ARID2|
	GO:0032986	protein-DNA complex disassembly	biological_process	0.018635	6	4448	13	17684	ENSCAFG00000009335,ENSCAFG00000012314,ENSCAFG00000024329,ENSCAFG00000004009,ENSCAFG00000014105,ENSCAFG00000009084	ARID2|ARID1A|HIST3H2A|GRWD1|SMARCB1|PBRM1|
	GO:0046983	protein dimerization activity	molecular_function	0.018784	199	4448	967	17684	ENSCAFG00000003090,ENSCAFG00000010156,ENSCAFG00000031949,ENSCAFG00000013850,ENSCAFG00000003074,ENSCAFG00000029474,ENSCAFG00000009578,ENSCAFG00000003394,ENSCAFG00000015428,ENSCAFG00000006950,ENSCAFG00000006874,ENSCAFG00000001630,ENSCAFG00000014303,ENSCAFG00000011740,ENSCAFG00000007928,ENSCAFG00000004092,ENSCAFG00000001013,ENSCAFG00000008657,ENSCAFG00000007054,ENSCAFG00000032723,ENSCAFG00000014489,…	COMMD1|SUMF2|PDXP|PRKRA|NOD1|GADD45A|ZBED6|GRHL1|PRMT8|SP1|TARBP2|MYH9|ATIC|PECAM1|ATF1|MTMR2|SREBF2|KATNB1|USF2|H2AFV|MICU1|SLC29A1|MAP3K12|MAFG|XDH|VEGFB|TAL1|GCH1|EXT2|CD3D|ADIPOR1|MXD4|TAF13|STK26|ALX4|JUN|-|-|BDKRB2|TFAP4|HPSE|CYBB|ADRA2A|CDH22|H2AFY2|S100A5|PKD2|BHLHA15|PPP3CB|USF1|S100A6|FGFR1OP|CDA|GABPB1|ITGB1|S100A16|DNM1L|RALGAPB|PARK7|SPPL2A|FLOT1|-|CTNNA1|PDK2|NR0B2|CORO1A|-|NFKB1|TL…
	GO:0003730	mRNA 3'-UTR binding	molecular_function	0.01886	18	4448	60	17684	ENSCAFG00000001051,ENSCAFG00000002766,ENSCAFG00000003081,ENSCAFG00000016497,ENSCAFG00000029158,ENSCAFG00000016714,ENSCAFG00000019528,ENSCAFG00000015372,ENSCAFG00000001600,ENSCAFG00000025045,ENSCAFG00000017614,ENSCAFG00000016685,ENSCAFG00000018865,ENSCAFG00000015835,ENSCAFG00000011582,ENSCAFG00000012389,ENSCAFG00000015822,ENSCAFG00000011713	CSDC2|IGF2BP3|PABPC4|ZFP36L1|ZNF385A|TP53|DAZAP1|CPEB2|CPSF1|HNRNPD|GEMIN5|FXR2|RSL1D1|HNRNPU|FXR1|ANGEL2|TUT1|DDX5|
	GO:0032481	positive regulation of type I interferon production	biological_process	0.018875	11	4448	31	17684	ENSCAFG00000019436,ENSCAFG00000006157,ENSCAFG00000003594,ENSCAFG00000018201,ENSCAFG00000000444,ENSCAFG00000005420,ENSCAFG00000013205,ENSCAFG00000010438,ENSCAFG00000000356,ENSCAFG00000013392,ENSCAFG00000018462	IRAK1|MAVS|IRF3|RIOK3|FLOT1|POLR3F|DHX9|IFIH1|TBK1|SETD2|RNF135|
	GO:0033344	cholesterol efflux	biological_process	0.019209	12	4448	36	17684	ENSCAFG00000003338,ENSCAFG00000019617,ENSCAFG00000006968,ENSCAFG00000014278,ENSCAFG00000013694,ENSCAFG00000009638,ENSCAFG00000018788,ENSCAFG00000011532,ENSCAFG00000007085,ENSCAFG00000001013,ENSCAFG00000013418,ENSCAFG00000018183	NR1H2|ABCA7|SCARB1|ABCA12|ADIPOQ|ABCG2|PLA2G10|EGF|SOAT2|SREBF2|NFKBIA|NPC1|
	GO:0071316	cellular response to nicotine	biological_process	0.019381	3	4448	4	17684	ENSCAFG00000010730,ENSCAFG00000014488,ENSCAFG00000013334	NFKB1|BAD|RELA|
	GO:0045351	type I interferon biosynthetic process	biological_process	0.019513	5	4448	10	17684	ENSCAFG00000003594,ENSCAFG00000000356,ENSCAFG00000005659,ENSCAFG00000023498,ENSCAFG00000011698	IRF3|TBK1|NMI|TLR8|TLR7|
	GO:0043376	regulation of CD8-positive, alpha-beta T cell differentiation	biological_process	0.019589	3	4448	4	17684	ENSCAFG00000006413,ENSCAFG00000017124,ENSCAFG00000020389	NCKAP1L|ZBTB7B|CBFB|
	GO:0009615	response to virus	biological_process	0.019753	43	4448	176	17684	ENSCAFG00000006874,ENSCAFG00000006157,ENSCAFG00000003154,ENSCAFG00000011265,ENSCAFG00000007053,ENSCAFG00000031280,ENSCAFG00000016304,ENSCAFG00000006821,ENSCAFG00000011940,ENSCAFG00000008659,ENSCAFG00000023498,ENSCAFG00000008929,ENSCAFG00000017132,ENSCAFG00000013791,ENSCAFG00000009003,ENSCAFG00000001521,ENSCAFG00000006848,ENSCAFG00000010438,ENSCAFG00000018201,ENSCAFG00000003594,ENSCAFG00000006051,…	TARBP2|MAVS|NT5C3A|PTPRC|BCL2L1|KCNJ8|DDX41|PCBP2|PARP9|SAMHD1|TLR8|OAS3|IL27|DDX21|DDX60|EXOSC4|TRIM44|IFIH1|RIOK3|IRF3|EIF2AK2|OAS2|ABCC9|DDIT4|SERINC3|TLR7|IL6|AP1S1|SETD2|URI1|DTX3L|ANKRD17|OAS1|CD40|MAP3K14|SIN3A|ACTA2|HMGA1|-|GPATCH3|DDX3X|-|BAD|
	GO:0030055	cell-substrate junction	cellular_component	0.019756	33	4448	124	17684	ENSCAFG00000010547,ENSCAFG00000005917,ENSCAFG00000002154,ENSCAFG00000014724,ENSCAFG00000003776,ENSCAFG00000012298,ENSCAFG00000020373,ENSCAFG00000003615,ENSCAFG00000000442,ENSCAFG00000013006,ENSCAFG00000009371,ENSCAFG00000018423,ENSCAFG00000001433,ENSCAFG00000010241,ENSCAFG00000007105,ENSCAFG00000007537,ENSCAFG00000004491,ENSCAFG00000000414,ENSCAFG00000003821,ENSCAFG00000008270,ENSCAFG00000025256,…	COL17A1|FERMT1|TLN1|FLRT1|NRP1|FES|USP33|ZYX|MDC1|ITGA6|SORBS3|ITGA2|PLEC|PXN|TNS2|ERBIN|LCP1|ATAT1|ITGB1|SORBS1|FOCAD|MYH9|ITGB5|PTPRC|KLF11|ACTN1|ABCB4|ITGA5|LIMD1|XIRP1|NRAP|MTF2|PTK2B|
	GO:0033605	positive regulation of catecholamine secretion	biological_process	0.01981	3	4448	4	17684	ENSCAFG00000017172,ENSCAFG00000031950,ENSCAFG00000015045	CHRNB2|CARTPT|PINK1|
	GO:0032722	positive regulation of chemokine production	biological_process	0.019814	10	4448	28	17684	ENSCAFG00000017184,ENSCAFG00000010796,ENSCAFG00000002733,ENSCAFG00000007029,ENSCAFG00000013694,ENSCAFG00000006157,ENSCAFG00000003591,ENSCAFG00000006051,ENSCAFG00000032010,ENSCAFG00000011698	IL6R|TRPV4|IL6|-|ADIPOQ|MAVS|C5|EIF2AK2|HAVCR2|TLR7|
	GO:0017076	purine nucleotide binding	molecular_function	0.019856	341	4448	1683	17684	ENSCAFG00000017996,ENSCAFG00000023709,ENSCAFG00000011550,ENSCAFG00000020390,ENSCAFG00000017129,ENSCAFG00000015045,ENSCAFG00000001981,ENSCAFG00000019617,ENSCAFG00000000926,ENSCAFG00000018419,ENSCAFG00000003790,ENSCAFG00000001382,ENSCAFG00000031522,ENSCAFG00000010931,ENSCAFG00000009233,ENSCAFG00000012934,ENSCAFG00000017945,ENSCAFG00000000078,ENSCAFG00000004782,ENSCAFG00000008659,ENSCAFG00000003074,…	ACACA|-|PFKFB2|MSH4|FLAD1|PINK1|SLC29A1|ABCA7|TTLL1|SEPT6|RAB3B|MAPK13|MAP2K7|GTPBP6|GNAO1|MAP3K3|CSK|DGKA|GAB2|SAMHD1|NOD1|NUBPL|ACTR3|KIFC3|-|RPS6KC1|ABCB4|TTLL6|-|TYSND1|TTN|CKMT2|-|MYO5B|DDX54|ILF2|CDK20|TTLL9|NLRP9|ULK2|ARAF|HELQ|DHX16|-|CSNK1D|BMPR2|BRSK2|-|ATP2B2|STK26|EIF2AK2|FGR|PDK2|DHX15|UBE2S|ATL1|MAP3K1|DHX9|RPS6KA4|SRL|-|UBA1|DYRK3|-|RAB28|SCYL1|PKMYT1|CDK12|PRKD3|MYH14|MAP4K5|TP53|…
	GO:0046813	virion attachment, binding of host cell surface receptor	biological_process	0.019887	3	4448	4	17684	ENSCAFG00000013466,ENSCAFG00000006421,ENSCAFG00000031460	LRRC15|GAS6|ICAM1|
	GO:0006839	mitochondrial transport	biological_process	0.020146	30	4448	116	17684	ENSCAFG00000004664,ENSCAFG00000011415,ENSCAFG00000019940,ENSCAFG00000013800,ENSCAFG00000019226,ENSCAFG00000028857,ENSCAFG00000003893,ENSCAFG00000004531,ENSCAFG00000009114,ENSCAFG00000020239,ENSCAFG00000007053,ENSCAFG00000032714,ENSCAFG00000001516,ENSCAFG00000018443,ENSCAFG00000015425,ENSCAFG00000014488,ENSCAFG00000012966,ENSCAFG00000032458,ENSCAFG00000014489,ENSCAFG00000010865,ENSCAFG00000013808,…	DNAJC15|MCUB|SLC25A24|FIS1|PAM16|TOMM20L|AGK|SLC25A30|SLC25A37|SH3GLB1|BCL2L1|DNAJC19|TST|RHOT1|BHLHA15|BAD|STPG1|ATP5IF1|MICU1|-|KIF1BP|-|-|MRPL18|TOMM7|SLC25A13|TIMM44|ZNF205|BAX|CYC1|
	GO:1902236	negative regulation of intrinsic apoptotic signaling pathway in response to endoplasmic reticulum stress	biological_process	0.020244	6	4448	13	17684	ENSCAFG00000002203,ENSCAFG00000001445,ENSCAFG00000029215,ENSCAFG00000019674,ENSCAFG00000013916,ENSCAFG00000008400	CREB3|GRINA|TXNDC12|PARK7|SYVN1|TMBIM6|
	GO:0032715	negative regulation of interleukin-6 production	biological_process	0.020544	9	4448	24	17684	ENSCAFG00000032010,ENSCAFG00000006413,ENSCAFG00000011443,ENSCAFG00000000374,ENSCAFG00000006421,ENSCAFG00000005415,ENSCAFG00000006370,ENSCAFG00000002634,ENSCAFG00000016988	HAVCR2|NCKAP1L|IL10|IRAK3|GAS6|ARRB1|HGF|SOCS5|GBA|
	GO:0006787	porphyrin-containing compound catabolic process	biological_process	0.020624	3	4448	4	17684	ENSCAFG00000019207,ENSCAFG00000001711,ENSCAFG00000003476	HMOX2|HMOX1|BLVRA|
	GO:0042167	heme catabolic process	biological_process	0.020624	3	4448	4	17684	ENSCAFG00000003476,ENSCAFG00000019207,ENSCAFG00000001711	BLVRA|HMOX2|HMOX1|
	GO:0046149	pigment catabolic process	biological_process	0.020624	3	4448	4	17684	ENSCAFG00000003476,ENSCAFG00000001711,ENSCAFG00000019207	BLVRA|HMOX1|HMOX2|
	GO:0032555	purine ribonucleotide binding	molecular_function	0.020725	339	4448	1674	17684	ENSCAFG00000014595,ENSCAFG00000003549,ENSCAFG00000013445,ENSCAFG00000008929,ENSCAFG00000029052,ENSCAFG00000019256,ENSCAFG00000029464,ENSCAFG00000005667,ENSCAFG00000000828,ENSCAFG00000014112,ENSCAFG00000000356,ENSCAFG00000016998,ENSCAFG00000006540,ENSCAFG00000014638,ENSCAFG00000018755,ENSCAFG00000014153,ENSCAFG00000017028,ENSCAFG00000001709,ENSCAFG00000006548,ENSCAFG00000029250,ENSCAFG00000020380,…	PYGL|ROCK2|LSG1|OAS3|RAB6B|ATAD3A|CDC34|NEK10|RPS6KA2|KIF15|TBK1|EIF2B2|-|-|RAB33A|ATP13A1|NEK9|MCM5|UBA3|CDK13|AK5|TBCC|BBS10|TRIO|CDK2|OAS1|RAB35|RAB8A|-|PRKAA1|DSTYK|CDK19|PPIP5K2|-|ZAP70|YARS2|PIM1|CCT3|KIFC2|CSNK1A1|GNAT3|TRIB2|GNL3|YARS|LONP1|PDE11A|DGKH|RAB7A|ACTA1|KATNA1|-|MAP3K6|-|-|PTK2B|GARS|WNK2|TLK1|-|MAPKAPK3|EIF2AK3|KIF17|NSF|IRAK1|RAB29|AMHR2|GRK6|-|HNRNPU|CDKL1|BMS1|CLK4|ACTA2|MA…
	GO:0008380	RNA splicing	biological_process	0.020815	66	4448	290	17684	ENSCAFG00000007667,ENSCAFG00000015835,ENSCAFG00000016304,ENSCAFG00000003341,ENSCAFG00000001428,ENSCAFG00000012559,ENSCAFG00000024731,ENSCAFG00000031151,ENSCAFG00000003595,ENSCAFG00000001038,ENSCAFG00000007044,ENSCAFG00000008400,ENSCAFG00000009285,ENSCAFG00000014863,ENSCAFG00000010826,ENSCAFG00000016438,ENSCAFG00000003375,ENSCAFG00000000427,ENSCAFG00000000008,ENSCAFG00000017220,ENSCAFG00000024002,…	USP39|HNRNPU|DDX41|TIA1|PPIL1|SF3A1|RP9|-|-|-|HNRNPF|TMBIM6|CCAR2|RBM10|SF3B1|PRPF19|CPSF3|DHX16|TXNL4A|LUC7L3|-|RBM20|ESRP1|SNRPF|-|GEMIN8|ZCRB1|CLK4|ZNF638|-|PRPF6|CDK13|RBMX|DDX5|-|DAZAP1|CWC22|DHX9|RRP1B|-|CDC40|LUC7L2|GEMIN5|TRPT1|SCNM1|SRSF11|AHNAK|MBNL2|PRPF4|RSRC1|PRPF40B|SNRNP70|U2AF2|SREK1|DHX8|WTAP|MYOD1|CLK2|CDC5L|-|SRPK2|PRPF31|MBNL1|-|GPKOW|-|
	GO:0008327	methyl-CpG binding	molecular_function	0.020937	7	4448	17	17684	ENSCAFG00000016870,ENSCAFG00000019503,ENSCAFG00000016341,ENSCAFG00000018928,ENSCAFG00000023631,ENSCAFG00000019440,ENSCAFG00000003589	HOXB13|MBD3|ZBTB4|MBD1|ZBTB33|MECP2|PRMT1|
	GO:0036094	small molecule binding	molecular_function	0.021121	413	4448	2068	17684	ENSCAFG00000018928,ENSCAFG00000008687,ENSCAFG00000011980,ENSCAFG00000002340,ENSCAFG00000000123,ENSCAFG00000014610,ENSCAFG00000001569,ENSCAFG00000004764,ENSCAFG00000018868,ENSCAFG00000018611,ENSCAFG00000019440,ENSCAFG00000015003,ENSCAFG00000000443,ENSCAFG00000008745,ENSCAFG00000004057,ENSCAFG00000017802,ENSCAFG00000010890,ENSCAFG00000017165,ENSCAFG00000000012,ENSCAFG00000020137,ENSCAFG00000010528,…	MBD1|CCT8|ABCB11|IARS|ATP8B1|RND2|RECQL4|VWA8|MYO18A|-|MECP2|CDK16|TUBB|MAPKAPK5|SRPK2|VRK1|COQ10B|PMVK|ATP9B|DDX19A|DNM1L|TCP1|AK7|PARP9|TRPC7|PDE4A|-|RAN|DDX5|-|RAB2A|TRIM23|-|SBK3|OLA1|PANK2|DUS3L|IFIH1|ADAP2|MYLK2|TAOK1|DDX60|GTPBP1|IRGC|ARL10|PRPF4B|TRPC1|VCP|PIK3C3|MCM8|ATP8B2|DNAH9|ABCC9|PMS1|-|BRIP1|TXNRD2|ATP2B4|OSBPL10|RAB30|PRMT1|MOS|CDA|NARS|TESK1|STK17A|NT5C1A|DCAKD|DDX41|TRPM7|PAPSS…
	GO:0023019	signal transduction involved in regulation of gene expression	biological_process	0.021124	6	4448	14	17684	ENSCAFG00000008886,ENSCAFG00000002653,ENSCAFG00000030023,ENSCAFG00000009411,ENSCAFG00000017074,ENSCAFG00000017092	FGF5|EPCAM|MESP1|HNF4A|DAND5|TBX6|
	GO:0007589	body fluid secretion	biological_process	0.021195	15	4448	48	17684	ENSCAFG00000005609,ENSCAFG00000007692,ENSCAFG00000023315,ENSCAFG00000003338,ENSCAFG00000004723,ENSCAFG00000009967,ENSCAFG00000009498,ENSCAFG00000015467,ENSCAFG00000003102,ENSCAFG00000011768,ENSCAFG00000016441,ENSCAFG00000005716,ENSCAFG00000017124,ENSCAFG00000007054,ENSCAFG00000002881	XDH|VAMP8|GHRHR|NR1H2|KCNN4|CHRM3|ADA|CHRM1|AQP1|STK39|MED1|GPAT4|ZBTB7B|USF2|CSN2|
	GO:2000152	regulation of ubiquitin-specific protease activity	biological_process	0.021337	3	4448	4	17684	ENSCAFG00000001976,ENSCAFG00000015710,ENSCAFG00000019674	VCP|UBXN1|PARK7|
	GO:0006473	protein acetylation	biological_process	0.021481	40	4448	160	17684	ENSCAFG00000019415,ENSCAFG00000018010,ENSCAFG00000005632,ENSCAFG00000000414,ENSCAFG00000018614,ENSCAFG00000030931,ENSCAFG00000013678,ENSCAFG00000004164,ENSCAFG00000008314,ENSCAFG00000017130,ENSCAFG00000005415,ENSCAFG00000008378,ENSCAFG00000000428,ENSCAFG00000009066,ENSCAFG00000002240,ENSCAFG00000018469,ENSCAFG00000019440,ENSCAFG00000017127,ENSCAFG00000012124,ENSCAFG00000009860,ENSCAFG00000030380,…	NAA10|SIN3A|KAT6A|ATAT1|PRKAA1|LIF|MBIP|BMI1|ELP3|NUPR1|ARRB1|ESCO2|YEATS4|MYOD1|HINT2|FLCN|MECP2|SGF29|TAF5L|BRD7|POLE3|CTCF|KAT6B|KAT14|MBD3|RPS6KA4|TAOK1|BRCA1|RUVBL2|TADA2A|PYGO2|KMT2A|TAF6L|NAA16|JADE3|HCFC1|WDR5|MCRS1|SETD5|PARK7|
	GO:0016866	intramolecular transferase activity	molecular_function	0.021509	10	4448	28	17684	ENSCAFG00000004035,ENSCAFG00000005505,ENSCAFG00000016249,ENSCAFG00000020068,ENSCAFG00000001049,ENSCAFG00000002111,ENSCAFG00000019291,ENSCAFG00000018670,ENSCAFG00000029733,ENSCAFG00000002877	PUS7|PGM2L1|PGM2|TRUB2|PMM1|MUT|PUSL1|PGM1|RPUSD3|PGAM2|
	GO:0002224	toll-like receptor signaling pathway	biological_process	0.021516	21	4448	74	17684	ENSCAFG00000016175,ENSCAFG00000011432,ENSCAFG00000024010,ENSCAFG00000016172,ENSCAFG00000032010,ENSCAFG00000001660,ENSCAFG00000010281,ENSCAFG00000011368,ENSCAFG00000007034,ENSCAFG00000000374,ENSCAFG00000011698,ENSCAFG00000019436,ENSCAFG00000020290,ENSCAFG00000007425,ENSCAFG00000005070,ENSCAFG00000010188,ENSCAFG00000005140,ENSCAFG00000023498,ENSCAFG00000000444,ENSCAFG00000013418,ENSCAFG00000017544	TLR10|MAPKAPK2|TLR1|TLR6|HAVCR2|LRRC14|MAPKAPK3|-|LYN|IRAK3|TLR7|IRAK1|DAB2IP|PJA2|ACOD1|LGR4|VHL|TLR8|FLOT1|NFKBIA|S100A14|
	GO:0032202	telomere assembly	biological_process	0.021528	3	4448	4	17684	ENSCAFG00000001754,ENSCAFG00000020352,ENSCAFG00000016722	POT1|ACD|WRAP53|
	GO:0048188	Set1C/COMPASS complex	cellular_component	0.021644	6	4448	13	17684	ENSCAFG00000012689,ENSCAFG00000009970,ENSCAFG00000019830,ENSCAFG00000018892,ENSCAFG00000019428,ENSCAFG00000006146	USF1|RBBP5|WDR5|CXXC1|HCFC1|ASH2L|
	GO:0010876	lipid localization	biological_process	0.021678	62	4448	264	17684	ENSCAFG00000001013,ENSCAFG00000010452,ENSCAFG00000007085,ENSCAFG00000006553,ENSCAFG00000018788,ENSCAFG00000000009,ENSCAFG00000019617,ENSCAFG00000000586,ENSCAFG00000011462,ENSCAFG00000006126,ENSCAFG00000009569,ENSCAFG00000003568,ENSCAFG00000015048,ENSCAFG00000020063,ENSCAFG00000001827,ENSCAFG00000013801,ENSCAFG00000013418,ENSCAFG00000018625,ENSCAFG00000009107,ENSCAFG00000000075,ENSCAFG00000000079,…	SREBF2|KDM5B|SOAT2|TMF1|PLA2G10|PQLC1|ABCA7|CPT1B|CFI|STAR|SPP1|CPT1C|SLC27A2|SLC27A4|CROT|OSBPL6|NFKBIA|C3|NKX3-1|TNFRSF11A|RELCH|PPARA|ABCB4|-|PCTP|NPC1|APOLD1|LIPC|-|LIPG|OSBPL1A|ADIPOQ|PNPLA2|PLEKHA8|EGF|PDZD8|OSBPL10|OSBPL11|SCARB1|ABCA12|BSCL2|ACSL1|CPTP|GHRL|SLCO2A1|NR1H2|PLA2G1B|PRELID1|ATP9B|ACE|PLEKHA3|ABCG2|-|ATP8B1|DYSF|OSBPL3|BDKRB2|OSBPL9|KCNN4|OSBPL8|ATP8B2|APOBR|
	GO:0042803	protein homodimerization activity	molecular_function	0.021839	128	4448	589	17684	ENSCAFG00000012137,ENSCAFG00000005105,ENSCAFG00000010516,ENSCAFG00000003594,ENSCAFG00000013415,ENSCAFG00000005140,ENSCAFG00000004104,ENSCAFG00000013334,ENSCAFG00000009411,ENSCAFG00000031322,ENSCAFG00000000374,ENSCAFG00000002659,ENSCAFG00000016878,ENSCAFG00000016341,ENSCAFG00000016534,ENSCAFG00000003619,ENSCAFG00000007041,ENSCAFG00000011790,ENSCAFG00000007053,ENSCAFG00000019436,ENSCAFG00000012228,…	ABCB10|MYCBP2|SLK|IRF3|MAP3K11|VHL|CEP57|RELA|HNF4A|PDXK|IRAK3|MSH2|CALCOCO2|ZBTB4|ACTN1|CLCN1|MAG|CASR|BCL2L1|IRAK1|S100B|IMPA1|CDH1|GCA|GJC3|TCF3|EPHX2|DGCR8|PLD6|TSC2|CBX5|PTH1R|CHKA|GDF6|KLHL7|GZMA|PDCD10|IKBKB|SMCHD1|PEX11A|CD3E|SUPV3L1|GPD1L|ADIPOQ|YARS2|WARS|CDH20|PSPH|KIF20B|DAB2IP|CFHR5|BIRC5|FXR1|ECT2|HMOX1|FBLN5|MASP1|FXR2|BAX|MUT|RUVBL2|CHMP4C|RRM2|JUN|STK26|CD3D|S100A16|FGFR1OP|S100A…
	GO:0015840	urea transport	biological_process	0.021914	3	4448	4	17684	ENSCAFG00000000843,ENSCAFG00000017664,ENSCAFG00000017672	UPK3A|SLC14A1|SLC14A2|
	GO:0030548	acetylcholine receptor regulator activity	molecular_function	0.022039	5	4448	11	17684	ENSCAFG00000001280,ENSCAFG00000031437,ENSCAFG00000024408,ENSCAFG00000001292,ENSCAFG00000001289	SLURP1|-|-|LY6H|LY6E|
	GO:0009217	purine deoxyribonucleoside triphosphate catabolic process	biological_process	0.022297	3	4448	4	17684	ENSCAFG00000016431,ENSCAFG00000009498,ENSCAFG00000008659	NUDT1|ADA|SAMHD1|
	GO:0051049	regulation of transport	biological_process	0.022355	236	4448	1148	17684	ENSCAFG00000010528,ENSCAFG00000019424,ENSCAFG00000013418,ENSCAFG00000019674,ENSCAFG00000003170,ENSCAFG00000003836,ENSCAFG00000000444,ENSCAFG00000012045,ENSCAFG00000005830,ENSCAFG00000000075,ENSCAFG00000032273,ENSCAFG00000031280,ENSCAFG00000032667,ENSCAFG00000010452,ENSCAFG00000008761,ENSCAFG00000010438,ENSCAFG00000013817,ENSCAFG00000002704,ENSCAFG00000013205,ENSCAFG00000017110,ENSCAFG00000024010,…	DNM1L|PKD1|NFKBIA|PARK7|NPSR1|KCNA7|FLOT1|PCNT|ASPSCR1|TNFRSF11A|FXYD6|KCNJ8|CACNG8|KDM5B|CX3CL1|IFIH1|SRGN|CACNG6|DHX9|CORO1A|TLR1|-|CHRNB2|MYLK2|CARTPT|KCNH3|CPSF6|GLRA1|KCNH6|CDK5R1|AHNAK|ATP1B2|SETD2|DYSF|MYO18A|RAB5B|CDK16|RAB11A|MYOM1|ITGB1BP1|GHRHR|LIPG|ARRB1|IL10|-|USP50|XPO1|BAD|-|-|GPM6B|CPTP|KCNE3|TRIM9|DNAJC1|PRELID1|UNC13B|RAB9A|REEP6|COMMD1|CSK|CIB1|-|SHANK1|PREPL|ADA|CD151|EHD3|FER…
	GO:0035097	histone methyltransferase complex	cellular_component	0.022372	20	4448	69	17684	ENSCAFG00000004049,ENSCAFG00000014601,ENSCAFG00000006593,ENSCAFG00000009970,ENSCAFG00000003581,ENSCAFG00000008549,ENSCAFG00000019830,ENSCAFG00000019428,ENSCAFG00000012689,ENSCAFG00000017884,ENSCAFG00000020147,ENSCAFG00000014827,ENSCAFG00000012691,ENSCAFG00000015781,ENSCAFG00000016628,ENSCAFG00000010452,ENSCAFG00000002700,ENSCAFG00000018892,ENSCAFG00000006146,ENSCAFG00000003844	HDAC2|TAF6|CBX5|RBBP5|PHF19|MCRS1|WDR5|HCFC1|USF1|INO80C|MTF2|EZH1|KMT2A|KDM5A|-|KDM5B|PRPF31|CXXC1|ASH2L|RUVBL2|
	GO:0032226	positive regulation of synaptic transmission, dopaminergic	biological_process	0.022393	3	4448	4	17684	ENSCAFG00000017172,ENSCAFG00000000444,ENSCAFG00000015045	CHRNB2|FLOT1|PINK1|
	GO:0042105	alpha-beta T cell receptor complex	cellular_component	0.022396	3	4448	4	17684	ENSCAFG00000012802,ENSCAFG00000012780,ENSCAFG00000031719	CD3E|CD3G|CD3D|
	GO:0010874	regulation of cholesterol efflux	biological_process	0.022434	7	4448	17	17684	ENSCAFG00000011532,ENSCAFG00000018788,ENSCAFG00000003338,ENSCAFG00000013694,ENSCAFG00000014278,ENSCAFG00000013418,ENSCAFG00000001013	EGF|PLA2G10|NR1H2|ADIPOQ|ABCA12|NFKBIA|SREBF2|
	GO:0006264	mitochondrial DNA replication	biological_process	0.022438	5	4448	10	17684	ENSCAFG00000013710,ENSCAFG00000011721,ENSCAFG00000007746,ENSCAFG00000003885,ENSCAFG00000019212	DNA2|POLG2|PRIMPOL|SSBP1|DNAJA3|
	GO:0006622	protein targeting to lysosome	biological_process	0.022567	6	4448	13	17684	ENSCAFG00000031007,ENSCAFG00000014674,ENSCAFG00000002025,ENSCAFG00000009207,ENSCAFG00000006809,ENSCAFG00000004157	SNX16|AP4M1|GCC2|AP3B1|NCOA4|RAB7A|
	GO:0045059	positive thymic T cell selection	biological_process	0.022573	6	4448	13	17684	ENSCAFG00000031719,ENSCAFG00000012780,ENSCAFG00000011265,ENSCAFG00000012802,ENSCAFG00000002371,ENSCAFG00000019538	CD3D|CD3G|PTPRC|CD3E|ZAP70|STK11|
	GO:0002098	tRNA wobble uridine modification	biological_process	0.022597	7	4448	17	17684	ENSCAFG00000017840,ENSCAFG00000014696,ENSCAFG00000000779,ENSCAFG00000008314,ENSCAFG00000023618,ENSCAFG00000002818,ENSCAFG00000023978	ELP2|ALKBH8|TRMU|ELP3|URM1|ELP1|-|
	GO:0043549	regulation of kinase activity	biological_process	0.022631	129	4448	599	17684	ENSCAFG00000007034,ENSCAFG00000000387,ENSCAFG00000000374,ENSCAFG00000009924,ENSCAFG00000030587,ENSCAFG00000014251,ENSCAFG00000031149,ENSCAFG00000013774,ENSCAFG00000005536,ENSCAFG00000009994,ENSCAFG00000017156,ENSCAFG00000001043,ENSCAFG00000013415,ENSCAFG00000007304,ENSCAFG00000002634,ENSCAFG00000017800,ENSCAFG00000007614,ENSCAFG00000008454,ENSCAFG00000003889,ENSCAFG00000000885,ENSCAFG00000010516,…	LYN|LATS1|IRAK3|TAOK3|-|DDX3X|LAX1|MAP3K14|GTPBP4|CD40|SHC1|XRCC6|MAP3K11|IGF1|SOCS5|CDC37|CCNE1|CCNJ|WEE2|DEPTOR|SLK|ERBB3|MAP2K4|SFN|STK39|MAP3K6|PTK2B|CISH|NKX3-1|TPX2|DUSP12|HNRNPU|GCN1|HEXIM2|PTPRC|IRAK1|ADIPOQ|ELP3|EGF|WARS|ANKRD54|TRIB2|GHRL|PLA2G1B|HEXIM1|DSTYK|GBA|CD40LG|PDCD10|CCNC|STK11|GSKIP|CAB39|STRADA|FBXW7|ADAR|AIDA|ELP1|SPAG9|RGS14|TLR6|SBK2|KIDINS220|ECT2|-|FGD2|DAB2IP|CCNE2|TAB…
	GO:0004095	carnitine O-palmitoyltransferase activity	molecular_function	0.022667	3	4448	4	17684	ENSCAFG00000019174,ENSCAFG00000003568,ENSCAFG00000000586	CPT2|CPT1C|CPT1B|
	GO:0016416	O-palmitoyltransferase activity	molecular_function	0.022667	3	4448	4	17684	ENSCAFG00000003568,ENSCAFG00000019174,ENSCAFG00000000586	CPT1C|CPT2|CPT1B|
	GO:0033013	tetrapyrrole metabolic process	biological_process	0.022891	10	4448	28	17684	ENSCAFG00000003246,ENSCAFG00000012866,ENSCAFG00000007902,ENSCAFG00000032458,ENSCAFG00000000126,ENSCAFG00000003476,ENSCAFG00000017941,ENSCAFG00000019207,ENSCAFG00000012811,ENSCAFG00000001711	ALAD|UROS|SLC11A2|ATP5IF1|FECH|BLVRA|CYP1A2|HMOX2|PPOX|HMOX1|
	GO:0009415	response to water stimulus	biological_process	0.022962	3	4448	4	17684	ENSCAFG00000009595,ENSCAFG00000009564,ENSCAFG00000000398	PKD2|ATP2B4|LRP11|
	GO:0046060	dATP metabolic process	biological_process	0.023001	3	4448	4	17684	ENSCAFG00000008659,ENSCAFG00000016431,ENSCAFG00000009498	SAMHD1|NUDT1|ADA|
	GO:0035627	ceramide transport	biological_process	0.023036	4	4448	7	17684	ENSCAFG00000014278,ENSCAFG00000003056,ENSCAFG00000030330,ENSCAFG00000028686	ABCA12|PLEKHA8|CPTP|PLEKHA3|
	GO:0072395	signal transduction involved in cell cycle checkpoint	biological_process	0.023043	8	4448	20	17684	ENSCAFG00000016438,ENSCAFG00000006555,ENSCAFG00000003623,ENSCAFG00000014600,ENSCAFG00000009512,ENSCAFG00000016714,ENSCAFG00000009119,ENSCAFG00000001996	PRPF19|PRKDC|CASP2|BRCA1|PIDD1|TP53|ABRAXAS1|CDC5L|
	GO:0072401	signal transduction involved in DNA integrity checkpoint	biological_process	0.023043	8	4448	20	17684	ENSCAFG00000016438,ENSCAFG00000014600,ENSCAFG00000003623,ENSCAFG00000006555,ENSCAFG00000009119,ENSCAFG00000001996,ENSCAFG00000009512,ENSCAFG00000016714	PRPF19|BRCA1|CASP2|PRKDC|ABRAXAS1|CDC5L|PIDD1|TP53|
	GO:0072422	signal transduction involved in DNA damage checkpoint	biological_process	0.023043	8	4448	20	17684	ENSCAFG00000016438,ENSCAFG00000014600,ENSCAFG00000003623,ENSCAFG00000006555,ENSCAFG00000001996,ENSCAFG00000009119,ENSCAFG00000016714,ENSCAFG00000009512	PRPF19|BRCA1|CASP2|PRKDC|CDC5L|ABRAXAS1|TP53|PIDD1|
	GO:0002291	T cell activation via T cell receptor contact with antigen bound to MHC molecule on antigen presenting cell	biological_process	0.023197	3	4448	4	17684	ENSCAFG00000016603,ENSCAFG00000031460,ENSCAFG00000032010	ITGAL|ICAM1|HAVCR2|
	GO:0003676	nucleic acid binding	molecular_function	0.023243	592	4448	3103	17684	ENSCAFG00000013839,ENSCAFG00000018511,ENSCAFG00000024148,ENSCAFG00000023556,ENSCAFG00000009433,ENSCAFG00000017843,ENSCAFG00000008863,ENSCAFG00000008603,ENSCAFG00000011526,ENSCAFG00000003126,ENSCAFG00000013710,ENSCAFG00000010481,ENSCAFG00000016870,ENSCAFG00000009004,ENSCAFG00000011698,ENSCAFG00000009050,ENSCAFG00000008422,ENSCAFG00000018403,ENSCAFG00000003711,ENSCAFG00000008929,ENSCAFG00000016685,…	SUPV3L1|-|HEXIM1|OAS1|BAZ2B|ZNF18|SCAF4|MBNL1|YOD1|RPL37|DNA2|YARS|HOXB13|GNL3|TLR7|THAP9|ZNF704|-|SNRNP70|OAS3|FXR2|HNRNPH3|-|TRMT2A|POLDIP3|-|-|-|PUSL1|ZNF48|ZBTB33|-|CDK13|SSBP2|PYM1|DPF2|DIS3L2|PER3|-|POLR2G|SP3|HR|TFCP2|HP1BP3|-|RANBP10|HMGXB4|NUDT16L1|NR1H2|GAR1|ZNF385A|ZNF461|GIN1|GSPT1|FOXE3|ATF6|GCM2|-|ATAD5|CPSF3|-|ELK4|HNRNPD|ZNF250|RCAN3|-|-|NGRN|ZNF236|C15H12orf50|WDHD1|TAF6|HEXIM2|-…
	GO:0008276	protein methyltransferase activity	molecular_function	0.023252	21	4448	73	17684	ENSCAFG00000010296,ENSCAFG00000000425,ENSCAFG00000010920,ENSCAFG00000007779,ENSCAFG00000014445,ENSCAFG00000009970,ENSCAFG00000013392,ENSCAFG00000002594,ENSCAFG00000016944,ENSCAFG00000019830,ENSCAFG00000015428,ENSCAFG00000006096,ENSCAFG00000000393,ENSCAFG00000003589,ENSCAFG00000023314,ENSCAFG00000014827,ENSCAFG00000030996,ENSCAFG00000012691,ENSCAFG00000006146,ENSCAFG00000018892,ENSCAFG00000012237	HEMK1|ARMT1|KMT5B|PRMT9|TRMT112|RBBP5|SETD2|KMT5C|ASH1L|WDR5|PRMT8|NDUFAF7|PCMT1|PRMT1|PRDM13|EZH1|N6AMT1|KMT2A|ASH2L|CXXC1|PRMT2|
	GO:0042800	histone methyltransferase activity (H3-K4 specific)	molecular_function	0.023254	6	4448	13	17684	ENSCAFG00000006146,ENSCAFG00000018892,ENSCAFG00000016944,ENSCAFG00000019830,ENSCAFG00000009970,ENSCAFG00000012691	ASH2L|CXXC1|ASH1L|WDR5|RBBP5|KMT2A|
	GO:0043495	protein anchor	molecular_function	0.023334	5	4448	10	17684	ENSCAFG00000001371,ENSCAFG00000011273,ENSCAFG00000001630,ENSCAFG00000008191,ENSCAFG00000012099	SUN2|SUN1|MYH9|SPAG4|CIB1|
	GO:0009744	response to sucrose stimulus	biological_process	0.023597	3	4448	4	17684	ENSCAFG00000014737,ENSCAFG00000003858,ENSCAFG00000025047	CALCRL|GYS1|GYS2|
	GO:0034285	response to disaccharide stimulus	biological_process	0.023597	3	4448	4	17684	ENSCAFG00000014737,ENSCAFG00000003858,ENSCAFG00000025047	CALCRL|GYS1|GYS2|
	GO:0090370	negative regulation of cholesterol efflux	biological_process	0.023607	3	4448	4	17684	ENSCAFG00000001013,ENSCAFG00000011532,ENSCAFG00000018788	SREBF2|EGF|PLA2G10|
	GO:0035617	stress granule disassembly	biological_process	0.023622	3	4448	4	17684	ENSCAFG00000001976,ENSCAFG00000011429,ENSCAFG00000008505	VCP|DYRK3|ZFAND1|
	GO:0006547	histidine metabolic process	biological_process	0.023654	3	4448	4	17684	ENSCAFG00000006412,ENSCAFG00000015072,ENSCAFG00000006406	HAL|HDC|AMDHD1|
	GO:0006548	histidine catabolic process	biological_process	0.023654	3	4448	4	17684	ENSCAFG00000015072,ENSCAFG00000006412,ENSCAFG00000006406	HDC|HAL|AMDHD1|
	GO:0034648	histone demethylase activity (H3-dimethyl-K4 specific)	molecular_function	0.023654	3	4448	4	17684	ENSCAFG00000010452,ENSCAFG00000015781,ENSCAFG00000010177	KDM5B|KDM5A|KDM1B|
	GO:0046903	secretion	biological_process	0.023711	151	4448	712	17684	ENSCAFG00000012070,ENSCAFG00000009989,ENSCAFG00000029786,ENSCAFG00000013883,ENSCAFG00000005917,ENSCAFG00000002733,ENSCAFG00000012998,ENSCAFG00000008002,ENSCAFG00000006421,ENSCAFG00000007032,ENSCAFG00000008219,ENSCAFG00000013601,ENSCAFG00000014818,ENSCAFG00000001308,ENSCAFG00000012113,ENSCAFG00000006176,ENSCAFG00000002834,ENSCAFG00000010840,ENSCAFG00000007431,ENSCAFG00000001833,ENSCAFG00000002543,…	FGR|BRSK2|BDKRB2|-|FERMT1|IL6|ACE|CHRM5|GAS6|FFAR1|SCG5|MIA3|PPP3CB|EXOC4|VPS33B|RAB11FIP1|-|ADRA2A|FER|ABCB4|PREPL|ADA|STX11|RAB3B|STXBP5L|DVL1|RABGEF1|XDH|SPP1|GPAT4|SCRN1|CHRM1|USF2|AP3B1|-|PRSS37|FURIN|CCDC34|PINK1|DISP1|VGF|MYOM1|CDK16|RAB11A|BLOC1S6|MECP2|GHRHR|GLRA1|DYSF|MYO18A|CPTP|UNC13B|DNAJC1|SCAMP1|RAB9A|S100A13|MILR1|ZBTB7B|ARRB1|IL10|-|USP50|BAD|TNFRSF11A|ACR|DNM1L|PARK7|TLR1|CHRNB2…
	GO:0043653	mitochondrial fragmentation involved in apoptotic process	biological_process	0.023784	4	4448	7	17684	ENSCAFG00000009285,ENSCAFG00000010528,ENSCAFG00000013800,ENSCAFG00000003867	CCAR2|DNM1L|FIS1|BAX|
	GO:0044406	adhesion to host	biological_process	0.023825	5	4448	10	17684	ENSCAFG00000001981,ENSCAFG00000006968,ENSCAFG00000013466,ENSCAFG00000006421,ENSCAFG00000031460	SLC29A1|SCARB1|LRRC15|GAS6|ICAM1|
	GO:0051825	adhesion to other organism involved in symbiotic interaction	biological_process	0.023825	5	4448	10	17684	ENSCAFG00000031460,ENSCAFG00000006421,ENSCAFG00000013466,ENSCAFG00000006968,ENSCAFG00000001981	ICAM1|GAS6|LRRC15|SCARB1|SLC29A1|
	GO:0046777	protein autophosphorylation	biological_process	0.024128	44	4448	176	17684	ENSCAFG00000019676,ENSCAFG00000002266,ENSCAFG00000007089,ENSCAFG00000008670,ENSCAFG00000011768,ENSCAFG00000006918,ENSCAFG00000007383,ENSCAFG00000015045,ENSCAFG00000019436,ENSCAFG00000017957,ENSCAFG00000007431,ENSCAFG00000011265,ENSCAFG00000016411,ENSCAFG00000002753,ENSCAFG00000012934,ENSCAFG00000015230,ENSCAFG00000009740,ENSCAFG00000007046,ENSCAFG00000000248,ENSCAFG00000006393,ENSCAFG00000000374,…	ERRFI1|WNK2|MYLK2|PTK2B|STK39|MAP3K12|EIF2AK3|PINK1|IRAK1|ULK3|FER|PTPRC|CDK12|GPNMB|MAP3K3|TRPM7|MAK|MOS|CLK4|GRK1|IRAK3|TAOK3|VRK1|LYN|ZAP70|PIM1|ADIPOQ|FGR|RAP2A|STK26|SLK|EIF2AK2|ITK|CLK2|FES|JUN|STK11|MAPKAPK5|ACE|IMPACT|ULK2|LMTK2|BLK|MAP3K11|
	GO:0042035	regulation of cytokine biosynthetic process	biological_process	0.024226	19	4448	68	17684	ENSCAFG00000000356,ENSCAFG00000029053,ENSCAFG00000013334,ENSCAFG00000001005,ENSCAFG00000012802,ENSCAFG00000012872,ENSCAFG00000010730,ENSCAFG00000024010,ENSCAFG00000017820,ENSCAFG00000011432,ENSCAFG00000005129,ENSCAFG00000017132,ENSCAFG00000019669,ENSCAFG00000023498,ENSCAFG00000003341,ENSCAFG00000005659,ENSCAFG00000011265,ENSCAFG00000031104,ENSCAFG00000011698	TBK1|TRIB2|RELA|TNFRSF13C|CD3E|CD28|NFKB1|TLR1|CD276|MAPKAPK2|GHRL|IL27|ELANE|TLR8|TIA1|NMI|PTPRC|CX3CR1|TLR7|
	GO:0006468	protein phosphorylation	biological_process	0.024369	261	4448	1273	17684	ENSCAFG00000018286,ENSCAFG00000029053,ENSCAFG00000002371,ENSCAFG00000013694,ENSCAFG00000001448,ENSCAFG00000008314,ENSCAFG00000009999,ENSCAFG00000018614,ENSCAFG00000003902,ENSCAFG00000024148,ENSCAFG00000012802,ENSCAFG00000000082,ENSCAFG00000005129,ENSCAFG00000014569,ENSCAFG00000016988,ENSCAFG00000013490,ENSCAFG00000012468,ENSCAFG00000002099,ENSCAFG00000017735,ENSCAFG00000009905,ENSCAFG00000011698,…	CSNK1A1|TRIB2|ZAP70|ADIPOQ|PIM1|ELP3|DSTYK|PRKAA1|CDK19|HEXIM1|CD3E|CDK2|GHRL|PDCD10|GBA|FAM129A|OSM|NCK2|GSKIP|MMP9|TLR7|RPS6KA2|SPAG9|TBK1|NEK10|TLR6|RGS14|ROCK2|ECT2|TRIO|DMTN|BIRC5|CLN3|SH2D3A|CCNE2|DAB2IP|NEK9|CDK13|FGD2|-|LAX1|NPR2|IRAK3|MAPK14|EPHB6|TYK2|TRPM6|CLK4|MAP3K14|GTPBP4|IMPACT|CCNE1|CDKL2|VHL|MAP3K11|BLK|ERBB3|ITK|DEPTOR|CCNJ|MAPKAPK3|EIF2AK3|WNK2|TLK1|PARP14|-|PTK2B|MAP3K6|CDKL1…
	GO:0072332	intrinsic apoptotic signaling pathway by p53 class mediator	biological_process	0.024554	16	4448	53	17684	ENSCAFG00000013688,ENSCAFG00000002659,ENSCAFG00000016967,ENSCAFG00000016714,ENSCAFG00000003593,ENSCAFG00000017130,ENSCAFG00000031096,ENSCAFG00000029158,ENSCAFG00000006889,ENSCAFG00000003867,ENSCAFG00000018481,ENSCAFG00000011713,ENSCAFG00000029786,ENSCAFG00000019538,ENSCAFG00000032469,ENSCAFG00000011521	USP28|MSH2|PDK2|TP53|BCL2L12|NUPR1|TMEM109|ZNF385A|CD44|BAX|ATAD5|DDX5|BDKRB2|STK11|DDIT4|AEN|
	GO:0019062	viral attachment to host cell	biological_process	0.024939	4	4448	7	17684	ENSCAFG00000001981,ENSCAFG00000013466,ENSCAFG00000006421,ENSCAFG00000031460	SLC29A1|LRRC15|GAS6|ICAM1|
	GO:0044650	adhesion of symbiont to host cell	biological_process	0.024939	4	4448	7	17684	ENSCAFG00000031460,ENSCAFG00000006421,ENSCAFG00000013466,ENSCAFG00000001981	ICAM1|GAS6|LRRC15|SLC29A1|
	GO:0006417	regulation of translation	biological_process	0.02497	48	4448	199	17684	ENSCAFG00000008609,ENSCAFG00000005402,ENSCAFG00000011842,ENSCAFG00000006051,ENSCAFG00000020050,ENSCAFG00000008745,ENSCAFG00000009092,ENSCAFG00000017620,ENSCAFG00000014940,ENSCAFG00000002733,ENSCAFG00000008633,ENSCAFG00000028892,ENSCAFG00000002099,ENSCAFG00000013490,ENSCAFG00000004035,ENSCAFG00000004152,ENSCAFG00000002699,ENSCAFG00000005224,ENSCAFG00000009150,ENSCAFG00000029158,ENSCAFG00000014251,…	LTN1|RPS3|SESN2|EIF2AK2|GLE1|MAPKAPK5|PAIP2B|CNOT8|SAMD4A|IL6|USP16|IMPACT|NCK2|FAM129A|PUS7|DNAJC1|CNOT3|TNRC6C|OGFOD1|ZNF385A|DDX3X|KLHL25|ZFP36L1|UPF3B|EIF3B|TOB1|-|DHX29|TARBP2|PYM1|BTG2|GCN1|FXR1|POLR2G|CNOT1|TRUB2|TIA1|FXR2|GEMIN5|HNRNPD|MALSU1|CPEB2|RPUSD3|NGRN|EIF4EBP1|PINK1|RMND1|DHX9|
	GO:0048304	positive regulation of isotype switching to IgG isotypes	biological_process	0.025081	5	4448	10	17684	ENSCAFG00000011265,ENSCAFG00000002659,ENSCAFG00000012872,ENSCAFG00000018481,ENSCAFG00000009994	PTPRC|MSH2|CD28|ATAD5|CD40|
	GO:0003697	single-stranded DNA binding	molecular_function	0.025082	21	4448	74	17684	ENSCAFG00000004700,ENSCAFG00000015461,ENSCAFG00000003326,ENSCAFG00000008392,ENSCAFG00000015835,ENSCAFG00000000261,ENSCAFG00000001569,ENSCAFG00000008659,ENSCAFG00000014748,ENSCAFG00000018775,ENSCAFG00000008677,ENSCAFG00000009394,ENSCAFG00000028770,ENSCAFG00000019486,ENSCAFG00000002659,ENSCAFG00000013205,ENSCAFG00000003885,ENSCAFG00000017012,ENSCAFG00000010483,ENSCAFG00000030982,ENSCAFG00000001754	TSN|POLR2G|PCBP1|NEIL3|HNRNPU|RPA3|RECQL4|SAMHD1|MCM7|LONP1|SSBP2|PMS1|-|MEIOB|MSH2|DHX9|SSBP1|MLH3|STN1|TSNAX-DISC1|POT1|
	GO:0003824	catalytic activity	molecular_function	0.025088	981	4448	5119	17684	ENSCAFG00000010893,ENSCAFG00000031063,ENSCAFG00000015781,ENSCAFG00000014626,ENSCAFG00000007143,ENSCAFG00000010452,ENSCAFG00000015721,ENSCAFG00000013178,ENSCAFG00000018892,ENSCAFG00000006150,ENSCAFG00000018762,ENSCAFG00000032117,ENSCAFG00000000586,ENSCAFG00000009358,ENSCAFG00000012773,ENSCAFG00000003342,ENSCAFG00000012401,ENSCAFG00000005128,ENSCAFG00000028821,ENSCAFG00000017790,ENSCAFG00000011940,…	-|SBK3|KDM5A|TMX1|ASAH1|KDM5B|LIPA|OLA1|CXXC1|PANK2|DUS3L|POLR2K|CPT1B|ASNSD1|USP21|NAPSA|UMPS|ENTPD3|MINPP1|PDE4A|PARP9|PPM1K|-|-|ACSM3|-|DDX5|TRIM23|RAN|MOGAT3|-|PDPR|SRPK2|COMT|ENTPD4|MMP11|PLCB3|ASH2L|KLHL20|HABP2|EZH1|ADAMTS6|PARN|ATP6V1C1|VWA8|-|GPT
	GO:0097159	organic cyclic compound binding	molecular_function	0.025154	931	4448	4920	17684	ENSCAFG00000000097,ENSCAFG00000004028,ENSCAFG00000013068,ENSCAFG00000009747,ENSCAFG00000002856,ENSCAFG00000031205,ENSCAFG00000018481,ENSCAFG00000003375,ENSCAFG00000010944,ENSCAFG00000005140,ENSCAFG00000007831,ENSCAFG00000015005,ENSCAFG00000019212,ENSCAFG00000017940,ENSCAFG00000020331,ENSCAFG00000001732,ENSCAFG00000019196,ENSCAFG00000003338,ENSCAFG00000013774,ENSCAFG00000011503,ENSCAFG00000029158,…	ERBB3|FOXE3|ATF6|GCM2|CYCS|-|ATAD5|CPSF3|CHD1L|VHL|TFCP2|HP1BP3|DNAJA3|-|RANBP10|HMGXB4|NUDT16L1|NR1H2|MAP3K14|GAR1|ZNF385A|RHOBTB3|NPC1|IRAK3|PDXK|ZNF461|HEBP1|GIN1|GSPT1|TAF6|HEXIM2|-|MTA2|HNRNPU|RPA3|ADRB3|G3BP1|CDKL1|RSL1D1|-|WNK2|ELK4|-|HNRNPD|-|ZNF250|ASPDH|-|RCAN3|-|-|NGRN|KIF17|ZNF236|C15H12orf50|-|WDHD1|SQLE|DNA2|YARS|PDE11A|HOXB13|GNL3|TLR7|THAP9|ACTA1|-|ZNF704|TSPO|SNRNP70|SUPV3L1|-|DS…
	GO:0015696	ammonium transport	biological_process	0.025156	4	4448	7	17684	ENSCAFG00000016811,ENSCAFG00000003102,ENSCAFG00000002141,ENSCAFG00000012832	RHBG|AQP1|RHAG|RHCE|
	GO:0072488	ammonium transmembrane transport	biological_process	0.025156	4	4448	7	17684	ENSCAFG00000002141,ENSCAFG00000003102,ENSCAFG00000016811,ENSCAFG00000012832	RHAG|AQP1|RHBG|RHCE|
	GO:0032261	purine nucleotide salvage	biological_process	0.025272	4	4448	7	17684	ENSCAFG00000004258,ENSCAFG00000009498,ENSCAFG00000007562,ENSCAFG00000009521	PRTFDC1|ADA|AMPD3|AMPD1|
	GO:0032069	regulation of nuclease activity	biological_process	0.02537	7	4448	17	17684	ENSCAFG00000023107,ENSCAFG00000005402,ENSCAFG00000008400,ENSCAFG00000008929,ENSCAFG00000018001,ENSCAFG00000006735,ENSCAFG00000023556	OAS2|RPS3|TMBIM6|OAS3|NEIL1|GZMA|OAS1|
	GO:0035195	gene silencing by miRNA	biological_process	0.025453	14	4448	44	17684	ENSCAFG00000011582,ENSCAFG00000008426,ENSCAFG00000014196,ENSCAFG00000001331,ENSCAFG00000015596,ENSCAFG00000020032,ENSCAFG00000013205,ENSCAFG00000013850,ENSCAFG00000017169,ENSCAFG00000006874,ENSCAFG00000018876,ENSCAFG00000012023,ENSCAFG00000014013,ENSCAFG00000005224	FXR1|CNOT1|DGCR8|TUT7|MAEL|SPOUT1|DHX9|PRKRA|ADAR|TARBP2|ZC3H7A|PPP1R8|LIMD1|TNRC6C|
	GO:0032553	ribonucleotide binding	molecular_function	0.0255	340	4448	1686	17684	ENSCAFG00000006710,ENSCAFG00000005312,ENSCAFG00000015116,ENSCAFG00000012221,ENSCAFG00000005294,ENSCAFG00000030478,ENSCAFG00000031996,ENSCAFG00000006555,ENSCAFG00000013791,ENSCAFG00000003746,ENSCAFG00000032742,ENSCAFG00000011768,ENSCAFG00000012035,ENSCAFG00000008698,ENSCAFG00000017851,ENSCAFG00000018443,ENSCAFG00000019392,ENSCAFG00000010998,ENSCAFG00000010516,ENSCAFG00000003889,ENSCAFG00000020132,…	DHX29|PGS1|-|RECQL|TK1|ABCF1|IRGQ|PRKDC|DDX21|TRPM4|-|STK39|-|ACOT12|MAP2K4|RHOT1|RAB26|CHD2|SLK|WEE2|AARS|RRAD|LMTK2|ADCY7|MAK|LATS1|TAOK3|MSH2|PHKG1|DDX3X|ITM2C|LYN|MYO1A|KIF20B|NME1|MAT2A|KIF19|EIF2S3|SBK2|RRAS|KALRN|NLRP5|HUNK|RAB27A|RIOK3|KIF7|RUVBL2|CMPK1|EIF4A1|STRADA|SEPT3|RAP2A|HLTF|SEPT1|STK11|RAB39B|FES|ARL4D|KIF23|IKBKB|GRK1|SMCHD1|TUBB4A|CRACR2A|MYO1D|ABCA12|WARS|MYH9|FER|ULK3|NLRP8|…
	GO:0042128	nitrate assimilation	biological_process	0.025507	2	4448	2	17684	ENSCAFG00000000088,ENSCAFG00000007913	SUOX|RFESD|
	GO:0070938	contractile ring	cellular_component	0.02571	5	4448	10	17684	ENSCAFG00000007178,ENSCAFG00000001630,ENSCAFG00000031949,ENSCAFG00000012140,ENSCAFG00000000326	KIF20B|MYH9|PDXP|PRC1|UTRN|
	GO:0032147	activation of protein kinase activity	biological_process	0.025827	50	4448	209	17684	ENSCAFG00000002572,ENSCAFG00000018898,ENSCAFG00000031522,ENSCAFG00000031950,ENSCAFG00000006413,ENSCAFG00000013217,ENSCAFG00000008670,ENSCAFG00000012144,ENSCAFG00000011768,ENSCAFG00000017265,ENSCAFG00000006917,ENSCAFG00000013215,ENSCAFG00000017851,ENSCAFG00000006918,ENSCAFG00000020290,ENSCAFG00000019436,ENSCAFG00000011265,ENSCAFG00000017038,ENSCAFG00000012934,ENSCAFG00000006370,ENSCAFG00000015455,…	SBK2|TAOK1|MAP2K7|CARTPT|NCKAP1L|GPRC5A|PTK2B|MAP3K6|STK39|SPAG9|MAP3K1|GPRC5D|MAP2K4|MAP3K12|DAB2IP|IRAK1|PTPRC|-|MAP3K3|HGF|ECT2|GADD45A|TPX2|NKX3-1|MOS|SHC1|GHRL|GPRC5C|MAP3K14|PLA2G1B|MAP4K5|-|TAOK3|ADRA2A|TAB1|EGF|STK26|EIF2AK2|STRADA|SLK|NEK4|CAB39|OSBPL8|ITGB1BP1|STK11|POLRMT|IL6R|CD40LG|IGF1|MAP3K11|
	GO:0000782	telomere cap complex	cellular_component	0.025894	4	4448	7	17684	ENSCAFG00000020352,ENSCAFG00000001754,ENSCAFG00000007975,ENSCAFG00000020407	ACD|POT1|TERF1|TERB1|
	GO:0000783	nuclear telomere cap complex	cellular_component	0.025894	4	4448	7	17684	ENSCAFG00000007975,ENSCAFG00000001754,ENSCAFG00000020407,ENSCAFG00000020352	TERF1|POT1|TERB1|ACD|
	GO:0070187	telosome	cellular_component	0.025894	4	4448	7	17684	ENSCAFG00000020352,ENSCAFG00000007975,ENSCAFG00000001754,ENSCAFG00000020407	ACD|TERF1|POT1|TERB1|
	GO:0044444	cytoplasmic part	cellular_component	0.025916	1212	4448	6446	17684	ENSCAFG00000002127,ENSCAFG00000003104,ENSCAFG00000000037,ENSCAFG00000004526,ENSCAFG00000006764,ENSCAFG00000011764,ENSCAFG00000015715,ENSCAFG00000008449,ENSCAFG00000009472,ENSCAFG00000014482,ENSCAFG00000031007,ENSCAFG00000013883,ENSCAFG00000003615,ENSCAFG00000001965,ENSCAFG00000019954,ENSCAFG00000012612,ENSCAFG00000018826,ENSCAFG00000019174,ENSCAFG00000010404,ENSCAFG00000005256,ENSCAFG00000011890,…	GLYATL3|-|RTTN|COG3|PARG|OFD1|UQCC3|USO1|PTDSS1|SAV1|SNX16|-|ZYX|DNAJB5|GPR107|GORASP2|STK26|CPT2|RNF19B|NDFIP2|FAM162A|ABCA7|SEPT6|FMNL1|SOCS6|PINK1|-|EDEM3|GMIP|TMEM100|SUGCT|GPAT4|IPO5|FANCD2|RINT1|ERGIC3|RCCD1|CARMIL2|ATAT1|LMAN1L|PRELID1|-|-|SULT1C4|FBXO3|FANK1|LIPG|MRPS11|SEPT12|MYO1E|RASAL1|DEPDC5|ITGB1BP1|OAS2|MYOM1|THOC7|TTC17|FASN|WDFY3|FDPS|WDR93|GDPD3|TMEM150A|AGPAT3|DHX9|YIPF1|FGF22|…
	GO:0051051	negative regulation of transport	biological_process	0.026107	60	4448	259	17684	ENSCAFG00000018788,ENSCAFG00000002588,ENSCAFG00000017110,ENSCAFG00000002863,ENSCAFG00000013817,ENSCAFG00000001013,ENSCAFG00000011768,ENSCAFG00000008670,ENSCAFG00000005256,ENSCAFG00000002573,ENSCAFG00000017981,ENSCAFG00000011722,ENSCAFG00000010773,ENSCAFG00000007048,ENSCAFG00000011430,ENSCAFG00000016172,ENSCAFG00000008400,ENSCAFG00000003658,ENSCAFG00000023498,ENSCAFG00000010188,ENSCAFG00000011309,…	PLA2G10|IL11|CORO1A|NPVF|SRGN|SREBF2|STK39|PTK2B|NDFIP2|SSC5D|SCAMP5|CD34|RABGEF1|HAMP|STXBP5L|TLR6|TMBIM6|KEL|TLR8|LGR4|GET4|ADA|PARK7|DMTN|NFKBIA|PKD1|FAM89B|CSK|COMMD1|GPM6B|EGF|ADIPOQ|PKD2|ADRA2A|-|IL10|RAB11FIP1|LATS1|GHRL|PACSIN2|NR1H2|TRIM9|KCNE3|SIRT4|LRRTM2|LIF|CPTP|RRAD|OSM|CLIC2|HECW1|DYSF|GAS6|FERMT1|SNX16|MMP9|ARL6IP5|ITGB1BP1|KCNRG|ERBB3|
	GO:0016772	transferase activity, transferring phosphorus-containing groups	molecular_function	0.026143	179	4448	845	17684	ENSCAFG00000012905,ENSCAFG00000010937,ENSCAFG00000001702,ENSCAFG00000004030,ENSCAFG00000010732,ENSCAFG00000012298,ENSCAFG00000019538,ENSCAFG00000011862,ENSCAFG00000004733,ENSCAFG00000018614,ENSCAFG00000009999,ENSCAFG00000003902,ENSCAFG00000007519,ENSCAFG00000006393,ENSCAFG00000023556,ENSCAFG00000000082,ENSCAFG00000005526,ENSCAFG00000016084,ENSCAFG00000018286,ENSCAFG00000029053,ENSCAFG00000002371,…	STRADA|CHKA|NMRK1|CMPK1|CAB39|FES|STK11|CMAS|DGKH|PRKAA1|DSTYK|CDK19|PPIP5K2|GRK1|OAS1|CDK2|IKBKB|-|CSNK1A1|TRIB2|ZAP70|CDS1|PIM1|NME1|NEK9|CDK13|PRKAB2|AGK|TRIO|POLR2G|POLR2E|AK5|SAMD8|G6PC|SBK2|POLN|OAS3|KALRN|ROCK2|RPS6KA2|HUNK|TBK1|NEK10|RIOK3|SLK|ERBB3|ITK|WEE2|TUT1|CCNE1|VHL|LMTK2|CDKL2|BLK|MAP3K11|MAK|EPHB6|TYK2|TRPM6|CLK4|MAP3K14|PHKG1|LATS1|NPR2|TAOK3|IRAK3|PDXK|LYN|MAPK14|IRAK1|PGS1|CHK…
	GO:0009437	carnitine metabolic process	biological_process	0.026178	5	4448	10	17684	ENSCAFG00000000586,ENSCAFG00000019642,ENSCAFG00000020393,ENSCAFG00000003568,ENSCAFG00000001827	CPT1B|TMLHE|ACADM|CPT1C|CROT|
	GO:0039530	MDA-5 signaling pathway	biological_process	0.026254	4	4448	7	17684	ENSCAFG00000010438,ENSCAFG00000002998,ENSCAFG00000018201,ENSCAFG00000009003	IFIH1|ANKRD17|RIOK3|DDX60|
	GO:0072331	signal transduction by p53 class mediator	biological_process	0.026258	26	4448	97	17684	ENSCAFG00000019231,ENSCAFG00000016714,ENSCAFG00000017130,ENSCAFG00000003593,ENSCAFG00000029158,ENSCAFG00000009512,ENSCAFG00000031096,ENSCAFG00000003918,ENSCAFG00000002659,ENSCAFG00000016967,ENSCAFG00000013688,ENSCAFG00000003867,ENSCAFG00000024148,ENSCAFG00000011429,ENSCAFG00000006889,ENSCAFG00000018481,ENSCAFG00000009688,ENSCAFG00000017252,ENSCAFG00000011842,ENSCAFG00000003623,ENSCAFG00000011521,…	TFAP4|TP53|NUPR1|BCL2L12|ZNF385A|PIDD1|TMEM109|RPF2|MSH2|PDK2|USP28|BAX|HEXIM1|DYRK3|CD44|ATAD5|PAK1IP1|ATRX|SESN2|CASP2|AEN|DDIT4|DDX5|USP10|BDKRB2|STK11|
	GO:0097484	dendrite extension	biological_process	0.026412	5	4448	10	17684	ENSCAFG00000017484,ENSCAFG00000001010,ENSCAFG00000019538,ENSCAFG00000030531,ENSCAFG00000003854	CYFIP2|PPP2CA|STK11|LLPH|WASF1|
	GO:0035994	response to muscle stretch	biological_process	0.026423	6	4448	14	17684	ENSCAFG00000010730,ENSCAFG00000013418,ENSCAFG00000012207,ENSCAFG00000001378,ENSCAFG00000018897,ENSCAFG00000013334	NFKB1|NFKBIA|SLC9A1|MAPK14|JUN|RELA|
	GO:0046930	pore complex	cellular_component	0.026453	19	4448	66	17684	ENSCAFG00000000390,ENSCAFG00000002289,ENSCAFG00000012151,ENSCAFG00000020050,ENSCAFG00000015937,ENSCAFG00000016463,ENSCAFG00000018608,ENSCAFG00000014178,ENSCAFG00000000417,ENSCAFG00000003591,ENSCAFG00000000856,ENSCAFG00000011922,ENSCAFG00000003867,ENSCAFG00000032043,ENSCAFG00000005118,ENSCAFG00000000352,ENSCAFG00000019084,ENSCAFG00000009928,ENSCAFG00000015594	NUP43|BICD2|NUP133|GLE1|AHCTF1|MAD1L1|C7|RANBP1|NUP107|C5|NUP50|KPNA1|BAX|-|SEC13|XPOT|NDC1|XPO7|NXF1|
	GO:0071359	cellular response to dsRNA	biological_process	0.026673	14	4448	44	17684	ENSCAFG00000006157,ENSCAFG00000006874,ENSCAFG00000017169,ENSCAFG00000010730,ENSCAFG00000012023,ENSCAFG00000018876,ENSCAFG00000020032,ENSCAFG00000010438,ENSCAFG00000013850,ENSCAFG00000013205,ENSCAFG00000000444,ENSCAFG00000014196,ENSCAFG00000018201,ENSCAFG00000001331	MAVS|TARBP2|ADAR|NFKB1|PPP1R8|ZC3H7A|SPOUT1|IFIH1|PRKRA|DHX9|FLOT1|DGCR8|RIOK3|TUT7|
	GO:0070201	regulation of establishment of protein localization	biological_process	0.026904	75	4448	330	17684	ENSCAFG00000003372,ENSCAFG00000018478,ENSCAFG00000018868,ENSCAFG00000018945,ENSCAFG00000014569,ENSCAFG00000018375,ENSCAFG00000002025,ENSCAFG00000002030,ENSCAFG00000004152,ENSCAFG00000030330,ENSCAFG00000013694,ENSCAFG00000011368,ENSCAFG00000003050,ENSCAFG00000015168,ENSCAFG00000011443,ENSCAFG00000010796,ENSCAFG00000007178,ENSCAFG00000012045,ENSCAFG00000019674,ENSCAFG00000009736,ENSCAFG00000013418,…	ITGB1BP1|MYOM1|MYO18A|CD40LG|PDCD10|CDK5R1|GCC2|UNC13B|DNAJC1|CPTP|ADIPOQ|-|XPO1|USP50|IL10|TRPV4|KIF20B|PCNT|PARK7|DMTN|NFKBIA|PKD1|FAM89B|DNM1L|ECT2|SSC5D|TLR10|CD34|TLR1|TLR6|RIPOR1|DHX9|SRGN|IFIH1|KIAA0586|KCNN4|SH3GLB1|FGR|IGF1|IL17RC|FIS1|GAS6|FERMT1|IL6|NR1H2|CD40|C5|LCP1|MAPK14|PKD2|-|LYN|LATS1|IPO5|B3GAT3|TOB1|RAB29|MAVS|TLR8|LGR4|CDH1|GET4|CRLF2|MED1|CIB1|CSK|NDFIP2|CD244|SCAMP5|CEP290|…
	GO:0043330	response to exogenous dsRNA	biological_process	0.027329	10	4448	29	17684	ENSCAFG00000013418,ENSCAFG00000000374,ENSCAFG00000000444,ENSCAFG00000010438,ENSCAFG00000013205,ENSCAFG00000010934,ENSCAFG00000031280,ENSCAFG00000006157,ENSCAFG00000003594,ENSCAFG00000013791	NFKBIA|IRAK3|FLOT1|IFIH1|DHX9|RFTN2|KCNJ8|MAVS|IRF3|DDX21|
	GO:0035935	androgen secretion	biological_process	0.027353	2	4448	2	17684	ENSCAFG00000006553,ENSCAFG00000009107	TMF1|NKX3-1|
	GO:2000834	regulation of androgen secretion	biological_process	0.027353	2	4448	2	17684	ENSCAFG00000006553,ENSCAFG00000009107	TMF1|NKX3-1|
	GO:2000836	positive regulation of androgen secretion	biological_process	0.027353	2	4448	2	17684	ENSCAFG00000009107,ENSCAFG00000006553	NKX3-1|TMF1|
	GO:0060337	type I interferon-mediated signaling pathway	biological_process	0.027421	9	4448	25	17684	ENSCAFG00000019436,ENSCAFG00000017169,ENSCAFG00000003594,ENSCAFG00000006157,ENSCAFG00000023107,ENSCAFG00000008659,ENSCAFG00000001981,ENSCAFG00000017113,ENSCAFG00000017800	IRAK1|ADAR|IRF3|MAVS|OAS2|SAMHD1|SLC29A1|DCST1|CDC37|
	GO:0010737	protein kinase A signaling cascade	biological_process	0.027479	9	4448	25	17684	ENSCAFG00000000419,ENSCAFG00000013694,ENSCAFG00000029553,ENSCAFG00000017790,ENSCAFG00000018606,ENSCAFG00000018478,ENSCAFG00000004491,ENSCAFG00000007425,ENSCAFG00000004677	AKAP12|ADIPOQ|-|PDE4A|MROH2B|MYOM1|LCP1|PJA2|AKAP11|
	GO:0031124	mRNA 3'-end processing	biological_process	0.027482	19	4448	67	17684	ENSCAFG00000000740,ENSCAFG00000017140,ENSCAFG00000009450,ENSCAFG00000004609,ENSCAFG00000015822,ENSCAFG00000018795,ENSCAFG00000014940,ENSCAFG00000015567,ENSCAFG00000015461,ENSCAFG00000003375,ENSCAFG00000010909,ENSCAFG00000008426,ENSCAFG00000009938,ENSCAFG00000001600,ENSCAFG00000005224,ENSCAFG00000023283,ENSCAFG00000014111,ENSCAFG00000019254,ENSCAFG00000016497	PNLDC1|TOB1|BTG2|PCF11|TUT1|PARN|SAMD4A|CSTF2T|POLR2G|CPSF3|CPSF2|CNOT1|TENT4B|CPSF1|TNRC6C|-|-|SSU72|ZFP36L1|
	GO:0001817	regulation of cytokine production	biological_process	0.027518	97	4448	443	17684	ENSCAFG00000017820,ENSCAFG00000013791,ENSCAFG00000012647,ENSCAFG00000006413,ENSCAFG00000003746,ENSCAFG00000032010,ENSCAFG00000017981,ENSCAFG00000010773,ENSCAFG00000001382,ENSCAFG00000001981,ENSCAFG00000007383,ENSCAFG00000012353,ENSCAFG00000013909,ENSCAFG00000002753,ENSCAFG00000011265,ENSCAFG00000019436,ENSCAFG00000001324,ENSCAFG00000031104,ENSCAFG00000006157,ENSCAFG00000023498,ENSCAFG00000003341,…	CD276|DDX21|CD244|NCKAP1L|TRPM4|HAVCR2|SCAMP5|RABGEF1|MAPK13|SLC29A1|EIF2AK3|FURIN|SERPINE1|GPNMB|PTPRC|IRAK1|ATF4|CX3CR1|MAVS|TLR8|TIA1|C3|NOD1|LGR4|CRLF2|HGF|CD40|IL17B|C5|MAPK14|RELA|-|ADRA2A|LYN|IRAK3|RNF135|HPSE|GPATCH3|ACKR1|FGR|IRF3|EIF2AK2|POLR3F|SOCS5|ADCY7|IL17RC|GAS6|F11R|FERMT1|IL6|DDX60|IL27|SSC5D|TLR10|BRCA1|CD34|NFKB1|TLR1|TLR6|RIOK3|DHX9|TNFRSF13C|SRGN|IFIH1|CX3CL1|TBK1|TMF1|HEG1|…
	GO:0001515	opioid peptide activity	molecular_function	0.027622	2	4448	2	17684	ENSCAFG00000008307,ENSCAFG00000013662	PNOC|CDC42EP2|
	GO:0008768	UDP-sugar diphosphatase activity	molecular_function	0.02769	2	4448	2	17684	ENSCAFG00000014585,ENSCAFG00000018404	NUDT22|NUDT14|
	GO:0051223	regulation of protein transport	biological_process	0.027849	73	4448	321	17684	ENSCAFG00000009994,ENSCAFG00000003338,ENSCAFG00000003591,ENSCAFG00000004491,ENSCAFG00000007034,ENSCAFG00000002834,ENSCAFG00000009595,ENSCAFG00000001378,ENSCAFG00000000387,ENSCAFG00000004723,ENSCAFG00000012070,ENSCAFG00000005215,ENSCAFG00000007304,ENSCAFG00000002733,ENSCAFG00000005917,ENSCAFG00000006421,ENSCAFG00000013800,ENSCAFG00000012647,ENSCAFG00000005256,ENSCAFG00000008400,ENSCAFG00000006027,…	CD40|NR1H2|C5|LCP1|LYN|-|PKD2|MAPK14|LATS1|KCNN4|FGR|IL17RC|IGF1|IL6|FERMT1|GAS6|FIS1|CD244|NDFIP2|TMBIM6|CEP290|RABGEF1|SCAMP5|DISP1|SFN|ZFAND1|B3GAT3|IPO5|MAVS|TOB1|RAB29|CDH1|GET4|LGR4|TLR8|MED1|CSK|CIB1|CRLF2|UNC13B|DNAJC1|GCC2|CPTP|-|XPO1|USP50|ADIPOQ|TRPV4|IL10|ITGB1BP1|MYOM1|CD40LG|MYO18A|CDK5R1|PDCD10|SSC5D|TLR10|TLR6|TLR1|CD34|SRGN|IFIH1|DHX9|RIPOR1|KIF20B|PCNT|ECT2|DNM1L|FAM89B|NFKBIA|P…
	GO:0051447	negative regulation of meiotic cell cycle	biological_process	0.027853	2	4448	2	17684	ENSCAFG00000002233,ENSCAFG00000011135	NPR2|NPPC|
	GO:0019783	small conjugating protein-specific protease activity	molecular_function	0.027963	25	4448	94	17684	ENSCAFG00000015699,ENSCAFG00000012773,ENSCAFG00000001379,ENSCAFG00000018906,ENSCAFG00000014207,ENSCAFG00000015168,ENSCAFG00000011526,ENSCAFG00000013688,ENSCAFG00000025044,ENSCAFG00000017793,ENSCAFG00000015689,ENSCAFG00000016628,ENSCAFG00000010893,ENSCAFG00000003007,ENSCAFG00000020373,ENSCAFG00000019946,ENSCAFG00000016578,ENSCAFG00000010286,ENSCAFG00000003498,ENSCAFG00000004797,ENSCAFG00000015021,…	STAMBPL1|USP21|JOSD1|MYSM1|-|USP50|YOD1|USP28|-|USP32|OTUD5|-|-|USP34|USP33|USP10|MINDY2|OTUD7A|USP45|USP35|USP11|USP16|USP8|OTULIN|JOSD2|
	GO:0034101	erythrocyte homeostasis	biological_process	0.027984	25	4448	93	17684	ENSCAFG00000001711,ENSCAFG00000004032,ENSCAFG00000006413,ENSCAFG00000004125,ENSCAFG00000011429,ENSCAFG00000003589,ENSCAFG00000010304,ENSCAFG00000001094,ENSCAFG00000001378,ENSCAFG00000016497,ENSCAFG00000001685,ENSCAFG00000023613,ENSCAFG00000007034,ENSCAFG00000032458,ENSCAFG00000023936,ENSCAFG00000002141,ENSCAFG00000007562,ENSCAFG00000012200,ENSCAFG00000017169,ENSCAFG00000013169,ENSCAFG00000005095,…	HMOX1|TAL1|NCKAP1L|KMT2E|DYRK3|PRMT1|ETS1|SMAD5|MAPK14|ZFP36L1|ZNF16|ANKRD54|LYN|ATP5IF1|ARID4A|RHAG|AMPD3|TRIM10|ADAR|SP3|SLC25A38|DMTN|SLC11A2|L3MBTL3|MED1|
	GO:0003836	beta-galactoside (CMP) alpha-2,3-sialyltransferase activity	molecular_function	0.028076	4	4448	7	17684	ENSCAFG00000001148,ENSCAFG00000025539,ENSCAFG00000020139,ENSCAFG00000007653	ST3GAL1|-|ST3GAL2|ST3GAL5|
	GO:0070646	protein modification by small protein removal	biological_process	0.028093	31	4448	122	17684	ENSCAFG00000005938,ENSCAFG00000014207,ENSCAFG00000018906,ENSCAFG00000001379,ENSCAFG00000012773,ENSCAFG00000015699,ENSCAFG00000014814,ENSCAFG00000010893,ENSCAFG00000014835,ENSCAFG00000016628,ENSCAFG00000015689,ENSCAFG00000025044,ENSCAFG00000013688,ENSCAFG00000017793,ENSCAFG00000011526,ENSCAFG00000015168,ENSCAFG00000015021,ENSCAFG00000004797,ENSCAFG00000003498,ENSCAFG00000010286,ENSCAFG00000015825,…	GPS1|-|MYSM1|JOSD1|USP21|STAMBPL1|COPS6|-|USP54|-|OTUD5|-|USP28|USP32|YOD1|USP50|USP11|USP35|USP45|OTUD7A|DESI2|MINDY2|USP10|USP33|USP34|OTULIN|COPS3|JOSD2|USP8|USP39|USP16|
	GO:0010643	cell communication by chemical coupling	biological_process	0.028099	2	4448	2	17684	ENSCAFG00000016357,ENSCAFG00000000958	DBN1|GJA1|
	GO:0004947	bradykinin receptor activity	molecular_function	0.02811	2	4448	2	17684	ENSCAFG00000029786,ENSCAFG00000017723	BDKRB2|BDKRB1|
	GO:0002636	positive regulation of germinal center formation	biological_process	0.028306	2	4448	2	17684	ENSCAFG00000001005,ENSCAFG00000009498	TNFRSF13C|ADA|
	GO:0016747	transferase activity, transferring acyl groups other than amino-acyl groups	molecular_function	0.028378	45	4448	186	17684	ENSCAFG00000002127,ENSCAFG00000000414,ENSCAFG00000005632,ENSCAFG00000019415,ENSCAFG00000008314,ENSCAFG00000010750,ENSCAFG00000020239,ENSCAFG00000007663,ENSCAFG00000008378,ENSCAFG00000010960,ENSCAFG00000002160,ENSCAFG00000013869,ENSCAFG00000009133,ENSCAFG00000006006,ENSCAFG00000012124,ENSCAFG00000001456,ENSCAFG00000023236,ENSCAFG00000019174,ENSCAFG00000000720,ENSCAFG00000000918,ENSCAFG00000009380,…	GLYATL3|ATAT1|KAT6A|NAA10|ELP3|ZDHHC23|SH3GLB1|-|ESCO2|ZDHHC6|SPTLC1|NMT1|GPAT3|FASN|TAF5L|GCAT|ACSM4|CPT2|ACAT2|MCAT|OSGEPL1|CERS6|AGPAT3|CPT1B|KAT6B|CROT|KAT14|CPT1C|SAT2|GPAT4|SOAT2|ZDHHC12|ACSM3|DPF2|ZDHHC18|NAA16|TAF6L|MOGAT3|MBOAT4|MOGAT1|ZDHHC8|WDR5|MCRS1|HCFC1|LIPT2|
	GO:0042108	positive regulation of cytokine biosynthetic process	biological_process	0.02852	13	4448	43	17684	ENSCAFG00000013334,ENSCAFG00000023498,ENSCAFG00000001005,ENSCAFG00000019669,ENSCAFG00000000356,ENSCAFG00000011432,ENSCAFG00000011698,ENSCAFG00000017820,ENSCAFG00000017132,ENSCAFG00000012872,ENSCAFG00000012802,ENSCAFG00000011265,ENSCAFG00000024010	RELA|TLR8|TNFRSF13C|ELANE|TBK1|MAPKAPK2|TLR7|CD276|IL27|CD28|CD3E|PTPRC|TLR1|
	GO:0000002	mitochondrial genome maintenance	biological_process	0.028764	8	4448	21	17684	ENSCAFG00000016089,ENSCAFG00000007746,ENSCAFG00000019212,ENSCAFG00000018469,ENSCAFG00000003885,ENSCAFG00000011721,ENSCAFG00000011842,ENSCAFG00000013710	PARP1|PRIMPOL|DNAJA3|FLCN|SSBP1|POLG2|SESN2|DNA2|
	GO:2001258	negative regulation of cation channel activity	biological_process	0.028776	7	4448	18	17684	ENSCAFG00000004305,ENSCAFG00000005490,ENSCAFG00000020395,ENSCAFG00000029471,ENSCAFG00000009905,ENSCAFG00000009595,ENSCAFG00000009033	KCNRG|KCNE3|RRAD|CLIC2|MMP9|PKD2|DYSF|
	GO:0046982	protein heterodimerization activity	molecular_function	0.028923	79	4448	367	17684	ENSCAFG00000032128,ENSCAFG00000029474,ENSCAFG00000015428,ENSCAFG00000014445,ENSCAFG00000010470,ENSCAFG00000019487,ENSCAFG00000015646,ENSCAFG00000029451,ENSCAFG00000014601,ENSCAFG00000019436,ENSCAFG00000007053,ENSCAFG00000007054,ENSCAFG00000032723,ENSCAFG00000014489,ENSCAFG00000008657,ENSCAFG00000005893,ENSCAFG00000007928,ENSCAFG00000024677,ENSCAFG00000014577,ENSCAFG00000004032,ENSCAFG00000029382,…	-|GADD45A|PRMT8|TRMT112|GCA|TCF3|TAF6L|-|TAF6|IRAK1|BCL2L1|USF2|H2AFV|MICU1|KATNB1|MAFG|ATF1|-|VEGFB|TAL1|-|EXT2|ITGA3|VHL|TAF13|CD3D|ADIPOR1|BDKRB2|-|JUN|-|-|ERBB3|ALX4|ATF6|ADRA2A|RELA|YWHAH|H2AFY2|CYBB|IRAK3|RANBP10|-|ITGB1|GABPB1|-|USF1|CFHR5|FLOT1|FX
	GO:0033500	carbohydrate homeostasis	biological_process	0.028964	37	4448	149	17684	ENSCAFG00000005302,ENSCAFG00000019674,ENSCAFG00000014653,ENSCAFG00000011872,ENSCAFG00000005830,ENSCAFG00000016897,ENSCAFG00000019132,ENSCAFG00000016967,ENSCAFG00000013907,ENSCAFG00000031460,ENSCAFG00000009982,ENSCAFG00000011430,ENSCAFG00000005965,ENSCAFG00000031950,ENSCAFG00000014595,ENSCAFG00000010368,ENSCAFG00000007032,ENSCAFG00000015003,ENSCAFG00000009989,ENSCAFG00000011842,ENSCAFG00000019538,…	BIRC5|PARK7|G6PC|G6PC2|ASPSCR1|CACNA1A|RPH3AL|PDK2|VGF|ICAM1|NCOA5|STXBP5L|FOXO1|CARTPT|PYGL|ADIPOR1|FFAR1|CDK16|BRSK2|SESN2|STK11|LEPR|ARRB1|TRPV4|NUCKS1|BHLHA15|ADIPOQ|BAD|ADRA2A|-|HNF4A|TENT4B|PRKAA1|PPP3CB|SIN3A|UNC13B|OAS1|
	GO:0043167	ion binding	molecular_function	0.029333	856	4448	4428	17684	ENSCAFG00000013283,ENSCAFG00000018472,ENSCAFG00000017802,ENSCAFG00000003056,ENSCAFG00000014696,ENSCAFG00000014603,ENSCAFG00000023824,ENSCAFG00000017165,ENSCAFG00000000012,ENSCAFG00000017542,ENSCAFG00000001522,ENSCAFG00000017118,ENSCAFG00000018928,ENSCAFG00000015694,ENSCAFG00000008633,ENSCAFG00000016114,ENSCAFG00000009587,ENSCAFG00000032617,ENSCAFG00000011980,ENSCAFG00000015698,ENSCAFG00000002340,…	CHRNA1|ZNF3|VRK1|PLEKHA8|ALKBH8|TRIM9|CYP4X1|PMVK|ATP9B|S100A13|NCF4|-|MBD1|CALR3|USP16|ADA2|BMP1|ZSCAN16|ABCB11|ZCCHC24|IARS|DYSF|RND2|TUT7|MYO18A|CPNE5|CDK16|NUDT18|CAPN1|RSPRY1|ZNF484|-|IFIH1|CYP4F22|ADAP2|MYLK2|TAOK1|ZNHIT2|YPEL5|ZC3H7A|TREM2|DNM1L|TCP1|AK7|SLC25A24|TRPC7|USP45|RAB2A|HEG1|CRIP1|RAB11FIP1|TXNRD2|BRIP1|RNF135|ATP2B4|OSBPL10|ANXA13|-|NEIL1|PPP3CB|PAM|FGD4|PPA1|ZNF638|STK17A|ARSK…
	GO:0030150	protein import into mitochondrial matrix	biological_process	0.029542	7	4448	18	17684	ENSCAFG00000029477,ENSCAFG00000032714,ENSCAFG00000028857,ENSCAFG00000019226,ENSCAFG00000004664,ENSCAFG00000018346,ENSCAFG00000031816	-|DNAJC19|TOMM20L|PAM16|DNAJC15|TIMM44|TOMM7|
	GO:0000430	regulation of transcription from RNA polymerase II promoter by glucose	biological_process	0.029634	2	4448	2	17684	ENSCAFG00000012689,ENSCAFG00000007054	USF1|USF2|
	GO:0000432	positive regulation of transcription from RNA polymerase II promoter by glucose	biological_process	0.029634	2	4448	2	17684	ENSCAFG00000007054,ENSCAFG00000012689	USF2|USF1|
	GO:0046016	positive regulation of transcription by glucose	biological_process	0.029634	2	4448	2	17684	ENSCAFG00000007054,ENSCAFG00000012689	USF2|USF1|
	GO:0004392	heme oxygenase (decyclizing) activity	molecular_function	0.029729	2	4448	2	17684	ENSCAFG00000001711,ENSCAFG00000019207	HMOX1|HMOX2|
	GO:0006788	heme oxidation	biological_process	0.029729	2	4448	2	17684	ENSCAFG00000001711,ENSCAFG00000019207	HMOX1|HMOX2|
	GO:0030027	lamellipodium	cellular_component	0.029902	29	4448	110	17684	ENSCAFG00000003854,ENSCAFG00000012099,ENSCAFG00000013474,ENSCAFG00000012817,ENSCAFG00000000444,ENSCAFG00000020305,ENSCAFG00000009033,ENSCAFG00000031949,ENSCAFG00000017854,ENSCAFG00000004985,ENSCAFG00000019523,ENSCAFG00000007431,ENSCAFG00000012104,ENSCAFG00000016534,ENSCAFG00000003372,ENSCAFG00000006694,ENSCAFG00000001315,ENSCAFG00000010387,ENSCAFG00000009595,ENSCAFG00000017110,ENSCAFG00000012554,…	WASF1|CIB1|FAM89B|ABI2|FLOT1|CDH1|DYSF|PDXP|SLC39A6|ACTR3|APC2|FER|WASF2|ACTN1|ITGB1BP1|STX2|CTNNA1|FAP|PKD2|CORO1A|PIP5K1A|FGD4|PXN|-|FAM206A|ACTA2|CD44|CARMIL2|PTK2B|
	GO:0070868	heterochromatin organization involved in chromatin silencing	biological_process	0.029933	2	4448	2	17684	ENSCAFG00000030380,ENSCAFG00000018420	POLE3|SMCHD1|
	GO:0007176	regulation of epidermal growth factor-activated receptor activity	biological_process	0.029984	7	4448	18	17684	ENSCAFG00000019676,ENSCAFG00000008141,ENSCAFG00000014866,ENSCAFG00000002634,ENSCAFG00000010840,ENSCAFG00000013217,ENSCAFG00000011532	ERRFI1|FBXW7|ZFYVE28|SOCS5|ADRA2A|GPRC5A|EGF|
	GO:0010833	telomere maintenance via telomere lengthening	biological_process	0.030209	18	4448	62	17684	ENSCAFG00000008745,ENSCAFG00000008237,ENSCAFG00000016722,ENSCAFG00000007975,ENSCAFG00000015835,ENSCAFG00000008687,ENSCAFG00000018795,ENSCAFG00000000732,ENSCAFG00000020352,ENSCAFG00000031522,ENSCAFG00000016839,ENSCAFG00000001754,ENSCAFG00000010483,ENSCAFG00000010149,ENSCAFG00000009938,ENSCAFG00000016826,ENSCAFG00000001981,ENSCAFG00000011503	MAPKAPK5|HMBOX1|WRAP53|TERF1|HNRNPU|CCT8|PARN|TCP1|ACD|MAP2K7|SMG5|POT1|STN1|CCT6A|TENT4B|CCT3|SLC29A1|GAR1|
	GO:0071156	regulation of cell cycle arrest	biological_process	0.030396	13	4448	42	17684	ENSCAFG00000010387,ENSCAFG00000019231,ENSCAFG00000016714,ENSCAFG00000009512,ENSCAFG00000018375,ENSCAFG00000016122,ENSCAFG00000001981,ENSCAFG00000009595,ENSCAFG00000001381,ENSCAFG00000020290,ENSCAFG00000003623,ENSCAFG00000014600,ENSCAFG00000004028	FAP|TFAP4|TP53|PIDD1|CDK5R1|ZBTB17|SLC29A1|PKD2|UHRF2|DAB2IP|CASP2|BRCA1|FOXE3|
	GO:0032642	regulation of chemokine production	biological_process	0.030464	14	4448	47	17684	ENSCAFG00000013694,ENSCAFG00000002634,ENSCAFG00000007029,ENSCAFG00000019669,ENSCAFG00000017184,ENSCAFG00000010796,ENSCAFG00000002733,ENSCAFG00000011698,ENSCAFG00000032010,ENSCAFG00000007537,ENSCAFG00000003591,ENSCAFG00000006051,ENSCAFG00000006157,ENSCAFG00000025365	ADIPOQ|SOCS5|-|ELANE|IL6R|TRPV4|IL6|TLR7|HAVCR2|ERBIN|C5|EIF2AK2|MAVS|ACKR1|
	GO:2001182	regulation of interleukin-12 secretion	biological_process	0.030529	2	4448	2	17684	ENSCAFG00000023498,ENSCAFG00000001378	TLR8|MAPK14|
	GO:0042054	histone methyltransferase activity	molecular_function	0.030591	15	4448	49	17684	ENSCAFG00000013392,ENSCAFG00000007779,ENSCAFG00000012691,ENSCAFG00000009970,ENSCAFG00000019830,ENSCAFG00000012237,ENSCAFG00000015428,ENSCAFG00000006146,ENSCAFG00000002594,ENSCAFG00000016944,ENSCAFG00000018892,ENSCAFG00000003589,ENSCAFG00000010920,ENSCAFG00000023314,ENSCAFG00000014827	SETD2|PRMT9|KMT2A|RBBP5|WDR5|PRMT2|PRMT8|ASH2L|KMT5C|ASH1L|CXXC1|PRMT1|KMT5B|PRDM13|EZH1|
	GO:0005903	brush border	cellular_component	0.030597	20	4448	70	17684	ENSCAFG00000000156,ENSCAFG00000005927,ENSCAFG00000002538,ENSCAFG00000001630,ENSCAFG00000004985,ENSCAFG00000003891,ENSCAFG00000016412,ENSCAFG00000016534,ENSCAFG00000016635,ENSCAFG00000003156,ENSCAFG00000003102,ENSCAFG00000007902,ENSCAFG00000010528,ENSCAFG00000003408,ENSCAFG00000001751,ENSCAFG00000016657,ENSCAFG00000020063,ENSCAFG00000007085,ENSCAFG00000018370,ENSCAFG00000001433	MYO1A|DCXR|SLC3A1|MYH9|ACTR3|SLC26A4|SLC34A1|ACTN1|MYO1E|MYH14|AQP1|SLC11A2|DNM1L|CAPZA2|TRPM6|CDHR2|SLC27A4|SOAT2|MYO1D|PLEC|
	GO:0007113	endomitotic cell cycle	biological_process	0.030662	2	4448	2	17684	ENSCAFG00000012099,ENSCAFG00000006548	CIB1|UBA3|
	GO:0016415	octanoyltransferase activity	molecular_function	0.030692	2	4448	2	17684	ENSCAFG00000001827,ENSCAFG00000005489	CROT|LIPT2|
	GO:0042594	response to starvation	biological_process	0.030846	52	4448	220	17684	ENSCAFG00000020358,ENSCAFG00000015045,ENSCAFG00000007383,ENSCAFG00000020393,ENSCAFG00000000356,ENSCAFG00000001013,ENSCAFG00000019851,ENSCAFG00000016067,ENSCAFG00000009247,ENSCAFG00000001711,ENSCAFG00000031950,ENSCAFG00000005965,ENSCAFG00000004664,ENSCAFG00000014592,ENSCAFG00000017139,ENSCAFG00000003016,ENSCAFG00000010203,ENSCAFG00000007692,ENSCAFG00000017957,ENSCAFG00000001324,ENSCAFG00000015425,…	RIPOR1|PINK1|EIF2AK3|ACADM|TBK1|SREBF2|KIAA1324|WIPI2|WDFY3|HMOX1|CARTPT|FOXO1|DNAJC15|NBR1|CLN3|ALB|GCN1|VAMP8|ULK3|ATF4|BHLHA15|TRIM13|PACS2|TCIRG1|YOD1|NPC1|LRP11|TP53|COMT|SLC39A4|TBC1D5|GALP|PRKAA1|WDR45|VCP|BMPR2|GBA|ATG2B|GAS6|IMPACT|RAB7A|ULK2|TSC2|DEPDC5|USP33|PIK3C3|SH3GLB1|STK26|MYOD1|EIF2AK2|SESN2|STX17|
	GO:0006783	heme biosynthetic process	biological_process	0.030939	6	4448	14	17684	ENSCAFG00000003246,ENSCAFG00000000126,ENSCAFG00000007902,ENSCAFG00000012866,ENSCAFG00000032458,ENSCAFG00000012811	ALAD|FECH|SLC11A2|UROS|ATP5IF1|PPOX|
	GO:0043566	structure-specific DNA binding	molecular_function	0.031089	53	4448	230	17684	ENSCAFG00000031265,ENSCAFG00000003885,ENSCAFG00000006555,ENSCAFG00000009003,ENSCAFG00000030982,ENSCAFG00000010483,ENSCAFG00000020355,ENSCAFG00000000421,ENSCAFG00000001754,ENSCAFG00000023314,ENSCAFG00000015781,ENSCAFG00000020390,ENSCAFG00000013205,ENSCAFG00000003844,ENSCAFG00000008677,ENSCAFG00000019486,ENSCAFG00000015461,ENSCAFG00000017894,ENSCAFG00000008392,ENSCAFG00000004700,ENSCAFG00000000261,…	-|SSBP1|PRKDC|DDX60|TSNAX-DISC1|STN1|CTCF|-|POT1|PRDM13|KDM5A|MSH4|DHX9|RUVBL2|SSBP2|MEIOB|POLR2G|YY1|NEIL3|TSN|RPA3|HNRNPU|CGGBP1|GRHL1|HR|SP3|SP1|SAMHD1|XRCC6|MLH3|-|MSH2|NKAP|NUCKS1|-|H2AFY2|RELA|WBP2NL|NTHL1|MECP2|RPS3|MCM7|LONP1|HMBOX1|MYOD1|PMS1|-|P
	GO:0097134	cyclin E1-CDK2 complex	cellular_component	0.031127	2	4448	2	17684	ENSCAFG00000000082,ENSCAFG00000007614	CDK2|CCNE1|
	GO:0004103	choline kinase activity	molecular_function	0.031232	2	4448	2	17684	ENSCAFG00000000579,ENSCAFG00000010937	CHKB|CHKA|
	GO:2000157	negative regulation of ubiquitin-specific protease activity	biological_process	0.031262	2	4448	2	17684	ENSCAFG00000019674,ENSCAFG00000015710	PARK7|UBXN1|
	GO:0071796	K6-linked polyubiquitin binding	molecular_function	0.031265	2	4448	2	17684	ENSCAFG00000016578,ENSCAFG00000015710	MINDY2|UBXN1|
	GO:0042325	regulation of phosphorylation	biological_process	0.031272	194	4448	939	17684	ENSCAFG00000011842,ENSCAFG00000018826,ENSCAFG00000006051,ENSCAFG00000012070,ENSCAFG00000020239,ENSCAFG00000018637,ENSCAFG00000005707,ENSCAFG00000029786,ENSCAFG00000018897,ENSCAFG00000003776,ENSCAFG00000019711,ENSCAFG00000002733,ENSCAFG00000006108,ENSCAFG00000012998,ENSCAFG00000006421,ENSCAFG00000006059,ENSCAFG00000023687,ENSCAFG00000007662,ENSCAFG00000007046,ENSCAFG00000000847,ENSCAFG00000031576,…	SESN2|STK26|EIF2AK2|FGR|SH3GLB1|RICTOR|OSBPL8|BDKRB2|JUN|NRP1|POLRMT|IL6|BAG4|ACE|GAS6|CSNK1D|BMPR2|ACSL1|MOS|FGFR1OP|PARD6A|GPRC5C|ITGA6|TFAP4|ATP2B4|ADRA2A|PKD2|TAB1|FER|GPNMB|PECAM1|BCCIP|MAP3K3|HGF|CIB1|-|GADD45A|ZEB2|ERRFI1|DVL1|RABGEF1|XDH|ARL2BP|MAP2K7|NCKAP1L|DUSP8|VEGFB|GPRC5A|RBL1|DUSP16|PLCL2|GPRC5D|CDKN1B|PINK1|FLAD1|SOCS6|MAP3K12|SLC29A1|SHB|FLCN|NEK4|RPS3|ITGB1BP1|ZFYVE28|-|IL6R|CDK…
	GO:0031098	stress-activated protein kinase signaling cascade	biological_process	0.031337	49	4448	205	17684	ENSCAFG00000014569,ENSCAFG00000013415,ENSCAFG00000018945,ENSCAFG00000008921,ENSCAFG00000005402,ENSCAFG00000010516,ENSCAFG00000018826,ENSCAFG00000012905,ENSCAFG00000006051,ENSCAFG00000009445,ENSCAFG00000013540,ENSCAFG00000031424,ENSCAFG00000006541,ENSCAFG00000002393,ENSCAFG00000009924,ENSCAFG00000014383,ENSCAFG00000010796,ENSCAFG00000016497,ENSCAFG00000001378,ENSCAFG00000028570,ENSCAFG00000007034,…	PDCD10|MAP3K11|CD40LG|NEK4|RPS3|SLK|STK26|STRADA|EIF2AK2|GDF6|AIDA|RAP2A|ARL6IP5|SEMA4C|TAOK3|MAP4K5|TRPV4|ZFP36L1|MAPK14|DUSP3|LYN|MAP3K14|MAPKAPK2|MAP3K3|HGF|NBR1|ZEB2|GADD45A|NOD1|PJA2|TNFRSF11A|DAB2IP|FGD2|HACD3|RELL1|SPAG9|MAPK8IP2|STK39|MAP2K4|MAP3K12|MAP3K1|TAOK1|XDH|TLR6|SBK2|MAPK13|FOXO1|PTK2B|MAP2K7|
	GO:0045061	thymic T cell selection	biological_process	0.03143	8	4448	21	17684	ENSCAFG00000002371,ENSCAFG00000018401,ENSCAFG00000031719,ENSCAFG00000012780,ENSCAFG00000019538,ENSCAFG00000012872,ENSCAFG00000012802,ENSCAFG00000011265	ZAP70|JAG2|CD3D|CD3G|STK11|CD28|CD3E|PTPRC|
	GO:0032844	regulation of homeostatic process	biological_process	0.031447	73	4448	324	17684	ENSCAFG00000011265,ENSCAFG00000007041,ENSCAFG00000015835,ENSCAFG00000016441,ENSCAFG00000031222,ENSCAFG00000009498,ENSCAFG00000001754,ENSCAFG00000016839,ENSCAFG00000031522,ENSCAFG00000006413,ENSCAFG00000004032,ENSCAFG00000009569,ENSCAFG00000013015,ENSCAFG00000008670,ENSCAFG00000010483,ENSCAFG00000008400,ENSCAFG00000025045,ENSCAFG00000020399,ENSCAFG00000004092,ENSCAFG00000007167,ENSCAFG00000015671,…	PTPRC|MAG|HNRNPU|MED1|-|ADA|POT1|SMG5|MAP2K7|NCKAP1L|TAL1|SPP1|-|PTK2B|STN1|TMBIM6|HNRNPD|CA7|MTMR2|CHD7|CHERP|BRSK2|CLIC2|TRPC1|CACNA1G|ACD|SIGLEC15|PPP3CB|PRMT1|LYN|ADRA2A|PKD2|MAPK14|OSCAR|TNFRSF11A|NPSR1|IFI6|GJA1|TCP1|BIRC5|CARTPT|ETS1|BAX|UBE2S|CORO1A|ZNF16|TG|CX3CL1|RASA3|GNL3|MAPKAPK5|ATRX|HMBOX1|CDK16|HRC|TERF1|PARN|CCT8|WDR1|PLA2G1B|GPD1L|-|KCNE3|TENT4B|CCT6A|ANKRD54|SLC30A4|ZFP36L1|BAD…
	GO:0060211	regulation of nuclear-transcribed mRNA poly(A) tail shortening	biological_process	0.031509	5	4448	11	17684	ENSCAFG00000015461,ENSCAFG00000017140,ENSCAFG00000008426,ENSCAFG00000005224,ENSCAFG00000009450	POLR2G|TOB1|CNOT1|TNRC6C|BTG2|
	GO:0060213	positive regulation of nuclear-transcribed mRNA poly(A) tail shortening	biological_process	0.031509	5	4448	11	17684	ENSCAFG00000017140,ENSCAFG00000015461,ENSCAFG00000009450,ENSCAFG00000005224,ENSCAFG00000008426	TOB1|POLR2G|BTG2|TNRC6C|CNOT1|
	GO:0097135	cyclin E2-CDK2 complex	cellular_component	0.031613	2	4448	2	17684	ENSCAFG00000009408,ENSCAFG00000000082	CCNE2|CDK2|
	GO:0071168	protein localization to chromatin	biological_process	0.03164	8	4448	21	17684	ENSCAFG00000009217,ENSCAFG00000014002,ENSCAFG00000003844,ENSCAFG00000002659,ENSCAFG00000013980,ENSCAFG00000008378,ENSCAFG00000005951,ENSCAFG00000018695	CHMP7|H2AFY2|RUVBL2|MSH2|CDCA5|ESCO2|MCM8|NIPBL|
	GO:0002377	immunoglobulin production	biological_process	0.031716	34	4448	147	17684	ENSCAFG00000032691,ENSCAFG00000031753,ENSCAFG00000031273,ENSCAFG00000002733,ENSCAFG00000018481,ENSCAFG00000000163,ENSCAFG00000029676,ENSCAFG00000018945,ENSCAFG00000032706,ENSCAFG00000014432,ENSCAFG00000031733,ENSCAFG00000012872,ENSCAFG00000015584,ENSCAFG00000009994,ENSCAFG00000016661,ENSCAFG00000007366,ENSCAFG00000002659,ENSCAFG00000002834,ENSCAFG00000028850,ENSCAFG00000031795,ENSCAFG00000023920,…	-|-|-|IL6|ATAD5|STAT6|-|CD40LG|-|-|-|CD28|-|CD40|GCNT3|-|MSH2|-|-|-|-|PTPRC|-|-|-|TCF3|SAMHD1|-|PRKDC|TMBIM6|-|POLB|VPREB3|-|
	GO:0042320	regulation of circadian sleep/wake cycle, REM sleep	biological_process	0.031754	2	4448	2	17684	ENSCAFG00000005129,ENSCAFG00000017172	GHRL|CHRNB2|
	GO:0042747	circadian sleep/wake cycle, REM sleep	biological_process	0.031754	2	4448	2	17684	ENSCAFG00000005129,ENSCAFG00000017172	GHRL|CHRNB2|
	GO:0071159	NF-kappaB complex	cellular_component	0.031774	2	4448	2	17684	ENSCAFG00000013334,ENSCAFG00000005402	RELA|RPS3|
	GO:0071568	UFM1 conjugating enzyme activity	molecular_function	0.031866	2	4448	2	17684	ENSCAFG00000003430,ENSCAFG00000012754	UFL1|UFC1|
	GO:0051224	negative regulation of protein transport	biological_process	0.031874	25	4448	94	17684	ENSCAFG00000011722,ENSCAFG00000010773,ENSCAFG00000008400,ENSCAFG00000030330,ENSCAFG00000016172,ENSCAFG00000005256,ENSCAFG00000002573,ENSCAFG00000000387,ENSCAFG00000011443,ENSCAFG00000013694,ENSCAFG00000009595,ENSCAFG00000013817,ENSCAFG00000002834,ENSCAFG00000003372,ENSCAFG00000013418,ENSCAFG00000019424,ENSCAFG00000006421,ENSCAFG00000019674,ENSCAFG00000009736,ENSCAFG00000005917,ENSCAFG00000017945,…	CD34|RABGEF1|TMBIM6|CPTP|TLR6|NDFIP2|SSC5D|LATS1|IL10|ADIPOQ|PKD2|SRGN|-|ITGB1BP1|NFKBIA|PKD1|GAS6|PARK7|DMTN|FERMT1|CSK|FAM89B|TLR8|GET4|LGR4|
	GO:0032846	positive regulation of homeostatic process	biological_process	0.031899	23	4448	86	17684	ENSCAFG00000003867,ENSCAFG00000020399,ENSCAFG00000010149,ENSCAFG00000001754,ENSCAFG00000031522,ENSCAFG00000013015,ENSCAFG00000009569,ENSCAFG00000010263,ENSCAFG00000008761,ENSCAFG00000000406,ENSCAFG00000016826,ENSCAFG00000000075,ENSCAFG00000017252,ENSCAFG00000008237,ENSCAFG00000009004,ENSCAFG00000008745,ENSCAFG00000024209,ENSCAFG00000018795,ENSCAFG00000008687,ENSCAFG00000000732,ENSCAFG00000020352,…	BAX|CA7|CCT6A|POT1|MAP2K7|-|SPP1|PLA2G1B|CX3CL1|PPP1R10|CCT3|TNFRSF11A|ATRX|HMBOX1|GNL3|MAPKAPK5|OSCAR|PARN|CCT8|TCP1|ACD|NPSR1|TRPC1|
	GO:0043414	macromolecule methylation	biological_process	0.031927	57	4448	245	17684	ENSCAFG00000018470,ENSCAFG00000018892,ENSCAFG00000004511,ENSCAFG00000030996,ENSCAFG00000031371,ENSCAFG00000012691,ENSCAFG00000023936,ENSCAFG00000023314,ENSCAFG00000018387,ENSCAFG00000014190,ENSCAFG00000005969,ENSCAFG00000004125,ENSCAFG00000005839,ENSCAFG00000000230,ENSCAFG00000020355,ENSCAFG00000016863,ENSCAFG00000006471,ENSCAFG00000003790,ENSCAFG00000006096,ENSCAFG00000020147,ENSCAFG00000000393,…	PLD6|CXXC1|ZC3H13|N6AMT1|PYGO2|KMT2A|ARID4A|PRDM13|METTL4|TRMT2A|TRMT6|KMT2E|SATB1|MYB|CTCF|LMNA|THUMPD2|RAB3B|NDUFAF7|MTF2|PCMT1|BRCA1|-|ASH1L|WDR5|PRMT8|TET2|TRMT112|PRMT9|KDM1B|BTG2|MTA2|CBLL1|ASH2L|MAEL|PRMT2|GSPT1|BMI1|EZH1|ALKBH8|UHRF2|PRMT1|KMT5C|TRMT1|MRM2|THUMPD3|PHF19|RBBP5|SETD2|TGS1|KMT5B|ATRX|HEMK1|TET1|ARMT1|WTAP|MECP2|
	GO:0070814	hydrogen sulfide biosynthetic process	biological_process	0.031967	2	4448	2	17684	ENSCAFG00000020417,ENSCAFG00000001514	CTH|MPST|
	GO:1901363	heterocyclic compound binding	molecular_function	0.032064	917	4448	4855	17684	ENSCAFG00000006041,ENSCAFG00000011940,ENSCAFG00000017790,ENSCAFG00000006670,ENSCAFG00000004738,ENSCAFG00000007449,ENSCAFG00000016094,ENSCAFG00000011713,ENSCAFG00000001747,ENSCAFG00000024440,ENSCAFG00000018892,ENSCAFG00000013178,ENSCAFG00000006150,ENSCAFG00000018762,ENSCAFG00000005978,ENSCAFG00000001685,ENSCAFG00000010452,ENSCAFG00000019227,ENSCAFG00000015781,ENSCAFG00000023936,ENSCAFG00000031063,…	GPATCH11|PARP9|PDE4A|RAN|ZNF428|TRIM23|-|DDX5|-|MEX3A|CXXC1|OLA1|PANK2|DUS3L|-|ZNF16|KDM5B|GLIS2|KDM5A|ARID4A|SBK3|DDX60|POLR2K|RECQL4|ATP8B1|VWA8|-|PARN|CCT8|PHF19|RCAN2|MAPKAPK5|TUBB|POP4|HMBOX1|TBX19|RPS3|ASH2L|PDS5B|COQ10B|SRPK2|NKAP|DDX19A|-|DUS1L|ZNF771|ATP13A3|ZNF34|ASH1L|PRKRA|ESRRA|ZEB2|EHD3|DCAKD|NT5C1A|CGGBP1|TRPM7|PPP1R8|NLRP8|EGR3|G3BP2|PCF11|ZNF444|-|SF3A1|GLYR1|USF2|WNK4|CYP2C18|AA…
	GO:0002673	regulation of acute inflammatory response	biological_process	0.032189	10	4448	30	17684	ENSCAFG00000007029,ENSCAFG00000016944,ENSCAFG00000011373,ENSCAFG00000018625,ENSCAFG00000002733,ENSCAFG00000024982,ENSCAFG00000019674,ENSCAFG00000028508,ENSCAFG00000025093,ENSCAFG00000000075	-|ASH1L|SUSD4|C3|IL6|C4BPA|PARK7|CD59|C4BPB|TNFRSF11A|
	GO:0001932	regulation of protein phosphorylation	biological_process	0.032558	178	4448	858	17684	ENSCAFG00000013215,ENSCAFG00000013244,ENSCAFG00000001981,ENSCAFG00000006918,ENSCAFG00000015045,ENSCAFG00000017129,ENSCAFG00000013274,ENSCAFG00000005862,ENSCAFG00000010009,ENSCAFG00000006413,ENSCAFG00000014577,ENSCAFG00000031522,ENSCAFG00000013217,ENSCAFG00000019275,ENSCAFG00000019676,ENSCAFG00000005609,ENSCAFG00000008785,ENSCAFG00000010773,ENSCAFG00000029474,ENSCAFG00000005497,ENSCAFG00000012099,…	GPRC5D|CDKN1B|SLC29A1|MAP3K12|PINK1|FLAD1|DUSP16|PLCL2|DUSP8|NCKAP1L|VEGFB|MAP2K7|GPRC5A|DVL1|ERRFI1|XDH|ARL2BP|RABGEF1|GADD45A|ZEB2|CIB1|HGF|MAP3K3|-|PECAM1|BCCIP|GPNMB|FER|ADRA2A|ATP2B4|TAB1|PKD2|TFAP4|PARD6A|GPRC5C|FGFR1OP|ACSL1|MOS|BMPR2|CSNK1D|ACE|BAG4|POLRMT|IL6|GAS6|OSBPL8|JUN|NRP1|BDKRB2|FGR|STK26|SESN2|EIF2AK2|RICTOR|TADA2A|MAP3K1|MOB2|CARTPT|TREM2|RPS6KA4|TRPT1|TAOK1|PARP9|FLOT1|CCNL2|P…
	GO:0000703	oxidized pyrimidine nucleobase lesion DNA N-glycosylase activity	molecular_function	0.032799	2	4448	2	17684	ENSCAFG00000006603,ENSCAFG00000019439	SMUG1|NTHL1|
	GO:0001580	detection of chemical stimulus involved in sensory perception of bitter taste	biological_process	0.032865	8	4448	25	17684	ENSCAFG00000024740,ENSCAFG00000013680,ENSCAFG00000013889,ENSCAFG00000003540,ENSCAFG00000014889,ENSCAFG00000003883,ENSCAFG00000013704,ENSCAFG00000024884	TAS2R3|GNAT3|RTP4|TAS2R39|AZGP1|TAS2R5|RTP1|TAS2R40|
	GO:0031668	cellular response to extracellular stimulus	biological_process	0.032945	57	4448	246	17684	ENSCAFG00000015425,ENSCAFG00000018417,ENSCAFG00000004308,ENSCAFG00000011526,ENSCAFG00000010972,ENSCAFG00000018183,ENSCAFG00000016431,ENSCAFG00000016714,ENSCAFG00000013006,ENSCAFG00000014253,ENSCAFG00000005849,ENSCAFG00000001607,ENSCAFG00000012689,ENSCAFG00000015785,ENSCAFG00000018614,ENSCAFG00000001976,ENSCAFG00000023687,ENSCAFG00000017729,ENSCAFG00000016988,ENSCAFG00000006421,ENSCAFG00000028892,…	BHLHA15|PACS2|TRIM13|YOD1|TCIRG1|NPC1|NUDT1|TP53|ITGA6|COMT|TBC1D5|SLC39A4|USF1|WDR45|PRKAA1|VCP|BMPR2|ATG2B|GBA|GAS6|IMPACT|RAB7A|ULK2|TSC2|DEPDC5|USP33|PIK3C3|SH3GLB1|STK26|MYOD1|STX17|SESN2|EIF2AK2|RIPOR1|PINK1|EIF2AK3|USF2|TBK1|SREBF2|PDK2|KIAA1324|WDFY3|WIPI2|HMOX1|CARTPT|FOXO1|NBR1|DNAJC15|CLN3|ALB|MED1|SLC1A2|GCN1|PTPRC|VAMP8|ULK3|ATF4|
	GO:0042770	signal transduction in response to DNA damage	biological_process	0.033163	20	4448	71	17684	ENSCAFG00000003623,ENSCAFG00000011842,ENSCAFG00000017252,ENSCAFG00000011713,ENSCAFG00000019946,ENSCAFG00000018481,ENSCAFG00000029474,ENSCAFG00000014600,ENSCAFG00000006555,ENSCAFG00000006889,ENSCAFG00000011429,ENSCAFG00000016438,ENSCAFG00000001996,ENSCAFG00000009119,ENSCAFG00000016714,ENSCAFG00000019231,ENSCAFG00000029158,ENSCAFG00000009512,ENSCAFG00000010171,ENSCAFG00000001378	CASP2|SESN2|ATRX|DDX5|USP10|ATAD5|GADD45A|BRCA1|PRKDC|CD44|DYRK3|PRPF19|CDC5L|ABRAXAS1|TP53|TFAP4|ZNF385A|PIDD1|PHKG1|MAPK14|
	GO:0043601	nuclear replisome	cellular_component	0.033224	8	4448	22	17684	ENSCAFG00000016438,ENSCAFG00000030380,ENSCAFG00000009470,ENSCAFG00000000378,ENSCAFG00000002937,ENSCAFG00000001621,ENSCAFG00000000261,ENSCAFG00000001996	PRPF19|POLE3|BCAS2|HELB|POLD1|TONSL|RPA3|CDC5L|
	GO:0001973	adenosine receptor signaling pathway	biological_process	0.033224	5	4448	11	17684	ENSCAFG00000009498,ENSCAFG00000006237,ENSCAFG00000024609,ENSCAFG00000013692,ENSCAFG00000013828	ADA|ACPP|CNTN2|ADORA3|ADORA2A|
	GO:0055107	Golgi to secretory granule transport	biological_process	0.033318	2	4448	2	17684	ENSCAFG00000010140,ENSCAFG00000019312	BICDL1|BICDL2|
	GO:0050912	detection of chemical stimulus involved in sensory perception of taste	biological_process	0.033338	9	4448	29	17684	ENSCAFG00000003540,ENSCAFG00000013889,ENSCAFG00000003883,ENSCAFG00000014889,ENSCAFG00000013704,ENSCAFG00000024884,ENSCAFG00000019280,ENSCAFG00000024740,ENSCAFG00000013680	TAS2R39|RTP4|TAS2R5|AZGP1|RTP1|TAS2R40|TAS1R3|TAS2R3|GNAT3|
	GO:0032796	uropod organization	biological_process	0.033383	2	4448	2	17684	ENSCAFG00000017110,ENSCAFG00000001630	CORO1A|MYH9|
	GO:0061502	early endosome to recycling endosome transport	biological_process	0.033383	2	4448	2	17684	ENSCAFG00000018370,ENSCAFG00000017110	MYO1D|CORO1A|
	GO:0071840	cellular component organization or biogenesis	biological_process	0.033519	938	4448	4927	17684	ENSCAFG00000012517,ENSCAFG00000002281,ENSCAFG00000020178,ENSCAFG00000016315,ENSCAFG00000008314,ENSCAFG00000012802,ENSCAFG00000013839,ENSCAFG00000017593,ENSCAFG00000005129,ENSCAFG00000010145,ENSCAFG00000018590,ENSCAFG00000007392,ENSCAFG00000000082,ENSCAFG00000018403,ENSCAFG00000014569,ENSCAFG00000015398,ENSCAFG00000000913,ENSCAFG00000003494,ENSCAFG00000016988,ENSCAFG00000013710,ENSCAFG00000020050,…	TMOD4|RECK|MAPKAP1|CHRNB1|ELP3|CD3E|SUPV3L1|CENPI|GHRL|RAB35|VAV1|CENPK|CDK2|-|PDCD10|VDAC2|TSPO|HECW1|GBA|DNA2|GLE1|WASF2|MMP9|GNL3|-|MACF1|RRM2|AHCTF1|ATAD3A|-|-|CDC42EP2|KEL|HMOX1|-|DMTN|BIRC5|GFOD2|ECT2|DIS3L2|HR|BBS10|TPM2|NDC80|XK|GJA1|SAMD8|-|STX10|VBP1|DAB2IP|CCNE2|CALCOCO2|NPC1|IRAK3|-|ZNF385A|GAR1|AHI1|COL23A1|GSPT1|PLEC|STX5|MBIP|HP1BP3|DNAJA3|NR1H2|ORMDL1|KLHL12|DNAJC13|VASN|RANBP10|T…
	GO:0043403	skeletal muscle tissue regeneration	biological_process	0.033736	8	4448	22	17684	ENSCAFG00000016662,ENSCAFG00000009033,ENSCAFG00000007304,ENSCAFG00000003322,ENSCAFG00000000958,ENSCAFG00000009275,ENSCAFG00000006874,ENSCAFG00000009066	SOX15|DYSF|IGF1|IFRD1|GJA1|BIN3|TARBP2|MYOD1|
	GO:0046931	pore complex assembly	biological_process	0.033904	6	4448	14	17684	ENSCAFG00000008687,ENSCAFG00000015937,ENSCAFG00000000417,ENSCAFG00000019084,ENSCAFG00000014488,ENSCAFG00000016826	CCT8|AHCTF1|NUP107|NDC1|BAD|CCT3|
	GO:0030097	hemopoiesis	biological_process	0.033972	125	4448	587	17684	ENSCAFG00000008670,ENSCAFG00000013517,ENSCAFG00000018386,ENSCAFG00000006413,ENSCAFG00000005839,ENSCAFG00000004032,ENSCAFG00000018438,ENSCAFG00000008693,ENSCAFG00000001094,ENSCAFG00000006555,ENSCAFG00000019166,ENSCAFG00000009207,ENSCAFG00000005862,ENSCAFG00000002141,ENSCAFG00000023283,ENSCAFG00000030553,ENSCAFG00000032142,ENSCAFG00000005182,ENSCAFG00000016534,ENSCAFG00000009272,ENSCAFG00000011265,…	PTK2B|NBEAL2|PLD4|NCKAP1L|SATB1|TAL1|CRIP2|ADGRG3|SMAD5|PRKDC|ROGDI|AP3B1|PLCL2|RHAG|-|-|PDE1B|FANCD2|ACTN1|EGR3|PTPRC|MYH9|TMEM190|ZBTB46|GAB2|ADA|MED1|CIB1|TET2|KAT6A|SIN3A|SIGLEC15|PRMT1|DNAJA3|WDR78|PPP3CB|MAPK14|ZMIZ1|LYN|ATP5IF1|-|MSH2|VPS33B|ZNF385A|BATF2|JUN|CHD7|ESCO2|SLC46A2|EFNA4|ITK|CHD2|SEMA4A|SBNO2|EIF2AK2|SOCS5|SLC25A38|GAS6|SLC11A2|L3MBTL3|ACE|CD3D|TREM2|RRAS|FSTL3|MYB|IL27|TNFSF9…
	GO:0042799	histone methyltransferase activity (H4-K20 specific)	molecular_function	0.034077	2	4448	2	17684	ENSCAFG00000002594,ENSCAFG00000010920	KMT5C|KMT5B|
	GO:0044267	cellular protein metabolic process	biological_process	0.034113	731	4448	3855	17684	ENSCAFG00000012298,ENSCAFG00000008984,ENSCAFG00000031398,ENSCAFG00000029755,ENSCAFG00000003525,ENSCAFG00000002746,ENSCAFG00000031424,ENSCAFG00000010286,ENSCAFG00000004049,ENSCAFG00000000425,ENSCAFG00000010732,ENSCAFG00000002594,ENSCAFG00000018945,ENSCAFG00000006735,ENSCAFG00000016884,ENSCAFG00000004054,ENSCAFG00000006393,ENSCAFG00000015834,ENSCAFG00000005401,ENSCAFG00000030931,ENSCAFG00000018906,…	FES|-|-|PYURF|CCNC|KLHL7|RAP2A|OTUD7A|HDAC2|ARMT1|CAB39|KMT5C|CD40LG|GZMA|UBE2Z|HS3ST5|GRK1|-|GPD1L|LIF|MYSM1|KCTD21|P4HA3|ST3GAL2|WARS|EGF|GPAA1|-|PJA2|HERC6|LTA4H|PSMA6|MYB|EIF2S3|PSMA3|BAX|EIF3L|ELP1|C9H17orf97|CYFIP2|-|PYGO2|WEE2|VPS28|AGA|OTULIN|TNRC6C|RGR|CD44|OMA1|UHRF2|SIRT4|RELA|DDX3X|PHKG1|TAOK3|TAF6L|-|PPP1R9B|DHX29|EIF4B|PARP1|CNOT1|C3|TLR8|TRMT112|TRPM4|PRPF19|BRD7|PRKDC|FKBP7|IL11|M…
	GO:0003678	DNA helicase activity	molecular_function	0.034126	12	4448	37	17684	ENSCAFG00000001043,ENSCAFG00000013839,ENSCAFG00000013710,ENSCAFG00000000378,ENSCAFG00000014748,ENSCAFG00000013205,ENSCAFG00000001569,ENSCAFG00000003844,ENSCAFG00000012221,ENSCAFG00000014251,ENSCAFG00000010944,ENSCAFG00000017737	XRCC6|SUPV3L1|DNA2|HELB|MCM7|DHX9|RECQL4|RUVBL2|RECQL|DDX3X|CHD1L|BRIP1|
	GO:0016868	intramolecular transferase activity, phosphotransferases	molecular_function	0.034146	5	4448	11	17684	ENSCAFG00000005505,ENSCAFG00000018670,ENSCAFG00000016249,ENSCAFG00000001049,ENSCAFG00000002877	PGM2L1|PGM1|PGM2|PMM1|PGAM2|
	GO:0031970	organelle envelope lumen	cellular_component	0.034257	14	4448	48	17684	ENSCAFG00000000443,ENSCAFG00000010178,ENSCAFG00000007515,ENSCAFG00000011350,ENSCAFG00000016443,ENSCAFG00000002856,ENSCAFG00000008785,ENSCAFG00000013404,ENSCAFG00000015045,ENSCAFG00000006150,ENSCAFG00000018747,ENSCAFG00000014489,ENSCAFG00000019674,ENSCAFG00000003893	TUBB|CHCHD2|NLN|COX19|PRELID1|CYCS|ARL2BP|-|PINK1|PANK2|AIFM1|MICU1|PARK7|AGK|
	GO:0051347	positive regulation of transferase activity	biological_process	0.034301	91	4448	413	17684	ENSCAFG00000031950,ENSCAFG00000002572,ENSCAFG00000016172,ENSCAFG00000018898,ENSCAFG00000006917,ENSCAFG00000001685,ENSCAFG00000017265,ENSCAFG00000006175,ENSCAFG00000001444,ENSCAFG00000017038,ENSCAFG00000020290,ENSCAFG00000000075,ENSCAFG00000019264,ENSCAFG00000015455,ENSCAFG00000000732,ENSCAFG00000019424,ENSCAFG00000010263,ENSCAFG00000005129,ENSCAFG00000009999,ENSCAFG00000011532,ENSCAFG00000014488,…	CARTPT|SBK2|TLR6|TAOK1|MAP3K1|ZNF16|SPAG9|CDC25B|FGD2|-|DAB2IP|TNFRSF11A|CCNL2|ECT2|TCP1|PKD1|PLA2G1B|GHRL|DSTYK|EGF|BAD|ADIPOQ|MAP4K5|ITGB1BP1|CCNC|STK11|MAPKAPK5|HMBOX1|FBXW7|STRADA|RPS3|CAB39|NEK4|CD40LG|IL6R|PARN|PDCD10|CDK5R1|NCKAP1L|POT1|MAP2K7|PTK2B|GPRC5A|MAP3K6|GPRC5D|CDKN1B|MAP2K4|MAP3K12|SLC29A1|STK39|GCN1|IRAK1|PTPRC|WRAP53|DUSP12|GADD45A|ZEB2|TPX2|NKX3-1|CIB1|HGF|MAP3K3|SHC1|CD40|MAP…
	GO:0031982	vesicle	cellular_component	0.034495	176	4448	843	17684	ENSCAFG00000013827,ENSCAFG00000017100,ENSCAFG00000020146,ENSCAFG00000031950,ENSCAFG00000003342,ENSCAFG00000014749,ENSCAFG00000014181,ENSCAFG00000010984,ENSCAFG00000019077,ENSCAFG00000017110,ENSCAFG00000003557,ENSCAFG00000005980,ENSCAFG00000012247,ENSCAFG00000000558,ENSCAFG00000016412,ENSCAFG00000000732,ENSCAFG00000013552,ENSCAFG00000019424,ENSCAFG00000000444,ENSCAFG00000015300,ENSCAFG00000005830,…	VPS26A|ADAM15|TMED5|CARTPT|NAPSA|ANXA7|LPAR2|VTI1A|YIPF1|CORO1A|KIAA0319L|HEATR5B|SPX|ACR|SLC34A1|TCP1|SCYL1|PKD1|FLOT1|SPPL2A|ASPSCR1|MROH2B|KCNE3|APPBP2|UNC13B|LMAN1L|SCAMP1|RAB9A|ACPP|ARRB1|SEC31A|BLOC1S6|CDK16|RAB11A|ADAM10|KLK4|MYO1E|GHRHR|AHNAK|DYSF|RAB5B|SEPT6|FAM91A1|RAB3B|DVL1|RABGEF1|TMEM187|ATP7A|RUSC2|GCH1|SPARC|GPRC5A|RAB24|VAMP5|FURIN|PRSS37|COPZ1|VGF|-|FMNL1|ANXA11|HEATR5A|GPNMB|IP…
	GO:0043022	ribosome binding	molecular_function	0.034569	14	4448	46	17684	ENSCAFG00000018637,ENSCAFG00000017614,ENSCAFG00000000076,ENSCAFG00000010931,ENSCAFG00000010203,ENSCAFG00000019415,ENSCAFG00000004778,ENSCAFG00000015372,ENSCAFG00000028892,ENSCAFG00000008927,ENSCAFG00000007872,ENSCAFG00000010797,ENSCAFG00000018268,ENSCAFG00000013178	RICTOR|GEMIN5|PYM1|GTPBP6|GCN1|NAA10|NAA16|CPEB2|IMPACT|SPCS1|LETMD1|SBDS|SLFN14|OLA1|
	GO:0020003	symbiont-containing vacuole	cellular_component	0.034569	2	4448	2	17684	ENSCAFG00000010186,ENSCAFG00000003102	RAB29|AQP1|
	GO:0018394	peptidyl-lysine acetylation	biological_process	0.034619	34	4448	137	17684	ENSCAFG00000000428,ENSCAFG00000009066,ENSCAFG00000002240,ENSCAFG00000018469,ENSCAFG00000019440,ENSCAFG00000017127,ENSCAFG00000012124,ENSCAFG00000018010,ENSCAFG00000000414,ENSCAFG00000005632,ENSCAFG00000030931,ENSCAFG00000018614,ENSCAFG00000013678,ENSCAFG00000008314,ENSCAFG00000004164,ENSCAFG00000005415,ENSCAFG00000015646,ENSCAFG00000014811,ENSCAFG00000019428,ENSCAFG00000008549,ENSCAFG00000019830,…	YEATS4|MYOD1|HINT2|FLCN|MECP2|SGF29|TAF5L|SIN3A|ATAT1|KAT6A|LIF|PRKAA1|MBIP|ELP3|BMI1|ARRB1|TAF6L|JADE3|HCFC1|MCRS1|WDR5|SETD5|BRD7|POLE3|CTCF|KAT6B|MBD3|KAT14|RPS6KA4|BRCA1|RUVBL2|TADA2A|KMT2A|PYGO2|
	GO:0051025	negative regulation of immunoglobulin secretion	biological_process	0.034781	2	4448	2	17684	ENSCAFG00000008400,ENSCAFG00000002834	TMBIM6|-|
	GO:0033603	positive regulation of dopamine secretion	biological_process	0.035057	2	4448	2	17684	ENSCAFG00000017172,ENSCAFG00000015045	CHRNB2|PINK1|
	GO:0051052	regulation of DNA metabolic process	biological_process	0.035111	62	4448	269	17684	ENSCAFG00000011265,ENSCAFG00000016722,ENSCAFG00000011940,ENSCAFG00000008034,ENSCAFG00000010177,ENSCAFG00000023182,ENSCAFG00000015835,ENSCAFG00000000732,ENSCAFG00000006370,ENSCAFG00000010483,ENSCAFG00000031522,ENSCAFG00000016839,ENSCAFG00000001754,ENSCAFG00000014600,ENSCAFG00000025045,ENSCAFG00000013205,ENSCAFG00000008745,ENSCAFG00000008378,ENSCAFG00000005470,ENSCAFG00000009004,ENSCAFG00000009751,…	PTPRC|WRAP53|PARP9|SLF1|KDM1B|MCIDAS|HNRNPU|TCP1|HGF|STN1|MAP2K7|SMG5|POT1|BRCA1|HNRNPD|DHX9|MAPKAPK5|ESCO2|RNF169|GNL3|-|RPS3|FLCN|HMBOX1|KLHL15|ATRX|DNA2|FBXW7|TICRR|EYA3|BMPR2|TERF1|RECQL4|SETD2|ACD|WDR18|ATAD5|PARN|STAT6|CCT8|-|GTPBP4|PPP4C|NUDT16L1|ANKRD17|SMCHD1|CD40|CDK2|CCT6A|HELB|CD28|TENT4B|DEK|DTX3L|CCT3|ADIPOQ|PARG|MSH2|PPP1R10|ABRAXAS1|NUCKS1|-|
	GO:0050708	regulation of protein secretion	biological_process	0.03521	41	4448	170	17684	ENSCAFG00000010438,ENSCAFG00000013817,ENSCAFG00000013205,ENSCAFG00000011358,ENSCAFG00000016175,ENSCAFG00000002573,ENSCAFG00000012647,ENSCAFG00000016172,ENSCAFG00000008400,ENSCAFG00000024010,ENSCAFG00000010773,ENSCAFG00000011722,ENSCAFG00000017981,ENSCAFG00000010188,ENSCAFG00000023498,ENSCAFG00000010528,ENSCAFG00000011034,ENSCAFG00000006157,ENSCAFG00000011368,ENSCAFG00000002834,ENSCAFG00000015168,…	IFIH1|SRGN|DHX9|DISP1|TLR10|SSC5D|CD244|TLR6|TMBIM6|TLR1|RABGEF1|CD34|SCAMP5|LGR4|TLR8|DNM1L|CRLF2|MAVS|-|-|USP50|LYN|MAPK14|TRPV4|IL10|UNC13B|CD40|DNAJC1|NR1H2|CPTP|C5|IL17RC|IGF1|CD40LG|MYO18A|IL6|FERMT1|GAS6|KCNN4|FGR|MYOM1|
	GO:0016045	detection of bacterium	biological_process	0.035228	4	4448	8	17684	ENSCAFG00000024010,ENSCAFG00000016172,ENSCAFG00000002573,ENSCAFG00000003074	TLR1|TLR6|SSC5D|NOD1|
	GO:0004003	ATP-dependent DNA helicase activity	molecular_function	0.035238	10	4448	29	17684	ENSCAFG00000000378,ENSCAFG00000014748,ENSCAFG00000001043,ENSCAFG00000010944,ENSCAFG00000017737,ENSCAFG00000012221,ENSCAFG00000014251,ENSCAFG00000013205,ENSCAFG00000003844,ENSCAFG00000001569	HELB|MCM7|XRCC6|CHD1L|BRIP1|RECQL|DDX3X|DHX9|RUVBL2|RECQL4|
	GO:0071357	cellular response to type I interferon	biological_process	0.035353	9	4448	26	17684	ENSCAFG00000017800,ENSCAFG00000017113,ENSCAFG00000001981,ENSCAFG00000008659,ENSCAFG00000023107,ENSCAFG00000003594,ENSCAFG00000006157,ENSCAFG00000019436,ENSCAFG00000017169	CDC37|DCST1|SLC29A1|SAMHD1|OAS2|IRF3|MAVS|IRAK1|ADAR|
	GO:0019050	suppression by virus of host apoptotic process	biological_process	0.035632	2	4448	2	17684	ENSCAFG00000007053,ENSCAFG00000014488	BCL2L1|BAD|
	GO:0039526	modulation by virus of host apoptotic process	biological_process	0.035632	2	4448	2	17684	ENSCAFG00000007053,ENSCAFG00000014488	BCL2L1|BAD|
	GO:2000583	regulation of platelet-derived growth factor receptor-alpha signaling pathway	biological_process	0.035677	2	4448	2	17684	ENSCAFG00000013694,ENSCAFG00000002271	ADIPOQ|PHF14|
	GO:2000584	negative regulation of platelet-derived growth factor receptor-alpha signaling pathway	biological_process	0.035677	2	4448	2	17684	ENSCAFG00000013694,ENSCAFG00000002271	ADIPOQ|PHF14|
	GO:0072387	flavin adenine dinucleotide metabolic process	biological_process	0.035777	2	4448	2	17684	ENSCAFG00000001976,ENSCAFG00000017129	VCP|FLAD1|
	GO:0008545	JUN kinase kinase activity	molecular_function	0.035802	2	4448	2	17684	ENSCAFG00000031522,ENSCAFG00000017851	MAP2K7|MAP2K4|
	GO:0032767	copper-dependent protein binding	molecular_function	0.036113	2	4448	2	17684	ENSCAFG00000017263,ENSCAFG00000017846	ATP7A|ATOX1|
	GO:0047961	glycine N-acyltransferase activity	molecular_function	0.036128	2	4448	2	17684	ENSCAFG00000007663,ENSCAFG00000002127	-|GLYATL3|
	GO:0030450	regulation of complement activation, classical pathway	biological_process	0.036166	2	4448	2	17684	ENSCAFG00000024982,ENSCAFG00000025093	C4BPA|C4BPB|
	GO:0045959	negative regulation of complement activation, classical pathway	biological_process	0.036166	2	4448	2	17684	ENSCAFG00000025093,ENSCAFG00000024982	C4BPB|C4BPA|
	GO:0072237	metanephric proximal tubule development	biological_process	0.036196	2	4448	2	17684	ENSCAFG00000019424,ENSCAFG00000003102	PKD1|AQP1|
	GO:0097252	oligodendrocyte apoptotic process	biological_process	0.036197	2	4448	2	17684	ENSCAFG00000006421,ENSCAFG00000016714	GAS6|TP53|
	GO:0035339	SPOTS complex	cellular_component	0.036199	3	4448	5	17684	ENSCAFG00000009388,ENSCAFG00000032757,ENSCAFG00000002160	ORMDL1|-|SPTLC1|
	GO:0036363	transforming growth factor beta activation	biological_process	0.036227	2	4448	2	17684	ENSCAFG00000001981,ENSCAFG00000013500	SLC29A1|LTBP3|
	GO:0004373	glycogen (starch) synthase activity	molecular_function	0.036239	2	4448	2	17684	ENSCAFG00000025047,ENSCAFG00000003858	GYS2|GYS1|
	GO:0061547	glycogen synthase activity, transferring glucose-1-phosphate	molecular_function	0.036239	2	4448	2	17684	ENSCAFG00000003858,ENSCAFG00000025047	GYS1|GYS2|
	GO:2000275	regulation of oxidative phosphorylation uncoupler activity	biological_process	0.036241	2	4448	2	17684	ENSCAFG00000019674,ENSCAFG00000010159	PARK7|PM20D1|
	GO:0002133	polycystin complex	cellular_component	0.036245	2	4448	2	17684	ENSCAFG00000019424,ENSCAFG00000009595	PKD1|PKD2|
	GO:0004831	tyrosine-tRNA ligase activity	molecular_function	0.036245	2	4448	2	17684	ENSCAFG00000010481,ENSCAFG00000010496	YARS|YARS2|
	GO:0006437	tyrosyl-tRNA aminoacylation	biological_process	0.036245	2	4448	2	17684	ENSCAFG00000010496,ENSCAFG00000010481	YARS2|YARS|
	GO:0014916	regulation of lung blood pressure	biological_process	0.036245	2	4448	2	17684	ENSCAFG00000014965,ENSCAFG00000023687	GCH1|BMPR2|
	GO:0015204	urea transmembrane transporter activity	molecular_function	0.036245	2	4448	2	17684	ENSCAFG00000017664,ENSCAFG00000017672	SLC14A1|SLC14A2|
	GO:0019042	viral latency	biological_process	0.036245	2	4448	2	17684	ENSCAFG00000019428,ENSCAFG00000010168	HCFC1|NUCKS1|
	GO:0019046	release from viral latency	biological_process	0.036245	2	4448	2	17684	ENSCAFG00000019428,ENSCAFG00000010168	HCFC1|NUCKS1|
	GO:0019556	histidine catabolic process to glutamate and formamide	biological_process	0.036245	2	4448	2	17684	ENSCAFG00000006406,ENSCAFG00000006412	AMDHD1|HAL|
	GO:0019781	NEDD8 activating enzyme activity	molecular_function	0.036245	2	4448	2	17684	ENSCAFG00000020403,ENSCAFG00000006548	NAE1|UBA3|
	GO:0030366	Mo-molybdopterin synthase activity	molecular_function	0.036245	2	4448	2	17684	ENSCAFG00000018415,ENSCAFG00000013678	MOCS2|MBIP|
	GO:0030622	U4atac snRNA binding	molecular_function	0.036245	2	4448	2	17684	ENSCAFG00000017614,ENSCAFG00000002700	GEMIN5|PRPF31|
	GO:0031403	lithium ion binding	molecular_function	0.036245	2	4448	2	17684	ENSCAFG00000030018,ENSCAFG00000031322	IMPA1|PDXK|
	GO:0034647	histone demethylase activity (H3-trimethyl-K4 specific)	molecular_function	0.036245	2	4448	2	17684	ENSCAFG00000010452,ENSCAFG00000015781	KDM5B|KDM5A|
	GO:0034666	alpha2-beta1 integrin complex	cellular_component	0.036245	2	4448	2	17684	ENSCAFG00000018423,ENSCAFG00000003821	ITGA2|ITGB1|
	GO:0034667	alpha3-beta1 integrin complex	cellular_component	0.036245	2	4448	2	17684	ENSCAFG00000016987,ENSCAFG00000003821	ITGA3|ITGB1|
	GO:0034721	histone H3-K4 demethylation, trimethyl-H3-K4-specific	biological_process	0.036245	2	4448	2	17684	ENSCAFG00000015781,ENSCAFG00000010452	KDM5A|KDM5B|
	GO:0035038	female pronucleus assembly	biological_process	0.036245	2	4448	2	17684	ENSCAFG00000003889,ENSCAFG00000000991	WEE2|WBP2NL|
	GO:0042539	hypotonic salinity response	biological_process	0.036245	2	4448	2	17684	ENSCAFG00000007885,ENSCAFG00000010796	SLC12A6|TRPV4|
	GO:0042954	lipoprotein transporter activity	molecular_function	0.036245	2	4448	2	17684	ENSCAFG00000013883,ENSCAFG00000013601	-|MIA3|
	GO:0043378	positive regulation of CD8-positive, alpha-beta T cell differentiation	biological_process	0.036245	2	4448	2	17684	ENSCAFG00000006413,ENSCAFG00000020389	NCKAP1L|CBFB|
	GO:0043606	formamide metabolic process	biological_process	0.036245	2	4448	2	17684	ENSCAFG00000006406,ENSCAFG00000006412	AMDHD1|HAL|
	GO:0051599	response to hydrostatic pressure	biological_process	0.036245	2	4448	2	17684	ENSCAFG00000009595,ENSCAFG00000009564	PKD2|ATP2B4|
	GO:0060168	positive regulation of adenosine receptor signaling pathway	biological_process	0.036245	2	4448	2	17684	ENSCAFG00000024609,ENSCAFG00000006237	CNTN2|ACPP|
	GO:0060382	regulation of DNA strand elongation	biological_process	0.036245	2	4448	2	17684	ENSCAFG00000010168,ENSCAFG00000001754	NUCKS1|POT1|
	GO:0061441	renal artery morphogenesis	biological_process	0.036245	2	4448	2	17684	ENSCAFG00000003776,ENSCAFG00000009595	NRP1|PKD2|
	GO:0070889	platelet alpha granule organization	biological_process	0.036245	2	4448	2	17684	ENSCAFG00000029158,ENSCAFG00000012113	ZNF385A|VPS33B|
	GO:0071477	cellular hypotonic salinity response	biological_process	0.036245	2	4448	2	17684	ENSCAFG00000010796,ENSCAFG00000007885	TRPV4|SLC12A6|
	GO:0071651	positive regulation of chemokine (C-C motif) ligand 5 production	biological_process	0.036245	2	4448	2	17684	ENSCAFG00000010796,ENSCAFG00000006157	TRPV4|MAVS|
	GO:0071918	urea transmembrane transport	biological_process	0.036245	2	4448	2	17684	ENSCAFG00000017664,ENSCAFG00000017672	SLC14A1|SLC14A2|
	GO:0090204	protein localization to nuclear pore	biological_process	0.036245	2	4448	2	17684	ENSCAFG00000005707,ENSCAFG00000012431	OSBPL8|SUMO1|
	GO:1900063	regulation of peroxisome organization	biological_process	0.036245	2	4448	2	17684	ENSCAFG00000006157,ENSCAFG00000010528	MAVS|DNM1L|
	GO:1902065	response to L-glutamate	biological_process	0.036245	2	4448	2	17684	ENSCAFG00000003430,ENSCAFG00000008400	UFL1|TMBIM6|
	GO:0002196	Ser-tRNA(Ala) hydrolase activity	molecular_function	0.036245	2	4448	2	17684	ENSCAFG00000020132,ENSCAFG00000014638	AARS|-|
	GO:0003406	retinal pigment epithelium development	biological_process	0.036245	2	4448	2	17684	ENSCAFG00000016441,ENSCAFG00000000955	MED1|TBC1D32|
	GO:0003980	UDP-glucose:glycoprotein glucosyltransferase activity	molecular_function	0.036245	2	4448	2	17684	ENSCAFG00000004253,ENSCAFG00000005500	UGGT1|UGGT2|
	GO:0004816	asparagine-tRNA ligase activity	molecular_function	0.036245	2	4448	2	17684	ENSCAFG00000004782,ENSCAFG00000000125	GAB2|NARS|
	GO:0048211	Golgi vesicle docking	biological_process	0.036245	2	4448	2	17684	ENSCAFG00000008449,ENSCAFG00000013494	USO1|NSF|
	GO:0097359	UDP-glucosylation	biological_process	0.036245	2	4448	2	17684	ENSCAFG00000005500,ENSCAFG00000004253	UGGT2|UGGT1|
	GO:0051248	negative regulation of protein metabolic process	biological_process	0.036264	112	4448	523	17684	ENSCAFG00000003372,ENSCAFG00000014866,ENSCAFG00000017735,ENSCAFG00000010642,ENSCAFG00000009092,ENSCAFG00000002240,ENSCAFG00000002397,ENSCAFG00000017169,ENSCAFG00000013540,ENSCAFG00000018469,ENSCAFG00000019440,ENSCAFG00000005402,ENSCAFG00000016988,ENSCAFG00000013490,ENSCAFG00000009033,ENSCAFG00000002551,ENSCAFG00000000913,ENSCAFG00000005659,ENSCAFG00000002099,ENSCAFG00000014940,ENSCAFG00000012746,…	ITGB1BP1|ZFYVE28|GSKIP|CSTB|PAIP2B|HINT2|SHB|ADAR|AIDA|FLCN|MECP2|RPS3|GBA|FAM129A|DYSF|U2AF2|TSPO|NMI|NCK2|SAMD4A|DEDD|ACP4|CNOT3|GHRL|PUS7|GPD1L|HEXIM1|KIRREL1|WARS|ADIPOQ|ARRB1|TRIB2|IL10|TIMP1|-|FAM192A|DAB2IP|UBXN1|CLN3|AZIN1|ALAD|FXR1|ELANE|DMTN|PARK7|C4BPB|CSTA|MALSU1|NFKB1|MTF2|UFL1|BAX|RGS14|BRCA1|FXR2|DEPTOR|WEE2|XRCC1|BDKRB2|JUN|SESN2|EIF2AK2|VPS28|MYCBP2|SOCS5|IMPACT|CNOT8|CD59|AATF|C…
	GO:0032493	response to bacterial lipoprotein	biological_process	0.036622	3	4448	5	17684	ENSCAFG00000002573,ENSCAFG00000024010,ENSCAFG00000016172	SSC5D|TLR1|TLR6|
	GO:0060338	regulation of type I interferon-mediated signaling pathway	biological_process	0.036716	7	4448	18	17684	ENSCAFG00000008659,ENSCAFG00000001981,ENSCAFG00000003594,ENSCAFG00000006157,ENSCAFG00000017169,ENSCAFG00000017113,ENSCAFG00000017800	SAMHD1|SLC29A1|IRF3|MAVS|ADAR|DCST1|CDC37|
	GO:0034135	regulation of toll-like receptor 2 signaling pathway	biological_process	0.036928	4	4448	8	17684	ENSCAFG00000016172,ENSCAFG00000007425,ENSCAFG00000024010,ENSCAFG00000007034	TLR6|PJA2|TLR1|LYN|
	GO:0048821	erythrocyte development	biological_process	0.036937	8	4448	22	17684	ENSCAFG00000016441,ENSCAFG00000023936,ENSCAFG00000009736,ENSCAFG00000002141,ENSCAFG00000007902,ENSCAFG00000001115,ENSCAFG00000004032,ENSCAFG00000006413	MED1|ARID4A|DMTN|RHAG|SLC11A2|L3MBTL3|TAL1|NCKAP1L|
	GO:0000079	regulation of cyclin-dependent protein serine/threonine kinase activity	biological_process	0.03698	20	4448	74	17684	ENSCAFG00000024148,ENSCAFG00000005536,ENSCAFG00000000387,ENSCAFG00000030587,ENSCAFG00000012290,ENSCAFG00000019231,ENSCAFG00000006753,ENSCAFG00000017129,ENSCAFG00000009595,ENSCAFG00000016600,ENSCAFG00000013244,ENSCAFG00000013831,ENSCAFG00000009408,ENSCAFG00000003525,ENSCAFG00000012873,ENSCAFG00000008454,ENSCAFG00000003889,ENSCAFG00000019424,ENSCAFG00000007614,ENSCAFG00000019264	HEXIM1|GTPBP4|LATS1|-|SFN|TFAP4|CCNO|FLAD1|PKD2|CCNB2|CDKN1B|HEXIM2|CCNE2|CCNC|BCCIP|CCNJ|WEE2|PKD1|CCNE1|CCNL2|
	GO:0006333	chromatin assembly or disassembly	biological_process	0.037213	33	4448	146	17684	ENSCAFG00000028899,ENSCAFG00000029451,ENSCAFG00000024333,ENSCAFG00000014105,ENSCAFG00000015357,ENSCAFG00000029382,ENSCAFG00000020355,ENSCAFG00000004032,ENSCAFG00000030380,ENSCAFG00000024677,ENSCAFG00000024329,ENSCAFG00000016334,ENSCAFG00000012521,ENSCAFG00000032188,ENSCAFG00000017792,ENSCAFG00000032728,ENSCAFG00000019140,ENSCAFG00000017252,ENSCAFG00000009084,ENSCAFG00000029066,ENSCAFG00000005632,…	-|-|HIST3H2BB|SMARCB1|KAT6B|-|CTCF|TAL1|POLE3|-|HIST3H2A|-|TLK1|-|-|-|UBN1|ATRX|PBRM1|-|KAT6A|HMGA1|-|SMCHD1|HP1BP3|ARID1A|ARID2|H2AFY2|GRWD1|-|ITGB3BP|TP53|-|
	GO:0042036	negative regulation of cytokine biosynthetic process	biological_process	0.037355	7	4448	19	17684	ENSCAFG00000029053,ENSCAFG00000019669,ENSCAFG00000011265,ENSCAFG00000010730,ENSCAFG00000005129,ENSCAFG00000005659,ENSCAFG00000003341	TRIB2|ELANE|PTPRC|NFKB1|GHRL|NMI|TIA1|
	GO:0032490	detection of molecule of bacterial origin	biological_process	0.03741	4	4448	8	17684	ENSCAFG00000006968,ENSCAFG00000002573,ENSCAFG00000016172,ENSCAFG00000024010	SCARB1|SSC5D|TLR6|TLR1|
	GO:0003680	AT DNA binding	molecular_function	0.037536	3	4448	5	17684	ENSCAFG00000018440,ENSCAFG00000025045,ENSCAFG00000001211	CRIP1|HNRNPD|HMGA1|
	GO:0035247	peptidyl-arginine omega-N-methylation	biological_process	0.037593	5	4448	11	17684	ENSCAFG00000003589,ENSCAFG00000007779,ENSCAFG00000006096,ENSCAFG00000012237,ENSCAFG00000015428	PRMT1|PRMT9|NDUFAF7|PRMT2|PRMT8|
	GO:0019903	protein phosphatase binding	molecular_function	0.037614	25	4448	94	17684	ENSCAFG00000000356,ENSCAFG00000016714,ENSCAFG00000007383,ENSCAFG00000014488,ENSCAFG00000001378,ENSCAFG00000009207,ENSCAFG00000009564,ENSCAFG00000013244,ENSCAFG00000012207,ENSCAFG00000009809,ENSCAFG00000010241,ENSCAFG00000010831,ENSCAFG00000014818,ENSCAFG00000005965,ENSCAFG00000005691,ENSCAFG00000016839,ENSCAFG00000005539,ENSCAFG00000000163,ENSCAFG00000001976,ENSCAFG00000030576,ENSCAFG00000007431,…	TBK1|TP53|EIF2AK3|BAD|MAPK14|AP3B1|ATP2B4|CDKN1B|SLC9A1|PHACTR1|PXN|SHOC2|PPP3CB|FOXO1|ANK1|SMG5|PPME1|STAT6|VCP|PPP1R15A|FER|STX17|DAB2IP|KCNN4|PPP1R9B|
	GO:0005758	mitochondrial intermembrane space	cellular_component	0.037621	12	4448	40	17684	ENSCAFG00000002856,ENSCAFG00000016443,ENSCAFG00000010178,ENSCAFG00000011350,ENSCAFG00000007515,ENSCAFG00000008785,ENSCAFG00000015045,ENSCAFG00000014489,ENSCAFG00000006150,ENSCAFG00000018747,ENSCAFG00000019674,ENSCAFG00000003893	CYCS|PRELID1|CHCHD2|COX19|NLN|ARL2BP|PINK1|MICU1|PANK2|AIFM1|PARK7|AGK|
	GO:0080135	regulation of cellular response to stress	biological_process	0.037818	98	4448	449	17684	ENSCAFG00000016722,ENSCAFG00000007053,ENSCAFG00000010178,ENSCAFG00000006370,ENSCAFG00000012934,ENSCAFG00000004295,ENSCAFG00000029474,ENSCAFG00000003074,ENSCAFG00000009107,ENSCAFG00000014592,ENSCAFG00000018865,ENSCAFG00000005497,ENSCAFG00000008400,ENSCAFG00000013916,ENSCAFG00000005609,ENSCAFG00000031522,ENSCAFG00000014965,ENSCAFG00000009285,ENSCAFG00000008670,ENSCAFG00000008696,ENSCAFG00000000568,…	WRAP53|BCL2L1|CHCHD2|HGF|MAP3K3|RNASEH2B|GADD45A|NOD1|NKX3-1|NBR1|RSL1D1|ZEB2|TMBIM6|SYVN1|XDH|MAP2K7|GCH1|CCAR2|PTK2B|RBL1|MAPK8IP2|RELL1|EIF2AK3|PINK1|MAP2K4|MAP3K12|EIF2AK2|SESN2|SH3GLB1|SERINC3|ARL6IP5|BDKRB2|ATAD5|IMPACT|EYA3|MAP3K11|DEK|DTX3L|HELB|NUDT16L1|HMGA1|PPP4C|CD44|ZNF385A|SEMA4C|ABRAXAS1|NPC1|TAOK3|PARG|LYN|TRIM13|CREB3|GRINA|DUSP3|PJA2|TNFRSF11A|DAB2IP|FGD2|DDX5|PARK7|SLF1|PARP9|Y…
	GO:0002252	immune effector process	biological_process	0.03787	99	4448	463	17684	ENSCAFG00000032358,ENSCAFG00000031280,ENSCAFG00000011231,ENSCAFG00000011940,ENSCAFG00000006821,ENSCAFG00000019669,ENSCAFG00000004125,ENSCAFG00000025093,ENSCAFG00000013838,ENSCAFG00000000230,ENSCAFG00000017132,ENSCAFG00000009003,ENSCAFG00000031460,ENSCAFG00000008929,ENSCAFG00000010438,ENSCAFG00000017110,ENSCAFG00000011373,ENSCAFG00000018201,ENSCAFG00000015916,ENSCAFG00000032057,ENSCAFG00000012298,…	-|KCNJ8|LYST|PARP9|PCBP2|ELANE|KMT2E|C4BPB|MASP1|MYB|IL27|DDX60|ICAM1|OAS3|IFIH1|CORO1A|SUSD4|RIOK3|RAB27A|-|FES|DDIT4|TLR7|JAGN1|SHB|OAS2|DYSF|CD40LG|STAT6|SETD2|VAV1|WDR1|OAS1|ANKRD17|PLA2G1B|MILR1|CD28|-|-|ZBTB7B|IL10|FER|ITGAL|MAVS|NT5C3A|TARBP2|PTPRC
	GO:0045350	interferon-beta biosynthetic process	biological_process	0.038122	4	4448	8	17684	ENSCAFG00000005659,ENSCAFG00000023498,ENSCAFG00000011698,ENSCAFG00000000356	NMI|TLR8|TLR7|TBK1|
	GO:0045357	regulation of interferon-beta biosynthetic process	biological_process	0.038122	4	4448	8	17684	ENSCAFG00000005659,ENSCAFG00000011698,ENSCAFG00000023498,ENSCAFG00000000356	NMI|TLR7|TLR8|TBK1|
	GO:0022898	regulation of transmembrane transporter activity	biological_process	0.038403	34	4448	138	17684	ENSCAFG00000024923,ENSCAFG00000032311,ENSCAFG00000029677,ENSCAFG00000009595,ENSCAFG00000031015,ENSCAFG00000031269,ENSCAFG00000005490,ENSCAFG00000005401,ENSCAFG00000015404,ENSCAFG00000016703,ENSCAFG00000024320,ENSCAFG00000032525,ENSCAFG00000020395,ENSCAFG00000029471,ENSCAFG00000003494,ENSCAFG00000009033,ENSCAFG00000003788,ENSCAFG00000004305,ENSCAFG00000009905,ENSCAFG00000032489,ENSCAFG00000012859,…	FXYD4|-|-|PKD2|YWHAH|-|KCNE3|GPD1L|CRACR2A|ATP1B2|FXYD5|AHNAK|RRAD|CLIC2|HECW1|DYSF|HRC|KCNRG|MMP9|SHISA7|FXYD2|MAPK8IP2|STK39|WNK4|-|WNK2|-|PARK7|PM20D1|SHANK1|EHD3|CACNG8|SUMO1|FXYD6|
	GO:0046386	deoxyribose phosphate catabolic process	biological_process	0.038467	4	4448	8	17684	ENSCAFG00000008659,ENSCAFG00000009667,ENSCAFG00000016431,ENSCAFG00000009498	SAMHD1|NUDT18|NUDT1|ADA|
	GO:0051972	regulation of telomerase activity	biological_process	0.038757	11	4448	34	17684	ENSCAFG00000007975,ENSCAFG00000001981,ENSCAFG00000018795,ENSCAFG00000000732,ENSCAFG00000016714,ENSCAFG00000020352,ENSCAFG00000001754,ENSCAFG00000031522,ENSCAFG00000008745,ENSCAFG00000008237,ENSCAFG00000016722	TERF1|SLC29A1|PARN|TCP1|TP53|ACD|POT1|MAP2K7|MAPKAPK5|HMBOX1|WRAP53|
	GO:0070316	regulation of G0 to G1 transition	biological_process	0.038774	3	4448	5	17684	ENSCAFG00000020290,ENSCAFG00000016441,ENSCAFG00000016662	DAB2IP|MED1|SOX15|
	GO:0071605	monocyte chemotactic protein-1 production	biological_process	0.038903	4	4448	8	17684	ENSCAFG00000002634,ENSCAFG00000013694,ENSCAFG00000010796,ENSCAFG00000007537	SOCS5|ADIPOQ|TRPV4|ERBIN|
	GO:0071637	regulation of monocyte chemotactic protein-1 production	biological_process	0.038903	4	4448	8	17684	ENSCAFG00000007537,ENSCAFG00000010796,ENSCAFG00000013694,ENSCAFG00000002634	ERBIN|TRPV4|ADIPOQ|SOCS5|
	GO:0005719	nuclear euchromatin	cellular_component	0.038964	8	4448	24	17684	ENSCAFG00000018962,ENSCAFG00000013316,ENSCAFG00000024655,ENSCAFG00000000990,ENSCAFG00000016532,ENSCAFG00000018897,ENSCAFG00000006146,ENSCAFG00000003844	RBMX|SIRT1|-|TCF7|POLR2A|JUN|ASH2L|RUVBL2|
	GO:0010458	exit from mitosis	biological_process	0.039064	7	4448	19	17684	ENSCAFG00000029379,ENSCAFG00000009217,ENSCAFG00000013980,ENSCAFG00000013244,ENSCAFG00000013720,ENSCAFG00000005302,ENSCAFG00000005891	UBE2S|CHMP7|CDCA5|CDKN1B|ZW10|BIRC5|SIRT7|
	GO:0031669	cellular response to nutrient levels	biological_process	0.039091	53	4448	229	17684	ENSCAFG00000014592,ENSCAFG00000004664,ENSCAFG00000017139,ENSCAFG00000003016,ENSCAFG00000016441,ENSCAFG00000010203,ENSCAFG00000007692,ENSCAFG00000001324,ENSCAFG00000017957,ENSCAFG00000007383,ENSCAFG00000015045,ENSCAFG00000020358,ENSCAFG00000007054,ENSCAFG00000019851,ENSCAFG00000016967,ENSCAFG00000001013,ENSCAFG00000000356,ENSCAFG00000001711,ENSCAFG00000009247,ENSCAFG00000016067,ENSCAFG00000031950,…	NBR1|DNAJC15|CLN3|ALB|MED1|GCN1|VAMP8|ATF4|ULK3|EIF2AK3|PINK1|RIPOR1|USF2|KIAA1324|PDK2|SREBF2|TBK1|HMOX1|WDFY3|WIPI2|CARTPT|FOXO1|VCP|GBA|ATG2B|BMPR2|GAS6|ULK2|RAB7A|IMPACT|USP33|DEPDC5|TSC2|SH3GLB1|PIK3C3|STK26|MYOD1|SESN2|EIF2AK2|STX17|BHLHA15|YOD1|TCIRG1|TRIM13|PACS2|NPC1|TP53|COMT|TBC1D5|SLC39A4|USF1|WDR45|PRKAA1|
	GO:0070585	protein localization to mitochondrion	biological_process	0.03927	16	4448	57	17684	ENSCAFG00000029477,ENSCAFG00000010865,ENSCAFG00000015045,ENSCAFG00000003867,ENSCAFG00000031816,ENSCAFG00000018346,ENSCAFG00000030272,ENSCAFG00000003893,ENSCAFG00000028857,ENSCAFG00000019226,ENSCAFG00000010528,ENSCAFG00000013800,ENSCAFG00000004664,ENSCAFG00000000913,ENSCAFG00000020239,ENSCAFG00000032714	-|-|PINK1|BAX|TOMM7|TIMM44|-|AGK|TOMM20L|PAM16|DNM1L|FIS1|DNAJC15|TSPO|SH3GLB1|DNAJC19|
	GO:0034459	ATP-dependent 3'-5' RNA helicase activity	molecular_function	0.039345	7	4448	18	17684	ENSCAFG00000006710,ENSCAFG00000016505,ENSCAFG00000012912,ENSCAFG00000006952,ENSCAFG00000014556,ENSCAFG00000013205,ENSCAFG00000000427	DHX29|DHX15|DHX32|DHX37|DHX8|DHX9|DHX16|
	GO:0002566	somatic diversification of immune receptors via somatic mutation	biological_process	0.039899	5	4448	11	17684	ENSCAFG00000017169,ENSCAFG00000002659,ENSCAFG00000008659,ENSCAFG00000005517,ENSCAFG00000002887	ADAR|MSH2|SAMHD1|POLB|-|
	GO:0046415	urate metabolic process	biological_process	0.040396	5	4448	11	17684	ENSCAFG00000020315,ENSCAFG00000012440,ENSCAFG00000015634,ENSCAFG00000014653,ENSCAFG00000009638	UOX|SLC16A9|SLC2A9|G6PC|ABCG2|
	GO:0031498	chromatin disassembly	biological_process	0.040552	6	4448	15	17684	ENSCAFG00000004009,ENSCAFG00000014105,ENSCAFG00000009084,ENSCAFG00000009335,ENSCAFG00000024329,ENSCAFG00000012314	GRWD1|SMARCB1|PBRM1|ARID2|HIST3H2A|ARID1A|
	GO:0042165	neurotransmitter binding	molecular_function	0.040658	5	4448	11	17684	ENSCAFG00000015769,ENSCAFG00000016315,ENSCAFG00000013283,ENSCAFG00000015756,ENSCAFG00000017172	SLC6A13|CHRNB1|CHRNA1|SLC6A12|CHRNB2|
	GO:0006577	amino-acid betaine metabolic process	biological_process	0.040735	5	4448	11	17684	ENSCAFG00000003568,ENSCAFG00000001827,ENSCAFG00000020393,ENSCAFG00000019642,ENSCAFG00000000586	CPT1C|CROT|ACADM|TMLHE|CPT1B|
	GO:0015697	quaternary ammonium group transport	biological_process	0.040788	4	4448	8	17684	ENSCAFG00000017900,ENSCAFG00000001085,ENSCAFG00000028559,ENSCAFG00000030764	SLC25A47|SLC25A48|SLC25A45|SLC25A29|
	GO:0042593	glucose homeostasis	biological_process	0.040806	36	4448	148	17684	ENSCAFG00000019538,ENSCAFG00000018600,ENSCAFG00000011842,ENSCAFG00000009989,ENSCAFG00000015003,ENSCAFG00000007032,ENSCAFG00000010368,ENSCAFG00000002030,ENSCAFG00000023556,ENSCAFG00000018010,ENSCAFG00000014818,ENSCAFG00000018614,ENSCAFG00000010840,ENSCAFG00000009411,ENSCAFG00000007029,ENSCAFG00000015425,ENSCAFG00000013694,ENSCAFG00000014488,ENSCAFG00000010796,ENSCAFG00000010168,ENSCAFG00000005415,…	STK11|LEPR|SESN2|BRSK2|CDK16|FFAR1|ADIPOR1|UNC13B|OAS1|SIN3A|PPP3CB|PRKAA1|ADRA2A|HNF4A|-|BHLHA15|ADIPOQ|BAD|TRPV4|NUCKS1|ARRB1|RPH3AL|CACNA1A|G6PC|G6PC2|ASPSCR1|PARK7|BIRC5|PYGL|CARTPT|ICAM1|NCOA5|STXBP5L|FOXO1|VGF|PDK2|
	GO:0030218	erythrocyte differentiation	biological_process	0.040857	23	4448	87	17684	ENSCAFG00000002141,ENSCAFG00000023936,ENSCAFG00000007034,ENSCAFG00000032458,ENSCAFG00000023613,ENSCAFG00000001685,ENSCAFG00000016497,ENSCAFG00000001378,ENSCAFG00000001094,ENSCAFG00000010304,ENSCAFG00000003589,ENSCAFG00000004125,ENSCAFG00000011429,ENSCAFG00000006413,ENSCAFG00000004032,ENSCAFG00000016441,ENSCAFG00000007902,ENSCAFG00000001115,ENSCAFG00000009736,ENSCAFG00000005095,ENSCAFG00000013169,…	RHAG|ARID4A|LYN|ATP5IF1|ANKRD54|ZNF16|ZFP36L1|MAPK14|SMAD5|ETS1|PRMT1|KMT2E|DYRK3|NCKAP1L|TAL1|MED1|SLC11A2|L3MBTL3|DMTN|SLC25A38|SP3|ADAR|TRIM10|
	GO:0032637	interleukin-8 production	biological_process	0.040889	16	4448	58	17684	ENSCAFG00000011698,ENSCAFG00000028709,ENSCAFG00000006157,ENSCAFG00000011265,ENSCAFG00000003074,ENSCAFG00000023498,ENSCAFG00000019669,ENSCAFG00000019674,ENSCAFG00000002573,ENSCAFG00000012647,ENSCAFG00000010263,ENSCAFG00000016172,ENSCAFG00000024010,ENSCAFG00000013694,ENSCAFG00000013909,ENSCAFG00000005415	TLR7|ZNF580|MAVS|PTPRC|NOD1|TLR8|ELANE|PARK7|SSC5D|CD244|PLA2G1B|TLR6|TLR1|ADIPOQ|SERPINE1|ARRB1|
	GO:0043966	histone H3 acetylation	biological_process	0.040946	15	4448	52	17684	ENSCAFG00000013678,ENSCAFG00000017127,ENSCAFG00000019830,ENSCAFG00000012691,ENSCAFG00000012124,ENSCAFG00000030380,ENSCAFG00000015646,ENSCAFG00000015357,ENSCAFG00000005450,ENSCAFG00000005632,ENSCAFG00000014811,ENSCAFG00000018010,ENSCAFG00000009066,ENSCAFG00000030931,ENSCAFG00000014600	MBIP|SGF29|WDR5|KMT2A|TAF5L|POLE3|TAF6L|KAT6B|KAT14|KAT6A|JADE3|SIN3A|MYOD1|LIF|BRCA1|
	GO:0009299	mRNA transcription	biological_process	0.04121	8	4448	23	17684	ENSCAFG00000004028,ENSCAFG00000012689,ENSCAFG00000001324,ENSCAFG00000007831,ENSCAFG00000011713,ENSCAFG00000029278,ENSCAFG00000016441,ENSCAFG00000016714	FOXE3|USF1|ATF4|TFCP2|DDX5|SOX18|MED1|TP53|
	GO:0016571	histone methylation	biological_process	0.041264	28	4448	109	17684	ENSCAFG00000002594,ENSCAFG00000016944,ENSCAFG00000019830,ENSCAFG00000015428,ENSCAFG00000010876,ENSCAFG00000003581,ENSCAFG00000007779,ENSCAFG00000009970,ENSCAFG00000013392,ENSCAFG00000010920,ENSCAFG00000013739,ENSCAFG00000017252,ENSCAFG00000019440,ENSCAFG00000006146,ENSCAFG00000018892,ENSCAFG00000012237,ENSCAFG00000012691,ENSCAFG00000031371,ENSCAFG00000023936,ENSCAFG00000023314,ENSCAFG00000014827,…	KMT5C|ASH1L|WDR5|PRMT8|TET2|PHF19|PRMT9|RBBP5|SETD2|KMT5B|TET1|ATRX|MECP2|ASH2L|CXXC1|PRMT2|KMT2A|PYGO2|ARID4A|PRDM13|EZH1|MYB|SATB1|CTCF|LMNA|MTF2|BRCA1|PRMT1|
	GO:0051187	cofactor catabolic process	biological_process	0.04132	6	4448	15	17684	ENSCAFG00000003476,ENSCAFG00000031949,ENSCAFG00000002965,ENSCAFG00000001976,ENSCAFG00000019207,ENSCAFG00000001711	BLVRA|PDXP|ASPDH|VCP|HMOX2|HMOX1|
	GO:0004459	L-lactate dehydrogenase activity	molecular_function	0.041486	4	4448	9	17684	ENSCAFG00000012195,ENSCAFG00000016636,ENSCAFG00000001098,ENSCAFG00000007002	LDHB|-|-|-|
	GO:0032602	chemokine production	biological_process	0.041555	14	4448	49	17684	ENSCAFG00000017184,ENSCAFG00000010796,ENSCAFG00000002733,ENSCAFG00000019669,ENSCAFG00000007029,ENSCAFG00000002634,ENSCAFG00000013694,ENSCAFG00000025365,ENSCAFG00000003591,ENSCAFG00000006051,ENSCAFG00000006157,ENSCAFG00000007537,ENSCAFG00000032010,ENSCAFG00000011698	IL6R|TRPV4|IL6|ELANE|-|SOCS5|ADIPOQ|ACKR1|C5|EIF2AK2|MAVS|ERBIN|HAVCR2|TLR7|
	GO:0032675	regulation of interleukin-6 production	biological_process	0.041691	24	4448	93	17684	ENSCAFG00000010773,ENSCAFG00000032010,ENSCAFG00000001382,ENSCAFG00000024010,ENSCAFG00000005129,ENSCAFG00000011432,ENSCAFG00000006413,ENSCAFG00000005415,ENSCAFG00000000374,ENSCAFG00000011443,ENSCAFG00000010796,ENSCAFG00000010438,ENSCAFG00000013205,ENSCAFG00000006157,ENSCAFG00000011698,ENSCAFG00000006421,ENSCAFG00000002733,ENSCAFG00000017184,ENSCAFG00000006370,ENSCAFG00000023498,ENSCAFG00000005215,…	RABGEF1|HAVCR2|MAPK13|TLR1|GHRL|MAPKAPK2|NCKAP1L|ARRB1|IRAK3|IL10|TRPV4|IFIH1|DHX9|MAVS|TLR7|GAS6|IL6|IL6R|HGF|TLR8|IL17RC|GBA|NOD1|SOCS5|
	GO:0030346	protein phosphatase 2B binding	molecular_function	0.041772	3	4448	5	17684	ENSCAFG00000014818,ENSCAFG00000009564,ENSCAFG00000012207	PPP3CB|ATP2B4|SLC9A1|
	GO:0060770	negative regulation of epithelial cell proliferation involved in prostate gland development	biological_process	0.041859	3	4448	5	17684	ENSCAFG00000009107,ENSCAFG00000019538,ENSCAFG00000013244	NKX3-1|STK11|CDKN1B|
	GO:2001032	regulation of double-strand break repair via nonhomologous end joining	biological_process	0.04201	6	4448	15	17684	ENSCAFG00000010184,ENSCAFG00000011948,ENSCAFG00000016722,ENSCAFG00000019196,ENSCAFG00000018420,ENSCAFG00000011940	DEK|DTX3L|WRAP53|NUDT16L1|SMCHD1|PARP9|
	GO:0045349	interferon-alpha biosynthetic process	biological_process	0.042205	3	4448	5	17684	ENSCAFG00000005659,ENSCAFG00000011698,ENSCAFG00000023498	NMI|TLR7|TLR8|
	GO:0045354	regulation of interferon-alpha biosynthetic process	biological_process	0.042205	3	4448	5	17684	ENSCAFG00000005659,ENSCAFG00000023498,ENSCAFG00000011698	NMI|TLR8|TLR7|
	GO:0002526	acute inflammatory response	biological_process	0.042248	16	4448	57	17684	ENSCAFG00000000075,ENSCAFG00000002733,ENSCAFG00000019669,ENSCAFG00000024982,ENSCAFG00000019674,ENSCAFG00000028508,ENSCAFG00000016944,ENSCAFG00000029553,ENSCAFG00000018625,ENSCAFG00000003745,ENSCAFG00000008917,ENSCAFG00000025093,ENSCAFG00000001591,ENSCAFG00000017130,ENSCAFG00000007029,ENSCAFG00000011373	TNFRSF11A|IL6|ELANE|C4BPA|PARK7|CD59|ASH1L|-|C3|EPHB6|-|C4BPB|TREM1|NUPR1|-|SUSD4|
	GO:0016071	mRNA metabolic process	biological_process	0.042368	90	4448	420	17684	ENSCAFG00000017620,ENSCAFG00000003375,ENSCAFG00000000008,ENSCAFG00000017220,ENSCAFG00000000427,ENSCAFG00000024002,ENSCAFG00000006113,ENSCAFG00000015822,ENSCAFG00000006395,ENSCAFG00000024996,ENSCAFG00000018268,ENSCAFG00000018426,ENSCAFG00000028737,ENSCAFG00000005224,ENSCAFG00000001600,ENSCAFG00000030751,ENSCAFG00000016304,ENSCAFG00000015835,ENSCAFG00000015567,ENSCAFG00000007667,ENSCAFG00000001428,…	CNOT8|CPSF3|TXNL4A|LUC7L3|DHX16|-|LSM1|TUT1|SNRPF|-|SLFN14|UPF3B|GEMIN8|TNRC6C|CPSF1|ZCRB1|DDX41|HNRNPU|CSTF2T|USP39|PPIL1|CNOT1|TIA1|-|TOB1|SF3A1|BTG2|RBM26|RBM39|PCF11|-|-|SMG9|-|RBM10|PRPF19|SMG5|SF3B1|SAFB|EXOSC4|RSRC1|SAMD4A|PARN|PRPF4|MBNL2|DHX8|SREK1|U2AF2|PRPF40B|SNRNP70|THOC7|MYOD1|WTAP|SRPK2|CDC5L|-|MBNL1|PRPF31|-|ZFP36L1|SUPV3L1|GPKOW|TENT4B|BCAS2|AURKAIP1|PRMT9|DIS3L2|-|POLR2G|CPSF2|P…
	GO:0032356	oxidized DNA binding	molecular_function	0.04249	4	4448	8	17684	ENSCAFG00000002659,ENSCAFG00000005402,ENSCAFG00000001569,ENSCAFG00000004746	MSH2|RPS3|RECQL4|XRCC1|
	GO:0009151	purine deoxyribonucleotide metabolic process	biological_process	0.0425	4	4448	8	17684	ENSCAFG00000016431,ENSCAFG00000009498,ENSCAFG00000009667,ENSCAFG00000008659	NUDT1|ADA|NUDT18|SAMHD1|
	GO:0015643	toxic substance binding	molecular_function	0.042845	3	4448	5	17684	ENSCAFG00000003016,ENSCAFG00000008438,ENSCAFG00000000946	ALB|EPHX2|A4GALT|
	GO:0000702	oxidized base lesion DNA N-glycosylase activity	molecular_function	0.042939	3	4448	5	17684	ENSCAFG00000005402,ENSCAFG00000006603,ENSCAFG00000019439	RPS3|SMUG1|NTHL1|
	GO:1902165	regulation of intrinsic apoptotic signaling pathway in response to DNA damage by p53 class mediator	biological_process	0.043003	4	4448	8	17684	ENSCAFG00000029158,ENSCAFG00000018481,ENSCAFG00000003593,ENSCAFG00000006889	ZNF385A|ATAD5|BCL2L12|CD44|
	GO:1902166	negative regulation of intrinsic apoptotic signaling pathway in response to DNA damage by p53 class mediator	biological_process	0.043003	4	4448	8	17684	ENSCAFG00000006889,ENSCAFG00000003593,ENSCAFG00000018481,ENSCAFG00000029158	CD44|BCL2L12|ATAD5|ZNF385A|
	GO:0050727	regulation of inflammatory response	biological_process	0.043127	47	4448	205	17684	ENSCAFG00000013418,ENSCAFG00000019674,ENSCAFG00000009498,ENSCAFG00000006370,ENSCAFG00000018625,ENSCAFG00000016944,ENSCAFG00000000075,ENSCAFG00000005182,ENSCAFG00000018844,ENSCAFG00000000788,ENSCAFG00000008761,ENSCAFG00000011768,ENSCAFG00000013909,ENSCAFG00000011373,ENSCAFG00000010773,ENSCAFG00000010304,ENSCAFG00000010730,ENSCAFG00000025093,ENSCAFG00000016175,ENSCAFG00000008990,ENSCAFG00000024982,…	NFKBIA|PARK7|ADA|HGF|C3|ASH1L|TNFRSF11A|FANCD2|ADAMTS12|PPARA|CX3CL1|STK39|SERPINE1|SUSD4|RABGEF1|ETS1|NFKB1|C4BPB|TLR10|OTULIN|C4BPA|PDCD4|CD59|IL6|OSM|TNFAIP6|IL17RC|ADORA2A|ADCY7|SOCS5|RICTOR|SBNO2|SHARPIN|PSMB4|IL10|S100A8|TRPV4|TNFAIP8L2|ADIPOQ|RELA|MAPK14|LYN|-|CD28|IL17B|-|GHRL|
	GO:0019901	protein kinase binding	molecular_function	0.043217	96	4448	443	17684	ENSCAFG00000017265,ENSCAFG00000006917,ENSCAFG00000019424,ENSCAFG00000003541,ENSCAFG00000007425,ENSCAFG00000020290,ENSCAFG00000009408,ENSCAFG00000017028,ENSCAFG00000016411,ENSCAFG00000029250,ENSCAFG00000006175,ENSCAFG00000010859,ENSCAFG00000010796,ENSCAFG00000016714,ENSCAFG00000029053,ENSCAFG00000005415,ENSCAFG00000020178,ENSCAFG00000016600,ENSCAFG00000017906,ENSCAFG00000017802,ENSCAFG00000014488,…	SPAG9|MAP3K1|PKD1|AP2A1|PJA2|DAB2IP|CCNE2|NEK9|CDK12|CDK13|CDC25B|PRKAB2|TRPV4|TP53|TRIB2|ARRB1|MAPKAP1|CCNB2|WARS|VRK1|BAD|CCNO|CD28|IKBKB|MAPKAPK2|PARN|CDK5R1|PDCD10|CEP250|RND2|RPS3|ITGB1BP1|ADAM10|GSKIP|MAPKAPK5|CDK5RAP2|SFN|PFKFB2|MAPK8IP2|GYS2|TFPT|CDKN1B|MAPKAPK3|PINK1|MAP3K12|SLC29A1|DVL1|ERRFI1|GCH1|MAP2K7|-|TSKS|CSK|-|TCF3|PRC1|PARP1|TPX2|NBR1|MAVS|ATF4|PPP1R15A|BCL2L1|PTPRC|GCN1|ZBTB4|…
	GO:0032409	regulation of transporter activity	biological_process	0.043265	35	4448	144	17684	ENSCAFG00000004305,ENSCAFG00000032489,ENSCAFG00000009905,ENSCAFG00000032525,ENSCAFG00000016703,ENSCAFG00000024320,ENSCAFG00000029471,ENSCAFG00000003494,ENSCAFG00000020395,ENSCAFG00000003788,ENSCAFG00000009033,ENSCAFG00000005490,ENSCAFG00000005401,ENSCAFG00000015404,ENSCAFG00000009595,ENSCAFG00000029677,ENSCAFG00000031015,ENSCAFG00000031269,ENSCAFG00000032311,ENSCAFG00000024923,ENSCAFG00000012431,…	KCNRG|SHISA7|MMP9|AHNAK|ATP1B2|FXYD5|CLIC2|HECW1|RRAD|HRC|DYSF|KCNE3|GPD1L|CRACR2A|PKD2|-|YWHAH|-|-|FXYD4|SUMO1|CACNG8|FXYD6|SHANK1|PM20D1|PARK7|EHD3|-|WNK2|NDFIP2|-|FXYD2|STK39|MAPK8IP2|WNK4|
	GO:0031489	myosin V binding	molecular_function	0.043325	6	4448	15	17684	ENSCAFG00000017255,ENSCAFG00000003790,ENSCAFG00000015916,ENSCAFG00000029052,ENSCAFG00000015782,ENSCAFG00000019640	RAB11A|RAB3B|RAB27A|RAB6B|RAB8A|RAB39B|
	GO:0097431	mitotic spindle pole	cellular_component	0.043333	8	4448	22	17684	ENSCAFG00000003560,ENSCAFG00000012873,ENSCAFG00000011403,ENSCAFG00000007178,ENSCAFG00000019880,ENSCAFG00000007971,ENSCAFG00000000385,ENSCAFG00000016463	CDK5RAP2|BCCIP|ASPM|KIF20B|GPSM2|KATNBL1|KATNA1|MAD1L1|
	GO:0035197	siRNA binding	molecular_function	0.043379	4	4448	8	17684	ENSCAFG00000019440,ENSCAFG00000006874,ENSCAFG00000011698,ENSCAFG00000013205	MECP2|TARBP2|TLR7|DHX9|
	GO:0072376	protein activation cascade	biological_process	0.043418	16	4448	58	17684	ENSCAFG00000032057,ENSCAFG00000018608,ENSCAFG00000018448,ENSCAFG00000011373,ENSCAFG00000031786,ENSCAFG00000003591,ENSCAFG00000013838,ENSCAFG00000025093,ENSCAFG00000024982,ENSCAFG00000028508,ENSCAFG00000008395,ENSCAFG00000018625,ENSCAFG00000029493,ENSCAFG00000028817,ENSCAFG00000014470,ENSCAFG00000032358	-|C7|-|SUSD4|-|C5|MASP1|C4BPB|C4BPA|CD59|SCARA3|C3|-|CFD|SERPINC1|-|
	GO:0030894	replisome	cellular_component	0.043591	8	4448	23	17684	ENSCAFG00000009470,ENSCAFG00000030380,ENSCAFG00000016438,ENSCAFG00000002937,ENSCAFG00000000378,ENSCAFG00000001621,ENSCAFG00000001996,ENSCAFG00000000261	BCAS2|POLE3|PRPF19|POLD1|HELB|TONSL|CDC5L|RPA3|
	GO:0032511	late endosome to vacuole transport via multivesicular body sorting pathway	biological_process	0.043765	4	4448	8	17684	ENSCAFG00000012882,ENSCAFG00000006530,ENSCAFG00000001610,ENSCAFG00000031524	TMEM50A|LEPROTL1|VPS28|LEPROT|
	GO:0031988	membrane-bounded vesicle	cellular_component	0.043818	139	4448	660	17684	ENSCAFG00000007658,ENSCAFG00000004020,ENSCAFG00000015916,ENSCAFG00000013662,ENSCAFG00000004264,ENSCAFG00000031460,ENSCAFG00000003016,ENSCAFG00000019669,ENSCAFG00000013964,ENSCAFG00000009637,ENSCAFG00000007692,ENSCAFG00000011104,ENSCAFG00000020290,ENSCAFG00000018962,ENSCAFG00000017045,ENSCAFG00000011532,ENSCAFG00000012169,ENSCAFG00000014278,ENSCAFG00000005766,ENSCAFG00000014256,ENSCAFG00000010145,…	SFTPB|SYNGR4|RAB27A|CDC42EP2|ENKUR|ICAM1|ALB|ELANE|VPS51|LGI3|VAMP8|PDE6D|DAB2IP|RBMX|STX10|EGF|SYTL1|ABCA12|SYT1|-|RAB35|RAB8A|RAB7A|NCK2|KLK1|VDAC2|TMED10|SLC26A4|SYT3|RHBG|AP2B1|TLR7|LMAN2|SEPT1|SERPINI1|STX2|SERPINE1|DNAJC5|PMEL|RAB26|-|SYNGR2|GARS|PCSK4|SEC13|PLD4|AQP1|CLTB|SLC18A2|RAB29|TMEM190|KLK2|TBC1D21|PPFIA3|SEMA4C|SNAPIN|SYN1|KLHL12|MCTP1|VPS53|TBC1D5|VASN|ANPEP|TRIP11|IGF1|CRISPLD2|…
	GO:0034340	response to type I interferon	biological_process	0.043922	10	4448	31	17684	ENSCAFG00000023107,ENSCAFG00000017169,ENSCAFG00000019436,ENSCAFG00000003594,ENSCAFG00000006157,ENSCAFG00000001981,ENSCAFG00000008659,ENSCAFG00000013392,ENSCAFG00000017800,ENSCAFG00000017113	OAS2|ADAR|IRAK1|IRF3|MAVS|SLC29A1|SAMHD1|SETD2|CDC37|DCST1|
	GO:0006779	porphyrin-containing compound biosynthetic process	biological_process	0.043972	6	4448	15	17684	ENSCAFG00000012811,ENSCAFG00000032458,ENSCAFG00000012866,ENSCAFG00000007902,ENSCAFG00000000126,ENSCAFG00000003246	PPOX|ATP5IF1|UROS|SLC11A2|FECH|ALAD|
	GO:0090343	positive regulation of cell aging	biological_process	0.0441	3	4448	5	17684	ENSCAFG00000001211,ENSCAFG00000016863,ENSCAFG00000017095	HMGA1|LMNA|YPEL3|
	GO:0050870	positive regulation of T cell activation	biological_process	0.044171	34	4448	139	17684	ENSCAFG00000017184,ENSCAFG00000002733,ENSCAFG00000018627,ENSCAFG00000007304,ENSCAFG00000018945,ENSCAFG00000002634,ENSCAFG00000002099,ENSCAFG00000002397,ENSCAFG00000005402,ENSCAFG00000031201,ENSCAFG00000017124,ENSCAFG00000014400,ENSCAFG00000018433,ENSCAFG00000002371,ENSCAFG00000014488,ENSCAFG00000015669,ENSCAFG00000004164,ENSCAFG00000003745,ENSCAFG00000019212,ENSCAFG00000012872,ENSCAFG00000012802,…	IL6R|IL6|TNFSF14|IGF1|CD40LG|SOCS5|NCK2|SHB|RPS3|-|ZBTB7B|CCDC88B|NKAP|ZAP70|BAD|ZMIZ1|BMI1|EPHB6|DNAJA3|CD28|CD3E|CBFB|ADA|PTPRC|EGR3|EFNB2|AP3B1|TNFRSF13C|CORO1A|HAVCR2|TNFSF9|NCKAP1L|MYB|CD276|
	GO:0035241	protein-arginine omega-N monomethyltransferase activity	molecular_function	0.044255	3	4448	5	17684	ENSCAFG00000015428,ENSCAFG00000003589,ENSCAFG00000007779	PRMT8|PRMT1|PRMT9|
	GO:0001405	presequence translocase-associated import motor	cellular_component	0.04448	3	4448	5	17684	ENSCAFG00000004664,ENSCAFG00000032714,ENSCAFG00000019226	DNAJC15|DNAJC19|PAM16|
	GO:0031967	organelle envelope	cellular_component	0.044498	146	4448	719	17684	ENSCAFG00000029658,ENSCAFG00000020050,ENSCAFG00000002289,ENSCAFG00000014834,ENSCAFG00000015398,ENSCAFG00000017977,ENSCAFG00000013951,ENSCAFG00000003174,ENSCAFG00000002998,ENSCAFG00000009928,ENSCAFG00000001529,ENSCAFG00000011972,ENSCAFG00000001285,ENSCAFG00000019529,ENSCAFG00000018796,ENSCAFG00000011415,ENSCAFG00000003186,ENSCAFG00000003893,ENSCAFG00000011922,ENSCAFG00000003867,ENSCAFG00000018428,…	NUPL2|GLE1|BICD2|NDUFB11|VDAC2|COX5A|TM7SF2|DPY19L1|ANKRD17|XPO7|CYC1|PDZD8|-|NDUFS7|C20H19orf70|MCUB|AKIRIN1|AGK|KPNA1|BAX|MTA1|-|AHCTF1|HACD3|CYCS|ABCB10|AEN|SLC25A38|TXNL4A|OSBPL3|-|PPOX|GTPBP4|OMA1|-|NIPSNAP2|-|SIRT4|NUP107|NPC1|COX19|-|-|MAVS|BCL2L1|PARP1|WASF1|AQP1|SEC13|-|SLC16A3|NDUFB10|TMBIM6|NUP50|PLD6|-|AIFM1|TMC8|RHOT1|NGRN|MAD1L1|RANBP1|-|NEMP1|C10H2orf42|YEATS4|-|TUBB|BRAP|GHRHR|STX…
	GO:0031975	envelope	cellular_component	0.044498	146	4448	719	17684	ENSCAFG00000017232,ENSCAFG00000015937,ENSCAFG00000023220,ENSCAFG00000018428,ENSCAFG00000003867,ENSCAFG00000011922,ENSCAFG00000011415,ENSCAFG00000003186,ENSCAFG00000018796,ENSCAFG00000003893,ENSCAFG00000019529,ENSCAFG00000011972,ENSCAFG00000001285,ENSCAFG00000009928,ENSCAFG00000002998,ENSCAFG00000001529,ENSCAFG00000017977,ENSCAFG00000015398,ENSCAFG00000014834,ENSCAFG00000003174,ENSCAFG00000013951,…	HACD3|AHCTF1|-|MTA1|BAX|KPNA1|MCUB|AKIRIN1|C20H19orf70|AGK|NDUFS7|PDZD8|-|XPO7|ANKRD17|CYC1|COX5A|VDAC2|NDUFB11|DPY19L1|TM7SF2|NUPL2|GLE1|BICD2|RHOT1|TMC8|AIFM1|PLD6|-|NEMP1|-|RANBP1|MAD1L1|NGRN|SLC16A3|NDUFB10|SEC13|-|TMBIM6|NUP50|PARP1|WASF1|AQP1|-|COX19|-|BCL2L1|MAVS|NUP107|NPC1|GTPBP4|PPOX|SIRT4|NIPSNAP2|-|-|OMA1|OSBPL3|SLC25A38|TXNL4A|-|ABCB10|CYCS|AEN|COA1|PANK2|SPAG4|WDFY3|LMNA|ANXA7|WDR93…
	GO:0000974	Prp19 complex	cellular_component	0.044884	6	4448	15	17684	ENSCAFG00000009470,ENSCAFG00000016438,ENSCAFG00000002551,ENSCAFG00000030331,ENSCAFG00000012895,ENSCAFG00000001996	BCAS2|PRPF19|U2AF2|-|-|CDC5L|
	GO:0034755	iron ion transmembrane transport	biological_process	0.045129	3	4448	5	17684	ENSCAFG00000002739,ENSCAFG00000007902,ENSCAFG00000007048	-|SLC11A2|HAMP|
	GO:0051574	positive regulation of histone H3-K9 methylation	biological_process	0.045201	4	4448	8	17684	ENSCAFG00000014600,ENSCAFG00000019440,ENSCAFG00000016863,ENSCAFG00000000230	BRCA1|MECP2|LMNA|MYB|
	GO:0035509	negative regulation of myosin-light-chain-phosphatase activity	biological_process	0.045207	3	4448	5	17684	ENSCAFG00000006413,ENSCAFG00000005526,ENSCAFG00000003549	NCKAP1L|IKBKB|ROCK2|
	GO:0006122	mitochondrial electron transport, ubiquinol to cytochrome c	biological_process	0.04527	5	4448	13	17684	ENSCAFG00000002856,ENSCAFG00000015715,ENSCAFG00000001529,ENSCAFG00000019440,ENSCAFG00000009449	CYCS|UQCC3|CYC1|MECP2|UQCRB|
	GO:0048037	cofactor binding	molecular_function	0.045329	58	4448	255	17684	ENSCAFG00000030643,ENSCAFG00000019152,ENSCAFG00000019529,ENSCAFG00000005302,ENSCAFG00000010177,ENSCAFG00000003016,ENSCAFG00000013502,ENSCAFG00000016089,ENSCAFG00000005952,ENSCAFG00000014014,ENSCAFG00000009497,ENSCAFG00000005609,ENSCAFG00000020030,ENSCAFG00000030830,ENSCAFG00000007077,ENSCAFG00000014595,ENSCAFG00000008414,ENSCAFG00000002965,ENSCAFG00000010883,ENSCAFG00000011953,ENSCAFG00000010350,…	-|GLYR1|NDUFS7|BIRC5|KDM1B|ALB|-|PARP1|DUS1L|AIFM2|ACCS|XDH|KYAT1|AOC2|CSAD|PYGL|-|ASPDH|FMO5|PARP15|CYB5R1|SOAT2|ACOT12|ACBD4|CTH|SQLE|DUS3L|AIFM1|ACADM|AGPS|-|SPTLC1|AOC3|GPT|GCAT|-|GOT2|SIRT1|SIRT4|-|-|-|SUOX|GPD1L|QDPR|ATAT1|-|-|SLC9C2|TXNRD2|RAB11FIP
	GO:0033135	regulation of peptidyl-serine phosphorylation	biological_process	0.04533	26	4448	102	17684	ENSCAFG00000029786,ENSCAFG00000018637,ENSCAFG00000018602,ENSCAFG00000012468,ENSCAFG00000029553,ENSCAFG00000002099,ENSCAFG00000003788,ENSCAFG00000014569,ENSCAFG00000019674,ENSCAFG00000006421,ENSCAFG00000009736,ENSCAFG00000006370,ENSCAFG00000002733,ENSCAFG00000006108,ENSCAFG00000006889,ENSCAFG00000003867,ENSCAFG00000018614,ENSCAFG00000005401,ENSCAFG00000030931,ENSCAFG00000015045,ENSCAFG00000002588,…	BDKRB2|RICTOR|SH2D3A|OSM|-|NCK2|HRC|PDCD10|PARK7|GAS6|DMTN|HGF|IL6|BAG4|CD44|BAX|PRKAA1|GPD1L|LIF|PINK1|IL11|SLC29A1|ATP2B4|LATS1|PLCL2|ARRB1|
	GO:0035556	intracellular signal transduction	biological_process	0.045399	388	4448	1968	17684	ENSCAFG00000010807,ENSCAFG00000009688,ENSCAFG00000007606,ENSCAFG00000018945,ENSCAFG00000010732,ENSCAFG00000009445,ENSCAFG00000013540,ENSCAFG00000010286,ENSCAFG00000031424,ENSCAFG00000012905,ENSCAFG00000008141,ENSCAFG00000019640,ENSCAFG00000019538,ENSCAFG00000001996,ENSCAFG00000002825,ENSCAFG00000002283,ENSCAFG00000010796,ENSCAFG00000011532,ENSCAFG00000016497,ENSCAFG00000011895,ENSCAFG00000030931,…	PDCD4|PAK1IP1|URI1|CD40LG|CAB39|GDF6|AIDA|OTUD7A|RAP2A|STRADA|FBXW7|RAB39B|STK11|CDC5L|GSDME|FGD3|TRPV4|EGF|ZFP36L1|PTAFR|LIF|GPD1L|PLA2G1B|IKBKB|GPR55|ANKRD17|DOK3|-|GPSM2|CCL25|HRH4|PJA2|RASA3|HUNK|HACD3|RAB27A|RIPOR1|RIOK3|RABIF|BAX|FOXO1|SBK2|ICAM1|KALRN|RRAS|OTULIN|SOCS5|ADCY7|IGF1|LMTK2|SLK|MSH2|TAOK3|SEMA4C|LATS1|DDX3X|PHKG1|TBC1D7|RELA|GRINA|LYN|SYNJ2BP|MAK|ARHGEF39|CD44|SHC1|CTNNAL1|CD40…
	GO:0072431	signal transduction involved in mitotic G1 DNA damage checkpoint	biological_process	0.045579	4	4448	8	17684	ENSCAFG00000006555,ENSCAFG00000009512,ENSCAFG00000016714,ENSCAFG00000003623	PRKDC|PIDD1|TP53|CASP2|
	GO:0016032	viral process	biological_process	0.045726	46	4448	197	17684	ENSCAFG00000024263,ENSCAFG00000008929,ENSCAFG00000031460,ENSCAFG00000029652,ENSCAFG00000001443,ENSCAFG00000013205,ENSCAFG00000012353,ENSCAFG00000013466,ENSCAFG00000010621,ENSCAFG00000008510,ENSCAFG00000001981,ENSCAFG00000017232,ENSCAFG00000019317,ENSCAFG00000006874,ENSCAFG00000031248,ENSCAFG00000006157,ENSCAFG00000012200,ENSCAFG00000007692,ENSCAFG00000007053,ENSCAFG00000019428,ENSCAFG00000019337,…	CLDN9|OAS3|ICAM1|-|EIF3L|DHX9|FURIN|LRRC15|RRP1B|CHMP4C|SLC29A1|HACD3|THOC6|TARBP2|FAM111A|MAVS|TRIM10|VAMP8|BCL2L1|HCFC1|CLDN6|SP1|PCBP2|OAS1|USF1|TRIM13|EIF3B|BAD|TFAP4|SRPK2|TP53|NUCKS1|TRIM26|DDX3X|NPC1|NECTIN4|JUN|ADAR|ZNF502|EIF2AK2|THOC7|VCP|RAB7A|HS3ST5|ANPEP|GAS6|
	GO:0033015	tetrapyrrole catabolic process	biological_process	0.045824	3	4448	5	17684	ENSCAFG00000019207,ENSCAFG00000001711,ENSCAFG00000003476	HMOX2|HMOX1|BLVRA|
	GO:0034728	nucleosome organization	biological_process	0.04597	31	4448	139	17684	ENSCAFG00000024677,ENSCAFG00000030380,ENSCAFG00000013810,ENSCAFG00000015357,ENSCAFG00000029382,ENSCAFG00000005632,ENSCAFG00000020355,ENSCAFG00000024336,ENSCAFG00000009335,ENSCAFG00000016334,ENSCAFG00000024329,ENSCAFG00000015005,ENSCAFG00000012314,ENSCAFG00000004009,ENSCAFG00000014002,ENSCAFG00000017016,ENSCAFG00000029335,ENSCAFG00000029300,ENSCAFG00000012540,ENSCAFG00000032188,ENSCAFG00000028899,…	-|POLE3|ZNHIT1|KAT6B|-|KAT6A|CTCF|-|ARID2|-|HIST3H2A|HP1BP3|ARID1A|GRWD1|H2AFY2|-|-|ITGB3BP|VPS72|-|-|-|-|-|ATRX|HIST3H2BB|UBN1|SMARCB1|-|PBRM1|SETD2|
	GO:0016579	protein deubiquitination	biological_process	0.046093	27	4448	108	17684	ENSCAFG00000008633,ENSCAFG00000007667,ENSCAFG00000015145,ENSCAFG00000008990,ENSCAFG00000002968,ENSCAFG00000010286,ENSCAFG00000003498,ENSCAFG00000004797,ENSCAFG00000015021,ENSCAFG00000003007,ENSCAFG00000020373,ENSCAFG00000019946,ENSCAFG00000015825,ENSCAFG00000016578,ENSCAFG00000014835,ENSCAFG00000010893,ENSCAFG00000011526,ENSCAFG00000015168,ENSCAFG00000017793,ENSCAFG00000025044,ENSCAFG00000013688,…	USP16|USP39|USP8|OTULIN|JOSD2|OTUD7A|USP45|USP35|USP11|USP34|USP33|USP10|DESI2|MINDY2|USP54|-|YOD1|USP50|USP32|-|USP28|OTUD5|MYSM1|-|STAMBPL1|USP21|JOSD1|
	GO:0033152	immunoglobulin V(D)J recombination	biological_process	0.04613	3	4448	5	17684	ENSCAFG00000006555,ENSCAFG00000019487,ENSCAFG00000005517	PRKDC|TCF3|POLB|
	GO:0002431	Fc receptor mediated stimulatory signaling pathway	biological_process	0.046309	3	4448	5	17684	ENSCAFG00000007034,ENSCAFG00000010773,ENSCAFG00000017945	LYN|RABGEF1|CSK|
	GO:0032074	negative regulation of nuclease activity	biological_process	0.046367	3	4448	5	17684	ENSCAFG00000008400,ENSCAFG00000018001,ENSCAFG00000006735	TMBIM6|NEIL1|GZMA|
	GO:0004693	cyclin-dependent protein serine/threonine kinase activity	molecular_function	0.046436	8	4448	23	17684	ENSCAFG00000002212,ENSCAFG00000014292,ENSCAFG00000008344,ENSCAFG00000001010,ENSCAFG00000016411,ENSCAFG00000029250,ENSCAFG00000003902,ENSCAFG00000000082	CDK20|CDKL1|CDKL2|PPP2CA|CDK12|CDK13|CDK19|CDK2|
	GO:0008028	monocarboxylic acid transmembrane transporter activity	molecular_function	0.046445	11	4448	35	17684	ENSCAFG00000010665,ENSCAFG00000015769,ENSCAFG00000006054,ENSCAFG00000006695,ENSCAFG00000007158,ENSCAFG00000005437,ENSCAFG00000001964,ENSCAFG00000011980,ENSCAFG00000000316,ENSCAFG00000015756,ENSCAFG00000012440	SLC16A14|SLC6A13|SLC16A3|SLCO2A1|SLC16A12|SLCO2B1|SLC10A4|ABCB11|SLC16A7|SLC6A12|SLC16A9|
	GO:0032268	regulation of cellular protein metabolic process	biological_process	0.046635	280	4448	1398	17684	ENSCAFG00000024148,ENSCAFG00000012802,ENSCAFG00000018614,ENSCAFG00000014567,ENSCAFG00000005129,ENSCAFG00000004035,ENSCAFG00000029053,ENSCAFG00000018286,ENSCAFG00000013694,ENSCAFG00000016418,ENSCAFG00000008314,ENSCAFG00000009905,ENSCAFG00000020050,ENSCAFG00000010642,ENSCAFG00000011698,ENSCAFG00000017735,ENSCAFG00000009004,ENSCAFG00000014569,ENSCAFG00000014940,ENSCAFG00000012468,ENSCAFG00000000913,…	HEXIM1|CD3E|PRKAA1|PPP1R14B|GHRL|PUS7|TRIB2|CSNK1A1|ADIPOQ|EIF3B|ELP3|MMP9|GLE1|CSTB|TLR7|GSKIP|GNL3|PDCD10|SAMD4A|OSM|TSPO|NCK2|GBA|FAM129A|RGS14|BRCA1|FXR2|TLR6|ROCK2|ZNHIT1|CSTA|SPAG9|KMT2A|-|UBXN1|DAB2IP|CCNE2|FGD2|PYM1|DMTN|POLR2G|ECT2|SH2D3A|CLN3|NIPBL|NR1H2|MAP3K14|GTPBP4|IRAK3|OGFOD1|-|ZNF385A|LAX1|TET1|ERBB3|CCNJ|DEPTOR|CNOT8|IMPACT|CCNE1|MAP3K11|HNRNPD|PTK2B|MAP3K6|PARP14|NGRN|RMND1|HEX…
	GO:0034770	histone H4-K20 methylation	biological_process	0.046669	4	4448	8	17684	ENSCAFG00000023936,ENSCAFG00000014600,ENSCAFG00000010920,ENSCAFG00000002594	ARID4A|BRCA1|KMT5B|KMT5C|
	GO:0044403	symbiosis, encompassing mutualism through parasitism	biological_process	0.046672	55	4448	242	17684	ENSCAFG00000019317,ENSCAFG00000007053,ENSCAFG00000012200,ENSCAFG00000007692,ENSCAFG00000006157,ENSCAFG00000006874,ENSCAFG00000031248,ENSCAFG00000006950,ENSCAFG00000019337,ENSCAFG00000019428,ENSCAFG00000019669,ENSCAFG00000003102,ENSCAFG00000003016,ENSCAFG00000006821,ENSCAFG00000000732,ENSCAFG00000024263,ENSCAFG00000029652,ENSCAFG00000001443,ENSCAFG00000031460,ENSCAFG00000008929,ENSCAFG00000001981,…	THOC6|BCL2L1|TRIM10|VAMP8|MAVS|TARBP2|FAM111A|SP1|CLDN6|HCFC1|ELANE|AQP1|ALB|PCBP2|TCP1|CLDN9|-|EIF3L|ICAM1|OAS3|SLC29A1|CHMP4C|RRP1B|DHX9|LRRC15|FURIN|HACD3|JUN|NECTIN4|EIF2AK2|ADAR|ZNF502|VCP|THOC7|GAS6|ANPEP|HS3ST5|ULK2|RAB7A|ARAF|RAB9A|OAS1|USF1|BAD|EIF3B|SCARB1|TRIM13|IL10|NPC1|DDX3X|TRIM26|TFAP4|SRPK2|TP53|NUCKS1|
	GO:0044419	interspecies interaction between organisms	biological_process	0.046672	55	4448	242	17684	ENSCAFG00000012013,ENSCAFG00000006421,ENSCAFG00000004054,ENSCAFG00000015115,ENSCAFG00000018126,ENSCAFG00000004157,ENSCAFG00000006867,ENSCAFG00000001976,ENSCAFG00000017169,ENSCAFG00000030893,ENSCAFG00000006051,ENSCAFG00000018897,ENSCAFG00000012722,ENSCAFG00000018183,ENSCAFG00000011443,ENSCAFG00000004057,ENSCAFG00000019231,ENSCAFG00000016714,ENSCAFG00000010168,ENSCAFG00000024753,ENSCAFG00000014251,…	ANPEP|GAS6|HS3ST5|ARAF|ULK2|RAB7A|THOC7|VCP|ADAR|ZNF502|EIF2AK2|JUN|NECTIN4|NPC1|IL10|SRPK2|TFAP4|TP53|NUCKS1|TRIM26|DDX3X|EIF3B|BAD|TRIM13|SCARB1|USF1|RAB9A|OAS1|ALB|AQP1|ELANE|PCBP2|TCP1|SP1|HCFC1|CLDN6|VAMP8|TRIM10|BCL2L1|TARBP2|FAM111A|MAVS|THOC6|HACD3|SLC29A1|RRP1B|DHX9|LRRC15|FURIN|CHMP4C|-|EIF3L|OAS3|ICAM1|CLDN9|
	GO:0009267	cellular response to starvation	biological_process	0.04668	49	4448	211	17684	ENSCAFG00000005965,ENSCAFG00000031950,ENSCAFG00000016067,ENSCAFG00000009247,ENSCAFG00000001711,ENSCAFG00000000356,ENSCAFG00000001013,ENSCAFG00000019851,ENSCAFG00000020358,ENSCAFG00000007383,ENSCAFG00000015045,ENSCAFG00000017957,ENSCAFG00000001324,ENSCAFG00000007692,ENSCAFG00000010203,ENSCAFG00000003016,ENSCAFG00000017139,ENSCAFG00000004664,ENSCAFG00000014592,ENSCAFG00000015785,ENSCAFG00000018614,…	FOXO1|CARTPT|WIPI2|WDFY3|HMOX1|TBK1|SREBF2|KIAA1324|RIPOR1|EIF2AK3|PINK1|ULK3|ATF4|VAMP8|GCN1|ALB|CLN3|DNAJC15|NBR1|WDR45|PRKAA1|TBC1D5|SLC39A4|TP53|COMT|NPC1|PACS2|TRIM13|YOD1|TCIRG1|BHLHA15|MYOD1|STK26|SESN2|EIF2AK2|STX17|PIK3C3|SH3GLB1|TSC2|DEPDC5|USP33|IMPACT|ULK2|RAB7A|GAS6|BMPR2|ATG2B|GBA|VCP|
	GO:0046635	positive regulation of alpha-beta T cell activation	biological_process	0.046722	14	4448	48	17684	ENSCAFG00000011265,ENSCAFG00000012802,ENSCAFG00000012872,ENSCAFG00000002397,ENSCAFG00000000230,ENSCAFG00000006413,ENSCAFG00000009498,ENSCAFG00000018433,ENSCAFG00000020389,ENSCAFG00000017124,ENSCAFG00000017184,ENSCAFG00000002634,ENSCAFG00000002371,ENSCAFG00000009207	PTPRC|CD3E|CD28|SHB|MYB|NCKAP1L|ADA|NKAP|CBFB|ZBTB7B|IL6R|SOCS5|ZAP70|AP3B1|
	GO:0005537	mannose binding	molecular_function	0.046827	6	4448	15	17684	ENSCAFG00000008395,ENSCAFG00000005071,ENSCAFG00000002406,ENSCAFG00000017950,ENSCAFG00000000558,ENSCAFG00000016430	SCARA3|CLN5|LMAN2L|LMAN1L|ACR|LMAN2|
	GO:0032515	negative regulation of phosphoprotein phosphatase activity	biological_process	0.046838	10	4448	32	17684	ENSCAFG00000029756,ENSCAFG00000015311,ENSCAFG00000014567,ENSCAFG00000009809,ENSCAFG00000030576,ENSCAFG00000006413,ENSCAFG00000012023,ENSCAFG00000003549,ENSCAFG00000005526,ENSCAFG00000015432	-|TIPRL|PPP1R14B|PHACTR1|PPP1R15A|NCKAP1L|PPP1R8|ROCK2|IKBKB|LMTK2|
	GO:0043228	non-membrane-bounded organelle	cellular_component	0.047078	648	4448	3418	17684	ENSCAFG00000008659,ENSCAFG00000018888,ENSCAFG00000009217,ENSCAFG00000020360,ENSCAFG00000002924,ENSCAFG00000001833,ENSCAFG00000016825,ENSCAFG00000016676,ENSCAFG00000004985,ENSCAFG00000020311,ENSCAFG00000001371,ENSCAFG00000001038,ENSCAFG00000017092,ENSCAFG00000003918,ENSCAFG00000015351,ENSCAFG00000001214,ENSCAFG00000019503,ENSCAFG00000004532,ENSCAFG00000008785,ENSCAFG00000006059,ENSCAFG00000031955,…	SAMHD1|NUFIP2|CHMP7|ATP6V0D1|SHANK1|ABCB4|SH3PXD2B|BNIP2|ACTR3|RPF1|SUN2|-|TBX6|RPF2|BAIAP2L1|RPS10|MBD3|DNAI2|ARL2BP|CSNK1D|RPS26|SPECC1|ODF2|APC2|-|EIF2AK2|FGR|LLPH|BRSK2|-|RPS15|STIL|PHOX2B|PKD2|SKP1|MTUS2|SNX15|DDX54|ILF2|KAT6A|PACSIN2|MYO5B|LCP1|RADIL|HELB|INSYN1|TTN|ONECUT2|PKMYT1|PCNT|FLOT1|PARK7|-|POLR2A|CTNNA1|DYRK3|UBA1|-|LMNA|C1D|-|AHNAK|SETD2|ZZZ3|CCDC120|YEATS4|CDK5RAP2|HINT2|RPL8|RA…
	GO:0043232	intracellular non-membrane-bounded organelle	cellular_component	0.047078	648	4448	3418	17684	ENSCAFG00000016438,ENSCAFG00000001521,ENSCAFG00000029382,ENSCAFG00000010928,ENSCAFG00000006555,ENSCAFG00000019472,ENSCAFG00000002126,ENSCAFG00000017004,ENSCAFG00000002552,ENSCAFG00000001324,ENSCAFG00000018607,ENSCAFG00000016089,ENSCAFG00000008426,ENSCAFG00000016441,ENSCAFG00000012221,ENSCAFG00000013391,ENSCAFG00000019487,ENSCAFG00000005224,ENSCAFG00000029759,ENSCAFG00000001381,ENSCAFG00000010184,…	PRPF19|EXOSC4|-|ACSL5|PRKDC|-|CENPQ|PPP1R9B|INVS|ATF4|DNAJC6|PARP1|CNOT1|MED1|RECQL|-|TCF3|TNRC6C|-|UHRF2|DEK|NUP107|CARF|RELA|STRBP|DDX3X|AGPS|SPECC1L|L3MBTL3|ZNF175|DYNC1LI2|ZNF146|EIF3L|MSRA|ORC5|RRP1B|ELP1|DBN1|-|KIAA0586|-|PJA2|KIF20B|PDE6D|SMARCB1|PSMA6|DYNC1I1|YY1|TUBB4A|SMCHD1|-|-|SYCE3|TMEM63B|-|HORMAD2|CDC5L|FES|SEPT1|-|KLHL7|BICD2|CMPK1|HDAC2|ETV3|KMT5C|SOX18|KIF23|CEP250|MRPL46|DVL1|A…
	GO:0000064	L-ornithine transmembrane transporter activity	molecular_function	0.047249	5	4448	13	17684	ENSCAFG00000006660,ENSCAFG00000016278,ENSCAFG00000016289,ENSCAFG00000024414,ENSCAFG00000025484	SLC7A1|-|-|-|-|
	GO:0032794	GTPase activating protein binding	molecular_function	0.047586	4	4448	8	17684	ENSCAFG00000016425,ENSCAFG00000020305,ENSCAFG00000008465,ENSCAFG00000013819	RGS14|CDH1|FMNL3|FMNL1|
	GO:0090317	negative regulation of intracellular protein transport	biological_process	0.047663	11	4448	35	17684	ENSCAFG00000003372,ENSCAFG00000013694,ENSCAFG00000009595,ENSCAFG00000017945,ENSCAFG00000013474,ENSCAFG00000005917,ENSCAFG00000019674,ENSCAFG00000006421,ENSCAFG00000009736,ENSCAFG00000019424,ENSCAFG00000013418	ITGB1BP1|ADIPOQ|PKD2|CSK|FAM89B|FERMT1|PARK7|GAS6|DMTN|PKD1|NFKBIA|
	GO:0035927	RNA import into mitochondrion	biological_process	0.047737	3	4448	5	17684	ENSCAFG00000028857,ENSCAFG00000001516,ENSCAFG00000031434	TOMM20L|TST|MRPL18|
	GO:0060700	regulation of ribonuclease activity	biological_process	0.047833	4	4448	8	17684	ENSCAFG00000023107,ENSCAFG00000008929,ENSCAFG00000008400,ENSCAFG00000023556	OAS2|OAS3|TMBIM6|OAS1|
	GO:0018393	internal peptidyl-lysine acetylation	biological_process	0.047901	32	4448	131	17684	ENSCAFG00000020355,ENSCAFG00000015357,ENSCAFG00000019503,ENSCAFG00000005450,ENSCAFG00000009860,ENSCAFG00000030380,ENSCAFG00000014600,ENSCAFG00000031793,ENSCAFG00000003844,ENSCAFG00000018140,ENSCAFG00000012691,ENSCAFG00000031371,ENSCAFG00000014811,ENSCAFG00000015646,ENSCAFG00000008549,ENSCAFG00000019830,ENSCAFG00000019428,ENSCAFG00000005486,ENSCAFG00000005632,ENSCAFG00000018010,ENSCAFG00000000414,…	CTCF|KAT6B|MBD3|KAT14|BRD7|POLE3|BRCA1|RPS6KA4|RUVBL2|TADA2A|KMT2A|PYGO2|JADE3|TAF6L|MCRS1|WDR5|HCFC1|SETD5|KAT6A|SIN3A|ATAT1|LIF|BMI1|ELP3|MBIP|ARRB1|YEATS4|FLCN|MECP2|MYOD1|SGF29|TAF5L|
	GO:2000348	regulation of CD40 signaling pathway	biological_process	0.047919	3	4448	5	17684	ENSCAFG00000001586,ENSCAFG00000005182,ENSCAFG00000001536	TREM2|FANCD2|SHARPIN|
	GO:0071004	U2-type prespliceosome	cellular_component	0.048008	7	4448	20	17684	ENSCAFG00000017220,ENSCAFG00000010826,ENSCAFG00000008513,ENSCAFG00000002551,ENSCAFG00000028988,ENSCAFG00000012559,ENSCAFG00000004069	LUC7L3|SF3B1|PRPF40B|U2AF2|-|SF3A1|LUC7L2|
	GO:0071010	prespliceosome	cellular_component	0.048008	7	4448	20	17684	ENSCAFG00000017220,ENSCAFG00000010826,ENSCAFG00000002551,ENSCAFG00000008513,ENSCAFG00000028988,ENSCAFG00000012559,ENSCAFG00000004069	LUC7L3|SF3B1|U2AF2|PRPF40B|-|SF3A1|LUC7L2|
	GO:0051450	myoblast proliferation	biological_process	0.048139	5	4448	12	17684	ENSCAFG00000006370,ENSCAFG00000009066,ENSCAFG00000007657,ENSCAFG00000007304,ENSCAFG00000016662	HGF|MYOD1|ATOH8|IGF1|SOX15|
	GO:0010891	negative regulation of sequestering of triglyceride	biological_process	0.048439	3	4448	5	17684	ENSCAFG00000005707,ENSCAFG00000009547,ENSCAFG00000000788	OSBPL8|PNPLA2|PPARA|
	GO:0031133	regulation of axon diameter	biological_process	0.048455	3	4448	5	17684	ENSCAFG00000028577,ENSCAFG00000024609,ENSCAFG00000003658	XK|CNTN2|KEL|
	GO:0008157	protein phosphatase 1 binding	molecular_function	0.048944	5	4448	12	17684	ENSCAFG00000017004,ENSCAFG00000007431,ENSCAFG00000010831,ENSCAFG00000009809,ENSCAFG00000030576	PPP1R9B|FER|SHOC2|PHACTR1|PPP1R15A|
	GO:0051973	positive regulation of telomerase activity	biological_process	0.048995	9	4448	27	17684	ENSCAFG00000001981,ENSCAFG00000020352,ENSCAFG00000018795,ENSCAFG00000000732,ENSCAFG00000008745,ENSCAFG00000001754,ENSCAFG00000031522,ENSCAFG00000016722,ENSCAFG00000008237	SLC29A1|ACD|PARN|TCP1|MAPKAPK5|POT1|MAP2K7|WRAP53|HMBOX1|
	GO:0045648	positive regulation of erythrocyte differentiation	biological_process	0.049234	8	4448	23	17684	ENSCAFG00000016441,ENSCAFG00000023613,ENSCAFG00000001685,ENSCAFG00000001378,ENSCAFG00000010304,ENSCAFG00000003589,ENSCAFG00000004032,ENSCAFG00000006413	MED1|ANKRD54|ZNF16|MAPK14|ETS1|PRMT1|TAL1|NCKAP1L|
	GO:0046689	response to mercury ion	biological_process	0.04926	3	4448	5	17684	ENSCAFG00000016412,ENSCAFG00000019674,ENSCAFG00000003102	SLC34A1|PARK7|AQP1|
	GO:0033865	nucleoside bisphosphate metabolic process	biological_process	0.049436	8	4448	23	17684	ENSCAFG00000032388,ENSCAFG00000017983,ENSCAFG00000007165,ENSCAFG00000015654,ENSCAFG00000006150,ENSCAFG00000023655,ENSCAFG00000001827,ENSCAFG00000002871	DCAKD|PPCDC|-|PAPSS2|PANK2|SULT1C4|CROT|SULT1B1|
	GO:0033875	ribonucleoside bisphosphate metabolic process	biological_process	0.049436	8	4448	23	17684	ENSCAFG00000007165,ENSCAFG00000006150,ENSCAFG00000015654,ENSCAFG00000032388,ENSCAFG00000017983,ENSCAFG00000001827,ENSCAFG00000002871,ENSCAFG00000023655	-|PANK2|PAPSS2|DCAKD|PPCDC|CROT|SULT1B1|SULT1C4|
	GO:0034032	purine nucleoside bisphosphate metabolic process	biological_process	0.049436	8	4448	23	17684	ENSCAFG00000006150,ENSCAFG00000015654,ENSCAFG00000007165,ENSCAFG00000017983,ENSCAFG00000032388,ENSCAFG00000002871,ENSCAFG00000001827,ENSCAFG00000023655	PANK2|PAPSS2|-|PPCDC|DCAKD|SULT1B1|CROT|SULT1C4|
	GO:0072655	establishment of protein localization to mitochondrion	biological_process	0.049517	15	4448	54	17684	ENSCAFG00000015045,ENSCAFG00000004664,ENSCAFG00000000913,ENSCAFG00000010865,ENSCAFG00000029477,ENSCAFG00000013800,ENSCAFG00000003893,ENSCAFG00000019226,ENSCAFG00000028857,ENSCAFG00000030272,ENSCAFG00000031816,ENSCAFG00000018346,ENSCAFG00000003867,ENSCAFG00000020239,ENSCAFG00000032714	PINK1|DNAJC15|TSPO|-|-|FIS1|AGK|PAM16|TOMM20L|-|TOMM7|TIMM44|BAX|SH3GLB1|DNAJC19|
	GO:0005635	nuclear envelope	cellular_component	0.049676	67	4448	301	17684	ENSCAFG00000003867,ENSCAFG00000018428,ENSCAFG00000011922,ENSCAFG00000016863,ENSCAFG00000009247,ENSCAFG00000014749,ENSCAFG00000000352,ENSCAFG00000017320,ENSCAFG00000013801,ENSCAFG00000019084,ENSCAFG00000017232,ENSCAFG00000008191,ENSCAFG00000015937,ENSCAFG00000016034,ENSCAFG00000009331,ENSCAFG00000031721,ENSCAFG00000003186,ENSCAFG00000013404,ENSCAFG00000005252,ENSCAFG00000009928,ENSCAFG00000015594,…	BAX|MTA1|KPNA1|LMNA|WDFY3|ANXA7|XPOT|UTP18|OSBPL6|NDC1|HACD3|SPAG4|AHCTF1|TNRC18|DPY19L4|CPNE1|AKIRIN1|-|TMC6|XPO7|NXF1|ANKRD17|XPO1|NUP133|BICD2|GHRHR|NUPL2|TUBB|GLE1|BRAP|YEATS4|C10H2orf42|DPY19L1|CALR3|STAT6|TM7SF2|NUP50|SLC16A3|MACO1|SEC13|GCH1|TFPT|NEMP1|RANBP1|SCRN1|MAD1L1|TMC8|ROGDI|SUN2|IPO5|ANXA11|AQP1|CHMP7|PARP1|S100A6|SIRT1|GTPBP4|NPC1|BRIP1|NUP107|AEN|TERB1|SUN1|OSBPL8|NUP43|OSBPL3|T…
	GO:0006868	glutamine transport	biological_process	0.049964	3	4448	5	17684	ENSCAFG00000009286,ENSCAFG00000009261,ENSCAFG00000008384	SLC38A1|SLC38A2|SLC38A7|
	GO:0015186	L-glutamine transmembrane transporter activity	molecular_function	0.049964	3	4448	5	17684	ENSCAFG00000009261,ENSCAFG00000009286,ENSCAFG00000008384	SLC38A2|SLC38A1|SLC38A7|
At 24 hpi	GO:0003725	double-stranded RNA binding	molecular_function	6.2469e-07	29	3980	69	17684	ENSCAFG00000006051,ENSCAFG00000014251,ENSCAFG00000016505,ENSCAFG00000007406,ENSCAFG00000008673,ENSCAFG00000016534,ENSCAFG00000008077,ENSCAFG00000009003,ENSCAFG00000020235,ENSCAFG00000015835,ENSCAFG00000023498,ENSCAFG00000007117,ENSCAFG00000015720,ENSCAFG00000012941,ENSCAFG00000017530,ENSCAFG00000001981,ENSCAFG00000011582,ENSCAFG00000024682,ENSCAFG00000013850,ENSCAFG00000008603,ENSCAFG00000011698,…	EIF2AK2|DDX3X|DHX15|TLR3|DHX36|ACTN1|STAU2|DDX60|STRBP|HNRNPU|TLR8|EIF4B|DHX58|TFRC|ILF2|SLC29A1|FXR1|AGO3|PRKRA|MBNL1|TLR7|IFIH1|DUS2|SUPV3L1|OASL|LSM14A|ZFR|OASL|DDX21|
	GO:0005654	nucleoplasm	cellular_component	2.9013e-06	470	3980	2375	17684	ENSCAFG00000011521,ENSCAFG00000019406,ENSCAFG00000004897,ENSCAFG00000029504,ENSCAFG00000019249,ENSCAFG00000019455,ENSCAFG00000013833,ENSCAFG00000001709,ENSCAFG00000001048,ENSCAFG00000029911,ENSCAFG00000010502,ENSCAFG00000016955,ENSCAFG00000007560,ENSCAFG00000012689,ENSCAFG00000012372,ENSCAFG00000013670,ENSCAFG00000018010,ENSCAFG00000011754,ENSCAFG00000007259,ENSCAFG00000007355,ENSCAFG00000003592,…	AEN|SPPL2B|RSF1|ZNF432|RPA1|REXO1|IL16|MCM5|DDX46|ZNF768|HNF1A|KAT7|SREK1|USF1|PPIG|MAPT|SIN3A|TRAPPC2|IPO7|BTAF1|HACE1|INTS1|MBNL1|SLX4|NUMA1|ANXA11|CAMK4|RNF4|DSN1|-|STK11|LMO7|CX3CR1|CCNT1|CPSF2|ARID5A|DHX36|SLC2A4RG|GTF2B|DNMT3B|JUN|HSPB7|RNF6|NSMCE4A|FSTL3|OIP5|DAXX|CBX5|PBX3|TIA1|SRPK2|HNRNPU|LUC7L3|POLE3|ONECUT2|CPNE1|CHEK1|HIST3H2BB|CIAO2B|MSRA|ADAMTS4|MED21|KDM5B|ZNF175|BRPF3|MAPKAP1|DUS…
	GO:0044428	nuclear part	cellular_component	8.8968e-06	647	3980	3416	17684	ENSCAFG00000004511,ENSCAFG00000016578,ENSCAFG00000004351,ENSCAFG00000004598,ENSCAFG00000009659,ENSCAFG00000008521,ENSCAFG00000023923,ENSCAFG00000010831,ENSCAFG00000016412,ENSCAFG00000007044,ENSCAFG00000014800,ENSCAFG00000019409,ENSCAFG00000013302,ENSCAFG00000023084,ENSCAFG00000013708,ENSCAFG00000008203,ENSCAFG00000004767,ENSCAFG00000015694,ENSCAFG00000004833,ENSCAFG00000006651,ENSCAFG00000019528,…	ZC3H13|MINDY2|PHF11|UBP1|HR|SDAD1|VSIG10L|SHOC2|SLC34A1|HNRNPF|EID1|LSM7|BAZ1A|NABP2|KANSL1|TMEM120B|CAD|CALR3|B4GALT2|NOP56|DAZAP1|OSBPL6|BRCA2|SRSF4|KLHL8|HOXD11|NCAPH|MAML3|KIF20B|CDC34|GET4|IQSEC1|JUNB|KIF23|POLR3F|COPS6|MARS|-|S100A6|ACTN4|KDM4D|U2AF2|OGT|U2SURP|DDX41|UBN1|ANGEL2|TLE2|FKBP4|NEK6|GTF3C2|PHF1|C10H2orf42|FANK1|BCCIP|PHC1|FCHO1|ITPR1|TAF6L|-|DOT1L|DDX20|SS18L1|DHCR7|RRS1|GCC2|CO…
	GO:0031974	membrane-enclosed lumen	cellular_component	1.0188e-05	629	3980	3317	17684	ENSCAFG00000000163,ENSCAFG00000018725,ENSCAFG00000012894,ENSCAFG00000015934,ENSCAFG00000009453,ENSCAFG00000009335,ENSCAFG00000013989,ENSCAFG00000012904,ENSCAFG00000024434,ENSCAFG00000006669,ENSCAFG00000005054,ENSCAFG00000005623,ENSCAFG00000000443,ENSCAFG00000007693,ENSCAFG00000008152,ENSCAFG00000032117,ENSCAFG00000004231,ENSCAFG00000031990,ENSCAFG00000003083,ENSCAFG00000018554,ENSCAFG00000000201,…	STAT6|SKP2|-|FOXP3|ALX4|ARID2|TEX12|CDK1|ARGLU1|ALKBH6|ZRANB3|MRPS12|TUBB|LPXN|ELOC|POLR2K|DMBX1|CBLL1|CCT4|ZBTB14|STAC3|MBD3|PLCB3|DEDD2|HNRNPUL1|FAM76A|MIOS|MCM7|AK9|CRABP2|RSL24D1|DDX11|MACROD1|DDIT3|RMI1|ARID4A|RP2|TCF3|LMNB2|CDK8|KDM7A|U2AF1|RGS3|PRKCZ|ZEB2|SKI|TOP3A|ZBTB7B|TBC1D14|ZNF326|TSEN2|NIFK|OLA1|HOXD3|CABIN1|IDE|HCFC1R1|GPS2|INTS9|C26H12orf65|DNAJC7|CCNT2|-|CPSF3|KLF11|POLE|NAA10|HN…
	GO:0070013	intracellular organelle lumen	cellular_component	1.5419e-05	620	3980	3274	17684	ENSCAFG00000016491,ENSCAFG00000014585,ENSCAFG00000008810,ENSCAFG00000011820,ENSCAFG00000007954,ENSCAFG00000009009,ENSCAFG00000031607,ENSCAFG00000010518,ENSCAFG00000015048,ENSCAFG00000002724,ENSCAFG00000018681,ENSCAFG00000003609,ENSCAFG00000015744,ENSCAFG00000019702,ENSCAFG00000000532,ENSCAFG00000012315,ENSCAFG00000013850,ENSCAFG00000018375,ENSCAFG00000008992,ENSCAFG00000004609,ENSCAFG00000005713,…	MAFK|NUDT22|TMEM192|PRPF3|TNKS1BP1|DECR1|TRMT10C|PKNOX1|SLC27A2|ERLEC1|GTF2F1|GJB4|GRIPAP1|PRSS57|-|TFAM|PRKRA|CDK5R1|NBN|PCF11|SPAST|ERF|CFAP45|TRIM22|-|ATOH8|KDM5A|MYO1C|TFPT|FAM114A1|KAT2A|EXOSC4|CCDC62|SOX18|WDHD1|E2F2|POLR3H|CDCA4|RBM12|HNF1B|RAD23A|NFATC3|ARIH2|ATF7IP|CBR3|EMG1|TNFAIP8|LIN28B|HUWE1|INTS10|EEF1D|RPA2|ZNF613|OAZ3|ANP32A|HDGF|PRPF40A|ZHX2|TUFM|PSME3|TNRC6C|PSMB7|PSME4|MAD2L2|D…
	GO:0043233	organelle lumen	cellular_component	1.7358e-05	620	3980	3277	17684	ENSCAFG00000015937,ENSCAFG00000016016,ENSCAFG00000019971,ENSCAFG00000017548,ENSCAFG00000024646,ENSCAFG00000023155,ENSCAFG00000008378,ENSCAFG00000029814,ENSCAFG00000005561,ENSCAFG00000010452,ENSCAFG00000020394,ENSCAFG00000008449,ENSCAFG00000008143,ENSCAFG00000014439,ENSCAFG00000024333,ENSCAFG00000010551,ENSCAFG00000031721,ENSCAFG00000000127,ENSCAFG00000014494,ENSCAFG00000006593,ENSCAFG00000003341,…	AHCTF1|ACADVL|MLYCD|S100A3|ERAP2|IER2|ESCO2|ZNF175|IPO5|KDM5B|CIAO2B|USO1|MSRA|PHB2|HIST3H2BB|CHEK1|CPNE1|ONECUT2|ZC3H15|CBX5|TIA1|CMPK1|HLTF|ZNF638|ADPRHL2|ILKAP|ZNF350|POLR2G|CPT2|TAF6|TRMT112|MDC1|SETDB2|POLA2|POU2F2|DDX50|SMARCD1|FGF22|CIC|KLF6|NUSAP1|CAMK4|ANXA11|SLX4|NUMA1|MBNL1|TRAPPC2|BTAF1|SIN3A|USF1|ZNF768|HNF1A|MCM5|SDR9C7|IL16|REXO1|SPPL2B|RSF1|PSMD12|AEN|ILF2|OIP5|STAG2|MRPS11|JUN|RN…
	GO:0031981	nuclear lumen	cellular_component	1.757e-05	583	3980	3061	17684	ENSCAFG00000020224,ENSCAFG00000016583,ENSCAFG00000002729,ENSCAFG00000020327,ENSCAFG00000017729,ENSCAFG00000005819,ENSCAFG00000009705,ENSCAFG00000012840,ENSCAFG00000016741,ENSCAFG00000005827,ENSCAFG00000017502,ENSCAFG00000000967,ENSCAFG00000014716,ENSCAFG00000005224,ENSCAFG00000005369,ENSCAFG00000001317,ENSCAFG00000011979,ENSCAFG00000029631,ENSCAFG00000000165,ENSCAFG00000003598,ENSCAFG00000016311,…	PSMB7|MAD2L2|PSME4|DDX28|ATG2B|SRA1|SYCP1|OAZ3|HDGF|PRPF40A|ANP32A|ZHX2|PSME3|TNRC6C|INTS10|EEF1D|RPA2|ZNF613|TNFAIP8|LIN28B|HUWE1|EMG1|ATF7IP|ARIH2|CBR3|HNF1B|RAD23A|NFATC3|RBM12|SOX18|WDHD1|CDCA4|POLR3H|E2F2|CCDC62|EXOSC4|KDM5A|MYO1C|TFPT|KAT2A|FAM114A1|ERF|-|TRIM22|CFAP45|ATOH8|PRKRA|CDK5R1|PCF11|NBN|SPAST|-|PRPF3|DECR1|TNKS1BP1|TRMT10C|PKNOX1|GTF2F1|GRIPAP1|GJB4|NUDT22|MAFK|TMEM192|DUSP11|MED…
	GO:0043227	membrane-bounded organelle	cellular_component	8.0741e-05	1510	3980	8674	17684	ENSCAFG00000007658,ENSCAFG00000023283,ENSCAFG00000000178,ENSCAFG00000012921,ENSCAFG00000023631,ENSCAFG00000015757,ENSCAFG00000005414,ENSCAFG00000016122,ENSCAFG00000016589,ENSCAFG00000017888,ENSCAFG00000013791,ENSCAFG00000009895,ENSCAFG00000011536,ENSCAFG00000029079,ENSCAFG00000006694,ENSCAFG00000001315,ENSCAFG00000009247,ENSCAFG00000010807,ENSCAFG00000011253,ENSCAFG00000003702,ENSCAFG00000012186,…	SFTPB|-|LRP1|NR1I3|ZBTB33|CNP|RBBP9|ZBTB17|SRSF5|CYP11A1|DDX21|IFT57|ZKSCAN8|ZNF614|STX2|CTNNA1|WDFY3|PDCD4|INTS13|MGST2|ZNRD1|TIAL1|DNASE1|ACAA2|PRSS37|RGS14|TBPL2|-|APOBEC3Z3|SLC25A30|URI1|MLLT1|NDUFS2|PYGO2|-|MAPKAPK5|PTPDC1|SETD5|H2AFV|GSDMD|NTRK1|VAPA|ABHD11|AMOTL1|NCLN|MNS1|RAX|LLPH|COQ10B|ZNF45|CWC15|RNF126|-|HEATR5A|PSMB10|IFI35|COX5A|MAP3K2|SLC35E1|LMAN1|ARL8B|KLF3|GADD45GIP1|DHX16|VRK1|…
	GO:0005634	nucleus	cellular_component	8.0746e-05	975	3980	5443	17684	ENSCAFG00000023232,ENSCAFG00000000223,ENSCAFG00000004475,ENSCAFG00000006746,ENSCAFG00000031857,ENSCAFG00000005517,ENSCAFG00000004032,ENSCAFG00000001367,ENSCAFG00000005484,ENSCAFG00000014662,ENSCAFG00000007614,ENSCAFG00000003889,ENSCAFG00000001186,ENSCAFG00000024329,ENSCAFG00000006742,ENSCAFG00000006555,ENSCAFG00000007604,ENSCAFG00000009547,ENSCAFG00000008167,ENSCAFG00000019469,ENSCAFG00000019274,…	-|GLI1|IWS1|PDX1|ZNF235|POLB|TAL1|-|POLD3|CTDSP1|CCNE1|WEE2|BRD8|HIST3H2A|CDX2|PRKDC|OSBP|PNPLA2|SETD1B|ONECUT3|CLUAP1|-|BRD1|HOXD12|E2F6|TRIP11|HMOX1|CYTH3|PDK2|MED1|TGS1|ADAM10|THOC6|ZNF135|GAMT|RPS6KB2|-|LMNA|GTPBP4|AZIN1|-|-|-|CENPA|CCDC97|WDR5|HNRNPD
	GO:0005488	binding	molecular_function	0.0001071	1763	3980	10267	17684	ENSCAFG00000018284,ENSCAFG00000031437,ENSCAFG00000020352,ENSCAFG00000007384,ENSCAFG00000007428,ENSCAFG00000017226,ENSCAFG00000000936,ENSCAFG00000030275,ENSCAFG00000017983,ENSCAFG00000023824,ENSCAFG00000014968,ENSCAFG00000015428,ENSCAFG00000003081,ENSCAFG00000007034,ENSCAFG00000005032,ENSCAFG00000016839,ENSCAFG00000004028,ENSCAFG00000008004,ENSCAFG00000007810,ENSCAFG00000007313,ENSCAFG00000016357,…
	AFG00000000185,ENSCAFG00000032384,ENSCAFG00000013485,ENSCAFG00000004035,ENSCAFG00000003371,ENSCAFG00000010584,ENSCAFG00000003068,ENSCAFG00000014445,ENSCAFG00000016769,ENSCAFG00000004727,ENSCAFG00000014601,ENSCAFG00000023293,ENSCAFG00000007910,ENSCAFG00000032594,ENSCAFG00000014439,ENSCAFG00000001319,ENSCAFG00000000555,ENSCAFG00000031721,ENSCAFG00000019196,ENSCAFG00000014494,ENSCAFG00000010171,ENSC…	UNC45B|-|ACD|CYP4V2|MARCH5|TNPO2|PACSIN2|ZNF140|PPCDC|CYP4X1|-|PRMT8|PABPC4|LYN|PIBF1|SMG5|FOXE3|SBSPON|ERAP1|RRS1|DBN1|SOCS5|NUDT18|FCHO1|-|ITPR1|TAF6L|PHF1|SHMT1|-|KLRG1|MCL1|BCCIP|BGLAP|U2AF2|OGT|-|KCTD17|DDX41|FKBP4|-|TLE2|GTF3C2|RHBDL3|SHROOM2|S100A6|ZNF623|RBM20|MARS|IKBKB|HOXD11|AGRP|DLL1|TPGS1|-|-|MMP21|CDC34|GET4|GSN|JUNB|ANK3|-|FAM83H|DAZAP1|OVOL3|HS1BP3|HPCAL4|VAV1|ZNF777|FSHB|BBS10|WN…
	GO:0043231	intracellular membrane-bounded organelle	cellular_component	0.00010857	1504	3980	8649	17684	ENSCAFG00000016589,ENSCAFG00000016122,ENSCAFG00000011536,ENSCAFG00000009895,ENSCAFG00000017888,ENSCAFG00000013791,ENSCAFG00000012921,ENSCAFG00000023631,ENSCAFG00000023283,ENSCAFG00000007658,ENSCAFG00000000178,ENSCAFG00000005414,ENSCAFG00000015757,ENSCAFG00000011253,ENSCAFG00000009247,ENSCAFG00000010807,ENSCAFG00000019267,ENSCAFG00000012171,ENSCAFG00000003702,ENSCAFG00000012186,ENSCAFG00000029079,…	SRSF5|ZBTB17|ZKSCAN8|IFT57|CYP11A1|DDX21|NR1I3|ZBTB33|-|SFTPB|LRP1|RBBP9|CNP|INTS13|WDFY3|PDCD4|DNASE1|TIAL1|MGST2|ZNRD1|ZNF614|CTNNA1|STX2|PYGO2|MLLT1|NDUFS2|MAPKAPK5|-|PRSS37|ACAA2|RGS14|URI1|APOBEC3Z3|TBPL2|-|SLC25A30|MNS1|LLPH|RAX|AMOTL1|NCLN|CWC15|ZNF45|COQ10B|PTPDC1|H2AFV|SETD5|VAPA|ABHD11|NTRK1|GSDMD|PSMB10|RNF126|-|HEATR5A|IFI35|PARD6A|ARNT2|VAMP4|ATL1|CDC26|ARL8B|GADD45GIP1|KLF3|COX5A|MA…
	GO:0048471	perinuclear region of cytoplasm	cellular_component	0.00018442	86	3980	359	17684	ENSCAFG00000013268,ENSCAFG00000014445,ENSCAFG00000019523,ENSCAFG00000009169,ENSCAFG00000018183,ENSCAFG00000028707,ENSCAFG00000006713,ENSCAFG00000011535,ENSCAFG00000012941,ENSCAFG00000013801,ENSCAFG00000017550,ENSCAFG00000009720,ENSCAFG00000011582,ENSCAFG00000016802,ENSCAFG00000000185,ENSCAFG00000005348,ENSCAFG00000011401,ENSCAFG00000007302,ENSCAFG00000016430,ENSCAFG00000007178,ENSCAFG00000007764,…	DEPDC5|TRMT112|APC2|AMFR|NPC1|ITM2C|APLP1|TMEM134|TFRC|OSBPL6|S100A4|CYFIP1|FXR1|ZFYVE1|STX7|EHD3|KIRREL1|TNKS2|LMAN2|KIF20B|HIP1R|EIF2AK2|SNAPIN|STOM|GBP5|PKP4|ACKR3|PDLIM4|RNF207|ANP32A|MEX3D|SLC39A12|MAEL|PPP1CA|TPPP|RAB11A|CIB1|RNF41|APP|STX10|USO1|CHERP|LNPEP|FGFR1OP|ITGB1|SEC23B|FAT1|HMOX1|OSBPL3|LCP1|SPAST|LYN|SLC29A1|PLEC|TRIM13|CDK5R1|TMEM192|VAMP5|S100A14|LMTK2|MYO6|OSBP|CCNT2|VAPA|M6PR…
	GO:0042147	retrograde transport, endosome to Golgi	biological_process	0.00047068	22	3980	65	17684	ENSCAFG00000015743,ENSCAFG00000007156,ENSCAFG00000017265,ENSCAFG00000030493,ENSCAFG00000005980,ENSCAFG00000000009,ENSCAFG00000017045,ENSCAFG00000013827,ENSCAFG00000003153,ENSCAFG00000015540,ENSCAFG00000009266,ENSCAFG00000005348,ENSCAFG00000011599,ENSCAFG00000013026,ENSCAFG00000014349,ENSCAFG00000019704,ENSCAFG00000000941,ENSCAFG00000000530,ENSCAFG00000002025,ENSCAFG00000011750,ENSCAFG00000031559,…	WASHC1|DENND5A|SPAG9|ARFRP1|HEATR5B|PQLC1|STX10|VPS26A|VPS54|STX5|TBC1D23|EHD3|TBC1D10C|HEATR5A|TBC1D14|RNF126|VPS52|SNX2|GCC2|RAB9A|-|AP1S1|
	GO:0004812	aminoacyl-tRNA ligase activity	molecular_function	0.0005546	16	3980	41	17684	ENSCAFG00000011846,ENSCAFG00000014638,ENSCAFG00000005629,ENSCAFG00000017096,ENSCAFG00000001989,ENSCAFG00000005161,ENSCAFG00000016094,ENSCAFG00000011941,ENSCAFG00000004782,ENSCAFG00000000125,ENSCAFG00000005899,ENSCAFG00000002340,ENSCAFG00000011969,ENSCAFG00000010481,ENSCAFG00000005905,ENSCAFG00000000229	QARS|-|-|FARSA|AARS2|DARS|-|TARS2|GAB2|NARS|HARS|IARS|DALRD3|YARS|HARS2|MARS|
	GO:0016875	ligase activity, forming carbon-oxygen bonds	molecular_function	0.0005546	16	3980	41	17684	ENSCAFG00000000229,ENSCAFG00000010481,ENSCAFG00000005905,ENSCAFG00000011969,ENSCAFG00000002340,ENSCAFG00000005899,ENSCAFG00000004782,ENSCAFG00000000125,ENSCAFG00000011941,ENSCAFG00000016094,ENSCAFG00000005161,ENSCAFG00000001989,ENSCAFG00000017096,ENSCAFG00000005629,ENSCAFG00000014638,ENSCAFG00000011846	MARS|YARS|HARS2|DALRD3|IARS|HARS|GAB2|NARS|TARS2|-|DARS|AARS2|FARSA|-|-|QARS|
	GO:0016876	ligase activity, forming aminoacyl-tRNA and related compounds	molecular_function	0.0005546	16	3980	41	17684	ENSCAFG00000000229,ENSCAFG00000010481,ENSCAFG00000005905,ENSCAFG00000011969,ENSCAFG00000002340,ENSCAFG00000005899,ENSCAFG00000004782,ENSCAFG00000000125,ENSCAFG00000011941,ENSCAFG00000016094,ENSCAFG00000005161,ENSCAFG00000001989,ENSCAFG00000017096,ENSCAFG00000005629,ENSCAFG00000014638,ENSCAFG00000011846	MARS|YARS|HARS2|DALRD3|IARS|HARS|GAB2|NARS|TARS2|-|DARS|AARS2|FARSA|-|-|QARS|
	GO:0051128	regulation of cellular component organization	biological_process	0.00057806	332	3980	1717	17684	ENSCAFG00000032562,ENSCAFG00000018282,ENSCAFG00000007626,ENSCAFG00000018575,ENSCAFG00000013477,ENSCAFG00000010368,ENSCAFG00000016897,ENSCAFG00000010149,ENSCAFG00000012298,ENSCAFG00000013106,ENSCAFG00000019698,ENSCAFG00000006051,ENSCAFG00000014251,ENSCAFG00000009150,ENSCAFG00000012666,ENSCAFG00000011370,ENSCAFG00000016138,ENSCAFG00000018150,ENSCAFG00000020355,ENSCAFG00000016430,ENSCAFG00000018470,…	CFL2|ROCK1|PIK3R1|EPB41L3|-|ADIPOR1|CACNA1A|CCT6A|FES|ATF7IP|PALM|EIF2AK2|DDX3X|OGFOD1|F11R|CDK2AP2|FBLIM1|HNF1B|CTCF|LMAN2|PLD6|DOCK2|RICTOR|OSGIN2|ALMS1|CDH13|MAD2L2|TPPP|IGSF9|ANXA7|SORL1|KIF14|FGFR1OP|CIB1|CNTF|SPAST|MAPK15|NBN|CDK5R1|SLC35F6|XRCC5|-|CCL3|SERPINF2|SLF1|SH3YL1|TRMT10C|VAT1|AKAIN1|MACF1|DYSF|FAP|CCNJ|EGF|PAN2|AKAP13|CRK|ITGAV|SERPINE1|SH2B1|LGALS3|TMSB10|SNX3|PPP1R10|PIP4K2C|EX…
	GO:0071822	protein complex subunit organization	biological_process	0.00059022	262	3980	1329	17684	ENSCAFG00000008591,ENSCAFG00000008188,ENSCAFG00000007046,ENSCAFG00000015351,ENSCAFG00000031800,ENSCAFG00000005348,ENSCAFG00000014924,ENSCAFG00000015603,ENSCAFG00000006096,ENSCAFG00000003776,ENSCAFG00000014609,ENSCAFG00000008203,ENSCAFG00000001751,ENSCAFG00000029442,ENSCAFG00000013278,ENSCAFG00000016825,ENSCAFG00000006621,ENSCAFG00000011401,ENSCAFG00000003663,ENSCAFG00000017535,ENSCAFG00000000195,…	TDO2|RHOF|MOS|BAIAP2L1|BBS10|EHD3|MYOC|PPM1A|NDUFAF7|NRP1|FERMT3|TMEM120B|TRPM6|CTGF|-|SH3PXD2B|WDR62|KIRREL1|GSN|KIF23|SHMT2|CUL3|FARSA|TOMM20L|SAMHD1|CCDC88B|PPP1CA|-|RND2|NUBPL|USP50|RABGEF1|TTN|MIEF2|ARHGEF10L|CHMP4C|COL1A1|KIF19|IFT172|PIBF1|TUBGCP5|ACMSD|LCP1|DBN1|SEC23B|HMOX1|SENP6|ATPAF1|TAL1|FRMD7|EIF4B|PRMT8|ACTN4|KCTD17|NLRC3|MICAL1|FKBP4|TGFB1|FIS1|DNAAF4|SHROOM2|KCTD14|KIF11|PFDN6|FC…
	GO:0045713	low-density lipoprotein particle receptor biosynthetic process	biological_process	0.00062391	5	3980	6	17684	ENSCAFG00000014597,ENSCAFG00000004991,ENSCAFG00000001034,ENSCAFG00000000118,ENSCAFG00000012353	ITGAV|PPARG|SEC24A|-|FURIN|
	GO:0033043	regulation of organelle organization	biological_process	0.00065867	182	3980	885	17684	ENSCAFG00000018403,ENSCAFG00000016443,ENSCAFG00000013662,ENSCAFG00000010551,ENSCAFG00000004956,ENSCAFG00000018469,ENSCAFG00000009608,ENSCAFG00000003582,ENSCAFG00000004031,ENSCAFG00000014439,ENSCAFG00000000094,ENSCAFG00000012733,ENSCAFG00000031020,ENSCAFG00000015835,ENSCAFG00000005169,ENSCAFG00000015716,ENSCAFG00000014061,ENSCAFG00000008426,ENSCAFG00000023869,ENSCAFG00000016992,ENSCAFG00000004488,…	-|PRELID1|CDC42EP2|CHEK1|PAK1|FLCN|CEP97|VPS41|STIL|PHB2|LMAN1|PFDN2|CDC26|HNRNPU|PRKCQ|RAC1|DIXDC1|CNOT1|ZNF205|SPDL1|SLC39A12|-|DDX11|MAPRE1|GNL3L|LIMA1|HIP1R|CARMIL2|HNRNPD|TRIM54|NUSAP1|CCT4|HECW2|FOXP3|CYFIP1|TERF1|ARHGAP6|MTHFR|SMCR8|APC2|ACTR3|TLK1
	GO:0015651	quaternary ammonium group transmembrane transporter activity	molecular_function	0.00070297	7	3980	11	17684	ENSCAFG00000003892,ENSCAFG00000019188,ENSCAFG00000007616,ENSCAFG00000024900,ENSCAFG00000011830,ENSCAFG00000000840,ENSCAFG00000011451	SLC22A16|PITPNA|PITPNM2|SLC22A5|PITPNB|SLC22A4|PITPNM1|
	GO:0006418	tRNA aminoacylation for protein translation	biological_process	0.00072331	16	3980	42	17684	ENSCAFG00000002340,ENSCAFG00000005899,ENSCAFG00000000125,ENSCAFG00000004782,ENSCAFG00000011969,ENSCAFG00000000229,ENSCAFG00000010481,ENSCAFG00000005905,ENSCAFG00000011846,ENSCAFG00000014638,ENSCAFG00000005629,ENSCAFG00000001989,ENSCAFG00000017096,ENSCAFG00000016094,ENSCAFG00000011941,ENSCAFG00000005161	IARS|HARS|NARS|GAB2|DALRD3|MARS|YARS|HARS2|QARS|-|-|AARS2|FARSA|-|TARS2|DARS|
	GO:0045588	positive regulation of gamma-delta T cell differentiation	biological_process	0.00083317	4	3980	4	17684	ENSCAFG00000002171,ENSCAFG00000015509,ENSCAFG00000006413,ENSCAFG00000011265	SYK|STAT5B|NCKAP1L|PTPRC|
	GO:0046645	positive regulation of gamma-delta T cell activation	biological_process	0.00083317	4	3980	4	17684	ENSCAFG00000002171,ENSCAFG00000015509,ENSCAFG00000011265,ENSCAFG00000006413	SYK|STAT5B|PTPRC|NCKAP1L|
	GO:0046872	metal ion binding	molecular_function	0.00086676	465	3980	2478	17684	ENSCAFG00000001331,ENSCAFG00000005052,ENSCAFG00000000712,ENSCAFG00000011109,ENSCAFG00000008230,ENSCAFG00000006033,ENSCAFG00000002887,ENSCAFG00000006639,ENSCAFG00000003068,ENSCAFG00000032594,ENSCAFG00000004341,ENSCAFG00000019398,ENSCAFG00000007613,ENSCAFG00000019953,ENSCAFG00000008276,ENSCAFG00000009067,ENSCAFG00000017550,ENSCAFG00000010094,ENSCAFG00000002498,ENSCAFG00000011363,ENSCAFG00000016225,…	TUT7|CYP2B6|CYP21A2|NDUFV1|LIMA1|ZNF605|-|-|NT5C1A|PEX12|SETDB2|PEX10|POLR1A|NCS1|HLTF|ZNF638|S100A4|ZNF713|HDAC9|CABP2|ACAP1|CRYAA|CAPN11|ZNF350|PUS7|ILKAP|NINL|-|EBF4|ZC3H15|LANCL1|SLIT1|-|SRPK2|APP|SLC25A12|SCUBE2|PLCH2|SCARA3|RNF19A|RIOK3|SC5D|BRPF3|-|ZNF175|-|TPT1|MYL1|KDM5B|PLOD3|ZNF234|ADAP1|ATP11B|ZNF527|MEGF8|-|ZNF184|ERAP2|S100A3|LMO7|MMP2|PDP2|STK11|ALAD|AOX2|FKBP9|TRIM17|GTF2B|CPA4|ZN…
	GO:0003727	single-stranded RNA binding	molecular_function	0.00087204	23	3980	72	17684	ENSCAFG00000019506,ENSCAFG00000009003,ENSCAFG00000014251,ENSCAFG00000007044,ENSCAFG00000023498,ENSCAFG00000003081,ENSCAFG00000015835,ENSCAFG00000007117,ENSCAFG00000020235,ENSCAFG00000008940,ENSCAFG00000011582,ENSCAFG00000024682,ENSCAFG00000011698,ENSCAFG00000015720,ENSCAFG00000019528,ENSCAFG00000005819,ENSCAFG00000002551,ENSCAFG00000015461,ENSCAFG00000010438,ENSCAFG00000007350,ENSCAFG00000018886,…	CIRBP|DDX60|DDX3X|HNRNPF|TLR8|PABPC4|HNRNPU|EIF4B|STRBP|HNRNPDL|FXR1|AGO3|TLR7|DHX58|DAZAP1|SRA1|U2AF2|POLR2G|IFIH1|LSM14A|ZFR|PATL1|DDX11|
	GO:0050776	regulation of immune response	biological_process	0.00088179	112	3980	516	17684	ENSCAFG00000001138,ENSCAFG00000016815,ENSCAFG00000015720,ENSCAFG00000017303,ENSCAFG00000011940,ENSCAFG00000005014,ENSCAFG00000016172,ENSCAFG00000003591,ENSCAFG00000000230,ENSCAFG00000007537,ENSCAFG00000032483,ENSCAFG00000024010,ENSCAFG00000013791,ENSCAFG00000008990,ENSCAFG00000018010,ENSCAFG00000005993,ENSCAFG00000012886,ENSCAFG00000001378,ENSCAFG00000011967,ENSCAFG00000005704,ENSCAFG00000009003,…	-|PSEN1|DHX58|CD19|PARP9|TGFB1|TLR6|C5|MYB|ERBIN|LY96|TLR1|DDX21|OTULIN|SIN3A|SHLD1|APOA2|MAPK14|SMPDL3B|TMEM173|DDX60|THOC1|PTPRC|WASHC1|SPPL2B|-|XRCC6|OSCAR|TLR8|-|SLC29A1|LYN|ZBTB7B|TLR7|SLAMF1|XRCC5|NFKBID|IRAK3|LSM14A|IFIH1|GPS2|-|MED1|THEMIS2|SOCS5|
	GO:0070646	protein modification by small protein removal	biological_process	0.00092359	34	3980	122	17684	ENSCAFG00000010286,ENSCAFG00000018309,ENSCAFG00000002711,ENSCAFG00000008773,ENSCAFG00000011567,ENSCAFG00000003498,ENSCAFG00000019975,ENSCAFG00000014814,ENSCAFG00000025044,ENSCAFG00000015699,ENSCAFG00000003622,ENSCAFG00000000195,ENSCAFG00000015689,ENSCAFG00000012773,ENSCAFG00000014850,ENSCAFG00000028649,ENSCAFG00000029050,ENSCAFG00000015825,ENSCAFG00000014781,ENSCAFG00000018463,ENSCAFG00000015692,…	OTUD7A|USP14|SENP6|-|USP19|USP45|USP20|COPS6|-|STAMBPL1|USP38|SHMT2|OTUD5|USP21|COPS2|STAMBP|UCHL3|DESI2|USP37|COPS3|KAT2A|USP8|USP34|-|USP35|OTUD6A|USP39|USP42|USP54|USP5|OTULIN|MYSM1|USP50|MINDY2|
	GO:0016445	somatic diversification of immunoglobulins	biological_process	0.0010804	17	3980	47	17684	ENSCAFG00000000163,ENSCAFG00000012941,ENSCAFG00000008992,ENSCAFG00000008659,ENSCAFG00000015934,ENSCAFG00000018945,ENSCAFG00000016583,ENSCAFG00000005014,ENSCAFG00000015559,ENSCAFG00000002887,ENSCAFG00000009994,ENSCAFG00000005993,ENSCAFG00000019487,ENSCAFG00000005517,ENSCAFG00000018324,ENSCAFG00000011265,ENSCAFG00000006555	STAT6|TFRC|NBN|SAMHD1|FOXP3|CD40LG|MAD2L2|TGFB1|PMS2|-|CD40|SHLD1|TCF3|POLB|THOC1|PTPRC|PRKDC|
	GO:0033044	regulation of chromosome organization	biological_process	0.0010804	51	3980	201	17684	ENSCAFG00000000998,ENSCAFG00000005169,ENSCAFG00000015835,ENSCAFG00000019440,ENSCAFG00000018469,ENSCAFG00000010551,ENSCAFG00000015781,ENSCAFG00000016863,ENSCAFG00000014800,ENSCAFG00000008237,ENSCAFG00000013810,ENSCAFG00000006878,ENSCAFG00000000230,ENSCAFG00000015707,ENSCAFG00000018010,ENSCAFG00000016955,ENSCAFG00000017134,ENSCAFG00000004131,ENSCAFG00000005014,ENSCAFG00000003581,ENSCAFG00000031793,…	PHF1|PRKCQ|HNRNPU|MECP2|FLCN|CHEK1|KDM5A|LMNA|EID1|HMBOX1|ZNHIT1|KMT2B|MYB|DDX11|SIN3A|KAT7|OGT|KDM4D|TGFB1|PHF19|RPS6KA4|BRCA1|PPP1R10|CCT4|CTCF|NAA10|SMG1|HNRNPD|RNF4|ACD|DNMT3B|SETD5|SENP6|GNL3L|IWS1|DHX36|TAL1|TLK1|PYGO2|SLF1|CCT6A|MAPKAPK5|MTHFR|ZBTB7B|MAPK15|NBN|TERF1|CCT3|XRCC5|SMG5|FOXP3|
	GO:0002263	cell activation involved in immune response	biological_process	0.0011696	42	3980	160	17684	ENSCAFG00000006704,ENSCAFG00000002634,ENSCAFG00000012298,ENSCAFG00000009994,ENSCAFG00000004491,ENSCAFG00000015916,ENSCAFG00000008992,ENSCAFG00000017124,ENSCAFG00000012941,ENSCAFG00000000163,ENSCAFG00000007034,ENSCAFG00000016603,ENSCAFG00000015934,ENSCAFG00000004094,ENSCAFG00000016982,ENSCAFG00000009033,ENSCAFG00000015661,ENSCAFG00000014645,ENSCAFG00000006697,ENSCAFG00000000230,ENSCAFG00000010773,…	NFKBID|SOCS5|FES|CD40|LCP1|RAB27A|NBN|ZBTB7B|TFRC|STAT6|LYN|ITGAL|FOXP3|DLL1|DOCK2|DYSF|ITFG2|SLC11A1|TYROBP|MYB|RABGEF1|SEMA4A|PSEN1|LRP1|TGFB1|SYK|CD40LG|MAD2L2|LFNG|FCER1G|LY9|SBNO2|DNASE1|PRKCZ|APP|SHLD1|IL23A|IL18|PTPRC|CD244|THOC1|ADA|
	GO:0044422	organelle part	cellular_component	0.0012234	1111	3980	6373	17684	ENSCAFG00000005638,ENSCAFG00000009527,ENSCAFG00000013722,ENSCAFG00000000008,ENSCAFG00000013233,ENSCAFG00000010944,ENSCAFG00000016066,ENSCAFG00000016586,ENSCAFG00000013954,ENSCAFG00000013864,ENSCAFG00000018667,ENSCAFG00000015767,ENSCAFG00000023629,ENSCAFG00000020335,ENSCAFG00000000406,ENSCAFG00000011376,ENSCAFG00000012140,ENSCAFG00000002741,ENSCAFG00000003174,ENSCAFG00000017111,ENSCAFG00000010334,…	SIRT2|RREB1|CDC27|TXNL4A|PISD|CHD1L|DVL2|SLTM|KIF18B|-|KHSRP|GANAB|BSCL2|PSKH1|PPP1R10|AKAP13|PRC1|MYO6|DPY19L1|KLF1|NSUN2|PRIMPOL|DYSF|TMCO1|NDUFS7|DNAH7|ARIH1|OSBPL3|RAD9A|DDX23|XRCC5|HIVEP2|B3GAT3|MAPK15|GABARAP|-|SCNN1G|THRAP3|SOS1|SYCE2|-|PIGB|SUN1|-|-|-|SORL1|KLHDC10|THOC2|CENPP|OASL|PPP1R12B|HMGA1|ALMS1|ENKUR|PLD6|FBLIM1|PEF1|PDLIM1|AP2B1|MTMR2|TACC2|GPR107|PRPF31|COPS3|NUP98|DEPDC5|-|FXR1…
	GO:0043167	ion binding	molecular_function	0.0012589	797	3980	4428	17684	ENSCAFG00000011933,ENSCAFG00000003598,ENSCAFG00000004205,ENSCAFG00000001499,ENSCAFG00000017557,ENSCAFG00000007676,ENSCAFG00000017216,ENSCAFG00000017552,ENSCAFG00000014749,ENSCAFG00000019188,ENSCAFG00000019974,ENSCAFG00000020327,ENSCAFG00000031132,ENSCAFG00000016430,ENSCAFG00000013240,ENSCAFG00000015072,ENSCAFG00000014866,ENSCAFG00000010539,ENSCAFG00000014732,ENSCAFG00000030302,ENSCAFG00000006051,…	IMPDH2|LIN28B|MKNK1|-|S100A8|ABCB9|TUFM|S100A5|ANXA7|PITPNA|CDH13|DDX28|TIMM8B|LMAN2|SNX6|HDC|ZFYVE28|-|ZNF674|-|EIF2AK2|ZKSCAN1|FLT3|OGFOD1|ACCS|SPARCL1|GNAO1|USP20|PDE1B|RPL37|GSDME|RAB43|CBR3|CCT6A|FKBP7|PMVK|ARIH2|CYC1|MYO1D|ZFYVE1|SBK2|TRIM22|RANBP3L|-|PLOD2|MYO1C|DNAH6|KDM5A|GLDC|S100A2|ATP2B4|S100A12|PITPNM2|ROCK2|PAN3|ZSCAN16|MSS51|EDEM1|ABCF1|TRIM10|P3H3|PIP4K2C|GAB2|CDKL4|PAN2|TRAF1|DAL…
	GO:0044446	intracellular organelle part	cellular_component	0.001318	1093	3980	6269	17684	ENSCAFG00000020178,ENSCAFG00000001386,ENSCAFG00000031336,ENSCAFG00000012836,ENSCAFG00000001983,ENSCAFG00000008797,ENSCAFG00000000972,ENSCAFG00000007234,ENSCAFG00000016184,ENSCAFG00000017220,ENSCAFG00000011435,ENSCAFG00000006675,ENSCAFG00000015835,ENSCAFG00000004057,ENSCAFG00000003582,ENSCAFG00000015746,ENSCAFG00000029659,ENSCAFG00000017884,ENSCAFG00000017664,ENSCAFG00000007613,ENSCAFG00000019398,…	MAPKAP1|BRPF3|MED21|ADAMTS4|SLC35B2|DUSP11|TAPBP|ATP6V0A2|PLEKHM2|LUC7L3|-|TMC2|HNRNPU|SRPK2|VPS41|KDELR2|-|INO80C|SLC14A1|POLR1A|PEX10|TRAP1|TFE3|DYNC1I2|TUT7|KLF5|HAUS1|CYP21A2|CCDC86|RSL1D1|GLYR1|MCM6|SNAPIN|EDA|IPO7|UBXN1|RPS15|PPIG|-|DMTN|KAT7|RPS10|MAPT|TMEM41B|-|PHF2|OMA1|NDUFA2|EXT2|ZNF432|RANBP10|ZNF385A|GPATCH11|TRABD2A|DDX46|RPA1|NUP160|NSMCE4A|ATAT1|VDAC3|HPD|SNX16|ARL14EP|CX3CR1|HOOK…
	GO:0006349	regulation of gene expression by genetic imprinting	biological_process	0.0013451	8	3980	15	17684	ENSCAFG00000010177,ENSCAFG00000023936,ENSCAFG00000014600,ENSCAFG00000004882,ENSCAFG00000023815,ENSCAFG00000020355,ENSCAFG00000007254,ENSCAFG00000019440	KDM1B|ARID4A|BRCA1|-|ZFP57|CTCF|PCGF5|MECP2|
	GO:0033036	macromolecule localization	biological_process	0.0016095	359	3980	1894	17684	ENSCAFG00000012199,ENSCAFG00000001162,ENSCAFG00000001516,ENSCAFG00000006670,ENSCAFG00000013806,ENSCAFG00000008068,ENSCAFG00000019538,ENSCAFG00000031007,ENSCAFG00000015432,ENSCAFG00000013827,ENSCAFG00000029790,ENSCAFG00000020204,ENSCAFG00000004664,ENSCAFG00000016560,ENSCAFG00000015995,ENSCAFG00000005917,ENSCAFG00000003161,ENSCAFG00000029457,ENSCAFG00000016369,ENSCAFG00000010502,ENSCAFG00000012886,…	BAG3|WNT8A|TST|RAN|M6PR|TBC1D12|STK11|SNX16|LMTK2|VPS26A|TRIM17|GBP1|DNAJC15|LIPC|DLG4|FERMT1|BBS9|-|ATP6V1D|HNF1A|APOA2|RAB30|CD34|RPA1|NUP160|TOMM40L|MECP2|CLASP1|ZNF385A|CCDC120|NUMA1|RAB14|INPP5K|IPO7|TLR6|SAR1B|C5|SIN3A|KAT7|DMTN|TLR1|ACSL1|POLA2|RUNDC1|ALS2|SPAG4|SNAPIN|SCAMP5|LIMA1|POU2F2|PRPF19|NUSAP1|RSL1D1|WDR45|-|EIF5A|-|STX7|RAB3GAP1|ACTR3|PEX12|PEX10|SYNGAP1|-|USO1|SNX4|PHB2|VPS41|KD…
	GO:0043039	tRNA aminoacylation	biological_process	0.001722	16	3980	45	17684	ENSCAFG00000011969,ENSCAFG00000004782,ENSCAFG00000000125,ENSCAFG00000005899,ENSCAFG00000002340,ENSCAFG00000010481,ENSCAFG00000005905,ENSCAFG00000000229,ENSCAFG00000014638,ENSCAFG00000005629,ENSCAFG00000011846,ENSCAFG00000005161,ENSCAFG00000011941,ENSCAFG00000016094,ENSCAFG00000017096,ENSCAFG00000001989	DALRD3|GAB2|NARS|HARS|IARS|YARS|HARS2|MARS|-|-|QARS|DARS|TARS2|-|FARSA|AARS2|
	GO:0042095	interferon-gamma biosynthetic process	biological_process	0.0017371	6	3980	10	17684	ENSCAFG00000007405,ENSCAFG00000023498,ENSCAFG00000030180,ENSCAFG00000015934,ENSCAFG00000011698,ENSCAFG00000007406	CEBPG|TLR8|IL18|FOXP3|TLR7|TLR3|
	GO:0043933	macromolecular complex subunit organization	biological_process	0.0018266	337	3980	1804	17684	ENSCAFG00000015212,ENSCAFG00000001034,ENSCAFG00000000956,ENSCAFG00000007497,ENSCAFG00000004848,ENSCAFG00000006665,ENSCAFG00000004900,ENSCAFG00000004457,ENSCAFG00000018253,ENSCAFG00000012873,ENSCAFG00000001513,ENSCAFG00000019271,ENSCAFG00000007667,ENSCAFG00000005776,ENSCAFG00000024682,ENSCAFG00000013800,ENSCAFG00000015932,ENSCAFG00000005014,ENSCAFG00000015576,ENSCAFG00000019140,ENSCAFG00000003824,…	FCHO1|SEC24A|PFDN6|KIF11|KCTD14|CLIP3|CLNS1A|CENPA|SHMT1|BCCIP|KCTD17|NLRC3|USP39|ACTN4|AGO3|FIS1|DNAAF4|TGFB1|FKBP4|UBN1|MICAL1|SHROOM2|ATPAF1|SENP6|FRMD7|TAL1|HIST3H2A|PRMT8|EIF4B|TUBGCP5|PIBF1|IFT172|ACMSD|DDX20|SEC23B|HMOX1|DBN1|RRS1|LCP1|ARHGEF10L|MIEF2|SF3A2|COL1A1|CHMP4C|KIF19|SOAT2|SAMHD1|TOMM20L|FARSA|CUL3|PPP1CA|SF3B1|CCDC88B|RPSA|ZNHIT1|-|TTN|RABGEF1|USP50|NUBPL|RND2|SH3PXD2B|-|KIRREL1…
	GO:0043226	organelle	cellular_component	0.0018307	1676	3980	9857	17684	ENSCAFG00000006631,ENSCAFG00000004906,ENSCAFG00000008744,ENSCAFG00000010797,ENSCAFG00000020175,ENSCAFG00000018403,ENSCAFG00000030380,ENSCAFG00000009043,ENSCAFG00000004677,ENSCAFG00000025333,ENSCAFG00000015708,ENSCAFG00000018268,ENSCAFG00000031711,ENSCAFG00000006938,ENSCAFG00000013875,ENSCAFG00000016992,ENSCAFG00000017208,ENSCAFG00000008308,ENSCAFG00000007764,ENSCAFG00000012360,ENSCAFG00000008191,…	EBF4|AQP11|RASGRF2|SBDS|PBX3|-|POLE3|RRP12|AKAP11|PTPN12|ACTA2|SLFN14|-|HAUS5|MYL1|SPDL1|-|-|HIP1R|ALS2|SPAG4|AFG1L|ATF6B|LIMA1|KCNAB2|PRPF19|-|-|RAB3GAP1|ACTR3|ECH1|GTF2E1|CABP2|HDAC9|CSNK1A1|LAT|TOMM40L|HSBP1|PARD6G|VIL1|DNAJC5|MRPL24|RAB30|GUSB|DND1|-|USP8|HACE1|RBMX|SEMA4A|DLGAP5|GPR161|TLR1|ACSL1|SREK1|LRRC6|DEDD|PHIP|ASAP1|ASIC1|RAB14|INTS1|STK11|-|GBP1|NOL8|TSPYL2|DNAJC15|MRPL14|NIPA2|USP4…
	GO:0016579	protein deubiquitination	biological_process	0.0018876	30	3980	108	17684	ENSCAFG00000015699,ENSCAFG00000010893,ENSCAFG00000003622,ENSCAFG00000004797,ENSCAFG00000016754,ENSCAFG00000000195,ENSCAFG00000015689,ENSCAFG00000010286,ENSCAFG00000015692,ENSCAFG00000018309,ENSCAFG00000003498,ENSCAFG00000019975,ENSCAFG00000008773,ENSCAFG00000011567,ENSCAFG00000003007,ENSCAFG00000025044,ENSCAFG00000015145,ENSCAFG00000014835,ENSCAFG00000014781,ENSCAFG00000015825,ENSCAFG00000029050,…	STAMBPL1|-|USP38|USP35|OTUD6A|SHMT2|OTUD5|OTUD7A|KAT2A|USP14|USP45|USP20|-|USP19|USP34|-|USP8|USP54|USP37|DESI2|UCHL3|MYSM1|OTULIN|USP50|USP5|MINDY2|USP21|USP39|USP42|STAMBP|
	GO:0006520	cellular amino acid metabolic process	biological_process	0.0019491	71	3980	308	17684	ENSCAFG00000013899,ENSCAFG00000001703,ENSCAFG00000030031,ENSCAFG00000008357,ENSCAFG00000013966,ENSCAFG00000009564,ENSCAFG00000015051,ENSCAFG00000011941,ENSCAFG00000019440,ENSCAFG00000003702,ENSCAFG00000012018,ENSCAFG00000001128,ENSCAFG00000013843,ENSCAFG00000018253,ENSCAFG00000010332,ENSCAFG00000002848,ENSCAFG00000010481,ENSCAFG00000001416,ENSCAFG00000000643,ENSCAFG00000008780,ENSCAFG00000008101,…	-|CARNMT1|-|GOT2|CPS1|ATP2B4|SLC5A5|TARS2|MECP2|MGST2|P4HTM|TG|UPB1|SHMT1|ASL|BCKDHB|YARS|GLDC|AZIN1|GMPS|PLOD2|HNF4A|GAMT|MED1|-|-|NIT2|NAT8|-|PYCR3|DDO|PSPH|HPD|CHAC2|HGD|AARS2|QDPR|FAH|DALRD3|GAB2|OPLAH|PRDX4|PLOD3|SERINC3|STAT5B|QARS|-|-|FARSA|SLC1A3|
	GO:0043486	histone exchange	biological_process	0.0020234	8	3980	16	17684	ENSCAFG00000013810,ENSCAFG00000024350,ENSCAFG00000011748,ENSCAFG00000016640,ENSCAFG00000030380,ENSCAFG00000002729,ENSCAFG00000009531,ENSCAFG00000029300	ZNHIT1|CENPP|ANP32E|-|POLE3|PSME4|OIP5|ITGB3BP|
	GO:0006996	organelle organization	biological_process	0.0022339	523	3980	2877	17684	ENSCAFG00000011401,ENSCAFG00000006621,ENSCAFG00000013823,ENSCAFG00000011906,ENSCAFG00000008037,ENSCAFG00000000195,ENSCAFG00000016825,ENSCAFG00000006055,ENSCAFG00000013278,ENSCAFG00000005811,ENSCAFG00000003776,ENSCAFG00000006096,ENSCAFG00000029442,ENSCAFG00000006783,ENSCAFG00000009674,ENSCAFG00000015351,ENSCAFG00000008188,ENSCAFG00000008510,ENSCAFG00000030139,ENSCAFG00000016096,ENSCAFG00000018274,…	KIRREL1|WDR62|SPECC1L|QRICH1|CEP250|SHMT2|SH3PXD2B|ATP2C1|-|FMNL2|NRP1|NDUFAF7|CTGF|TMEM127|CHAF1B|BAIAP2L1|RHOF|CHMP4C|KIF19|PHF23|MIEF2|NEK11|KANSL2|ZNHIT1|-|BHLHA15|TTN|USP50|NUBPL|RND2|MAEL|TOMM20L|TERB1|PDS5B|CCDC88B|RPS6KA4|WEE2|CCNE1|HIST3H2A|BRD8|PRKDC|ATPAF1|IWS1|TAL1|-|TRIP11|RAB27A|LCP1|PNPLA2|IFT172|SETD1B|-|BRD1|CENPA|WDR5|SEC24A|ZNF135|-|LMNA|CLIP3|HMBOX1|AP1M1|PCGF5|MTA2|XPO1|SUN5|…
	GO:0043038	amino acid activation	biological_process	0.0022467	16	3980	46	17684	ENSCAFG00000017096,ENSCAFG00000001989,ENSCAFG00000005161,ENSCAFG00000011941,ENSCAFG00000016094,ENSCAFG00000011846,ENSCAFG00000005629,ENSCAFG00000014638,ENSCAFG00000005905,ENSCAFG00000010481,ENSCAFG00000000229,ENSCAFG00000004782,ENSCAFG00000000125,ENSCAFG00000002340,ENSCAFG00000005899,ENSCAFG00000011969	FARSA|AARS2|DARS|TARS2|-|QARS|-|-|HARS2|YARS|MARS|GAB2|NARS|IARS|HARS|DALRD3|
	GO:0005515	protein binding	molecular_function	0.0023309	958	3980	5449	17684	ENSCAFG00000004609,ENSCAFG00000008992,ENSCAFG00000001981,ENSCAFG00000005713,ENSCAFG00000013850,ENSCAFG00000018375,ENSCAFG00000003821,ENSCAFG00000006704,ENSCAFG00000014577,ENSCAFG00000008034,ENSCAFG00000029284,ENSCAFG00000010518,ENSCAFG00000020409,ENSCAFG00000031607,ENSCAFG00000018681,ENSCAFG00000015048,ENSCAFG00000002724,ENSCAFG00000013369,ENSCAFG00000004532,ENSCAFG00000003120,ENSCAFG00000011820,…	PCF11|NBN|SLC29A1|SPAST|PRKRA|CDK5R1|ITGB1|NFKBID|VEGFB|SLF1|SAT1|PKNOX1|DYNC1LI2|TRMT10C|GTF2F1|SLC27A2|ERLEC1|PRDX4|DNAI2|MACF1|PRPF3|DNAAF5|TNKS1BP1|BMP1|CCNJ|GAB2|FZD3|TMEM192|PLSCR4|ITGAV|-|TRAF1|EDEM1|LGALS3|CCDC50|CXCR4|GOPC|SERPINE1|E2F2|PIP4K2C|-|SOX18|DCTN2|S100A12|ATP2B4|S100A2|CCDC62|TMEM79|DCUN1D1|PITPNM2|ROCK2|TFPT|CDC42SE2|RANBP3L|KAT2A|SLC22A4|HPS1|DNAH6|KDM5A|MYO1C|ATOH8|CLCN6|FC…
	GO:0043169	cation binding	molecular_function	0.0023734	472	3980	2552	17684	ENSCAFG00000007467,ENSCAFG00000031371,ENSCAFG00000017081,ENSCAFG00000001361,ENSCAFG00000001285,ENSCAFG00000018267,ENSCAFG00000019387,ENSCAFG00000011422,ENSCAFG00000007105,ENSCAFG00000010911,ENSCAFG00000003154,ENSCAFG00000023007,ENSCAFG00000012884,ENSCAFG00000029944,ENSCAFG00000029028,ENSCAFG00000006215,ENSCAFG00000004258,ENSCAFG00000015698,ENSCAFG00000004011,ENSCAFG00000007627,ENSCAFG00000004602,…	IDE|PYGO2|ITGB1BP2|APOBEC3Z3|-|TOP3A|SKI|HELZ|TNS2|NR2F2|NT5C3A|-|RORC|ZNF45|ZNF226|POLE|PRTFDC1|ZCCHC24|TBXAS1|PLEKHF1|-|ZKSCAN8|ATP2A1|CYP11A1|KMT2B|CPS1|CRACR2B|RACGAP1|-|PHF19|S100A13|CDH22|ZMYM3|NR1I3|DHX58|LRP1|-|FGD1|ZNRD1|GALNT1|ZNF84|CHP1|WDFY3|MAN2A2|ZC3H7A|ADCY6|LTBP1|STK26|ZC3H11A|EHMT2|HNF4A|ZNF614|ZNF227|APLP1|PROC|DPF2|CDC42BPB|PPM1G|PITPNM1|ZSCAN1|LPCAT2|ATP8B3|CABP4|CYP2C18|HMGCL…
	GO:0005829	cytosol	cellular_component	0.0024215	515	3980	2845	17684	ENSCAFG00000002456,ENSCAFG00000015145,ENSCAFG00000003409,ENSCAFG00000019973,ENSCAFG00000001096,ENSCAFG00000018881,ENSCAFG00000003629,ENSCAFG00000013670,ENSCAFG00000015026,ENSCAFG00000001214,ENSCAFG00000016857,ENSCAFG00000024440,ENSCAFG00000016955,ENSCAFG00000009736,ENSCAFG00000012372,ENSCAFG00000015710,ENSCAFG00000023247,ENSCAFG00000011108,ENSCAFG00000007259,ENSCAFG00000007452,ENSCAFG00000008673,…	ZNF268|USP8|RRM2|HSBP1|ASAP1|-|RAB14|MAPT|DLGAP5|RPS10|SEMA4A|MEX3A|KAT7|DMTN|PPIG|UBXN1|RPS15|GNA13|IPO7|DDX55|DHX36|USP14|VPS26A|NCKAP1L|GBP1|HOOK2|ARL14EP|AOX2|STK11|SNX16|ALAD|PLEC|FERMT1|-|ATAT1|-|AKAP11|PFDN2|ACOT12|DENND5A|SRPK2|SBDS|-|BLOC1S4|DIXDC1|EPB41|RGS10|PTPN12|MAPKAP1|HARS2|TPI1|NAPRT|ALS2|HIP1R|SNAPIN|LIMA1|GLYR1|WDR45|HAUS1|TUT7|TFE3|N4BP2|NINL|MTHFR|CSNK1A1|GTF2E1|MAP7D1|USP34|…
	GO:0002366	leukocyte activation involved in immune response	biological_process	0.0024366	40	3980	156	17684	ENSCAFG00000016982,ENSCAFG00000004094,ENSCAFG00000009033,ENSCAFG00000015661,ENSCAFG00000014645,ENSCAFG00000006704,ENSCAFG00000012298,ENSCAFG00000009994,ENSCAFG00000002634,ENSCAFG00000015916,ENSCAFG00000004491,ENSCAFG00000017124,ENSCAFG00000012941,ENSCAFG00000008992,ENSCAFG00000007034,ENSCAFG00000000163,ENSCAFG00000016603,ENSCAFG00000015934,ENSCAFG00000016399,ENSCAFG00000012621,ENSCAFG00000012878,…	DOCK2|DLL1|DYSF|ITFG2|SLC11A1|NFKBID|FES|CD40|SOCS5|RAB27A|LCP1|ZBTB7B|TFRC|NBN|LYN|STAT6|ITGAL|FOXP3|LFNG|LY9|FCER1G|SBNO2|PRKCZ|DNASE1|IL23A|SHLD1|IL18|PTPRC|ADA|THOC1|CD244|MYB|TYROBP|SEMA4A|RABGEF1|PSEN1|TGFB1|CD40LG|MAD2L2|SYK|
	GO:0006955	immune response	biological_process	0.0024733	185	3980	948	17684	ENSCAFG00000024835,ENSCAFG00000012298,ENSCAFG00000023062,ENSCAFG00000024447,ENSCAFG00000008279,ENSCAFG00000016603,ENSCAFG00000012177,ENSCAFG00000018625,ENSCAFG00000018590,ENSCAFG00000014645,ENSCAFG00000003663,ENSCAFG00000000195,ENSCAFG00000015661,ENSCAFG00000005420,ENSCAFG00000000686,ENSCAFG00000015873,ENSCAFG00000013923,ENSCAFG00000004094,ENSCAFG00000016982,ENSCAFG00000031222,ENSCAFG00000014251,…	RAB43|FES|FYB1|OASL|PTPRJ|ITGAL|MOG|C3|VAV1|SLC11A1|GSN|SHMT2|ITFG2|POLR3F|-|CACNA1F|SUSD2|DLL1|DOCK2|-|DDX3X|-|RABGEF1|SERINC3|PRG3|ACKR3|PPP3CB|MS4A2|OASL|TNFSF9|MAD2L2|-|SAMHD1|A2M|TLR10|SBNO2|PPARG|-|ADA|IL18|SPPL2A|PARP14|IL23A|CRP|S100A8|LCP1|CCL3|RAB27A|SOCS5|MED1|CXCR3|CD40|PELI1|NFKBID|IFIH1|TRIM13|SBSPON|XRCC5|SLC29A1|LYN|NBN|PRKDC|-|DCST1|S100A14|DYSF|UBE2K|-|HPRT1|-|MYB|ERBIN|CD40LG|-…
	GO:0050848	regulation of calcium-mediated signaling	biological_process	0.0024822	16	3980	47	17684	ENSCAFG00000002023,ENSCAFG00000009498,ENSCAFG00000023463,ENSCAFG00000015671,ENSCAFG00000019693,ENSCAFG00000020204,ENSCAFG00000009525,ENSCAFG00000012099,ENSCAFG00000002834,ENSCAFG00000002171,ENSCAFG00000019974,ENSCAFG00000011599,ENSCAFG00000013670,ENSCAFG00000016967,ENSCAFG00000009564,ENSCAFG00000009559	RCAN2|ADA|ITPR1|CHERP|PTBP1|GBP1|CHP1|CIB1|-|SYK|CDH13|TBC1D10C|MAPT|PDK2|ATP2B4|RCAN1|
	GO:0010638	positive regulation of organelle organization	biological_process	0.0025654	81	3980	364	17684	ENSCAFG00000014488,ENSCAFG00000008745,ENSCAFG00000019240,ENSCAFG00000008034,ENSCAFG00000008016,ENSCAFG00000016826,ENSCAFG00000016400,ENSCAFG00000014390,ENSCAFG00000005713,ENSCAFG00000017124,ENSCAFG00000001338,ENSCAFG00000008992,ENSCAFG00000011532,ENSCAFG00000011890,ENSCAFG00000006413,ENSCAFG00000004032,ENSCAFG00000007428,ENSCAFG00000008673,ENSCAFG00000012932,ENSCAFG00000007268,ENSCAFG00000031607,…	BAD|MAPKAPK5|SERPINF2|SLF1|UQCC1|CCT3|PFN3|XRCC5|SPAST|ZBTB7B|MAPK15|NBN|EGF|FAM162A|NCKAP1L|TAL1|MARCH5|DHX36|RHOBTB1|DNMT3B|TRMT10C|ACD|ROCK2|KAT7|MAPT|MYB|HMBOX1|PDGFB|BRCA1|PPP1R10|FIS1|-|TGFB1|PIP4K2C|PHF19|MMP9|NUMA1|SH2B1|OGT|NGRN|SIRT2|VIL1|MECP2|NSFL1C|PHF1|CDKN1B|WASHC1|LMNA|CCT6A|CTGF|SMCR8|FES|ACTR3|NRP1|RAB3GAP1|FOXP3|MYOC|CYFIP1|CFL2|BAIAP2L1|RICTOR|GSN|NUSAP1|PLD6|KIRREL1|CCT4|SH3P…
	GO:0050786	RAGE receptor binding	molecular_function	0.0025717	5	3980	8	17684	ENSCAFG00000017542,ENSCAFG00000029470,ENSCAFG00000023324,ENSCAFG00000017557,ENSCAFG00000017550	S100A13|-|S100A12|S100A8|S100A4|
	GO:0043981	histone H4-K5 acetylation	biological_process	0.002636	7	3980	13	17684	ENSCAFG00000013708,ENSCAFG00000017134,ENSCAFG00000019830,ENSCAFG00000014811,ENSCAFG00000019428,ENSCAFG00000016955,ENSCAFG00000008937	KANSL1|OGT|WDR5|JADE3|HCFC1|KAT7|KANSL2|
	GO:0043982	histone H4-K8 acetylation	biological_process	0.002636	7	3980	13	17684	ENSCAFG00000014811,ENSCAFG00000019428,ENSCAFG00000017134,ENSCAFG00000019830,ENSCAFG00000013708,ENSCAFG00000008937,ENSCAFG00000016955	JADE3|HCFC1|OGT|WDR5|KANSL1|KANSL2|KAT7|
	GO:0048193	Golgi vesicle transport	biological_process	0.0026515	54	3980	225	17684	ENSCAFG00000010230,ENSCAFG00000000928,ENSCAFG00000000941,ENSCAFG00000003629,ENSCAFG00000018024,ENSCAFG00000031992,ENSCAFG00000011754,ENSCAFG00000004526,ENSCAFG00000004255,ENSCAFG00000019395,ENSCAFG00000011745,ENSCAFG00000000530,ENSCAFG00000009653,ENSCAFG00000008420,ENSCAFG00000004954,ENSCAFG00000008449,ENSCAFG00000001034,ENSCAFG00000017045,ENSCAFG00000000094,ENSCAFG00000015922,ENSCAFG00000014797,…	CUL3|GOPC|VPS52|RAB14|TRAPPC8|SAR1B|TRAPPC2|COG3|COPG1|RER1|SORL1|SNX2|DOP1B|COPB1|NRBP1|USO1|SEC24A|STX10|LMAN1|CCDC22|RP2|KDELR2|RAB30|KLHL12|SCYL1|VPS54|RINT1|TMED2|ARFGAP3|SPAST|RABIF|COPZ1|TBC1D14|MAPK15|COG7|BBS2|BCAP29|STX5|EHD3|TRAPPC3|RAB43|CYTH3|SEC23B|GCC2|RAB31|ARFRP1|VAPA|ERGIC3|AP4M1|PEF1|MACF1|LMAN2|VAMP5|ANK3|
	GO:0071108	protein K48-linked deubiquitination	biological_process	0.002652	11	3980	27	17684	ENSCAFG00000014781,ENSCAFG00000015825,ENSCAFG00000015168,ENSCAFG00000014586,ENSCAFG00000015689,ENSCAFG00000016578,ENSCAFG00000010286,ENSCAFG00000019975,ENSCAFG00000011567,ENSCAFG00000003007,ENSCAFG00000015145	USP37|DESI2|USP50|USP5|OTUD5|MINDY2|OTUD7A|USP20|USP19|USP34|USP8|
	GO:0002253	activation of immune response	biological_process	0.0028289	65	3980	284	17684	ENSCAFG00000015873,ENSCAFG00000000686,ENSCAFG00000031222,ENSCAFG00000024874,ENSCAFG00000007693,ENSCAFG00000014463,ENSCAFG00000019436,ENSCAFG00000012177,ENSCAFG00000018625,ENSCAFG00000007434,ENSCAFG00000004723,ENSCAFG00000015934,ENSCAFG00000008279,ENSCAFG00000013139,ENSCAFG00000012878,ENSCAFG00000025567,ENSCAFG00000016175,ENSCAFG00000011373,ENSCAFG00000011787,ENSCAFG00000009498,ENSCAFG00000008395,…	CACNA1F|-|-|-|LPXN|PTPN6|IRAK1|MOG|C3|EIF2B1|KCNN4|FOXP3|PTPRJ|GPR33|FCER1G|A2M|TLR10|SUSD4|CRP|ADA|SCARA3|RIOK3|FLOT1|RABGEF1|SYK|S100A14|CACNB3|STK11|-|PRKDC|NCKAP1L|GBP1|TLR3|-|NFKBID|IRAK3|IFIH1|LSM14A|GPS2|-|THEMIS2|PELI1|-|LYN|TLR7|XRCC5|-|XRCC6|TLR8|-|SMPDL3B|TMEM173|DDX60|PTPRC|TLR6|C5|ERBIN|LY96|TLR1|OTULIN|SIN3A|PSEN1|-|DHX58|CD19|
	GO:0045349	interferon-alpha biosynthetic process	biological_process	0.0029241	4	3980	5	17684	ENSCAFG00000011698,ENSCAFG00000005659,ENSCAFG00000023498,ENSCAFG00000007406	TLR7|NMI|TLR8|TLR3|
	GO:0045354	regulation of interferon-alpha biosynthetic process	biological_process	0.0029241	4	3980	5	17684	ENSCAFG00000011698,ENSCAFG00000005659,ENSCAFG00000023498,ENSCAFG00000007406	TLR7|NMI|TLR8|TLR3|
	GO:0050818	regulation of coagulation	biological_process	0.0029486	19	3980	60	17684	ENSCAFG00000004499,ENSCAFG00000001356,ENSCAFG00000011716,ENSCAFG00000009736,ENSCAFG00000004493,ENSCAFG00000019240,ENSCAFG00000013909,ENSCAFG00000007034,ENSCAFG00000016815,ENSCAFG00000002171,ENSCAFG00000005169,ENSCAFG00000012878,ENSCAFG00000007348,ENSCAFG00000012113,ENSCAFG00000013506,ENSCAFG00000002020,ENSCAFG00000007364,ENSCAFG00000011722,ENSCAFG00000004054	CPB2|PDGFB|UBASH3B|DMTN|PROC|SERPINF2|SERPINE1|LYN|PSEN1|SYK|PRKCQ|FCER1G|F11|VPS33B|NFE2L2|ENPP4|KLKB1|CD34|HS3ST5|
	GO:0008514	organic anion transmembrane transporter activity	molecular_function	0.002994	41	3980	162	17684	ENSCAFG00000003892,ENSCAFG00000023303,ENSCAFG00000003891,ENSCAFG00000004531,ENSCAFG00000015756,ENSCAFG00000015418,ENSCAFG00000015769,ENSCAFG00000001376,ENSCAFG00000008581,ENSCAFG00000011451,ENSCAFG00000016289,ENSCAFG00000005095,ENSCAFG00000011830,ENSCAFG00000009286,ENSCAFG00000018643,ENSCAFG00000018657,ENSCAFG00000016278,ENSCAFG00000007422,ENSCAFG00000024900,ENSCAFG00000028595,ENSCAFG00000007862,…	SLC22A16|-|SLC26A4|SLC25A30|SLC6A12|SLC22A6|SLC6A13|SLC26A8|-|PITPNM1|-|SLC25A38|PITPNB|SLC38A1|SLC25A23|SLC25A41|-|SLC7A10|SLC22A5|-|SLC43A1|SLC10A1|SLC15A4|SLC35A4|SLC1A2|SLC23A1|SLC16A7|SLC1A3|SLC35B2|SLC16A6|PITPNA|SLC26A3|PITPNM2|SLC38A2|SLC51A|SLC22A4|SLC16A14|SLC25A12|SLC6A9|SLC38A7|SLC25A24|
	GO:0033628	regulation of cell adhesion mediated by integrin	biological_process	0.003015	15	3980	43	17684	ENSCAFG00000002171,ENSCAFG00000016583,ENSCAFG00000009498,ENSCAFG00000005917,ENSCAFG00000013909,ENSCAFG00000007034,ENSCAFG00000011524,ENSCAFG00000007693,ENSCAFG00000007076,ENSCAFG00000006413,ENSCAFG00000000444,ENSCAFG00000012099,ENSCAFG00000014463,ENSCAFG00000029621,ENSCAFG00000014609	SYK|MAD2L2|ADA|FERMT1|SERPINE1|LYN|PTPRU|LPXN|RET|NCKAP1L|FLOT1|CIB1|PTPN6|ACER2|FERMT3|
	GO:0002755	MyD88-dependent toll-like receptor signaling pathway	biological_process	0.0030808	7	3980	14	17684	ENSCAFG00000000374,ENSCAFG00000016172,ENSCAFG00000011368,ENSCAFG00000023498,ENSCAFG00000011698,ENSCAFG00000016175,ENSCAFG00000024010	IRAK3|TLR6|-|TLR8|TLR7|TLR10|TLR1|
	GO:0048143	astrocyte activation	biological_process	0.0030913	4	3980	5	17684	ENSCAFG00000025081,ENSCAFG00000008557,ENSCAFG00000016815,ENSCAFG00000000178	CNTF|APP|PSEN1|LRP1|
	GO:0045714	regulation of low-density lipoprotein particle receptor biosynthetic process	biological_process	0.0031028	4	3980	5	17684	ENSCAFG00000012353,ENSCAFG00000001034,ENSCAFG00000000118,ENSCAFG00000014597	FURIN|SEC24A|-|ITGAV|
	GO:0004843	ubiquitin-specific protease activity	molecular_function	0.0031276	25	3980	88	17684	ENSCAFG00000015689,ENSCAFG00000004797,ENSCAFG00000016754,ENSCAFG00000003622,ENSCAFG00000010893,ENSCAFG00000015699,ENSCAFG00000003007,ENSCAFG00000015145,ENSCAFG00000025044,ENSCAFG00000003498,ENSCAFG00000019975,ENSCAFG00000011567,ENSCAFG00000008773,ENSCAFG00000010286,ENSCAFG00000018309,ENSCAFG00000016578,ENSCAFG00000008990,ENSCAFG00000018906,ENSCAFG00000015168,ENSCAFG00000014586,ENSCAFG00000014781,…	OTUD5|USP35|OTUD6A|USP38|-|STAMBPL1|USP34|USP8|-|USP45|USP20|USP19|-|OTUD7A|USP14|MINDY2|OTULIN|MYSM1|USP50|USP5|USP37|UCHL3|USP42|STAMBP|USP21|
	GO:0035509	negative regulation of myosin-light-chain-phosphatase activity	biological_process	0.0031567	4	3980	5	17684	ENSCAFG00000005526,ENSCAFG00000018282,ENSCAFG00000003549,ENSCAFG00000006413	IKBKB|ROCK1|ROCK2|NCKAP1L|
	GO:0015101	organic cation transmembrane transporter activity	molecular_function	0.0032281	9	3980	20	17684	ENSCAFG00000011830,ENSCAFG00000012832,ENSCAFG00000003892,ENSCAFG00000016811,ENSCAFG00000000840,ENSCAFG00000019188,ENSCAFG00000007616,ENSCAFG00000024900,ENSCAFG00000011451	PITPNB|RHCE|SLC22A16|RHBG|SLC22A4|PITPNA|PITPNM2|SLC22A5|PITPNM1|
	GO:0006461	protein complex assembly	biological_process	0.0032948	200	3980	1021	17684	ENSCAFG00000019387,ENSCAFG00000004350,ENSCAFG00000018587,ENSCAFG00000005378,ENSCAFG00000016826,ENSCAFG00000016400,ENSCAFG00000008016,ENSCAFG00000007467,ENSCAFG00000014488,ENSCAFG00000018897,ENSCAFG00000000414,ENSCAFG00000015715,ENSCAFG00000020209,ENSCAFG00000012932,ENSCAFG00000028892,ENSCAFG00000006683,ENSCAFG00000018382,ENSCAFG00000008673,ENSCAFG00000001301,ENSCAFG00000003246,ENSCAFG00000013665,…	SKI|ACAD9|STAG2|HGSNAT|CCT3|PFN3|UQCC1|IDE|BAD|JUN|ATAT1|UQCC3|GTF2B|RHOBTB1|IMPACT|SDHAF1|PSMD11|DHX36|GSDMD|ALAD|KCND3|NCLN|RNF4|DNAJC15|SMC1A|KCTD21|GBP1|NCKAP1L|NUMA1|CEP57|TRPM7|LRRC6|RACGAP1|SLC1A2|ASAP1|SAR1B|RBMX|COL16A1|SNX2|MAPT|HCFC1|SEPT12|STX2|WASHC1|SMC3|RRM2|NDUFA2|XRCC6|CDKN1B|RANBP10|VIL1|IRAK1|HCCS|HMGCL|GLS|CRYAA|CYFIP1|ACTR3|PSMD9|KCNRG|AMFR|P2RX3|DISP1|CARMIL2|TUBB|HIP1R|NDUF…
	GO:0070271	protein complex biogenesis	biological_process	0.0032948	200	3980	1021	17684	ENSCAFG00000016066,ENSCAFG00000018634,ENSCAFG00000006665,ENSCAFG00000004848,ENSCAFG00000007497,ENSCAFG00000000956,ENSCAFG00000001034,ENSCAFG00000015212,ENSCAFG00000005638,ENSCAFG00000024867,ENSCAFG00000012873,ENSCAFG00000030967,ENSCAFG00000018253,ENSCAFG00000003574,ENSCAFG00000004457,ENSCAFG00000010306,ENSCAFG00000015576,ENSCAFG00000015932,ENSCAFG00000013800,ENSCAFG00000005014,ENSCAFG00000007875,…	DVL2|TUBB4A|CLIP3|KCTD14|KIF11|PFDN6|SEC24A|FCHO1|SIRT2|TRIM22|BCCIP|COX14|SHMT1|-|CENPA|TRPM1|FKBP4|DNAAF4|FIS1|TGFB1|TMSB10|NLRC3|KCTD17|DNAAF5|DNAH7|TAL1|DECR1|DNAI2|UBE2K|NDUFS7|AKAIN1|SENP6|HPRT1|NACC1|ATPAF1|EIF4B|CLDN3|PRMT8|CRK|AARS2|SLC29A1|SPAST|PIBF1|TUBGCP5|MAPK15|LCP1|COX16|TFAM|SLF1|HMOX1|SEC23B|ACMSD|P2RX2|KIF14|MIEF2|MZB1|CHMP4C|COL1A1|TPPP|PPP1CA|CUL3|TMEM70|FARSA|SAMHD1|TOMM20L|…
	GO:0017091	AU-rich element binding	molecular_function	0.0033827	10	3980	25	17684	ENSCAFG00000001521,ENSCAFG00000018667,ENSCAFG00000016497,ENSCAFG00000025045,ENSCAFG00000003341,ENSCAFG00000012171,ENSCAFG00000023712,ENSCAFG00000023283,ENSCAFG00000008673,ENSCAFG00000005888	EXOSC4|KHSRP|ZFP36L1|HNRNPD|TIA1|TIAL1|MEX3D|-|DHX36|DND1|
	GO:0043229	intracellular organelle	cellular_component	0.0034087	1665	3980	9820	17684	ENSCAFG00000008416,ENSCAFG00000018416,ENSCAFG00000018829,ENSCAFG00000005951,ENSCAFG00000000037,ENSCAFG00000002711,ENSCAFG00000005907,ENSCAFG00000002392,ENSCAFG00000013979,ENSCAFG00000000931,ENSCAFG00000011890,ENSCAFG00000008677,ENSCAFG00000004049,ENSCAFG00000007689,ENSCAFG00000014414,ENSCAFG00000009127,ENSCAFG00000013963,ENSCAFG00000009579,ENSCAFG00000024225,ENSCAFG00000011951,ENSCAFG00000016405,…	ZBTB10|C9H17orf75|FRMD7|MCM8|RTTN|SENP6|ZMAT2|ZSCAN18|BCL2A1|NUS1|FAM162A|SSBP2|HDAC2|VAMP5|MARCH4|BBS2|BCO2|TUBGCP5|ZNF444|-|TMEM132A|-|-|SEC23B|GCC2|DDX20|RHBG|LAX1|-|KIF11|PHC1|TRIM11|CHST7|SMIM14|-|TMED2|FANK1|ACER1|U2SURP|NIF3L1|ANGEL2|NEK6|FNDC3A|TGFB1|HDHD5|ACTN4|KDM4D|ATP6V0B|RPL27|-|AP1S1|-|COPS6|-|AP4M1|ARFRP1|KIF20B|SLC11A1|MAML3|KIF23|POLR3F|SNX17|NCAPH|ODF3L2|EHD3|-|SRSF4|BRCA2|MUM1|…
	GO:0006260	DNA replication	biological_process	0.0034624	54	3980	227	17684	ENSCAFG00000005536,ENSCAFG00000018324,ENSCAFG00000019249,ENSCAFG00000009751,ENSCAFG00000010762,ENSCAFG00000013302,ENSCAFG00000000669,ENSCAFG00000011979,ENSCAFG00000001709,ENSCAFG00000015835,ENSCAFG00000017159,ENSCAFG00000005169,ENSCAFG00000017009,ENSCAFG00000000142,ENSCAFG00000012060,ENSCAFG00000014748,ENSCAFG00000019268,ENSCAFG00000015950,ENSCAFG00000014989,ENSCAFG00000016955,ENSCAFG00000018010,…	GTPBP4|THOC1|RPA1|-|SMC3|BAZ1A|EHMT2|RPA2|MCM5|HNRNPU|RNASEH2A|PRKCQ|NFIX|-|ORC2|MCM7|SLX4|PDS5A|WDHD1|KAT7|SIN3A|DDX11|SSBP1|HMBOX1|ESCO2|MCM8|PTGES3|MCM6|GLI1|GNL3L|ZRANB3|POLA2|ACD|TSPYL2|SMC1A|SSRP1|POLD3|CCNE1|POLE|CCT4|PRIMPOL|STAG2|CCT3|XRCC5|BRCA2|SMG5|SLC29A1|TERF1|MAPK15|CCT6A|MAPKAPK5|NUP98|FAM111A|USP37|
	GO:0007052	mitotic spindle organization	biological_process	0.0035393	25	3980	87	17684	ENSCAFG00000012873,ENSCAFG00000019440,ENSCAFG00000010797,ENSCAFG00000015835,ENSCAFG00000017535,ENSCAFG00000004759,ENSCAFG00000016241,ENSCAFG00000006621,ENSCAFG00000000987,ENSCAFG00000008510,ENSCAFG00000011253,ENSCAFG00000010762,ENSCAFG00000018403,ENSCAFG00000007497,ENSCAFG00000009608,ENSCAFG00000004031,ENSCAFG00000000233,ENSCAFG00000008340,ENSCAFG00000018587,ENSCAFG00000017255,ENSCAFG00000013259,…	BCCIP|MECP2|SBDS|HNRNPU|KIF23|CLASP1|SMC1A|WDR62|KIFC1|CHMP4C|INTS13|SMC3|-|KIF11|CEP97|STIL|DCTN2|RACGAP1|STAG2|RAB11A|NUF2|TUBGCP5|PIBF1|NUMA1|SPAST|
	GO:0043558	regulation of translational initiation in response to stress	biological_process	0.0036	4	3980	5	17684	ENSCAFG00000015665,ENSCAFG00000016386,ENSCAFG00000006051,ENSCAFG00000028892	EIF2AK1|EIF2S1|EIF2AK2|IMPACT|
	GO:0055098	response to low-density lipoprotein particle stimulus	biological_process	0.0039653	7	3980	14	17684	ENSCAFG00000019974,ENSCAFG00000012878,ENSCAFG00000004991,ENSCAFG00000003821,ENSCAFG00000002171,ENSCAFG00000002634,ENSCAFG00000018183	CDH13|FCER1G|PPARG|ITGB1|SYK|SOCS5|NPC1|
	GO:0071404	cellular response to low-density lipoprotein particle stimulus	biological_process	0.0039653	7	3980	14	17684	ENSCAFG00000019974,ENSCAFG00000012878,ENSCAFG00000004991,ENSCAFG00000003821,ENSCAFG00000002171,ENSCAFG00000018183,ENSCAFG00000002634	CDH13|FCER1G|PPARG|ITGB1|SYK|NPC1|SOCS5|
	GO:0019783	small conjugating protein-specific protease activity	molecular_function	0.0040337	26	3980	94	17684	ENSCAFG00000029050,ENSCAFG00000014781,ENSCAFG00000014586,ENSCAFG00000008990,ENSCAFG00000018906,ENSCAFG00000015168,ENSCAFG00000016578,ENSCAFG00000012773,ENSCAFG00000028649,ENSCAFG00000015684,ENSCAFG00000015699,ENSCAFG00000003622,ENSCAFG00000010893,ENSCAFG00000016754,ENSCAFG00000004797,ENSCAFG00000015689,ENSCAFG00000010286,ENSCAFG00000018309,ENSCAFG00000002711,ENSCAFG00000011567,ENSCAFG00000008773,…	UCHL3|USP37|USP5|OTULIN|MYSM1|USP50|MINDY2|USP21|STAMBP|USP42|STAMBPL1|USP38|-|OTUD6A|USP35|OTUD5|OTUD7A|USP14|SENP6|USP19|-|USP45|USP20|USP8|-|USP34|
	GO:0019863	IgE binding	molecular_function	0.0040993	3	3980	3	17684	ENSCAFG00000015013,ENSCAFG00000012878,ENSCAFG00000010352	LGALS3|FCER1G|MS4A2|
	GO:0097159	organic cyclic compound binding	molecular_function	0.0041239	859	3980	4920	17684	ENSCAFG00000006041,ENSCAFG00000029158,ENSCAFG00000020331,ENSCAFG00000029504,ENSCAFG00000030459,ENSCAFG00000004616,ENSCAFG00000019249,ENSCAFG00000005888,ENSCAFG00000002456,ENSCAFG00000029287,ENSCAFG00000012886,ENSCAFG00000016753,ENSCAFG00000001048,ENSCAFG00000024440,ENSCAFG00000016955,ENSCAFG00000007560,ENSCAFG00000023247,ENSCAFG00000018962,ENSCAFG00000011108,ENSCAFG00000019283,ENSCAFG00000009159,…	GPATCH11|ZNF385A|RANBP10|ZNF432|-|RAB30|RPA1|DND1|ZNF268|GLI4|APOA2|ISG20L2|DDX46|MEX3A|KAT7|SREK1|RPS15|RBMX|GNA13|-|TRIO|ZBTB24|ZNF283|RAB14|ATP4A|ERG|DEDD|GBP1|NOL8|AOX2|STK11|DDX55|CPSF2|DHX36|ARID5A|ZNF606|ZNF518A|RAN|RHOBTB1|ZNF513|HKR1|ZNF526|-|ZNF524|EIF3B|CSDC2|SRPK2|SBDS|HNRNPU|-|PBX3|NFIX|EBF4|LUC7L3|-|-|TCN1|-|ACOT12|ZNF234|STAT5B|ATP11B|EXD1|GBP5|ACTA2|-|CSNK1G2|SLFN14|-|EIF2S1|RAB2A…
	GO:0060965	negative regulation of gene silencing by miRNA	biological_process	0.004187	3	3980	3	17684	ENSCAFG00000004991,ENSCAFG00000005014,ENSCAFG00000005888	PPARG|TGFB1|DND1|
	GO:0043178	alcohol binding	molecular_function	0.0042349	24	3980	84	17684	ENSCAFG00000007085,ENSCAFG00000012884,ENSCAFG00000007604,ENSCAFG00000012967,ENSCAFG00000012781,ENSCAFG00000000108,ENSCAFG00000010329,ENSCAFG00000005848,ENSCAFG00000011830,ENSCAFG00000012886,ENSCAFG00000023463,ENSCAFG00000015805,ENSCAFG00000007616,ENSCAFG00000014108,ENSCAFG00000002850,ENSCAFG00000019188,ENSCAFG00000018183,ENSCAFG00000012701,ENSCAFG00000011451,ENSCAFG00000030762,ENSCAFG00000005707,…	SOAT2|RORC|OSBP|PCYT1A|XPR1|ESYT1|OSBPL5|-|PITPNB|APOA2|ITPR1|SYP|PITPNM2|OSBPL1A|OSBPL3|PITPNA|NPC1|OSBPL11|PITPNM1|STARD4|OSBPL8|TRPC1|OSBPL9|OSBPL6|
	GO:0002285	lymphocyte activation involved in immune response	biological_process	0.0043076	31	3980	117	17684	ENSCAFG00000004094,ENSCAFG00000016399,ENSCAFG00000012621,ENSCAFG00000012878,ENSCAFG00000015661,ENSCAFG00000019381,ENSCAFG00000014645,ENSCAFG00000005993,ENSCAFG00000000120,ENSCAFG00000011265,ENSCAFG00000030180,ENSCAFG00000018324,ENSCAFG00000009498,ENSCAFG00000012647,ENSCAFG00000000230,ENSCAFG00000006704,ENSCAFG00000009994,ENSCAFG00000016857,ENSCAFG00000002634,ENSCAFG00000015916,ENSCAFG00000004491,…	DLL1|LFNG|LY9|FCER1G|ITFG2|PRKCZ|SLC11A1|SHLD1|IL23A|PTPRC|IL18|THOC1|ADA|CD244|MYB|NFKBID|CD40|SEMA4A|SOCS5|RAB27A|LCP1|PSEN1|NBN|ZBTB7B|TFRC|STAT6|TGFB1|ITGAL|CD40LG|MAD2L2|FOXP3|
	GO:0031124	mRNA 3'-end processing	biological_process	0.0043387	20	3980	67	17684	ENSCAFG00000001299,ENSCAFG00000006733,ENSCAFG00000005224,ENSCAFG00000015461,ENSCAFG00000008426,ENSCAFG00000004609,ENSCAFG00000023283,ENSCAFG00000000119,ENSCAFG00000008557,ENSCAFG00000016497,ENSCAFG00000000690,ENSCAFG00000014111,ENSCAFG00000017140,ENSCAFG00000003375,ENSCAFG00000015822,ENSCAFG00000010319,ENSCAFG00000008923,ENSCAFG00000010909,ENSCAFG00000008673,ENSCAFG00000007423	ZC3H3|PAN3|TNRC6C|POLR2G|CNOT1|PCF11|-|PAN2|APP|ZFP36L1|NELFE|-|TOB1|CPSF3|TUT1|TENT4A|CCNT1|CPSF2|DHX36|CPEB3|
	GO:0016197	endosomal transport	biological_process	0.0045741	51	3980	216	17684	ENSCAFG00000017660,ENSCAFG00000017725,ENSCAFG00000011745,ENSCAFG00000000530,ENSCAFG00000031559,ENSCAFG00000013900,ENSCAFG00000015762,ENSCAFG00000003629,ENSCAFG00000003772,ENSCAFG00000023057,ENSCAFG00000013026,ENSCAFG00000019704,ENSCAFG00000000941,ENSCAFG00000005708,ENSCAFG00000003153,ENSCAFG00000007676,ENSCAFG00000015629,ENSCAFG00000015743,ENSCAFG00000003582,ENSCAFG00000009653,ENSCAFG00000007156,…	EPG5|PIK3C3|SORL1|SNX2|-|AP1S1|AP1M1|RAB14|SNX3|MICALL2|HEATR5A|RNF126|VPS52|DPY30|VPS54|ABCB9|RAB5C|WASHC1|VPS41|DOP1B|DENND5A|DTX3L|PQLC1|STX10|SNX4|GCC2|MGRN1|RAB9A|MYO1D|EHD3|TBC1D23|STX5|TBC1D10C|DENND3|TBC1D14|HOOK2|CDX2|WDR81|ALMS1|LMTK2|VPS26A|SNX16|SNX17|DENND1C|AP4M1|SNAPIN|ARFRP1|SPAG9|HEATR5B|ALS2|TMEM50A|
	GO:0034641	cellular nitrogen compound metabolic process	biological_process	0.004631	849	3980	4846	17684	ENSCAFG00000029077,ENSCAFG00000014632,ENSCAFG00000028553,ENSCAFG00000005848,ENSCAFG00000016411,ENSCAFG00000014251,ENSCAFG00000002699,ENSCAFG00000016133,ENSCAFG00000030216,ENSCAFG00000016982,ENSCAFG00000018470,ENSCAFG00000032746,ENSCAFG00000008422,ENSCAFG00000010181,ENSCAFG00000006608,ENSCAFG00000020355,ENSCAFG00000007626,ENSCAFG00000008485,ENSCAFG00000016117,ENSCAFG00000006085,ENSCAFG00000009529,…	PTGES3|PNKD|PDLIM1|-|CDK12|DDX3X|CNOT3|KDM5C|DTD2|DOCK2|PLD6|MXD1|ZNF704|NUPR2|CPXM1|CTCF|PIK3R1|MED12L|ELP5|CEBPZ|NUDT9|ZNF445|-|TCFL5|PRPF31|ZNF169|NUP98|OASL|NPPA|UGGT1|-|CDADC1|NUDT3|THRAP3|CSDE1|PPARG|CIB1|TSHZ1|HARS|-|HMGA1|NRF1|TCEA3|RNF111|HELLS|ETV2|CENPP|NAB2|DAND5|OASL|DUS2|DNASE2|ZSCAN21|CCDC36|CBX7|AFF2|INTS4|CHD5|HPRT1|RBM39|NACC1|CRK|-|ZNF569|ZFP36L1|EGF|MYO6|KLF1|-|NSUN2|PRIMPOL|X…
	GO:0000295	adenine nucleotide transmembrane transporter activity	molecular_function	0.0046742	6	3980	11	17684	ENSCAFG00000001983,ENSCAFG00000018643,ENSCAFG00000019940,ENSCAFG00000018657,ENSCAFG00000023303,ENSCAFG00000028595	SLC35B2|SLC25A23|SLC25A24|SLC25A41|-|-|
	GO:0005346	purine ribonucleotide transmembrane transporter activity	molecular_function	0.0046742	6	3980	11	17684	ENSCAFG00000023303,ENSCAFG00000018657,ENSCAFG00000028595,ENSCAFG00000019940,ENSCAFG00000018643,ENSCAFG00000001983	-|SLC25A41|-|SLC25A24|SLC25A23|SLC35B2|
	GO:1900225	regulation of NLRP3 inflammasome complex assembly	biological_process	0.0048027	6	3980	11	17684	ENSCAFG00000005638,ENSCAFG00000015168,ENSCAFG00000000414,ENSCAFG00000024540,ENSCAFG00000006051,ENSCAFG00000019271	SIRT2|USP50|ATAT1|GBP5|EIF2AK2|NLRC3|
	GO:0002265	astrocyte activation involved in immune response	biological_process	0.0049061	3	3980	3	17684	ENSCAFG00000008557,ENSCAFG00000000178,ENSCAFG00000016815	APP|LRP1|PSEN1|
	GO:0015199	amino-acid betaine transmembrane transporter activity	molecular_function	0.0049061	3	3980	3	17684	ENSCAFG00000000840,ENSCAFG00000024900,ENSCAFG00000003892	SLC22A4|SLC22A5|SLC22A16|
	GO:0015226	carnitine transmembrane transporter activity	molecular_function	0.0049061	3	3980	3	17684	ENSCAFG00000003892,ENSCAFG00000024900,ENSCAFG00000000840	SLC22A16|SLC22A5|SLC22A4|
	GO:0015838	amino-acid betaine transport	biological_process	0.0049061	3	3980	3	17684	ENSCAFG00000003892,ENSCAFG00000024900,ENSCAFG00000000840	SLC22A16|SLC22A5|SLC22A4|
	GO:0015879	carnitine transport	biological_process	0.0049061	3	3980	3	17684	ENSCAFG00000000840,ENSCAFG00000024900,ENSCAFG00000003892	SLC22A4|SLC22A5|SLC22A16|
	GO:0005347	ATP transmembrane transporter activity	molecular_function	0.0049204	5	3980	8	17684	ENSCAFG00000018643,ENSCAFG00000019940,ENSCAFG00000028595,ENSCAFG00000018657,ENSCAFG00000023303	SLC25A23|SLC25A24|-|SLC25A41|-|
	GO:0090169	regulation of spindle assembly	biological_process	0.0050312	8	3980	18	17684	ENSCAFG00000018587,ENSCAFG00000010762,ENSCAFG00000002711,ENSCAFG00000009608,ENSCAFG00000014856,ENSCAFG00000016241,ENSCAFG00000015835,ENSCAFG00000008510	STAG2|SMC3|SENP6|CEP97|RNF4|SMC1A|HNRNPU|CHMP4C|
	GO:0006807	nitrogen compound metabolic process	biological_process	0.0051348	900	3980	5155	17684	ENSCAFG00000007056,ENSCAFG00000028861,ENSCAFG00000010550,ENSCAFG00000010230,ENSCAFG00000009659,ENSCAFG00000004598,ENSCAFG00000016094,ENSCAFG00000005101,ENSCAFG00000014818,ENSCAFG00000004511,ENSCAFG00000007503,ENSCAFG00000006848,ENSCAFG00000007502,ENSCAFG00000015727,ENSCAFG00000000658,ENSCAFG00000007044,ENSCAFG00000007770,ENSCAFG00000016406,ENSCAFG00000013302,ENSCAFG00000019409,ENSCAFG00000014800,…	CSGALNACT2|-|ZBTB8OS|CUL3|HR|UBP1|-|RPSA|PPP3CB|ZC3H13|SBNO1|TRIM44|HHEX|ARHGEF10L|SLC44A4|HNRNPF|LNPEP|CHST12|BAZ1A|LSM7|EID1|ATP5F1D|IARS|TOB1|ARFGAP3|-|RNF41|ZNF581|MUM1|ZNF777|VAV1|DAZAP1|OVOL3|BRCA2|DARS|SRSF4|-|ZNF688|ZNF404|AASDHPPT|NABP2|OAZ1|CAD|RBM20|ELOVL4|MARS|NCAPH|DLL1|HOXD11|IKBKB|POLR3F|JUNB|IQSEC1|-|SLC11A1|MAML3|OGT|KDM4D|U2AF2|HNRNPK|GTF3C2|TGFB1|-|UBN1|TLE2|NIF3L1|CD40LG|U2SUR…
	GO:0008104	protein localization	biological_process	0.0056816	301	3980	1599	17684	ENSCAFG00000019395,ENSCAFG00000010773,ENSCAFG00000015168,ENSCAFG00000012950,ENSCAFG00000028857,ENSCAFG00000024813,ENSCAFG00000018741,ENSCAFG00000017018,ENSCAFG00000016353,ENSCAFG00000017140,ENSCAFG00000000943,ENSCAFG00000016175,ENSCAFG00000012113,ENSCAFG00000007502,ENSCAFG00000018274,ENSCAFG00000005586,ENSCAFG00000015603,ENSCAFG00000013817,ENSCAFG00000023084,ENSCAFG00000011750,ENSCAFG00000011731,…	RER1|RABGEF1|USP50|ZDHHC19|TOMM20L|-|NAPG|COL1A1|MPP5|TOB1|ARFGAP3|TLR10|VPS33B|HHEX|MIEF2|AP3M2|PPM1A|SRGN|NABP2|RAB9A|CADM3|OAZ1|MOS|BRCA2|EHD3|SNX17|IKBKB|ANK3|CEP250|FAM83H|GET4|GSN|KIF20B|ARFRP1|SH3PXD2B|AP4M1|KPNA1|AP1S1|AP1M1|XPO1|DENND4C|SHROOM2|SUN5|PSEN1|FIS1|TGFB1|FKBP4|CD40LG|CENPA|BCCIP|TMED2|-|SEC24A|DNAJC19|LMNA|CLIP3|CCDC22|IFIH1|SEC23B|GCC2|MED1|DBN1|RAB27A|LCP1|PIBF1|LYN|COPZ1|S…
	GO:0035325	Toll-like receptor binding	molecular_function	0.0056823	6	3980	12	17684	ENSCAFG00000016172,ENSCAFG00000032483,ENSCAFG00000017557,ENSCAFG00000024010,ENSCAFG00000002171,ENSCAFG00000029470	TLR6|LY96|S100A8|TLR1|SYK|-|
	GO:0003723	RNA binding	molecular_function	0.0060791	188	3980	990	17684	ENSCAFG00000012856,ENSCAFG00000016132,ENSCAFG00000015594,ENSCAFG00000014424,ENSCAFG00000019528,ENSCAFG00000011582,ENSCAFG00000011669,ENSCAFG00000005161,ENSCAFG00000002700,ENSCAFG00000015859,ENSCAFG00000003126,ENSCAFG00000005871,ENSCAFG00000024447,ENSCAFG00000014822,ENSCAFG00000006651,ENSCAFG00000006051,ENSCAFG00000010785,ENSCAFG00000014251,ENSCAFG00000008256,ENSCAFG00000016277,ENSCAFG00000020327,…	TDRKH|-|NXF1|EMG1|DAZAP1|FXR1|SRSF4|DARS|PRPF31|JAKMIP1|RPL37|NUP98|OASL|SECISBP2L|NOP56|EIF2AK2|RBM20|DDX3X|RBM12|HSD17B10|DDX28|SAMHD1|FARSA|SRA1|SF3B1|-|DUS2|OASL|-|ZFR|TUFM|NONO|HNRNPA3|THOC2|PRPF40A|MEX3D|EEF1D|HNRNPF|DHX15|-|-|STAU2|GSPT1|RPS9|SNRPB2|IARS|RPS20|LIN28B|PCF11|-|SLC29A1|AARS2|SETD1B|XRCC5|SMG5|PRKRA|IFIH1|RRS1|-|RPL24|TRMT10C|RBM39|AFF2|-|NSUN2|PABPC4|EIF4B|ZFP36L1|DHX32|U2AF2…
	GO:0001726	ruffle	cellular_component	0.0060795	26	3980	95	17684	ENSCAFG00000014597,ENSCAFG00000014686,ENSCAFG00000002741,ENSCAFG00000016444,ENSCAFG00000015716,ENSCAFG00000003120,ENSCAFG00000016534,ENSCAFG00000004956,ENSCAFG00000006491,ENSCAFG00000012360,ENSCAFG00000007764,ENSCAFG00000003200,ENSCAFG00000020354,ENSCAFG00000013278,ENSCAFG00000005642,ENSCAFG00000008230,ENSCAFG00000017553,ENSCAFG00000023134,ENSCAFG00000015701,ENSCAFG00000004491,ENSCAFG00000028982,…	ITGAV|VIL1|MYO6|FGD1|RAC1|MACF1|ACTN1|PAK1|ITGA5|ALS2|HIP1R|SH3YL1|CARMIL2|-|RINL|LIMA1|S100A6|TNFRSF12A|CYTH3|LCP1|-|ITGB1|INPP5K|PLEKHO1|ROCK1|TRPM7|
	GO:0034613	cellular protein localization	biological_process	0.0061781	227	3980	1181	17684	ENSCAFG00000020352,ENSCAFG00000002724,ENSCAFG00000017226,ENSCAFG00000003120,ENSCAFG00000005951,ENSCAFG00000007428,ENSCAFG00000018416,ENSCAFG00000007689,ENSCAFG00000000936,ENSCAFG00000020358,ENSCAFG00000011532,ENSCAFG00000005032,ENSCAFG00000006536,ENSCAFG00000001981,ENSCAFG00000001049,ENSCAFG00000023774,ENSCAFG00000017682,ENSCAFG00000018375,ENSCAFG00000003912,ENSCAFG00000009127,ENSCAFG00000015783,…	ACD|ERLEC1|TNPO2|MACF1|MCM8|MARCH5|C9H17orf75|VAMP5|PACSIN2|RIPOR1|EGF|PIBF1|COPZ1|SLC29A1|PMM1|RAMP1|COG7|CDK5R1|BCAP29|BBS2|B3GAT3|DBN1|MED1|SLF1|SEC23B|GCC2|LCP1|RAB27A|STX3|SEC24A|DNAJC19|RAB24|RANBP3L|LMNA|DVL2|CCDC22|MYO1C|CENPA|BCCIP|SIRT2|CTDNEP1|TMED2|-|PSEN1|GOPC|FIS1|-|TGFB1|AIP|DCTN2|ERBIN|AP1S1|AP1M1|XPO1|DENND4C|PIK3C3|PAN3|ROCK2|SUN5|SH3PXD2B|ARFRP1|AP4M1|F11R|AP2B1|KPNA1|SNX17|SNX…
	GO:2001032	regulation of double-strand break repair via nonhomologous end joining	biological_process	0.0062289	7	3980	15	17684	ENSCAFG00000011948,ENSCAFG00000019196,ENSCAFG00000010184,ENSCAFG00000004131,ENSCAFG00000005993,ENSCAFG00000011940,ENSCAFG00000016583	DTX3L|NUDT16L1|DEK|KDM4D|SHLD1|PARP9|MAD2L2|
	GO:0050685	positive regulation of mRNA processing	biological_process	0.0062431	12	3980	35	17684	ENSCAFG00000016438,ENSCAFG00000008673,ENSCAFG00000019506,ENSCAFG00000007423,ENSCAFG00000019528,ENSCAFG00000008426,ENSCAFG00000015461,ENSCAFG00000003389,ENSCAFG00000018962,ENSCAFG00000017140,ENSCAFG00000005871,ENSCAFG00000005224	PRPF19|DHX36|CIRBP|CPEB3|DAZAP1|CNOT1|POLR2G|THRAP3|RBMX|TOB1|NUP98|TNRC6C|
	GO:0046540	U4/U6 x U5 tri-snRNP complex	cellular_component	0.0063572	11	3980	32	17684	ENSCAFG00000002700,ENSCAFG00000030781,ENSCAFG00000001038,ENSCAFG00000005907,ENSCAFG00000014065,ENSCAFG00000007667,ENSCAFG00000003224,ENSCAFG00000000008,ENSCAFG00000011820,ENSCAFG00000019409,ENSCAFG00000013165	PRPF31|-|-|ZMAT2|EFTUD2|USP39|PRPF4|TXNL4A|PRPF3|LSM7|PRPF6|
	GO:1901363	heterocyclic compound binding	molecular_function	0.006437	845	3980	4855	17684	ENSCAFG00000010797,ENSCAFG00000015835,ENSCAFG00000004412,ENSCAFG00000001051,ENSCAFG00000004057,ENSCAFG00000020175,ENSCAFG00000006631,ENSCAFG00000017220,ENSCAFG00000017009,ENSCAFG00000020250,ENSCAFG00000010339,ENSCAFG00000018403,ENSCAFG00000000842,ENSCAFG00000008698,ENSCAFG00000030057,ENSCAFG00000009510,ENSCAFG00000015509,ENSCAFG00000011680,ENSCAFG00000024540,ENSCAFG00000031711,ENSCAFG00000018268,…	SBDS|HNRNPU|-|CSDC2|SRPK2|PBX3|EBF4|LUC7L3|NFIX|-|TCN1|-|-|ACOT12|ZNF234|EXD1|STAT5B|ATP11B|GBP5|-|SLFN14|EIF2S1|ACTA2|-|CSNK1G2|RAB2A|DUSP11|SYK|ZNF184|-|-|ZNF689|RSL1D1|GLYR1|CYP21A2|ZBTB8A|TUT7|KLF5|AXL|HARS2|-|DENR|AFG1L|MCM6|ATF6B|SBK1|POLR1A|GTF2E1|-|ACTR3|TFE3|GRK6|TRAP1|N4BP2|MTHFR|CSNK1A1|EIF2B1|GPATCH11|ZNF385A|ZNF432|RANBP10|-|RAB30|ZNF268|RPA1|DND1|DDX46|ISG20L2|GLI4|MEX3A|SREK1|KAT7|…
	GO:0055094	response to lipoprotein particle stimulus	biological_process	0.0064421	7	3980	15	17684	ENSCAFG00000002634,ENSCAFG00000018183,ENSCAFG00000002171,ENSCAFG00000004991,ENSCAFG00000003821,ENSCAFG00000019974,ENSCAFG00000012878	SOCS5|NPC1|SYK|PPARG|ITGB1|CDH13|FCER1G|
	GO:0071402	cellular response to lipoprotein particle stimulus	biological_process	0.0064421	7	3980	15	17684	ENSCAFG00000002171,ENSCAFG00000002634,ENSCAFG00000018183,ENSCAFG00000019974,ENSCAFG00000012878,ENSCAFG00000004991,ENSCAFG00000003821	SYK|SOCS5|NPC1|CDH13|FCER1G|PPARG|ITGB1|
	GO:0045072	regulation of interferon-gamma biosynthetic process	biological_process	0.0065044	5	3980	9	17684	ENSCAFG00000007406,ENSCAFG00000023498,ENSCAFG00000007405,ENSCAFG00000015934,ENSCAFG00000011698	TLR3|TLR8|CEBPG|FOXP3|TLR7|
	GO:1901360	organic cyclic compound metabolic process	biological_process	0.006554	851	3980	4875	17684	ENSCAFG00000003081,ENSCAFG00000015428,ENSCAFG00000008677,ENSCAFG00000017983,ENSCAFG00000030781,ENSCAFG00000030275,ENSCAFG00000004049,ENSCAFG00000005951,ENSCAFG00000017744,ENSCAFG00000005907,ENSCAFG00000020352,ENSCAFG00000002392,ENSCAFG00000007313,ENSCAFG00000031570,ENSCAFG00000009667,ENSCAFG00000003162,ENSCAFG00000005405,ENSCAFG00000012552,ENSCAFG00000010424,ENSCAFG00000013674,ENSCAFG00000004028,…	PABPC4|PRMT8|SSBP2|PPCDC|-|ZNF140|HDAC2|MCM8|AK7|ZMAT2|ACD|ZSCAN18|RRS1|-|NUDT18|PELI1|SEC23B|SS18L1|DHCR7|DDX20|FOXE3|SMG5|PYCR3|ZNF444|QDPR|BCCIP|TMED2|FANK1|PHF1|SHMT1|-|DOT1L|CLNS1A|TAF6L|GMPS|-|TRIM11|DNAJC19|RPL27|-|UROS|MYB|-|-|UBN1|NIF3L1|TLE2|GTF3C2|TGFB1|U2SURP|DDX41|CD40LG|OGT|KDM4D|U2AF2|HNRNPK|IQSEC1|JUNB|POLR3F|SLC11A1|MAML3|-|DLL1|NCAPH|IKBKB|HOXD11|MARS|RBM20|CAD|ZNF404|ZNF688|NAB…
	GO:2001252	positive regulation of chromosome organization	biological_process	0.0065788	28	3980	105	17684	ENSCAFG00000008237,ENSCAFG00000000230,ENSCAFG00000015707,ENSCAFG00000008034,ENSCAFG00000010149,ENSCAFG00000016955,ENSCAFG00000008745,ENSCAFG00000017134,ENSCAFG00000017124,ENSCAFG00000001338,ENSCAFG00000008992,ENSCAFG00000016826,ENSCAFG00000005014,ENSCAFG00000014390,ENSCAFG00000003581,ENSCAFG00000031793,ENSCAFG00000015934,ENSCAFG00000014600,ENSCAFG00000000406,ENSCAFG00000003083,ENSCAFG00000005169,…	HMBOX1|MYB|DDX11|SLF1|CCT6A|KAT7|MAPKAPK5|OGT|ZBTB7B|MAPK15|NBN|CCT3|TGFB1|XRCC5|PHF19|RPS6KA4|FOXP3|BRCA1|PPP1R10|CCT4|PRKCQ|PHF1|MECP2|ACD|DNMT3B|DHX36|LMNA|TAL1|
	GO:2000781	positive regulation of double-strand break repair	biological_process	0.0066356	7	3980	15	17684	ENSCAFG00000011948,ENSCAFG00000004131,ENSCAFG00000015707,ENSCAFG00000005993,ENSCAFG00000011940,ENSCAFG00000008034,ENSCAFG00000016583	DTX3L|KDM4D|DDX11|SHLD1|PARP9|SLF1|MAD2L2|
	GO:1901677	phosphate transmembrane transporter activity	molecular_function	0.0066836	13	3980	38	17684	ENSCAFG00000018643,ENSCAFG00000001983,ENSCAFG00000005472,ENSCAFG00000011830,ENSCAFG00000023303,ENSCAFG00000019940,ENSCAFG00000007162,ENSCAFG00000011451,ENSCAFG00000028595,ENSCAFG00000018657,ENSCAFG00000019188,ENSCAFG00000016946,ENSCAFG00000007616	SLC25A23|SLC35B2|SLC20A2|PITPNB|-|SLC25A24|SLC35A4|PITPNM1|-|SLC25A41|PITPNA|SLC35B1|PITPNM2|
	GO:0016071	mRNA metabolic process	biological_process	0.0067441	88	3980	420	17684	ENSCAFG00000001038,ENSCAFG00000012186,ENSCAFG00000000690,ENSCAFG00000015822,ENSCAFG00000004900,ENSCAFG00000015794,ENSCAFG00000007405,ENSCAFG00000000008,ENSCAFG00000016586,ENSCAFG00000007560,ENSCAFG00000001299,ENSCAFG00000006733,ENSCAFG00000018667,ENSCAFG00000013864,ENSCAFG00000016589,ENSCAFG00000001521,ENSCAFG00000018962,ENSCAFG00000016304,ENSCAFG00000016809,ENSCAFG00000008603,ENSCAFG00000024682,…	-|ZNRD1|NELFE|TUT1|CLNS1A|GPKOW|CEBPG|TXNL4A|SLTM|SREK1|ZC3H3|PAN3|KHSRP|-|SRSF5|EXOSC4|RBMX|DDX41|-|MBNL1|AGO3|U2AF2|USP39|EFTUD2|RSRC1|-|CWC15|PAN2|ZFP36L1|SMG1|HNRNPL|-|PTBP1|CPSF3|-|CCNT1|PRPF3|ISY1|CPSF2|DHX36|IWS1|RBM39|TRMT10C|ZMAT2|-|-|DDX20|SUPV3
	GO:0002200	somatic diversification of immune receptors	biological_process	0.0067977	17	3980	55	17684	ENSCAFG00000009994,ENSCAFG00000002887,ENSCAFG00000005014,ENSCAFG00000015559,ENSCAFG00000015934,ENSCAFG00000018945,ENSCAFG00000016583,ENSCAFG00000012941,ENSCAFG00000008992,ENSCAFG00000008659,ENSCAFG00000000163,ENSCAFG00000006555,ENSCAFG00000011265,ENSCAFG00000005517,ENSCAFG00000019487,ENSCAFG00000018324,ENSCAFG00000005993	CD40|-|TGFB1|PMS2|FOXP3|CD40LG|MAD2L2|TFRC|NBN|SAMHD1|STAT6|PRKDC|PTPRC|POLB|TCF3|THOC1|SHLD1|
	GO:0032204	regulation of telomere maintenance	biological_process	0.0068037	18	3980	59	17684	ENSCAFG00000008673,ENSCAFG00000016455,ENSCAFG00000020352,ENSCAFG00000025045,ENSCAFG00000015835,ENSCAFG00000018156,ENSCAFG00000005169,ENSCAFG00000003083,ENSCAFG00000000406,ENSCAFG00000014390,ENSCAFG00000016826,ENSCAFG00000016839,ENSCAFG00000008992,ENSCAFG00000007975,ENSCAFG00000001338,ENSCAFG00000010149,ENSCAFG00000008745,ENSCAFG00000008237	DHX36|GNL3L|ACD|HNRNPD|HNRNPU|SMG1|PRKCQ|CCT4|PPP1R10|XRCC5|CCT3|SMG5|NBN|TERF1|MAPK15|CCT6A|MAPKAPK5|HMBOX1|
	GO:0070727	cellular macromolecule localization	biological_process	0.0068121	228	3980	1189	17684	ENSCAFG00000016438,ENSCAFG00000012623,ENSCAFG00000007306,ENSCAFG00000008191,ENSCAFG00000014631,ENSCAFG00000007680,ENSCAFG00000013677,ENSCAFG00000000955,ENSCAFG00000017533,ENSCAFG00000015785,ENSCAFG00000030272,ENSCAFG00000015540,ENSCAFG00000004875,ENSCAFG00000010889,ENSCAFG00000032732,ENSCAFG00000000185,ENSCAFG00000003893,ENSCAFG00000018174,ENSCAFG00000011599,ENSCAFG00000016129,ENSCAFG00000019398,…	PRPF19|STX1A|MAPRE1|SPAG4|RUNDC1|TMEM150A|POLA2|TBC1D32|SNAPIN|WDR45|-|STX5|IPO13|CEP72|-|STX7|AGK|RPS15A|TBC1D10C|EIF5A|PEX10|PEX12|RAB31|RABGAP1|PPP1R8|SYNGAP1|CDK1|RAB3GAP1|TLK1|RAB5C|KDELR2|-|-|USO1|DTX3L|STIL|PHB2|VPS41|FLCN|DDIT3|HNRNPU|PRKCZ|FCER1G|TNFAIP2|SYNJ2BP|MORC3|RAB11A|SYK|MIOS|AP4E1|ZFAND1|-|PTPRU|EPB41|RABL3|FLOT1|SPDL1|GBP5|ESCO2|STOM|IPO5|AHI1|ABHD17A|PLEKHF1|RAN|VAPA|BAG3|GBP1…
	GO:0010799	regulation of peptidyl-threonine phosphorylation	biological_process	0.0069458	11	3980	30	17684	ENSCAFG00000008557,ENSCAFG00000005638,ENSCAFG00000011532,ENSCAFG00000009736,ENSCAFG00000010732,ENSCAFG00000019181,ENSCAFG00000007954,ENSCAFG00000004882,ENSCAFG00000005014,ENSCAFG00000015961,ENSCAFG00000008501	APP|SIRT2|EGF|DMTN|CAB39|INPP5K|TNKS1BP1|-|TGFB1|UBE2K|PPEF2|
	GO:0008509	anion transmembrane transporter activity	molecular_function	0.0069517	60	3980	265	17684	ENSCAFG00000009568,ENSCAFG00000011451,ENSCAFG00000008581,ENSCAFG00000001376,ENSCAFG00000024246,ENSCAFG00000005613,ENSCAFG00000015769,ENSCAFG00000005472,ENSCAFG00000015418,ENSCAFG00000005502,ENSCAFG00000003891,ENSCAFG00000015756,ENSCAFG00000004531,ENSCAFG00000003892,ENSCAFG00000023303,ENSCAFG00000020329,ENSCAFG00000002657,ENSCAFG00000007162,ENSCAFG00000006831,ENSCAFG00000017200,ENSCAFG00000016597,…	CLIC6|PITPNM1|-|SLC26A8|LRRC8D|SLC4A7|SLC6A13|SLC20A2|SLC22A6|VDAC3|SLC26A4|SLC6A12|SLC25A30|SLC22A16|-|SLC12A4|TTYH1|SLC35A4|SLC15A4|BEST2|SLC10A1|SLC43A1|-|-|SLC25A41|SLC7A10|SLC22A5|SLC25A23|SLC38A1|PITPNB|SLC25A38|-|PIDD1|TTYH3|SLC38A2|PITPNA|SLC16A6|SLC26A3|PITPNM2|SLC35B2|SLC23A1|SLC1A3|SLC16A7|TTYH2|SLC5A5|SLC1A2|SLC6A9|SLC38A7|SLC25A24|XPR1|CLCN6|SLC34A1|SLC25A12|SLC22A4|SLC16A14|-|SLC51A…
	GO:0045088	regulation of innate immune response	biological_process	0.0070042	43	3980	180	17684	ENSCAFG00000011698,ENSCAFG00000014390,ENSCAFG00000005659,ENSCAFG00000019436,ENSCAFG00000018590,ENSCAFG00000007034,ENSCAFG00000001981,ENSCAFG00000016441,ENSCAFG00000003162,ENSCAFG00000011368,ENSCAFG00000000374,ENSCAFG00000010438,ENSCAFG00000007350,ENSCAFG00000016137,ENSCAFG00000008830,ENSCAFG00000015961,ENSCAFG00000007406,ENSCAFG00000006555,ENSCAFG00000017113,ENSCAFG00000005420,ENSCAFG00000017544,…	TLR7|XRCC5|NMI|IRAK1|VAV1|LYN|SLC29A1|MED1|PELI1|-|IRAK3|IFIH1|LSM14A|GPS2|TRAFD1|UBE2K|TLR3|PRKDC|DCST1|POLR3F|S100A14|PARP9|SAMHD1|DHX58|STAT5B|TLR1|FLOT1|OTULIN|SIN3A|RIOK3|TLR6|ERBIN|LY96|GBP5|DDX60|PARP14|SMPDL3B|TMEM173|A2M|TLR10|TLR8|PPARG|XRCC6|
	GO:0000723	telomere maintenance	biological_process	0.0070932	26	3980	96	17684	ENSCAFG00000001043,ENSCAFG00000003083,ENSCAFG00000007614,ENSCAFG00000005169,ENSCAFG00000015835,ENSCAFG00000018156,ENSCAFG00000025045,ENSCAFG00000006555,ENSCAFG00000020352,ENSCAFG00000011979,ENSCAFG00000016455,ENSCAFG00000008673,ENSCAFG00000029077,ENSCAFG00000019249,ENSCAFG00000008237,ENSCAFG00000010149,ENSCAFG00000008745,ENSCAFG00000007975,ENSCAFG00000008992,ENSCAFG00000001338,ENSCAFG00000001981,…	XRCC6|CCT4|CCNE1|PRKCQ|HNRNPU|SMG1|HNRNPD|PRKDC|ACD|RPA2|GNL3L|DHX36|PTGES3|RPA1|HMBOX1|CCT6A|MAPKAPK5|TERF1|NBN|MAPK15|SLC29A1|BRCA2|CCT3|XRCC5|SMG5|PPP1R10|
	GO:0032200	telomere organization	biological_process	0.0070932	26	3980	96	17684	ENSCAFG00000008237,ENSCAFG00000008745,ENSCAFG00000010149,ENSCAFG00000007975,ENSCAFG00000008992,ENSCAFG00000001338,ENSCAFG00000001981,ENSCAFG00000016839,ENSCAFG00000006383,ENSCAFG00000016826,ENSCAFG00000014390,ENSCAFG00000000406,ENSCAFG00000003083,ENSCAFG00000001043,ENSCAFG00000005169,ENSCAFG00000007614,ENSCAFG00000018156,ENSCAFG00000015835,ENSCAFG00000006555,ENSCAFG00000025045,ENSCAFG00000020352,…	HMBOX1|MAPKAPK5|CCT6A|TERF1|NBN|MAPK15|SLC29A1|SMG5|BRCA2|CCT3|XRCC5|PPP1R10|CCT4|XRCC6|PRKCQ|CCNE1|SMG1|HNRNPU|PRKDC|HNRNPD|ACD|GNL3L|RPA2|PTGES3|DHX36|RPA1|
	GO:0035586	purinergic receptor activity	molecular_function	0.0071056	9	3980	24	17684	ENSCAFG00000006270,ENSCAFG00000008531,ENSCAFG00000007910,ENSCAFG00000008534,ENSCAFG00000008528,ENSCAFG00000008523,ENSCAFG00000013828,ENSCAFG00000013692,ENSCAFG00000008520	P2RX2|P2RY13|P2RX3|P2RY12|GPR87|P2RY14|ADORA2A|ADORA3|GPR171|
	GO:0045087	innate immune response	biological_process	0.0071108	81	3980	385	17684	ENSCAFG00000014463,ENSCAFG00000004985,ENSCAFG00000024835,ENSCAFG00000015028,ENSCAFG00000019436,ENSCAFG00000018590,ENSCAFG00000005659,ENSCAFG00000024753,ENSCAFG00000003663,ENSCAFG00000000195,ENSCAFG00000005420,ENSCAFG00000014645,ENSCAFG00000014251,ENSCAFG00000024540,ENSCAFG00000018201,ENSCAFG00000009471,ENSCAFG00000000444,ENSCAFG00000015509,ENSCAFG00000008659,ENSCAFG00000014567,ENSCAFG00000018164,…	PTPN6|ACTR3|RAB43|IL12RB1|IRAK1|VAV1|NMI|TRIM26|GSN|SHMT2|POLR3F|SLC11A1|DDX3X|GBP5|RIOK3|SERINC3|FLOT1|STAT5B|SAMHD1|PPP1R14B|CCL4|SYK|PPARG|FCER1G|-|A2M|TLR10|S100A8|CRP|PARP14|SCARA3|CDC42EP2|IL18|LSM14A|IFIH1|GPS2|IRAK3|MED1|PELI1|-|CCL3|-|RAB27A|-|SLC29A1|LYN|SLAMF1|XRCC5|TRIM13|TLR7|S100A14|GBP1|PRKDC|-|DCST1|TLR3|-|UBE2K|TRAFD1|ERBIN|LY96|IPO7|TLR6|OTULIN|SIN3A|-|TLR1|DHX58|TRIM10|PARP9|MR…
	GO:0035097	histone methyltransferase complex	cellular_component	0.007152	20	3980	69	17684	ENSCAFG00000019428,ENSCAFG00000015781,ENSCAFG00000000998,ENSCAFG00000004049,ENSCAFG00000019830,ENSCAFG00000010527,ENSCAFG00000006593,ENSCAFG00000005708,ENSCAFG00000008167,ENSCAFG00000004131,ENSCAFG00000023799,ENSCAFG00000003581,ENSCAFG00000017884,ENSCAFG00000006878,ENSCAFG00000013708,ENSCAFG00000002700,ENSCAFG00000014601,ENSCAFG00000012509,ENSCAFG00000012689,ENSCAFG00000010452	HCFC1|KDM5A|PHF1|HDAC2|WDR5|RBBP4|CBX5|DPY30|SETD1B|KDM4D|E2F6|PHF19|INO80C|KMT2B|KANSL1|PRPF31|TAF6|TAF4|USF1|KDM5B|
	GO:0035065	regulation of histone acetylation	biological_process	0.0072814	14	3980	43	17684	ENSCAFG00000005014,ENSCAFG00000010551,ENSCAFG00000031793,ENSCAFG00000014600,ENSCAFG00000015934,ENSCAFG00000014800,ENSCAFG00000005486,ENSCAFG00000018469,ENSCAFG00000004475,ENSCAFG00000018010,ENSCAFG00000019440,ENSCAFG00000016955,ENSCAFG00000020355,ENSCAFG00000031371	TGFB1|CHEK1|RPS6KA4|BRCA1|FOXP3|EID1|SETD5|FLCN|IWS1|SIN3A|MECP2|KAT7|CTCF|PYGO2|
	GO:0016607	nuclear speck	cellular_component	0.0073033	60	3980	267	17684	ENSCAFG00000019317,ENSCAFG00000016505,ENSCAFG00000001378,ENSCAFG00000000669,ENSCAFG00000001048,ENSCAFG00000013833,ENSCAFG00000014477,ENSCAFG00000018324,ENSCAFG00000019487,ENSCAFG00000003389,ENSCAFG00000017220,ENSCAFG00000009527,ENSCAFG00000008315,ENSCAFG00000016412,ENSCAFG00000004118,ENSCAFG00000012179,ENSCAFG00000015835,ENSCAFG00000010572,ENSCAFG00000003326,ENSCAFG00000014065,ENSCAFG00000008913,…	THOC6|DHX15|MAPK14|EHMT2|DDX46|IL16|C27H12orf57|THOC1|TCF3|THRAP3|LUC7L3|RREB1|FNBP4|SLC34A1|FAM76B|UNC45A|HNRNPU|U2AF1|PCBP1|EFTUD2|RSRC1|PRPF4|U2AF2|SF3B1|GRK5|DUSP11|ERBIN|MAPT|ADAMTS4|ZC3H13|PPIG|SREK1|LPXN|SAP130|RBM39|SLC2A4RG|PRPF19|AFF2|PRPF3|PDX1|DHX36|CHD5|CDK12|CBLL1|TMEM179B|PACSIN2|CDC34|PRCC|GLYR1|MAML3|NXF1|CSNK1A1|SDCBP2|BRD1|SRSF4|OIP5|PRPF6|PRPF31|TRIP11|PPP1R8|
	GO:0032934	sterol binding	molecular_function	0.0073118	14	3980	43	17684	ENSCAFG00000015805,ENSCAFG00000013801,ENSCAFG00000003849,ENSCAFG00000012886,ENSCAFG00000005707,ENSCAFG00000010329,ENSCAFG00000030762,ENSCAFG00000012701,ENSCAFG00000018183,ENSCAFG00000007085,ENSCAFG00000014108,ENSCAFG00000012884,ENSCAFG00000007604,ENSCAFG00000002850	SYP|OSBPL6|OSBPL9|APOA2|OSBPL8|OSBPL5|STARD4|OSBPL11|NPC1|SOAT2|OSBPL1A|RORC|OSBP|OSBPL3|
	GO:0051641	cellular localization	biological_process	0.00742	424	3980	2322	17684	ENSCAFG00000003521,ENSCAFG00000005378,ENSCAFG00000004531,ENSCAFG00000003881,ENSCAFG00000019019,ENSCAFG00000016425,ENSCAFG00000014349,ENSCAFG00000017124,ENSCAFG00000006222,ENSCAFG00000011368,ENSCAFG00000018733,ENSCAFG00000019448,ENSCAFG00000031513,ENSCAFG00000001301,ENSCAFG00000007627,ENSCAFG00000005980,ENSCAFG00000031015,ENSCAFG00000008340,ENSCAFG00000011940,ENSCAFG00000018024,ENSCAFG00000017542,…	TRAPPC3|HGSNAT|SLC25A30|PRSS37|ACAA2|RGS14|TBC1D14|ZBTB7B|CEP83|-|VAPA|ABHD17A|-|GSDMD|PLEKHF1|HEATR5B|YWHAH|RACGAP1|PARP9|TRAPPC8|S100A13|CEP57|EIF6|VPS52|RSRC1|TRPC1|NUF2|SNX2|ATP2A1|COPG1|CRACR2B|THOC1|CTNNA1|WASHC1|STX2|GDF5|CRIPT|ZC3H11A|MAPK14|-|TMEM173|HNF4A|UCN|XPO7|VPS54|INTS13|NSFL1C|CHP1|CHD7|IPO13|STX5|KCNN4|FOXP3|CEP72|VGF|TBC1D10C|RPS15A|AGK|TERF1|PPP1R8|CDK1|RAB31|RABGAP1|TLK1|PTPN…
	GO:1901612	cardiolipin binding	molecular_function	0.0076002	4	3980	6	17684	ENSCAFG00000000123,ENSCAFG00000001301,ENSCAFG00000015715,ENSCAFG00000002825	ATP8B1|GSDMD|UQCC3|GSDME|
	GO:0035563	positive regulation of chromatin binding	biological_process	0.007652	5	3980	9	17684	ENSCAFG00000004131,ENSCAFG00000015707,ENSCAFG00000031371,ENSCAFG00000011948,ENSCAFG00000011940	KDM4D|DDX11|PYGO2|DTX3L|PARP9|
	GO:0043173	nucleotide salvage	biological_process	0.0077271	6	3980	12	17684	ENSCAFG00000004258,ENSCAFG00000013099,ENSCAFG00000018870,ENSCAFG00000031759,ENSCAFG00000009498,ENSCAFG00000009521	PRTFDC1|UCKL1|HPRT1|NAPRT|ADA|AMPD1|
	GO:2000516	positive regulation of CD4-positive, alpha-beta T cell activation	biological_process	0.007791	9	3980	23	17684	ENSCAFG00000015934,ENSCAFG00000030180,ENSCAFG00000017124,ENSCAFG00000019381,ENSCAFG00000002634,ENSCAFG00000006413,ENSCAFG00000006704,ENSCAFG00000005169,ENSCAFG00000000230	FOXP3|IL18|ZBTB7B|PRKCZ|SOCS5|NCKAP1L|NFKBID|PRKCQ|MYB|
	GO:0048207	vesicle targeting, rough ER to cis-Golgi	biological_process	0.0080162	6	3980	12	17684	ENSCAFG00000010385,ENSCAFG00000010956,ENSCAFG00000005405,ENSCAFG00000001338,ENSCAFG00000031992,ENSCAFG00000010230	KLHL12|PEF1|SEC23B|MAPK15|SAR1B|CUL3|
	GO:0048208	COPII vesicle coating	biological_process	0.0080162	6	3980	12	17684	ENSCAFG00000010956,ENSCAFG00000010385,ENSCAFG00000005405,ENSCAFG00000010230,ENSCAFG00000031992,ENSCAFG00000001338	PEF1|KLHL12|SEC23B|CUL3|SAR1B|MAPK15|
	GO:0015216	purine nucleotide transmembrane transporter activity	molecular_function	0.0080907	6	3980	12	17684	ENSCAFG00000001983,ENSCAFG00000018643,ENSCAFG00000019940,ENSCAFG00000028595,ENSCAFG00000018657,ENSCAFG00000023303	SLC35B2|SLC25A23|SLC25A24|-|SLC25A41|-|
	GO:0007030	Golgi organization	biological_process	0.0082034	27	3980	102	17684	ENSCAFG00000004526,ENSCAFG00000003592,ENSCAFG00000010880,ENSCAFG00000002025,ENSCAFG00000015425,ENSCAFG00000005405,ENSCAFG00000024835,ENSCAFG00000000123,ENSCAFG00000014960,ENSCAFG00000018286,ENSCAFG00000012612,ENSCAFG00000016184,ENSCAFG00000007153,ENSCAFG00000018024,ENSCAFG00000019465,ENSCAFG00000017682,ENSCAFG00000015540,ENSCAFG00000006789,ENSCAFG00000016430,ENSCAFG00000004024,ENSCAFG00000004759,…	COG3|HACE1|TRIP11|GCC2|BHLHA15|SEC23B|RAB43|ATP8B1|ATP8B4|CSNK1A1|GORASP2|PLEKHM2|RAB2A|TRAPPC8|ATP8B3|COG7|STX5|NSFL1C|LMAN2|RINT1|CLASP1|VAMP4|TMED2|LMAN1|USO1|RAB30|VRK1|
	GO:0042492	gamma-delta T cell differentiation	biological_process	0.0082083	5	3980	9	17684	ENSCAFG00000002171,ENSCAFG00000015509,ENSCAFG00000011265,ENSCAFG00000006413,ENSCAFG00000018401	SYK|STAT5B|PTPRC|NCKAP1L|JAG2|
	GO:0032880	regulation of protein localization	biological_process	0.0082134	90	3980	427	17684	ENSCAFG00000015743,ENSCAFG00000008027,ENSCAFG00000016863,ENSCAFG00000015922,ENSCAFG00000019169,ENSCAFG00000012647,ENSCAFG00000011722,ENSCAFG00000001034,ENSCAFG00000005704,ENSCAFG00000030417,ENSCAFG00000001378,ENSCAFG00000012886,ENSCAFG00000023498,ENSCAFG00000024867,ENSCAFG00000005638,ENSCAFG00000009525,ENSCAFG00000005014,ENSCAFG00000013800,ENSCAFG00000011940,ENSCAFG00000018945,ENSCAFG00000003772,…	WASHC1|GDF5|LMNA|CCDC22|MYO1C|CD244|CD34|SEC24A|TMEM173|STX3|MAPK14|APOA2|TLR8|TRIM22|SIRT2|CHP1|TGFB1|FIS1|PARP9|CD40LG|SNX3|RACGAP1|RAB14|GOPC|PSEN1|SIN3A|TLR1|KAT7|DMTN|INPP5K|SAR1B|C5|XPO1|TLR6|GSDMD|WNT8A|BAG3|GBP1|TRIM17|EGF|RIPOR1|STK11|SLC26A4|FERMT1|CDK5R1|B3GAT3|SLC29A1|LYN|GCC2|-|CD40|MED1|CCL3|LCP1|IFIH1|STX10|CRP|DTX3L|MIEF2|KIAA0586|FLCN|TLR10|PRKCZ|-|CIB1|FCER1G|TOB1|PLEKHM2|SYK|ZF…
	GO:0045185	maintenance of protein location	biological_process	0.0082517	31	3980	122	17684	ENSCAFG00000005638,ENSCAFG00000011309,ENSCAFG00000003663,ENSCAFG00000012873,ENSCAFG00000015835,ENSCAFG00000012694,ENSCAFG00000004759,ENSCAFG00000008191,ENSCAFG00000011273,ENSCAFG00000015746,ENSCAFG00000018403,ENSCAFG00000000847,ENSCAFG00000015922,ENSCAFG00000013817,ENSCAFG00000017074,ENSCAFG00000018575,ENSCAFG00000030886,ENSCAFG00000007323,ENSCAFG00000016357,ENSCAFG00000002025,ENSCAFG00000019395,…	SIRT2|GET4|GSN|BCCIP|HNRNPU|ANK3|CLASP1|SPAG4|SUN1|KDELR2|-|FGFR1OP|CCDC22|SRGN|DAND5|EPB41L3|-|SUN5|DBN1|GCC2|RER1|SORL1|CEP57|EPB41|NUF2|TMSB10|GOPC|CCDC120|RACGAP1|MORC3|BRCA2|
	GO:0044546	NLRP3 inflammasome complex assembly	biological_process	0.0082876	6	3980	12	17684	ENSCAFG00000019271,ENSCAFG00000024540,ENSCAFG00000006051,ENSCAFG00000015168,ENSCAFG00000000414,ENSCAFG00000005638	NLRC3|GBP5|EIF2AK2|USP50|ATAT1|SIRT2|
	GO:0003676	nucleic acid binding	molecular_function	0.0083061	546	3980	3103	17684	ENSCAFG00000001319,ENSCAFG00000024333,ENSCAFG00000008904,ENSCAFG00000000127,ENSCAFG00000002023,ENSCAFG00000000679,ENSCAFG00000019196,ENSCAFG00000000125,ENSCAFG00000003341,ENSCAFG00000008557,ENSCAFG00000029594,ENSCAFG00000008300,ENSCAFG00000006788,ENSCAFG00000023155,ENSCAFG00000007581,ENSCAFG00000029814,ENSCAFG00000010452,ENSCAFG00000004911,ENSCAFG00000031081,ENSCAFG00000013677,ENSCAFG00000011804,…	TIGD5|HIST3H2BB|SHOX2|ONECUT2|RCAN2|SKIV2L|NUDT16L1|NARS|TIA1|APP|ZNF527|ZNF395|MTIF3|IER2|PATL1|ZNF175|KDM5B|POU2F2|BHLHE41|POLA2|CIART|ZNF605|DDX50|KLF6|CIC|ZNF713|ZNF638|EIF5A|HLTF|PUS7|ZNF350|KLF7|CYFIP1|RPS18|TAF6|POLR2G|SETDB2|THUMPD3|MCM5|HNF1A|ZNF768|REXO1|TUT1|MECP2|AEN|-|-|ZNF282|ZBTB6|MBNL1|TSN|USF1|SIN3A|SLC2A4RG|GTF2B|TLR3|XRCC1|TST|CCNT1|PTBP1|ZNF3|ILF2|MRPS11|ZGPAT|LSM14A|RNF6|HES2…
	GO:0007229	integrin-mediated signaling pathway	biological_process	0.0083311	21	3980	74	17684	ENSCAFG00000001315,ENSCAFG00000006491,ENSCAFG00000017100,ENSCAFG00000013006,ENSCAFG00000014597,ENSCAFG00000017916,ENSCAFG00000019720,ENSCAFG00000012878,ENSCAFG00000017333,ENSCAFG00000016603,ENSCAFG00000002171,ENSCAFG00000005917,ENSCAFG00000010230,ENSCAFG00000018590,ENSCAFG00000016987,ENSCAFG00000009736,ENSCAFG00000029442,ENSCAFG00000003821,ENSCAFG00000014609,ENSCAFG00000003776,ENSCAFG00000006697	CTNNA1|ITGA5|ADAM15|ITGA6|ITGAV|SEMA7A|MADCAM1|FCER1G|LAT|ITGAL|SYK|FERMT1|CUL3|VAV1|ITGA3|DMTN|CTGF|ITGB1|FERMT3|NRP1|TYROBP|
	GO:2000036	regulation of stem cell maintenance	biological_process	0.0084551	6	3980	12	17684	ENSCAFG00000014482,ENSCAFG00000008426,ENSCAFG00000002699,ENSCAFG00000018150,ENSCAFG00000004511,ENSCAFG00000004032	SAV1|CNOT1|CNOT3|HNF1B|ZC3H13|TAL1|
	GO:0016447	somatic recombination of immunoglobulin gene segments	biological_process	0.0085075	14	3980	43	17684	ENSCAFG00000008992,ENSCAFG00000012941,ENSCAFG00000000163,ENSCAFG00000005993,ENSCAFG00000005014,ENSCAFG00000011265,ENSCAFG00000015934,ENSCAFG00000018945,ENSCAFG00000016583,ENSCAFG00000018324,ENSCAFG00000005517,ENSCAFG00000019487,ENSCAFG00000009994,ENSCAFG00000006555	NBN|TFRC|STAT6|SHLD1|TGFB1|PTPRC|FOXP3|CD40LG|MAD2L2|THOC1|POLB|TCF3|CD40|PRKDC|
	GO:0005635	nuclear envelope	cellular_component	0.0085089	66	3980	301	17684	ENSCAFG00000011273,ENSCAFG00000032620,ENSCAFG00000008615,ENSCAFG00000031721,ENSCAFG00000019389,ENSCAFG00000019381,ENSCAFG00000008557,ENSCAFG00000015937,ENSCAFG00000020407,ENSCAFG00000005707,ENSCAFG00000003835,ENSCAFG00000012129,ENSCAFG00000000159,ENSCAFG00000005561,ENSCAFG00000011745,ENSCAFG00000004351,ENSCAFG00000014749,ENSCAFG00000000443,ENSCAFG00000008191,ENSCAFG00000012623,ENSCAFG00000011922,…	SUN1|-|BRAP|CPNE1|LMNB2|PRKCZ|APP|AHCTF1|TERB1|OSBPL8|AK9|GRK5|NEMP1|IPO5|SORL1|PHF11|ANXA7|TUBB|SPAG4|STX1A|KPNA1|TNKS2|TENT4A|MGST3|OSBPL6|EIF5A|STAT6|NXF1|NUP98|P2RX3|NPC1|TMEM120B|MACO1|CALR3|TFPT|ROGDI|ITPR1|RANBP3L|LMNA|TXNL4A|NUP160|GTPBP4|C10H2orf42|WDFY3|XPO7|AEN|MGST2|CTDNEP1|DNASE1|PSEN1|ANXA11|IPO7|XPO1|S100A6|SUN5|TNPO2|LMO7|MNS1|DPY19L1|SYNE4|MYO6|SPAST|P2RX2|OSBPL3|DHCR7|RNF6|
	GO:0045586	regulation of gamma-delta T cell differentiation	biological_process	0.008529	4	3980	6	17684	ENSCAFG00000002171,ENSCAFG00000015509,ENSCAFG00000011265,ENSCAFG00000006413	SYK|STAT5B|PTPRC|NCKAP1L|
[truncated: 1,882 more rows]
