# Supplementary material for: Toxocara canis Infection Alters lncRNA and mRNA Expression Profiles of Dog Bone Marrow
Source: Front Cell Dev Biol. 2021 Jun 30;9:688128. doi: 10.3389/fcell.2021.688128 (PMC8277978; doi:10.3389/fcell.2021.688128)
Supplement: Supplementary Table 5 — Gene Ontology (GO) terms of the differentially expressed mRNAs. [file Table_5.XLSX]

## Sheet: Table S5
Table S5. Gene Ontology (GO) terms of the differentially expressed mRNAs.
Times after infection	GO_accession	Description	Term_type	P-values	CADa_item	CADb_list	Bgc_item	Bgd_list	Gene_ids	Gene_names		a CAD_item:Number of genes associated with the GO
12 hpi	GO:0005584	collagen type I	cellular_component	0.00010524	2	180	2	17684	ENSCAFG00000017018,ENSCAFG00000002069	COL1A1|COL1A2|		b CAD_list:Number of genes with GO annotations
	GO:0044467	glial cell line-derived neurotrophic factor secretion	biological_process	0.00014601	2	180	2	17684	ENSCAFG00000011722,ENSCAFG00000013890	CD34|DRD2|		c Bg_item:Number of all background genes associated with the GO
	GO:1900166	regulation of glial cell line-derived neurotrophic factor secretion	biological_process	0.00014601	2	180	2	17684	ENSCAFG00000011722,ENSCAFG00000013890	CD34|DRD2|		d Bg_list:Number of all background genes with GO annotations
	GO:1900168	positive regulation of glial cell line-derived neurotrophic factor secretion	biological_process	0.00014601	2	180	2	17684	ENSCAFG00000011722,ENSCAFG00000013890	CD34|DRD2|
	GO:0001401	mitochondrial sorting and assembly machinery complex	cellular_component	0.0015049	2	180	5	17684	ENSCAFG00000000887,ENSCAFG00000009012	SAMM50|MTX3|
	GO:0021892	cerebral cortex GABAergic interneuron differentiation	biological_process	0.0016121	2	180	8	17684	ENSCAFG00000013890,ENSCAFG00000012946	DRD2|DLX2|
	GO:0070208	protein heterotrimerization	biological_process	0.002002	2	180	7	17684	ENSCAFG00000017018,ENSCAFG00000002069	COL1A1|COL1A2|
	GO:0042476	odontogenesis	biological_process	0.0021918	5	180	89	17684	ENSCAFG00000031321,ENSCAFG00000030892,ENSCAFG00000017018,ENSCAFG00000012946,ENSCAFG00000011722	WNT6|PERP|COL1A1|DLX2|CD34|
	GO:0043589	skin morphogenesis	biological_process	0.0023573	3	180	27	17684	ENSCAFG00000002069,ENSCAFG00000016012,ENSCAFG00000017018	COL1A2|KRT27|COL1A1|
	GO:0030823	regulation of cGMP metabolic process	biological_process	0.0027649	2	180	9	17684	ENSCAFG00000028507,ENSCAFG00000004687	PDZD3|NOS3|
	GO:0030826	regulation of cGMP biosynthetic process	biological_process	0.0027649	2	180	9	17684	ENSCAFG00000004687,ENSCAFG00000028507	NOS3|PDZD3|
	GO:0031282	regulation of guanylate cyclase activity	biological_process	0.0027649	2	180	9	17684	ENSCAFG00000004687,ENSCAFG00000028507	NOS3|PDZD3|
	GO:0048729	tissue morphogenesis	biological_process	0.0027802	13	180	463	17684	ENSCAFG00000006556,ENSCAFG00000011411,ENSCAFG00000004687,ENSCAFG00000015641,ENSCAFG00000002077,ENSCAFG00000000767,ENSCAFG00000016012,ENSCAFG00000017403,ENSCAFG00000012180,ENSCAFG00000031321,ENSCAFG00000017478,ENSCAFG00000015499,ENSCAFG00000010798	APAF1|MST1|NOS3|OBSL1|CA9|CELSR1|KRT27|NTN1|DVL3|WNT6|TTC8|DLG5|TNNT2|
	GO:0019855	calcium channel inhibitor activity	molecular_function	0.003012	2	180	9	17684	ENSCAFG00000023463,ENSCAFG00000003954	ITPR1|FKBP1B|
	GO:0006099	tricarboxylic acid cycle	biological_process	0.0032029	3	180	30	17684	ENSCAFG00000001786,ENSCAFG00000003129,ENSCAFG00000019286	ACO1|MDH1|IDH3G|
	GO:0005798	Golgi-associated vesicle	cellular_component	0.0033602	4	180	55	17684	ENSCAFG00000002292,ENSCAFG00000009410,ENSCAFG00000010485,ENSCAFG00000000691	CLTA|ZDHHC13|SPPL3|IGF2R|
	GO:0030660	Golgi-associated vesicle membrane	cellular_component	0.003976	3	180	31	17684	ENSCAFG00000002292,ENSCAFG00000010485,ENSCAFG00000009410	CLTA|SPPL3|ZDHHC13|
	GO:0045026	plasma membrane fusion	biological_process	0.0041689	2	180	13	17684	ENSCAFG00000019781,ENSCAFG00000017505	MYMK|SPESP1|
	GO:0048261	negative regulation of receptor-mediated endocytosis	biological_process	0.0043736	2	180	11	17684	ENSCAFG00000004615,ENSCAFG00000008606	APOC1|ATXN2|
	GO:0045176	apical protein localization	biological_process	0.0047469	2	180	7	17684	ENSCAFG00000015499,ENSCAFG00000000767	DLG5|CELSR1|
	GO:0048755	branching morphogenesis of a nerve	biological_process	0.0048233	2	180	8	17684	ENSCAFG00000012946,ENSCAFG00000013890	DLX2|DRD2|
	GO:0035304	regulation of protein dephosphorylation	biological_process	0.0048683	3	180	33	17684	ENSCAFG00000012023,ENSCAFG00000019650,ENSCAFG00000010485	PPP1R8|CAMTA1|SPPL3|
	GO:0090179	planar cell polarity pathway involved in neural tube closure	biological_process	0.0050651	2	180	11	17684	ENSCAFG00000012180,ENSCAFG00000000767	DVL3|CELSR1|
	GO:0051926	negative regulation of calcium ion transport	biological_process	0.0052477	2	180	12	17684	ENSCAFG00000003954,ENSCAFG00000004687	FKBP1B|NOS3|
	GO:0010900	negative regulation of phosphatidylcholine catabolic process	biological_process	0.0057934	1	180	1	17684	ENSCAFG00000004615	APOC1|
	GO:0001738	morphogenesis of a polarized epithelium	biological_process	0.0060147	4	180	57	17684	ENSCAFG00000000767,ENSCAFG00000015499,ENSCAFG00000017478,ENSCAFG00000012180	CELSR1|DLG5|TTC8|DVL3|
	GO:0048407	platelet-derived growth factor binding	molecular_function	0.0061244	2	180	10	17684	ENSCAFG00000017018,ENSCAFG00000002069	COL1A1|COL1A2|
	GO:0010852	cyclase inhibitor activity	molecular_function	0.0061245	1	180	1	17684	ENSCAFG00000028507	PDZD3|
	GO:0030251	guanylate cyclase inhibitor activity	molecular_function	0.0061245	1	180	1	17684	ENSCAFG00000028507	PDZD3|
	GO:0031283	negative regulation of guanylate cyclase activity	biological_process	0.0061245	1	180	1	17684	ENSCAFG00000028507	PDZD3|
	GO:0035003	subapical complex	cellular_component	0.0061245	1	180	1	17684	ENSCAFG00000028507	PDZD3|
	GO:0021622	oculomotor nerve morphogenesis	biological_process	0.0062561	1	180	1	17684	ENSCAFG00000005726	PHOX2A|
	GO:0021623	oculomotor nerve formation	biological_process	0.0062561	1	180	1	17684	ENSCAFG00000005726	PHOX2A|
	GO:0021639	trochlear nerve morphogenesis	biological_process	0.0062561	1	180	1	17684	ENSCAFG00000005726	PHOX2A|
	GO:0021642	trochlear nerve formation	biological_process	0.0062561	1	180	1	17684	ENSCAFG00000005726	PHOX2A|
	GO:0021703	locus ceruleus development	biological_process	0.0062561	1	180	1	17684	ENSCAFG00000005726	PHOX2A|
	GO:0002522	leukocyte migration involved in immune response	biological_process	0.006314	1	180	1	17684	ENSCAFG00000019526	FUT7|
	GO:0009887	organ morphogenesis	biological_process	0.0064239	17	180	765	17684	ENSCAFG00000004687,ENSCAFG00000000767,ENSCAFG00000003442,ENSCAFG00000016012,ENSCAFG00000031321,ENSCAFG00000012180,ENSCAFG00000015499,ENSCAFG00000011722,ENSCAFG00000010798,ENSCAFG00000010539,ENSCAFG00000015641,ENSCAFG00000017018,ENSCAFG00000017403,ENSCAFG00000017478,ENSCAFG00000030892,ENSCAFG00000012946,ENSCAFG00000002069	NOS3|CELSR1|ATP6V1B1|KRT27|WNT6|DVL3|DLG5|CD34|TNNT2|-|OBSL1|COL1A1|NTN1|TTC8|PERP|DLX2|COL1A2|
	GO:0030036	actin cytoskeleton organization	biological_process	0.0066104	14	180	543	17684	ENSCAFG00000004971,ENSCAFG00000007225,ENSCAFG00000000767,ENSCAFG00000017786,ENSCAFG00000001792,ENSCAFG00000013367,ENSCAFG00000015641,ENSCAFG00000015625,ENSCAFG00000016732,ENSCAFG00000016889,ENSCAFG00000010798,ENSCAFG00000017478,ENSCAFG00000004902,ENSCAFG00000000887	ACTR3B|FAM107A|CELSR1|FHOD3|LIMCH1|HIP1|OBSL1|FMN2|SIPA1L1|ARHGEF2|TNNT2|TTC8|DIAPH3|SAMM50|
	GO:0090178	regulation of establishment of planar polarity involved in neural tube closure	biological_process	0.0066475	2	180	12	17684	ENSCAFG00000012180,ENSCAFG00000000767	DVL3|CELSR1|
	GO:0019838	growth factor binding	molecular_function	0.0069071	5	180	103	17684	ENSCAFG00000000691,ENSCAFG00000002069,ENSCAFG00000010529,ENSCAFG00000017018,ENSCAFG00000009269	IGF2R|COL1A2|PCSK6|COL1A1|ACVR1C|
	GO:0051293	establishment of spindle localization	biological_process	0.0069467	3	180	32	17684	ENSCAFG00000016889,ENSCAFG00000012975,ENSCAFG00000015625	ARHGEF2|MAP4|FMN2|
	GO:0090177	establishment of planar polarity involved in neural tube closure	biological_process	0.0074268	2	180	13	17684	ENSCAFG00000012180,ENSCAFG00000000767	DVL3|CELSR1|
	GO:0051280	negative regulation of release of sequestered calcium ion into cytosol	biological_process	0.0075369	1	180	1	17684	ENSCAFG00000003954	FKBP1B|
	GO:0014905	myoblast fusion involved in skeletal muscle regeneration	biological_process	0.0075984	1	180	1	17684	ENSCAFG00000019781	MYMK|
	GO:0050905	neuromuscular process	biological_process	0.0076228	5	180	96	17684	ENSCAFG00000019524,ENSCAFG00000005626,ENSCAFG00000004611,ENSCAFG00000013890,ENSCAFG00000019650	KCNAB2|CHD8|GRIN2C|DRD2|CAMTA1|
	GO:0051051	negative regulation of transport	biological_process	0.0076274	8	180	259	17684	ENSCAFG00000009269,ENSCAFG00000004687,ENSCAFG00000004615,ENSCAFG00000010146,ENSCAFG00000003954,ENSCAFG00000013890,ENSCAFG00000008606,ENSCAFG00000011722	ACVR1C|NOS3|APOC1|NUP153|FKBP1B|DRD2|ATXN2|CD34|
	GO:0008105	asymmetric protein localization	biological_process	0.0078089	2	180	9	17684	ENSCAFG00000000767,ENSCAFG00000015499	CELSR1|DLG5|
	GO:0060134	prepulse inhibition	biological_process	0.0078279	2	180	10	17684	ENSCAFG00000013890,ENSCAFG00000005626	DRD2|CHD8|
	GO:0019932	second-messenger-mediated signaling	biological_process	0.0079294	7	180	202	17684	ENSCAFG00000019650,ENSCAFG00000028507,ENSCAFG00000010485,ENSCAFG00000010539,ENSCAFG00000004611,ENSCAFG00000023463,ENSCAFG00000003954	CAMTA1|PDZD3|SPPL3|-|GRIN2C|ITPR1|FKBP1B|
	GO:0030659	cytoplasmic vesicle membrane	cellular_component	0.0081868	7	180	190	17684	ENSCAFG00000015625,ENSCAFG00000013367,ENSCAFG00000002292,ENSCAFG00000008449,ENSCAFG00000023463,ENSCAFG00000009410,ENSCAFG00000010485	FMN2|HIP1|CLTA|USO1|ITPR1|ZDHHC13|SPPL3|
	GO:0014738	regulation of muscle hyperplasia	biological_process	0.0086726	1	180	1	17684	ENSCAFG00000004687	NOS3|
	GO:0014740	negative regulation of muscle hyperplasia	biological_process	0.0086726	1	180	1	17684	ENSCAFG00000004687	NOS3|
	GO:0014805	smooth muscle adaptation	biological_process	0.0086726	1	180	1	17684	ENSCAFG00000004687	NOS3|
	GO:0014806	smooth muscle hyperplasia	biological_process	0.0086726	1	180	1	17684	ENSCAFG00000004687	NOS3|
	GO:0014900	muscle hyperplasia	biological_process	0.0086726	1	180	1	17684	ENSCAFG00000004687	NOS3|
	GO:0071971	extracellular vesicular exosome assembly	biological_process	0.0092622	1	180	1	17684	ENSCAFG00000011722	CD34|
	GO:0072209	metanephric mesangial cell differentiation	biological_process	0.0092622	1	180	1	17684	ENSCAFG00000011722	CD34|
	GO:0072223	metanephric glomerular mesangium development	biological_process	0.0092622	1	180	1	17684	ENSCAFG00000011722	CD34|
	GO:0072254	metanephric glomerular mesangial cell differentiation	biological_process	0.0092622	1	180	1	17684	ENSCAFG00000011722	CD34|
	GO:1900035	negative regulation of cellular response to heat	biological_process	0.0092622	1	180	1	17684	ENSCAFG00000011722	CD34|
	GO:0005583	fibrillar collagen	cellular_component	0.0094117	2	180	11	17684	ENSCAFG00000002069,ENSCAFG00000017018	COL1A2|COL1A1|
	GO:0008092	cytoskeletal protein binding	molecular_function	0.0094319	18	180	783	17684	ENSCAFG00000015625,ENSCAFG00000004687,ENSCAFG00000001792,ENSCAFG00000000887,ENSCAFG00000015499,ENSCAFG00000010798,ENSCAFG00000009072,ENSCAFG00000013367,ENSCAFG00000015641,ENSCAFG00000012975,ENSCAFG00000004390,ENSCAFG00000018325,ENSCAFG00000014233,ENSCAFG00000004902,ENSCAFG00000005474,ENSCAFG00000010101,ENSCAFG00000016889,ENSCAFG00000009185	FMN2|NOS3|LIMCH1|SAMM50|DLG5|TNNT2|KCNC1|HIP1|OBSL1|MAP4|MAST2|KIF26A|ITPRID2|DIAPH3|TPPP2|KIF13A|ARHGEF2|ANKRD2|
	GO:0005537	mannose binding	molecular_function	0.0097607	2	180	15	17684	ENSCAFG00000000691,ENSCAFG00000004496	IGF2R|MRC1|
	GO:0042249	establishment of planar polarity of embryonic epithelium	biological_process	0.010133	2	180	15	17684	ENSCAFG00000012180,ENSCAFG00000000767	DVL3|CELSR1|
	GO:0044433	cytoplasmic vesicle part	cellular_component	0.010419	7	180	199	17684	ENSCAFG00000015625,ENSCAFG00000023463,ENSCAFG00000008449,ENSCAFG00000002292,ENSCAFG00000013367,ENSCAFG00000010485,ENSCAFG00000009410	FMN2|ITPR1|USO1|CLTA|HIP1|SPPL3|ZDHHC13|
	GO:0051653	spindle localization	biological_process	0.010588	3	180	37	17684	ENSCAFG00000016889,ENSCAFG00000012975,ENSCAFG00000015625	ARHGEF2|MAP4|FMN2|
	GO:0006801	superoxide metabolic process	biological_process	0.01123	3	180	43	17684	ENSCAFG00000004687,ENSCAFG00000010539,ENSCAFG00000013314	NOS3|-|NCF2|
	GO:0021557	oculomotor nerve development	biological_process	0.011553	1	180	2	17684	ENSCAFG00000005726	PHOX2A|
	GO:0021558	trochlear nerve development	biological_process	0.011553	1	180	2	17684	ENSCAFG00000005726	PHOX2A|
	GO:0000097	sulfur amino acid biosynthetic process	biological_process	0.011656	2	180	16	17684	ENSCAFG00000010539,ENSCAFG00000001671	-|MTAP|
	GO:0070886	positive regulation of calcineurin-NFAT signaling cascade	biological_process	0.011948	2	180	13	17684	ENSCAFG00000010485,ENSCAFG00000019650	SPPL3|CAMTA1|
	GO:0030017	sarcomere	cellular_component	0.012107	5	180	120	17684	ENSCAFG00000015641,ENSCAFG00000010497,ENSCAFG00000003954,ENSCAFG00000010798,ENSCAFG00000009185	OBSL1|PPP1R12B|FKBP1B|TNNT2|ANKRD2|
	GO:0009060	aerobic respiration	biological_process	0.012116	3	180	55	17684	ENSCAFG00000003129,ENSCAFG00000001786,ENSCAFG00000019286	MDH1|ACO1|IDH3G|
	GO:0021893	cerebral cortex GABAergic interneuron fate commitment	biological_process	0.012228	1	180	2	17684	ENSCAFG00000012946	DLX2|
	GO:0030029	actin filament-based process	biological_process	0.01225	14	180	583	17684	ENSCAFG00000000887,ENSCAFG00000004902,ENSCAFG00000017478,ENSCAFG00000016889,ENSCAFG00000016732,ENSCAFG00000010798,ENSCAFG00000015625,ENSCAFG00000015641,ENSCAFG00000013367,ENSCAFG00000017786,ENSCAFG00000001792,ENSCAFG00000000767,ENSCAFG00000007225,ENSCAFG00000004971	SAMM50|DIAPH3|TTC8|ARHGEF2|SIPA1L1|TNNT2|FMN2|OBSL1|HIP1|FHOD3|LIMCH1|CELSR1|FAM107A|ACTR3B|
	GO:0071802	negative regulation of podosome assembly	biological_process	0.012665	1	180	1	17684	ENSCAFG00000016889	ARHGEF2|
	GO:0021895	cerebral cortex neuron differentiation	biological_process	0.012691	2	180	18	17684	ENSCAFG00000012946,ENSCAFG00000013890	DLX2|DRD2|
	GO:0033293	monocarboxylic acid binding	molecular_function	0.012773	3	180	47	17684	ENSCAFG00000007413,ENSCAFG00000000691,ENSCAFG00000004615	FABP1|IGF2R|APOC1|
	GO:0034505	tooth mineralization	biological_process	0.012988	2	180	18	17684	ENSCAFG00000017018,ENSCAFG00000031321	COL1A1|WNT6|
	GO:0012506	vesicle membrane	cellular_component	0.013206	7	180	209	17684	ENSCAFG00000023463,ENSCAFG00000008449,ENSCAFG00000013367,ENSCAFG00000002292,ENSCAFG00000015625,ENSCAFG00000010485,ENSCAFG00000009410	ITPR1|USO1|HIP1|CLTA|FMN2|SPPL3|ZDHHC13|
	GO:0045214	sarcomere organization	biological_process	0.013463	3	180	44	17684	ENSCAFG00000017786,ENSCAFG00000010798,ENSCAFG00000015641	FHOD3|TNNT2|OBSL1|
	GO:0002098	tRNA wobble uridine modification	biological_process	0.013567	2	180	17	17684	ENSCAFG00000019873,ENSCAFG00000013172	CTU2|ELP6|
	GO:0004122	cystathionine beta-synthase activity	molecular_function	0.013688	1	180	1	17684	ENSCAFG00000010539	-|
	GO:0004124	cysteine synthase activity	molecular_function	0.013688	1	180	1	17684	ENSCAFG00000010539	-|
	GO:0006535	cysteine biosynthetic process from serine	biological_process	0.013688	1	180	1	17684	ENSCAFG00000010539	-|
	GO:0017061	S-methyl-5-thioadenosine phosphorylase activity	molecular_function	0.013873	1	180	1	17684	ENSCAFG00000001671	MTAP|
	GO:0014745	negative regulation of muscle adaptation	biological_process	0.013885	1	180	2	17684	ENSCAFG00000004687	NOS3|
	GO:0010754	negative regulation of cGMP-mediated signaling	biological_process	0.014132	1	180	2	17684	ENSCAFG00000028507	PDZD3|
	GO:2001056	positive regulation of cysteine-type endopeptidase activity	biological_process	0.01422	4	180	88	17684	ENSCAFG00000030892,ENSCAFG00000013367,ENSCAFG00000006556,ENSCAFG00000009269	PERP|HIP1|APAF1|ACVR1C|
	GO:0042481	regulation of odontogenesis	biological_process	0.014279	2	180	22	17684	ENSCAFG00000031321,ENSCAFG00000011722	WNT6|CD34|
	GO:0032173	septin collar	cellular_component	0.015166	1	180	1	17684	ENSCAFG00000018419	SEPT6|
	GO:0050185	phosphatidylinositol deacylase activity	molecular_function	0.015443	1	180	1	17684	ENSCAFG00000010742	PGAP1|
	GO:0051301	cell division	biological_process	0.015795	7	180	229	17684	ENSCAFG00000010101,ENSCAFG00000013890,ENSCAFG00000013923,ENSCAFG00000016889,ENSCAFG00000012975,ENSCAFG00000015625,ENSCAFG00000018419	KIF13A|DRD2|SUSD2|ARHGEF2|MAP4|FMN2|SEPT6|
	GO:0001736	establishment of planar polarity	biological_process	0.015894	3	180	42	17684	ENSCAFG00000000767,ENSCAFG00000017478,ENSCAFG00000012180	CELSR1|TTC8|DVL3|
	GO:0007164	establishment of tissue polarity	biological_process	0.015894	3	180	42	17684	ENSCAFG00000000767,ENSCAFG00000017478,ENSCAFG00000012180	CELSR1|TTC8|DVL3|
	GO:0006813	potassium ion transport	biological_process	0.016432	6	180	178	17684	ENSCAFG00000009072,ENSCAFG00000004687,ENSCAFG00000019524,ENSCAFG00000002130,ENSCAFG00000013890,ENSCAFG00000003483	KCNC1|NOS3|KCNAB2|SLC9A2|DRD2|KCNF1|
	GO:0035332	positive regulation of hippo signaling cascade	biological_process	0.016564	1	180	1	17684	ENSCAFG00000015499	DLG5|
	GO:0045186	zonula adherens assembly	biological_process	0.016564	1	180	1	17684	ENSCAFG00000015499	DLG5|
	GO:0016836	hydro-lyase activity	molecular_function	0.016642	3	180	50	17684	ENSCAFG00000010539,ENSCAFG00000002077,ENSCAFG00000001786	-|CA9|ACO1|
	GO:0010950	positive regulation of endopeptidase activity	biological_process	0.017782	4	180	96	17684	ENSCAFG00000006556,ENSCAFG00000009269,ENSCAFG00000030892,ENSCAFG00000013367	APAF1|ACVR1C|PERP|HIP1|
	GO:0060488	orthogonal dichotomous subdivision of terminal units involved in lung branching morphogenesis	biological_process	0.017827	1	180	1	17684	ENSCAFG00000000767	CELSR1|
	GO:0060489	planar dichotomous subdivision of terminal units involved in lung branching morphogenesis	biological_process	0.017827	1	180	1	17684	ENSCAFG00000000767	CELSR1|
	GO:0060490	lateral sprouting involved in lung morphogenesis	biological_process	0.017827	1	180	1	17684	ENSCAFG00000000767	CELSR1|
	GO:0090251	protein localization involved in establishment of planar polarity	biological_process	0.017827	1	180	1	17684	ENSCAFG00000000767	CELSR1|
	GO:0048268	clathrin coat assembly	biological_process	0.01812	2	180	16	17684	ENSCAFG00000002292,ENSCAFG00000013367	CLTA|HIP1|
	GO:0044449	contractile fiber part	cellular_component	0.018425	5	180	133	17684	ENSCAFG00000009185,ENSCAFG00000010798,ENSCAFG00000003954,ENSCAFG00000010497,ENSCAFG00000015641	ANKRD2|TNNT2|FKBP1B|PPP1R12B|OBSL1|
	GO:0050848	regulation of calcium-mediated signaling	biological_process	0.018964	3	180	47	17684	ENSCAFG00000019650,ENSCAFG00000010485,ENSCAFG00000023463	CAMTA1|SPPL3|ITPR1|
	GO:0002097	tRNA wobble base modification	biological_process	0.019159	2	180	20	17684	ENSCAFG00000019873,ENSCAFG00000013172	CTU2|ELP6|
	GO:0051346	negative regulation of hydrolase activity	biological_process	0.019427	8	180	320	17684	ENSCAFG00000004687,ENSCAFG00000004615,ENSCAFG00000017478,ENSCAFG00000003954,ENSCAFG00000010798,ENSCAFG00000007413,ENSCAFG00000025512,ENSCAFG00000012023	NOS3|APOC1|TTC8|FKBP1B|TNNT2|FABP1|SERPINB6|PPP1R8|
	GO:0019722	calcium-mediated signaling	biological_process	0.019754	5	180	145	17684	ENSCAFG00000023463,ENSCAFG00000004611,ENSCAFG00000003954,ENSCAFG00000019650,ENSCAFG00000010485	ITPR1|GRIN2C|FKBP1B|CAMTA1|SPPL3|
	GO:0048016	inositol phosphate-mediated signaling	biological_process	0.019981	3	180	45	17684	ENSCAFG00000010485,ENSCAFG00000019650,ENSCAFG00000023463	SPPL3|CAMTA1|ITPR1|
	GO:0060290	transdifferentiation	biological_process	0.020013	1	180	3	17684	ENSCAFG00000011722	CD34|
	GO:0051004	regulation of lipoprotein lipase activity	biological_process	0.020365	3	180	55	17684	ENSCAFG00000003954,ENSCAFG00000012023,ENSCAFG00000004615	FKBP1B|PPP1R8|APOC1|
	GO:0043199	sulfate binding	molecular_function	0.020518	1	180	2	17684	ENSCAFG00000011722	CD34|
	GO:0030132	clathrin coat of coated pit	cellular_component	0.020551	2	180	16	17684	ENSCAFG00000013367,ENSCAFG00000002292	HIP1|CLTA|
	GO:0034617	tetrahydrobiopterin binding	molecular_function	0.020911	1	180	2	17684	ENSCAFG00000004687	NOS3|
	GO:0021882	regulation of transcription from RNA polymerase II promoter involved in forebrain neuron fate commitment	biological_process	0.021146	1	180	3	17684	ENSCAFG00000012946	DLX2|
	GO:0021898	commitment of multipotent stem cells to neuronal lineage in forebrain	biological_process	0.021146	1	180	3	17684	ENSCAFG00000012946	DLX2|
	GO:0051234	establishment of localization	biological_process	0.021502	51	180	3544	17684	ENSCAFG00000003483,ENSCAFG00000010992,ENSCAFG00000016889,ENSCAFG00000013890,ENSCAFG00000010101,ENSCAFG00000004611,ENSCAFG00000019524,ENSCAFG00000003759,ENSCAFG00000003662,ENSCAFG00000019952,ENSCAFG00000017403,ENSCAFG00000012975,ENSCAFG00000002903,ENSCAFG00000004615,ENSCAFG00000013923,ENSCAFG00000028507,ENSCAFG00000010529,ENSCAFG00000017018,ENSCAFG00000013367,ENSCAFG00000007596,ENSCAFG00000012023,…	KCNF1|-|ARHGEF2|DRD2|KIF13A|GRIN2C|KCNAB2|ZFYVE9|TBC1D9|ATP2C2|NTN1|MAP4|-|APOC1|SUSD2|PDZD3|PCSK6|COL1A1|HIP1|SLC25A4|PPP1R8|ATXN2|SPESP1|TBC1D9B|TOM1L2|OSBPL8|NUP153|NCF2|ATP6V1B1|ANO5|NOS3|FMN2|IGF2R|SLC9A2|DENND3|FKBP1B|TCF7L2|USO1|ITPR1|SLC37A3|KCNC1|CD34|NUP85|CLTA|PGAP1|SAMM50|OSBPL3|CA9|SLC4A9|ACVR1C|MRC1|
	GO:0007588	excretion	biological_process	0.021574	2	180	21	17684	ENSCAFG00000003442,ENSCAFG00000013890	ATP6V1B1|DRD2|
	GO:0032580	Golgi cisterna membrane	cellular_component	0.0217	2	180	21	17684	ENSCAFG00000019526,ENSCAFG00000015641	FUT7|OBSL1|
	GO:0006898	receptor-mediated endocytosis	biological_process	0.021763	6	180	186	17684	ENSCAFG00000008606,ENSCAFG00000004615,ENSCAFG00000013923,ENSCAFG00000004496,ENSCAFG00000013367,ENSCAFG00000002292	ATXN2|APOC1|SUSD2|MRC1|HIP1|CLTA|
	GO:0035815	positive regulation of renal sodium excretion	biological_process	0.021778	1	180	2	17684	ENSCAFG00000013890	DRD2|
	GO:0017171	serine hydrolase activity	molecular_function	0.021878	5	180	163	17684	ENSCAFG00000011411,ENSCAFG00000003818,ENSCAFG00000004813,ENSCAFG00000010529,ENSCAFG00000014220	MST1|-|LIPE|PCSK6|C1R|
	GO:2000588	positive regulation of platelet-derived growth factor receptor-beta signaling pathway	biological_process	0.022023	1	180	2	17684	ENSCAFG00000013367	HIP1|
	GO:0043266	regulation of potassium ion transport	biological_process	0.02214	3	180	47	17684	ENSCAFG00000019524,ENSCAFG00000004687,ENSCAFG00000013890	KCNAB2|NOS3|DRD2|
	GO:0051758	homologous chromosome movement towards spindle pole involved in homologous chromosome segregation	biological_process	0.022312	1	180	1	17684	ENSCAFG00000015625	FMN2|
	GO:0030172	troponin C binding	molecular_function	0.022434	1	180	3	17684	ENSCAFG00000010798	TNNT2|
	GO:0004449	isocitrate dehydrogenase (NAD+) activity	molecular_function	0.022473	1	180	3	17684	ENSCAFG00000019286	IDH3G|
	GO:0006182	cGMP biosynthetic process	biological_process	0.022554	2	180	22	17684	ENSCAFG00000004687,ENSCAFG00000028507	NOS3|PDZD3|
	GO:0014908	myotube differentiation involved in skeletal muscle regeneration	biological_process	0.02262	1	180	3	17684	ENSCAFG00000019781	MYMK|
	GO:0030016	myofibril	cellular_component	0.022637	5	180	142	17684	ENSCAFG00000015641,ENSCAFG00000010497,ENSCAFG00000003954,ENSCAFG00000010798,ENSCAFG00000009185	OBSL1|PPP1R12B|FKBP1B|TNNT2|ANKRD2|
	GO:1901383	negative regulation of chorionic trophoblast cell proliferation	biological_process	0.022794	1	180	2	17684	ENSCAFG00000009269	ACVR1C|
	GO:2000116	regulation of cysteine-type endopeptidase activity	biological_process	0.022835	5	180	154	17684	ENSCAFG00000007413,ENSCAFG00000030892,ENSCAFG00000013367,ENSCAFG00000009269,ENSCAFG00000006556	FABP1|PERP|HIP1|ACVR1C|APAF1|
	GO:0035307	positive regulation of protein dephosphorylation	biological_process	0.022904	2	180	21	17684	ENSCAFG00000010485,ENSCAFG00000019650	SPPL3|CAMTA1|
	GO:0071657	positive regulation of granulocyte colony-stimulating factor production	biological_process	0.022954	1	180	3	17684	ENSCAFG00000011722	CD34|
	GO:1901258	positive regulation of macrophage colony-stimulating factor production	biological_process	0.022954	1	180	3	17684	ENSCAFG00000011722	CD34|
	GO:0000139	Golgi membrane	cellular_component	0.02306	7	180	256	17684	ENSCAFG00000008449,ENSCAFG00000015641,ENSCAFG00000002292,ENSCAFG00000019526,ENSCAFG00000019952,ENSCAFG00000010485,ENSCAFG00000009410	USO1|OBSL1|CLTA|FUT7|ATP2C2|SPPL3|ZDHHC13|
	GO:0030140	trans-Golgi network transport vesicle	cellular_component	0.023144	2	180	21	17684	ENSCAFG00000002292,ENSCAFG00000000691	CLTA|IGF2R|
	GO:0019343	cysteine biosynthetic process via cystathionine	biological_process	0.023184	1	180	2	17684	ENSCAFG00000010539	-|
	GO:0036143	kringle domain binding	molecular_function	0.023194	1	180	2	17684	ENSCAFG00000000691	IGF2R|
	GO:0033962	cytoplasmic mRNA processing body assembly	biological_process	0.023269	2	180	20	17684	ENSCAFG00000008606,ENSCAFG00000007350	ATXN2|LSM14A|
	GO:0046676	negative regulation of insulin secretion	biological_process	0.023631	2	180	21	17684	ENSCAFG00000009269,ENSCAFG00000003954	ACVR1C|FKBP1B|
	GO:0031674	I band	cellular_component	0.023793	4	180	92	17684	ENSCAFG00000015641,ENSCAFG00000003954,ENSCAFG00000010497,ENSCAFG00000009185	OBSL1|FKBP1B|PPP1R12B|ANKRD2|
	GO:0043086	negative regulation of catalytic activity	biological_process	0.024056	11	180	531	17684	ENSCAFG00000004687,ENSCAFG00000028507,ENSCAFG00000000885,ENSCAFG00000004615,ENSCAFG00000003954,ENSCAFG00000010497,ENSCAFG00000017478,ENSCAFG00000025512,ENSCAFG00000012023,ENSCAFG00000007413,ENSCAFG00000010798	NOS3|PDZD3|DEPTOR|APOC1|FKBP1B|PPP1R12B|TTC8|SERPINB6|PPP1R8|FABP1|TNNT2|
	GO:0010915	regulation of very-low-density lipoprotein particle clearance	biological_process	0.024791	1	180	4	17684	ENSCAFG00000004615	APOC1|
	GO:0010916	negative regulation of very-low-density lipoprotein particle clearance	biological_process	0.024791	1	180	4	17684	ENSCAFG00000004615	APOC1|
	GO:0035306	positive regulation of dephosphorylation	biological_process	0.024817	2	180	22	17684	ENSCAFG00000019650,ENSCAFG00000010485	CAMTA1|SPPL3|
	GO:0043623	cellular protein complex assembly	biological_process	0.024836	11	180	507	17684	ENSCAFG00000002292,ENSCAFG00000018419,ENSCAFG00000005474,ENSCAFG00000000887,ENSCAFG00000010101,ENSCAFG00000013367,ENSCAFG00000015641,ENSCAFG00000007225,ENSCAFG00000004971,ENSCAFG00000010146,ENSCAFG00000017786	CLTA|SEPT6|TPPP2|SAMM50|KIF13A|HIP1|OBSL1|FAM107A|ACTR3B|NUP153|FHOD3|
	GO:0030276	clathrin binding	molecular_function	0.02496	3	180	48	17684	ENSCAFG00000013367,ENSCAFG00000002292,ENSCAFG00000018424	HIP1|CLTA|TOM1L2|
	GO:0033058	directional locomotion	biological_process	0.025055	1	180	2	17684	ENSCAFG00000004611	GRIN2C|
	GO:0005105	type 1 fibroblast growth factor receptor binding	molecular_function	0.025216	1	180	3	17684	ENSCAFG00000009749	FGF17|
	GO:0060448	dichotomous subdivision of terminal units involved in lung branching	biological_process	0.025226	1	180	2	17684	ENSCAFG00000000767	CELSR1|
	GO:0032898	neurotrophin production	biological_process	0.025694	1	180	2	17684	ENSCAFG00000010529	PCSK6|
	GO:0032902	nerve growth factor production	biological_process	0.025694	1	180	2	17684	ENSCAFG00000010529	PCSK6|
	GO:0051538	3 iron, 4 sulfur cluster binding	molecular_function	0.026072	1	180	2	17684	ENSCAFG00000001786	ACO1|
	GO:1900038	negative regulation of cellular response to hypoxia	biological_process	0.026125	1	180	2	17684	ENSCAFG00000011722	CD34|
	GO:0010952	positive regulation of peptidase activity	biological_process	0.026343	4	180	106	17684	ENSCAFG00000006556,ENSCAFG00000009269,ENSCAFG00000013367,ENSCAFG00000030892	APAF1|ACVR1C|HIP1|PERP|
	GO:0002361	CD4-positive, CD25-positive, alpha-beta regulatory T cell differentiation	biological_process	0.026463	1	180	4	17684	ENSCAFG00000019526	FUT7|
	GO:0090204	protein localization to nuclear pore	biological_process	0.026755	1	180	2	17684	ENSCAFG00000005707	OSBPL8|
	GO:0097202	activation of cysteine-type endopeptidase activity	biological_process	0.026927	3	180	60	17684	ENSCAFG00000030892,ENSCAFG00000013367,ENSCAFG00000006556	PERP|HIP1|APAF1|
	GO:0009798	axis specification	biological_process	0.027049	3	180	63	17684	ENSCAFG00000010529,ENSCAFG00000010742,ENSCAFG00000031321	PCSK6|PGAP1|WNT6|
	GO:0044431	Golgi apparatus part	cellular_component	0.027215	8	180	320	17684	ENSCAFG00000008449,ENSCAFG00000015641,ENSCAFG00000010485,ENSCAFG00000019952,ENSCAFG00000019526,ENSCAFG00000002292,ENSCAFG00000009410,ENSCAFG00000000691	USO1|OBSL1|SPPL3|ATP2C2|FUT7|CLTA|ZDHHC13|IGF2R|
	GO:0031032	actomyosin structure organization	biological_process	0.02735	4	180	92	17684	ENSCAFG00000017786,ENSCAFG00000001792,ENSCAFG00000010798,ENSCAFG00000015641	FHOD3|LIMCH1|TNNT2|OBSL1|
	GO:0012505	endomembrane system	cellular_component	0.027362	18	180	997	17684	ENSCAFG00000013367,ENSCAFG00000015641,ENSCAFG00000008449,ENSCAFG00000003973,ENSCAFG00000023463,ENSCAFG00000009410,ENSCAFG00000000691,ENSCAFG00000019952,ENSCAFG00000019526,ENSCAFG00000003954,ENSCAFG00000002850,ENSCAFG00000010485,ENSCAFG00000010146,ENSCAFG00000015625,ENSCAFG00000004729,ENSCAFG00000010742,ENSCAFG00000005707,ENSCAFG00000002292	HIP1|OBSL1|USO1|SLC37A3|ITPR1|ZDHHC13|IGF2R|ATP2C2|FUT7|FKBP1B|OSBPL3|SPPL3|NUP153|FMN2|NUP85|PGAP1|OSBPL8|CLTA|
	GO:0002009	morphogenesis of an epithelium	biological_process	0.027395	9	180	361	17684	ENSCAFG00000015499,ENSCAFG00000017478,ENSCAFG00000031321,ENSCAFG00000012180,ENSCAFG00000017403,ENSCAFG00000000767,ENSCAFG00000002077,ENSCAFG00000006556,ENSCAFG00000011411	DLG5|TTC8|WNT6|DVL3|NTN1|CELSR1|CA9|APAF1|MST1|
	GO:0001958	endochondral ossification	biological_process	0.0274	2	180	23	17684	ENSCAFG00000017018,ENSCAFG00000010539	COL1A1|-|
	GO:0036075	replacement ossification	biological_process	0.0274	2	180	23	17684	ENSCAFG00000017018,ENSCAFG00000010539	COL1A1|-|
	GO:0008200	ion channel inhibitor activity	molecular_function	0.02764	2	180	23	17684	ENSCAFG00000003954,ENSCAFG00000023463	FKBP1B|ITPR1|
	GO:0038100	nodal binding	molecular_function	0.027681	1	180	2	17684	ENSCAFG00000009269	ACVR1C|
	GO:0005471	ATP:ADP antiporter activity	molecular_function	0.027712	1	180	4	17684	ENSCAFG00000007596	SLC25A4|
	GO:0030350	iron-responsive element binding	molecular_function	0.028077	1	180	2	17684	ENSCAFG00000001786	ACO1|
	GO:0097360	chorionic trophoblast cell proliferation	biological_process	0.028245	1	180	3	17684	ENSCAFG00000009269	ACVR1C|
	GO:1901382	regulation of chorionic trophoblast cell proliferation	biological_process	0.028245	1	180	3	17684	ENSCAFG00000009269	ACVR1C|
	GO:0001560	regulation of cell growth by extracellular stimulus	biological_process	0.028254	1	180	2	17684	ENSCAFG00000018325	KIF26A|
	GO:0030125	clathrin vesicle coat	cellular_component	0.028264	2	180	20	17684	ENSCAFG00000013367,ENSCAFG00000002292	HIP1|CLTA|
	GO:0043293	apoptosome	cellular_component	0.028293	1	180	2	17684	ENSCAFG00000006556	APAF1|
	GO:0060441	epithelial tube branching involved in lung morphogenesis	biological_process	0.028314	2	180	25	17684	ENSCAFG00000015499,ENSCAFG00000000767	DLG5|CELSR1|
	GO:0048246	macrophage chemotaxis	biological_process	0.02842	2	180	27	17684	ENSCAFG00000011411,ENSCAFG00000004729	MST1|NUP85|
	GO:0007354	zygotic determination of anterior/posterior axis, embryo	biological_process	0.028494	1	180	3	17684	ENSCAFG00000010529	PCSK6|
	GO:0044334	canonical Wnt receptor signaling pathway involved in positive regulation of epithelial to mesenchymal transition	biological_process	0.028729	1	180	2	17684	ENSCAFG00000011005	TCF7L2|
	GO:0070369	beta-catenin-TCF7L2 complex	cellular_component	0.028729	1	180	2	17684	ENSCAFG00000011005	TCF7L2|
	GO:0060763	mammary duct terminal end bud growth	biological_process	0.028921	1	180	3	17684	ENSCAFG00000011411	MST1|
	GO:0090278	negative regulation of peptide hormone secretion	biological_process	0.028931	2	180	25	17684	ENSCAFG00000003954,ENSCAFG00000009269	FKBP1B|ACVR1C|
	GO:0072011	glomerular endothelium development	biological_process	0.029124	1	180	3	17684	ENSCAFG00000011722	CD34|
	GO:0051586	positive regulation of dopamine uptake involved in synaptic transmission	biological_process	0.029158	1	180	2	17684	ENSCAFG00000013890	DRD2|
	GO:0051944	positive regulation of catecholamine uptake involved in synaptic transmission	biological_process	0.029158	1	180	2	17684	ENSCAFG00000013890	DRD2|
	GO:0090276	regulation of peptide hormone secretion	biological_process	0.029588	4	180	110	17684	ENSCAFG00000003954,ENSCAFG00000009269,ENSCAFG00000011005,ENSCAFG00000013890	FKBP1B|ACVR1C|TCF7L2|DRD2|
	GO:0032447	protein urmylation	biological_process	0.029714	1	180	3	17684	ENSCAFG00000019873	CTU2|
	GO:0043292	contractile fiber	cellular_component	0.02977	5	180	152	17684	ENSCAFG00000010798,ENSCAFG00000009185,ENSCAFG00000010497,ENSCAFG00000003954,ENSCAFG00000015641	TNNT2|ANKRD2|PPP1R12B|FKBP1B|OBSL1|
	GO:0048259	regulation of receptor-mediated endocytosis	biological_process	0.029783	3	180	57	17684	ENSCAFG00000013367,ENSCAFG00000008606,ENSCAFG00000004615	HIP1|ATXN2|APOC1|
	GO:0060562	epithelial tube morphogenesis	biological_process	0.029806	7	180	254	17684	ENSCAFG00000011411,ENSCAFG00000006556,ENSCAFG00000012180,ENSCAFG00000031321,ENSCAFG00000015499,ENSCAFG00000000767,ENSCAFG00000017403	MST1|APAF1|DVL3|WNT6|DLG5|CELSR1|NTN1|
	GO:0005865	striated muscle thin filament	cellular_component	0.029829	2	180	27	17684	ENSCAFG00000010798,ENSCAFG00000015641	TNNT2|OBSL1|
	GO:0015410	manganese-transporting ATPase activity	molecular_function	0.029841	1	180	2	17684	ENSCAFG00000019952	ATP2C2|
	GO:0050850	positive regulation of calcium-mediated signaling	biological_process	0.029868	2	180	22	17684	ENSCAFG00000010485,ENSCAFG00000019650	SPPL3|CAMTA1|
	GO:0010899	regulation of phosphatidylcholine catabolic process	biological_process	0.029985	1	180	3	17684	ENSCAFG00000004615	APOC1|
	GO:0032240	negative regulation of nucleobase-containing compound transport	biological_process	0.030073	1	180	2	17684	ENSCAFG00000010146	NUP153|
	GO:0046832	negative regulation of RNA export from nucleus	biological_process	0.030073	1	180	2	17684	ENSCAFG00000010146	NUP153|
	GO:0002791	regulation of peptide secretion	biological_process	0.030168	4	180	111	17684	ENSCAFG00000013890,ENSCAFG00000011005,ENSCAFG00000009269,ENSCAFG00000003954	DRD2|TCF7L2|ACVR1C|FKBP1B|
	GO:0008217	regulation of blood pressure	biological_process	0.030314	4	180	108	17684	ENSCAFG00000011722,ENSCAFG00000002069,ENSCAFG00000013890,ENSCAFG00000004687	CD34|COL1A2|DRD2|NOS3|
	GO:0008076	voltage-gated potassium channel complex	cellular_component	0.030371	3	180	64	17684	ENSCAFG00000019524,ENSCAFG00000009072,ENSCAFG00000003483	KCNAB2|KCNC1|KCNF1|
	GO:0002792	negative regulation of peptide secretion	biological_process	0.030401	2	180	26	17684	ENSCAFG00000003954,ENSCAFG00000009269	FKBP1B|ACVR1C|
	GO:0061179	negative regulation of insulin secretion involved in cellular response to glucose stimulus	biological_process	0.030562	1	180	3	17684	ENSCAFG00000003954	FKBP1B|
	GO:0036301	macrophage colony-stimulating factor production	biological_process	0.030618	1	180	4	17684	ENSCAFG00000011722	CD34|
	GO:0071611	granulocyte colony-stimulating factor production	biological_process	0.030618	1	180	4	17684	ENSCAFG00000011722	CD34|
	GO:0071655	regulation of granulocyte colony-stimulating factor production	biological_process	0.030618	1	180	4	17684	ENSCAFG00000011722	CD34|
	GO:1901256	regulation of macrophage colony-stimulating factor production	biological_process	0.030618	1	180	4	17684	ENSCAFG00000011722	CD34|
	GO:0090087	regulation of peptide transport	biological_process	0.030845	4	180	112	17684	ENSCAFG00000013890,ENSCAFG00000003954,ENSCAFG00000011005,ENSCAFG00000009269	DRD2|FKBP1B|TCF7L2|ACVR1C|
	GO:0036379	myofilament	cellular_component	0.031008	2	180	28	17684	ENSCAFG00000015641,ENSCAFG00000010798	OBSL1|TNNT2|
	GO:0045040	protein import into mitochondrial outer membrane	biological_process	0.031246	1	180	2	17684	ENSCAFG00000000887	SAMM50|
	GO:0016248	channel inhibitor activity	molecular_function	0.031277	2	180	24	17684	ENSCAFG00000023463,ENSCAFG00000003954	ITPR1|FKBP1B|
	GO:0051593	response to folic acid	biological_process	0.031283	1	180	4	17684	ENSCAFG00000010539	-|
	GO:0030799	regulation of cyclic nucleotide metabolic process	biological_process	0.031395	2	180	29	17684	ENSCAFG00000028507,ENSCAFG00000004687	PDZD3|NOS3|
	GO:0030802	regulation of cyclic nucleotide biosynthetic process	biological_process	0.031395	2	180	29	17684	ENSCAFG00000004687,ENSCAFG00000028507	NOS3|PDZD3|
	GO:0055067	monovalent inorganic cation homeostasis	biological_process	0.031499	4	180	98	17684	ENSCAFG00000013890,ENSCAFG00000002130,ENSCAFG00000003442,ENSCAFG00000005751	DRD2|SLC9A2|ATP6V1B1|SLC4A9|
	GO:0090310	negative regulation of methylation-dependent chromatin silencing	biological_process	0.031579	1	180	3	17684	ENSCAFG00000013739	TET1|
	GO:0003779	actin binding	molecular_function	0.03168	9	180	348	17684	ENSCAFG00000010798,ENSCAFG00000000887,ENSCAFG00000004902,ENSCAFG00000014233,ENSCAFG00000001792,ENSCAFG00000015625,ENSCAFG00000004687,ENSCAFG00000015641,ENSCAFG00000013367	TNNT2|SAMM50|DIAPH3|ITPRID2|LIMCH1|FMN2|NOS3|OBSL1|HIP1|
	GO:0005795	Golgi stack	cellular_component	0.031712	3	180	60	17684	ENSCAFG00000015641,ENSCAFG00000008449,ENSCAFG00000019526	OBSL1|USO1|FUT7|
	GO:0005246	calcium channel regulator activity	molecular_function	0.031784	2	180	23	17684	ENSCAFG00000023463,ENSCAFG00000003954	ITPR1|FKBP1B|
	GO:0031672	A band	cellular_component	0.031814	2	180	24	17684	ENSCAFG00000015641,ENSCAFG00000010497	OBSL1|PPP1R12B|
	GO:0034705	potassium channel complex	cellular_component	0.031896	3	180	66	17684	ENSCAFG00000019524,ENSCAFG00000009072,ENSCAFG00000003483	KCNAB2|KCNC1|KCNF1|
	GO:0051336	regulation of hydrolase activity	biological_process	0.032093	16	180	841	17684	ENSCAFG00000016627,ENSCAFG00000012023,ENSCAFG00000025512,ENSCAFG00000010798,ENSCAFG00000006556,ENSCAFG00000004687,ENSCAFG00000009269,ENSCAFG00000014221,ENSCAFG00000003954,ENSCAFG00000030892,ENSCAFG00000017478,ENSCAFG00000016732,ENSCAFG00000007413,ENSCAFG00000013367,ENSCAFG00000008986,ENSCAFG00000004615	ARHGAP23|PPP1R8|SERPINB6|TNNT2|APAF1|NOS3|ACVR1C|ARHGAP20|FKBP1B|PERP|TTC8|SIPA1L1|FABP1|HIP1|RASAL1|APOC1|
	GO:0042475	odontogenesis of dentin-containing tooth	biological_process	0.032546	3	180	66	17684	ENSCAFG00000030892,ENSCAFG00000031321,ENSCAFG00000012946	PERP|WNT6|DLX2|
	GO:0048211	Golgi vesicle docking	biological_process	0.032847	1	180	2	17684	ENSCAFG00000008449	USO1|
	GO:0071456	cellular response to hypoxia	biological_process	0.032894	3	180	65	17684	ENSCAFG00000007413,ENSCAFG00000011722,ENSCAFG00000015625	FABP1|CD34|FMN2|
	GO:0051294	establishment of spindle orientation	biological_process	0.033143	2	180	25	17684	ENSCAFG00000016889,ENSCAFG00000012975	ARHGEF2|MAP4|
	GO:1900041	negative regulation of interleukin-2 secretion	biological_process	0.033399	1	180	3	17684	ENSCAFG00000011722	CD34|
	GO:0070649	formin-nucleated actin cable assembly	biological_process	0.033433	1	180	2	17684	ENSCAFG00000015625	FMN2|
	GO:0005111	type 2 fibroblast growth factor receptor binding	molecular_function	0.033457	1	180	3	17684	ENSCAFG00000009749	FGF17|
	GO:0017056	structural constituent of nuclear pore	molecular_function	0.033487	2	180	22	17684	ENSCAFG00000010146,ENSCAFG00000004729	NUP153|NUP85|
	GO:0031013	troponin I binding	molecular_function	0.03355	1	180	4	17684	ENSCAFG00000010798	TNNT2|
	GO:0045806	negative regulation of endocytosis	biological_process	0.033813	2	180	27	17684	ENSCAFG00000008606,ENSCAFG00000004615	ATXN2|APOC1|
	GO:0044272	sulfur compound biosynthetic process	biological_process	0.033874	3	180	61	17684	ENSCAFG00000001671,ENSCAFG00000011005,ENSCAFG00000010539	MTAP|TCF7L2|-|
	GO:0060160	negative regulation of dopamine receptor signaling pathway	biological_process	0.033955	1	180	3	17684	ENSCAFG00000013890	DRD2|
	GO:0036294	cellular response to decreased oxygen levels	biological_process	0.033959	3	180	66	17684	ENSCAFG00000007413,ENSCAFG00000011722,ENSCAFG00000015625	FABP1|CD34|FMN2|
	GO:0051012	microtubule sliding	biological_process	0.03402	1	180	2	17684	ENSCAFG00000012975	MAP4|
	GO:0042482	positive regulation of odontogenesis	biological_process	0.034716	1	180	4	17684	ENSCAFG00000011722	CD34|
	GO:0051339	regulation of lyase activity	biological_process	0.034737	2	180	31	17684	ENSCAFG00000028507,ENSCAFG00000004687	PDZD3|NOS3|
	GO:0001964	startle response	biological_process	0.034737	2	180	22	17684	ENSCAFG00000013890,ENSCAFG00000005626	DRD2|CHD8|
	GO:0046068	cGMP metabolic process	biological_process	0.034819	2	180	26	17684	ENSCAFG00000004687,ENSCAFG00000028507	NOS3|PDZD3|
	GO:0060684	epithelial-mesenchymal cell signaling	biological_process	0.034869	1	180	5	17684	ENSCAFG00000031321	WNT6|
	GO:0051284	positive regulation of sequestering of calcium ion	biological_process	0.035387	1	180	2	17684	ENSCAFG00000003954	FKBP1B|
	GO:0016835	carbon-oxygen lyase activity	molecular_function	0.035572	3	180	69	17684	ENSCAFG00000002077,ENSCAFG00000010539,ENSCAFG00000001786	CA9|-|ACO1|
	GO:0046340	diacylglycerol catabolic process	biological_process	0.035622	1	180	4	17684	ENSCAFG00000004813	LIPE|
	GO:0030239	myofibril assembly	biological_process	0.035629	3	180	62	17684	ENSCAFG00000015641,ENSCAFG00000010798,ENSCAFG00000017786	OBSL1|TNNT2|FHOD3|
	GO:0007041	lysosomal transport	biological_process	0.035865	3	180	59	17684	ENSCAFG00000001228,ENSCAFG00000010101,ENSCAFG00000000691	DENND3|KIF13A|IGF2R|
	GO:0038001	paracrine signaling	biological_process	0.0363	1	180	3	17684	ENSCAFG00000011722	CD34|
	GO:0008635	activation of cysteine-type endopeptidase activity involved in apoptotic process by cytochrome c	biological_process	0.036502	1	180	4	17684	ENSCAFG00000006556	APAF1|
	GO:0030234	enzyme regulator activity	molecular_function	0.036515	17	180	938	17684	ENSCAFG00000028507,ENSCAFG00000004615,ENSCAFG00000008986,ENSCAFG00000014183,ENSCAFG00000009227,ENSCAFG00000016889,ENSCAFG00000016732,ENSCAFG00000003662,ENSCAFG00000001228,ENSCAFG00000014221,ENSCAFG00000013314,ENSCAFG00000006556,ENSCAFG00000016627,ENSCAFG00000025512,ENSCAFG00000012023,ENSCAFG00000010497,ENSCAFG00000000381	PDZD3|APOC1|RASAL1|PPP2R1B|WDR41|ARHGEF2|SIPA1L1|TBC1D9|DENND3|ARHGAP20|NCF2|APAF1|ARHGAP23|SERPINB6|PPP1R8|PPP1R12B|TBC1D9B|
	GO:0002091	negative regulation of receptor internalization	biological_process	0.036574	1	180	4	17684	ENSCAFG00000008606	ATXN2|
	GO:0010641	positive regulation of platelet-derived growth factor receptor signaling pathway	biological_process	0.036791	1	180	4	17684	ENSCAFG00000013367	HIP1|
	GO:0001101	response to acid	biological_process	0.037217	3	180	57	17684	ENSCAFG00000002069,ENSCAFG00000017018,ENSCAFG00000010539	COL1A2|COL1A1|-|
	GO:0043200	response to amino acid stimulus	biological_process	0.037217	3	180	57	17684	ENSCAFG00000017018,ENSCAFG00000002069,ENSCAFG00000010539	COL1A1|COL1A2|-|
	GO:0003357	noradrenergic neuron differentiation	biological_process	0.037296	1	180	5	17684	ENSCAFG00000005726	PHOX2A|
	GO:0034382	chylomicron remnant clearance	biological_process	0.037386	1	180	5	17684	ENSCAFG00000004615	APOC1|
	GO:0071830	triglyceride-rich lipoprotein particle clearance	biological_process	0.037386	1	180	5	17684	ENSCAFG00000004615	APOC1|
	GO:0031280	negative regulation of cyclase activity	biological_process	0.037458	1	180	6	17684	ENSCAFG00000028507	PDZD3|
	GO:0070172	positive regulation of tooth mineralization	biological_process	0.037565	1	180	5	17684	ENSCAFG00000031321	WNT6|
	GO:0031503	protein complex localization	biological_process	0.037689	3	180	65	17684	ENSCAFG00000015625,ENSCAFG00000012975,ENSCAFG00000016889	FMN2|MAP4|ARHGEF2|
	GO:1901164	negative regulation of trophoblast cell migration	biological_process	0.037725	1	180	4	17684	ENSCAFG00000009269	ACVR1C|
	GO:0010269	response to selenium ion	biological_process	0.037778	1	180	5	17684	ENSCAFG00000005439	-|
	GO:0008104	protein localization	biological_process	0.037939	26	180	1599	17684	ENSCAFG00000010146,ENSCAFG00000000767,ENSCAFG00000012000,ENSCAFG00000015625,ENSCAFG00000011722,ENSCAFG00000012023,ENSCAFG00000015499,ENSCAFG00000004729,ENSCAFG00000018424,ENSCAFG00000002292,ENSCAFG00000005707,ENSCAFG00000000381,ENSCAFG00000000887,ENSCAFG00000010742,ENSCAFG00000012975,ENSCAFG00000017018,ENSCAFG00000015641,ENSCAFG00000008449,ENSCAFG00000016889,ENSCAFG00000010101,ENSCAFG00000013890,…	NUP153|CELSR1|TRIM29|FMN2|CD34|PPP1R8|DLG5|NUP85|TOM1L2|CLTA|OSBPL8|TBC1D9B|SAMM50|PGAP1|MAP4|COL1A1|OBSL1|USO1|ARHGEF2|KIF13A|DRD2|SLC9A2|TTC8|TCF7L2|ATP2C2|TBC1D9|
	GO:0071664	catenin-TCF7L2 complex	cellular_component	0.037955	1	180	3	17684	ENSCAFG00000011005	TCF7L2|
	GO:0060325	face morphogenesis	biological_process	0.038076	2	180	26	17684	ENSCAFG00000008246,ENSCAFG00000017018	CRISPLD1|COL1A1|
	GO:0014069	postsynaptic density	cellular_component	0.038321	5	180	129	17684	ENSCAFG00000023463,ENSCAFG00000019524,ENSCAFG00000012975,ENSCAFG00000016889,ENSCAFG00000015499	ITPR1|KCNAB2|MAP4|ARHGEF2|DLG5|
	GO:0030246	carbohydrate binding	molecular_function	0.038323	5	180	172	17684	ENSCAFG00000004496,ENSCAFG00000011722,ENSCAFG00000013923,ENSCAFG00000000691,ENSCAFG00000014397	MRC1|CD34|SUSD2|IGF2R|SI|
	GO:0004448	isocitrate dehydrogenase activity	molecular_function	0.038329	1	180	5	17684	ENSCAFG00000019286	IDH3G|
	GO:0071896	protein localization to adherens junction	biological_process	0.038379	1	180	3	17684	ENSCAFG00000015499	DLG5|
	GO:0001838	embryonic epithelial tube formation	biological_process	0.038406	4	180	112	17684	ENSCAFG00000000767,ENSCAFG00000031321,ENSCAFG00000012180,ENSCAFG00000006556	CELSR1|WNT6|DVL3|APAF1|
	GO:0072175	epithelial tube formation	biological_process	0.038406	4	180	112	17684	ENSCAFG00000012180,ENSCAFG00000031321,ENSCAFG00000006556,ENSCAFG00000000767	DVL3|WNT6|APAF1|CELSR1|
	GO:0004517	nitric-oxide synthase activity	molecular_function	0.038558	1	180	3	17684	ENSCAFG00000004687	NOS3|
	GO:0016023	cytoplasmic membrane-bounded vesicle	cellular_component	0.038645	12	180	597	17684	ENSCAFG00000007805,ENSCAFG00000017505,ENSCAFG00000002292,ENSCAFG00000018419,ENSCAFG00000009410,ENSCAFG00000000691,ENSCAFG00000015625,ENSCAFG00000008449,ENSCAFG00000023463,ENSCAFG00000013367,ENSCAFG00000010485,ENSCAFG00000013314	OCLN|SPESP1|CLTA|SEPT6|ZDHHC13|IGF2R|FMN2|USO1|ITPR1|HIP1|SPPL3|NCF2|
	GO:0021603	cranial nerve formation	biological_process	0.038689	1	180	5	17684	ENSCAFG00000005726	PHOX2A|
	GO:0005829	cytosol	cellular_component	0.038777	40	180	2845	17684	ENSCAFG00000008606,ENSCAFG00000005707,ENSCAFG00000013314,ENSCAFG00000010146,ENSCAFG00000001671,ENSCAFG00000003442,ENSCAFG00000014949,ENSCAFG00000015625,ENSCAFG00000006556,ENSCAFG00000007413,ENSCAFG00000019650,ENSCAFG00000009185,ENSCAFG00000020068,ENSCAFG00000031632,ENSCAFG00000005474,ENSCAFG00000003759,ENSCAFG00000012975,ENSCAFG00000013172,ENSCAFG00000023809,ENSCAFG00000008215,ENSCAFG00000003616,…	ATXN2|OSBPL8|NCF2|NUP153|MTAP|ATP6V1B1|PRRC2C|FMN2|APAF1|FABP1|CAMTA1|ANKRD2|TRUB2|-|TPPP2|ZFYVE9|MAP4|ELP6|-|USP25|FAM131B|NUP85|MDH1|CTU2|FBXW11|DVL3|ACO1|ZNF687|LSM14A|LIPE|OSBPL3|ANGEL1|ITPRID2|-|FKBP1B|RASAL1|UPF3B|SLC37A3|USO1|HDLBP|
	GO:0060322	head development	biological_process	0.039267	3	180	64	17684	ENSCAFG00000010742,ENSCAFG00000017018,ENSCAFG00000008246	PGAP1|COL1A1|CRISPLD1|
	GO:0008015	blood circulation	biological_process	0.039347	7	180	278	17684	ENSCAFG00000011722,ENSCAFG00000010798,ENSCAFG00000002069,ENSCAFG00000013890,ENSCAFG00000010539,ENSCAFG00000003954,ENSCAFG00000004687	CD34|TNNT2|COL1A2|DRD2|-|FKBP1B|NOS3|
	GO:0005504	fatty acid binding	molecular_function	0.039508	2	180	32	17684	ENSCAFG00000004615,ENSCAFG00000007413	APOC1|FABP1|
	GO:0051048	negative regulation of secretion	biological_process	0.039602	4	180	117	17684	ENSCAFG00000003954,ENSCAFG00000009269,ENSCAFG00000011722,ENSCAFG00000013890	FKBP1B|ACVR1C|CD34|DRD2|
	GO:0061180	mammary gland epithelium development	biological_process	0.039661	3	180	64	17684	ENSCAFG00000017403,ENSCAFG00000019952,ENSCAFG00000011411	NTN1|ATP2C2|MST1|
	GO:0010523	negative regulation of calcium ion transport into cytosol	biological_process	0.039902	1	180	4	17684	ENSCAFG00000003954	FKBP1B|
	GO:0035813	regulation of renal sodium excretion	biological_process	0.03991	1	180	3	17684	ENSCAFG00000013890	DRD2|
	GO:0010752	regulation of cGMP-mediated signaling	biological_process	0.040008	1	180	4	17684	ENSCAFG00000028507	PDZD3|
	GO:0000096	sulfur amino acid metabolic process	biological_process	0.040272	2	180	29	17684	ENSCAFG00000010539,ENSCAFG00000001671	-|MTAP|
	GO:0030049	muscle filament sliding	biological_process	0.040377	1	180	5	17684	ENSCAFG00000010798	TNNT2|
	GO:0051005	negative regulation of lipoprotein lipase activity	biological_process	0.040471	1	180	5	17684	ENSCAFG00000004615	APOC1|
	GO:0010908	regulation of heparan sulfate proteoglycan biosynthetic process	biological_process	0.040581	1	180	3	17684	ENSCAFG00000011005	TCF7L2|
	GO:0010909	positive regulation of heparan sulfate proteoglycan biosynthetic process	biological_process	0.040581	1	180	3	17684	ENSCAFG00000011005	TCF7L2|
	GO:0051176	positive regulation of sulfur metabolic process	biological_process	0.040581	1	180	3	17684	ENSCAFG00000011005	TCF7L2|
	GO:0060071	Wnt receptor signaling pathway, planar cell polarity pathway	biological_process	0.04066	2	180	27	17684	ENSCAFG00000012180,ENSCAFG00000000767	DVL3|CELSR1|
	GO:0006810	transport	biological_process	0.04072	48	180	3441	17684	ENSCAFG00000004729,ENSCAFG00000011722,ENSCAFG00000010742,ENSCAFG00000000887,ENSCAFG00000002292,ENSCAFG00000002850,ENSCAFG00000005751,ENSCAFG00000009269,ENSCAFG00000004496,ENSCAFG00000002077,ENSCAFG00000002130,ENSCAFG00000000691,ENSCAFG00000003954,ENSCAFG00000011005,ENSCAFG00000001228,ENSCAFG00000009072,ENSCAFG00000023463,ENSCAFG00000003973,ENSCAFG00000008449,ENSCAFG00000008606,ENSCAFG00000012023,…	NUP85|CD34|PGAP1|SAMM50|CLTA|OSBPL3|SLC4A9|ACVR1C|MRC1|CA9|SLC9A2|IGF2R|FKBP1B|TCF7L2|DENND3|KCNC1|ITPR1|SLC37A3|USO1|ATXN2|PPP1R8|TBC1D9B|SPESP1|TOM1L2|OSBPL8|ATP6V1B1|NUP153|NCF2|NOS3|FMN2|ANO5|DRD2|KIF13A|-|KCNF1|ZFYVE9|KCNAB2|TBC1D9|ATP2C2|GRIN2C|PCSK6|COL1A1|PDZD3|-|SUSD2|APOC1|SLC25A4|HIP1|
	GO:0034447	very-low-density lipoprotein particle clearance	biological_process	0.040884	1	180	6	17684	ENSCAFG00000004615	APOC1|
	GO:0097227	sperm annulus	cellular_component	0.040986	1	180	4	17684	ENSCAFG00000018419	SEPT6|
	GO:0021523	somatic motor neuron differentiation	biological_process	0.041016	1	180	5	17684	ENSCAFG00000005726	PHOX2A|
	GO:0004252	serine-type endopeptidase activity	molecular_function	0.041178	4	180	140	17684	ENSCAFG00000011411,ENSCAFG00000003818,ENSCAFG00000010529,ENSCAFG00000014220	MST1|-|PCSK6|C1R|
	GO:0033239	negative regulation of cellular amine metabolic process	biological_process	0.041598	1	180	4	17684	ENSCAFG00000004615	APOC1|
	GO:0035295	tube development	biological_process	0.041759	9	180	387	17684	ENSCAFG00000006556,ENSCAFG00000004687,ENSCAFG00000011411,ENSCAFG00000000767,ENSCAFG00000017403,ENSCAFG00000031321,ENSCAFG00000012180,ENSCAFG00000017478,ENSCAFG00000015499	APAF1|NOS3|MST1|CELSR1|NTN1|WNT6|DVL3|TTC8|DLG5|
	GO:0035239	tube morphogenesis	biological_process	0.04189	7	180	270	17684	ENSCAFG00000015499,ENSCAFG00000000767,ENSCAFG00000017403,ENSCAFG00000006556,ENSCAFG00000011411,ENSCAFG00000031321,ENSCAFG00000012180	DLG5|CELSR1|NTN1|APAF1|MST1|WNT6|DVL3|
	GO:0070206	protein trimerization	biological_process	0.041898	2	180	30	17684	ENSCAFG00000017018,ENSCAFG00000002069	COL1A1|COL1A2|
	GO:0031090	organelle membrane	cellular_component	0.04191	24	180	1573	17684	ENSCAFG00000007596,ENSCAFG00000013367,ENSCAFG00000023463,ENSCAFG00000003973,ENSCAFG00000008449,ENSCAFG00000015641,ENSCAFG00000009410,ENSCAFG00000010101,ENSCAFG00000013890,ENSCAFG00000019952,ENSCAFG00000019526,ENSCAFG00000003954,ENSCAFG00000003759,ENSCAFG00000009012,ENSCAFG00000003442,ENSCAFG00000002850,ENSCAFG00000010485,ENSCAFG00000010146,ENSCAFG00000004496,ENSCAFG00000015625,ENSCAFG00000000887,…	SLC25A4|HIP1|ITPR1|SLC37A3|USO1|OBSL1|ZDHHC13|KIF13A|DRD2|ATP2C2|FUT7|FKBP1B|ZFYVE9|MTX3|ATP6V1B1|OSBPL3|SPPL3|NUP153|MRC1|FMN2|SAMM50|PGAP1|CLTA|OSBPL8|
	GO:0072583	clathrin-mediated endocytosis	biological_process	0.042108	2	180	25	17684	ENSCAFG00000002292,ENSCAFG00000013367	CLTA|HIP1|
	GO:0030901	midbrain development	biological_process	0.042225	2	180	30	17684	ENSCAFG00000015499,ENSCAFG00000005726	DLG5|PHOX2A|
	GO:0003994	aconitate hydratase activity	molecular_function	0.04225	1	180	3	17684	ENSCAFG00000001786	ACO1|
	GO:0002143	tRNA wobble position uridine thiolation	biological_process	0.042313	1	180	5	17684	ENSCAFG00000019873	CTU2|
	GO:0061025	membrane fusion	biological_process	0.042377	4	180	120	17684	ENSCAFG00000008449,ENSCAFG00000017505,ENSCAFG00000019781,ENSCAFG00000012023	USO1|SPESP1|MYMK|PPP1R8|
	GO:0031406	carboxylic acid binding	molecular_function	0.042503	5	180	172	17684	ENSCAFG00000007413,ENSCAFG00000000691,ENSCAFG00000004615,ENSCAFG00000005707,ENSCAFG00000004687	FABP1|IGF2R|APOC1|OSBPL8|NOS3|
	GO:0051179	localization	biological_process	0.042618	63	180	4655	17684	ENSCAFG00000010053,ENSCAFG00000015625,ENSCAFG00000004687,ENSCAFG00000011411,ENSCAFG00000010146,ENSCAFG00000013314,ENSCAFG00000003442,ENSCAFG00000000767,ENSCAFG00000000381,ENSCAFG00000017505,ENSCAFG00000005707,ENSCAFG00000018424,ENSCAFG00000012023,ENSCAFG00000008606,ENSCAFG00000015641,ENSCAFG00000013367,ENSCAFG00000007596,ENSCAFG00000012975,ENSCAFG00000017403,ENSCAFG00000013172,ENSCAFG00000002903,…	ANO5|FMN2|NOS3|MST1|NUP153|NCF2|ATP6V1B1|CELSR1|TBC1D9B|SPESP1|OSBPL8|TOM1L2|PPP1R8|ATXN2|OBSL1|HIP1|SLC25A4|MAP4|NTN1|ELP6|-|PODXL2|SUSD2|APOC1|FAM107A|PCSK6|COL1A1|PDZD3|GRIN2C|ZFYVE9|TBC1D9|KCNAB2|ATP2C2|FUT7|-|EGR3|KCNF1|ARHGEF2|DRD2|KIF13A|CA9|APBB2|SLC4A9|ACVR1C|MRC1|TRIM29|OSBPL3|CLTA|PGAP1|SAMM50|CD34|NUP85|DLG5|ITPR1|SLC37A3|USO1|KCNC1|DENND3|TTC8|FKBP1B|TCF7L2|IGF2R|SLC9A2|
	GO:0051350	negative regulation of lyase activity	biological_process	0.042677	1	180	7	17684	ENSCAFG00000028507	PDZD3|
	GO:0021853	cerebral cortex GABAergic interneuron migration	biological_process	0.043524	1	180	5	17684	ENSCAFG00000013890	DRD2|
	GO:0021894	cerebral cortex GABAergic interneuron development	biological_process	0.043524	1	180	5	17684	ENSCAFG00000013890	DRD2|
	GO:0030249	guanylate cyclase regulator activity	molecular_function	0.043594	1	180	6	17684	ENSCAFG00000028507	PDZD3|
	GO:0001942	hair follicle development	biological_process	0.043794	3	180	69	17684	ENSCAFG00000007912,ENSCAFG00000000767,ENSCAFG00000016012	TRPC4AP|CELSR1|KRT27|
	GO:0072239	metanephric glomerulus vasculature development	biological_process	0.044003	1	180	5	17684	ENSCAFG00000011722	CD34|
	GO:0072008	glomerular mesangial cell differentiation	biological_process	0.044558	1	180	5	17684	ENSCAFG00000011722	CD34|
	GO:0008022	protein C-terminus binding	molecular_function	0.044698	4	180	116	17684	ENSCAFG00000014949,ENSCAFG00000008606,ENSCAFG00000028507,ENSCAFG00000013314	PRRC2C|ATXN2|PDZD3|NCF2|
	GO:0010040	response to iron(II) ion	biological_process	0.044795	1	180	3	17684	ENSCAFG00000001786	ACO1|
	GO:0034618	arginine binding	molecular_function	0.044834	1	180	5	17684	ENSCAFG00000004687	NOS3|
	GO:0015248	sterol transporter activity	molecular_function	0.044889	2	180	28	17684	ENSCAFG00000002850,ENSCAFG00000005707	OSBPL3|OSBPL8|
	GO:0031279	regulation of cyclase activity	biological_process	0.044935	2	180	32	17684	ENSCAFG00000004687,ENSCAFG00000028507	NOS3|PDZD3|
	GO:0019208	phosphatase regulator activity	molecular_function	0.044997	3	180	67	17684	ENSCAFG00000014183,ENSCAFG00000010497,ENSCAFG00000012023	PPP2R1B|PPP1R12B|PPP1R8|
	GO:0030808	regulation of nucleotide biosynthetic process	biological_process	0.045486	2	180	34	17684	ENSCAFG00000004687,ENSCAFG00000028507	NOS3|PDZD3|
	GO:1900371	regulation of purine nucleotide biosynthetic process	biological_process	0.045486	2	180	34	17684	ENSCAFG00000004687,ENSCAFG00000028507	NOS3|PDZD3|
	GO:0016344	meiotic chromosome movement towards spindle pole	biological_process	0.045593	1	180	3	17684	ENSCAFG00000015625	FMN2|
	GO:0006928	cellular component movement	biological_process	0.045606	24	180	1410	17684	ENSCAFG00000018325,ENSCAFG00000019526,ENSCAFG00000017478,ENSCAFG00000013890,ENSCAFG00000010101,ENSCAFG00000016889,ENSCAFG00000009272,ENSCAFG00000017018,ENSCAFG00000017403,ENSCAFG00000013172,ENSCAFG00000012975,ENSCAFG00000004072,ENSCAFG00000007225,ENSCAFG00000005707,ENSCAFG00000015499,ENSCAFG00000004729,ENSCAFG00000011722,ENSCAFG00000010798,ENSCAFG00000011411,ENSCAFG00000015625,ENSCAFG00000004687,…	KIF26A|FUT7|TTC8|DRD2|KIF13A|ARHGEF2|EGR3|COL1A1|NTN1|ELP6|MAP4|PODXL2|FAM107A|OSBPL8|DLG5|NUP85|CD34|TNNT2|MST1|FMN2|NOS3|ACVR1C|APBB2|CELSR1|
	GO:0003100	regulation of systemic arterial blood pressure by endothelin	biological_process	0.045794	1	180	5	17684	ENSCAFG00000004687	NOS3|
	GO:0090175	regulation of establishment of planar polarity	biological_process	0.045981	2	180	29	17684	ENSCAFG00000012180,ENSCAFG00000000767	DVL3|CELSR1|
	GO:0033275	actin-myosin filament sliding	biological_process	0.046608	1	180	6	17684	ENSCAFG00000010798	TNNT2|
	GO:1900037	regulation of cellular response to hypoxia	biological_process	0.046625	1	180	5	17684	ENSCAFG00000011722	CD34|
	GO:0007008	outer mitochondrial membrane organization	biological_process	0.046813	1	180	4	17684	ENSCAFG00000000887	SAMM50|
	GO:0003013	circulatory system process	biological_process	0.046841	7	180	287	17684	ENSCAFG00000013890,ENSCAFG00000011722,ENSCAFG00000010798,ENSCAFG00000002069,ENSCAFG00000003954,ENSCAFG00000004687,ENSCAFG00000010539	DRD2|CD34|TNNT2|COL1A2|FKBP1B|NOS3|-|
	GO:0055003	cardiac myofibril assembly	biological_process	0.046916	2	180	29	17684	ENSCAFG00000015641,ENSCAFG00000017786	OBSL1|FHOD3|
	GO:0010985	negative regulation of lipoprotein particle clearance	biological_process	0.047022	1	180	7	17684	ENSCAFG00000004615	APOC1|
	GO:0016361	activin receptor activity, type I	molecular_function	0.047025	1	180	4	17684	ENSCAFG00000009269	ACVR1C|
	GO:0046533	negative regulation of photoreceptor cell differentiation	biological_process	0.047367	1	180	6	17684	ENSCAFG00000012946	DLX2|
	GO:0032515	negative regulation of phosphoprotein phosphatase activity	biological_process	0.047475	2	180	32	17684	ENSCAFG00000012023,ENSCAFG00000003954	PPP1R8|FKBP1B|
	GO:0001974	blood vessel remodeling	biological_process	0.047574	2	180	31	17684	ENSCAFG00000010539,ENSCAFG00000004687	-|NOS3|
	GO:0030060	L-malate dehydrogenase activity	molecular_function	0.047677	1	180	7	17684	ENSCAFG00000003129	MDH1|
	GO:0022404	molting cycle process	biological_process	0.047815	3	180	71	17684	ENSCAFG00000000767,ENSCAFG00000007912,ENSCAFG00000016012	CELSR1|TRPC4AP|KRT27|
	GO:0022405	hair cycle process	biological_process	0.047815	3	180	71	17684	ENSCAFG00000016012,ENSCAFG00000007912,ENSCAFG00000000767	KRT27|TRPC4AP|CELSR1|
	GO:0005384	manganese ion transmembrane transporter activity	molecular_function	0.048037	1	180	4	17684	ENSCAFG00000019952	ATP2C2|
	GO:0035812	renal sodium excretion	biological_process	0.048077	1	180	4	17684	ENSCAFG00000013890	DRD2|
	GO:0046888	negative regulation of hormone secretion	biological_process	0.048099	2	180	34	17684	ENSCAFG00000009269,ENSCAFG00000003954	ACVR1C|FKBP1B|
	GO:0009948	anterior/posterior axis specification	biological_process	0.048303	2	180	38	17684	ENSCAFG00000010529,ENSCAFG00000010742	PCSK6|PGAP1|
	GO:0019509	L-methionine salvage from methylthioadenosine	biological_process	0.048459	1	180	5	17684	ENSCAFG00000001671	MTAP|
	GO:0043102	amino acid salvage	biological_process	0.048459	1	180	5	17684	ENSCAFG00000001671	MTAP|
	GO:0070884	regulation of calcineurin-NFAT signaling cascade	biological_process	0.048461	2	180	28	17684	ENSCAFG00000010485,ENSCAFG00000019650	SPPL3|CAMTA1|
	GO:0048625	myoblast fate commitment	biological_process	0.048528	1	180	4	17684	ENSCAFG00000011005	TCF7L2|
	GO:0005527	macrolide binding	molecular_function	0.048568	1	180	6	17684	ENSCAFG00000003954	FKBP1B|
	GO:0005528	FK506 binding	molecular_function	0.048568	1	180	6	17684	ENSCAFG00000003954	FKBP1B|
	GO:0019344	cysteine biosynthetic process	biological_process	0.048652	1	180	5	17684	ENSCAFG00000010539	-|
	GO:0006211	5-methylcytosine catabolic process	biological_process	0.04868	1	180	3	17684	ENSCAFG00000013739	TET1|
	GO:0019857	5-methylcytosine metabolic process	biological_process	0.04868	1	180	3	17684	ENSCAFG00000013739	TET1|
	GO:0006885	regulation of pH	biological_process	0.048984	3	180	68	17684	ENSCAFG00000002130,ENSCAFG00000003442,ENSCAFG00000005751	SLC9A2|ATP6V1B1|SLC4A9|
	GO:0090308	regulation of methylation-dependent chromatin silencing	biological_process	0.049395	1	180	5	17684	ENSCAFG00000013739	TET1|
	GO:0003057	regulation of the force of heart contraction by chemical signal	biological_process	0.049417	1	180	5	17684	ENSCAFG00000004687	NOS3|
	GO:0008016	regulation of heart contraction	biological_process	0.049491	4	180	117	17684	ENSCAFG00000004687,ENSCAFG00000003954,ENSCAFG00000013890,ENSCAFG00000010798	NOS3|FKBP1B|DRD2|TNNT2|
	GO:0060124	positive regulation of growth hormone secretion	biological_process	0.049594	1	180	5	17684	ENSCAFG00000013890	DRD2|
	GO:2001214	positive regulation of vasculogenesis	biological_process	0.049999	1	180	5	17684	ENSCAFG00000011722	CD34|
24 hpi	GO:0035456	response to interferon-beta	biological_process	5.8818e-05	4	227	20	17684	ENSCAFG00000008181,ENSCAFG00000000498,ENSCAFG00000012657,ENSCAFG00000000502	PLSCR1|-|-|IFGGC1|
	GO:0031090	organelle membrane	cellular_component	0.00032621	38	227	1573	17684	ENSCAFG00000007213,ENSCAFG00000016034,ENSCAFG00000031413,ENSCAFG00000005228,ENSCAFG00000028870,ENSCAFG00000009061,ENSCAFG00000013552,ENSCAFG00000019634,ENSCAFG00000015716,ENSCAFG00000006901,ENSCAFG00000004496,ENSCAFG00000000989,ENSCAFG00000029925,ENSCAFG00000011003,ENSCAFG00000013367,ENSCAFG00000017928,ENSCAFG00000000083,ENSCAFG00000004092,ENSCAFG00000016641,ENSCAFG00000011072,ENSCAFG00000010101,…	CHPT1|TNRC18|-|ESYT2|RAB6A|SLC8B1|SCYL1|FUNDC2|RAC1|RNF6|MRC1|SERINC1|EDA|-|HIP1|TVP23B|PIGN|MTMR2|CD68|ERO1B|KIF13A|-|RRBP1|-|EXT1|-|-|DMBT1|FMN2|OBSL1|NUP153|SNX9|-|SGSM1|SRPRA|SAMM50|IFGGC1|MX1|
	GO:0060712	spongiotrophoblast layer development	biological_process	0.0004532	3	227	13	17684	ENSCAFG00000030931,ENSCAFG00000009295,ENSCAFG00000017883	LIF|FBXW8|NRK|
	GO:0045071	negative regulation of viral genome replication	biological_process	0.0005411	4	227	31	17684	ENSCAFG00000010172,ENSCAFG00000010511,ENSCAFG00000009617,ENSCAFG00000008181	MX1|OASL|IFIT1|PLSCR1|
	GO:0035458	cellular response to interferon-beta	biological_process	0.00056734	3	227	15	17684	ENSCAFG00000012657,ENSCAFG00000000502,ENSCAFG00000000498	-|IFGGC1|-|
	GO:0016278	lysine N-methyltransferase activity	molecular_function	0.00066865	5	227	46	17684	ENSCAFG00000014185,ENSCAFG00000010920,ENSCAFG00000005963,ENSCAFG00000006878,ENSCAFG00000009616	MEN1|KMT5B|METTL21C|KMT2B|SETD4|
	GO:0016279	protein-lysine N-methyltransferase activity	molecular_function	0.00066865	5	227	46	17684	ENSCAFG00000014185,ENSCAFG00000010920,ENSCAFG00000005963,ENSCAFG00000006878,ENSCAFG00000009616	MEN1|KMT5B|METTL21C|KMT2B|SETD4|
	GO:0022625	cytosolic large ribosomal subunit	cellular_component	0.00070665	7	227	221	17684	ENSCAFG00000002548,ENSCAFG00000016065,ENSCAFG00000006936,ENSCAFG00000011382,ENSCAFG00000017238,ENSCAFG00000010555,ENSCAFG00000011417	-|-|RPL27A|-|-|-|-|
	GO:0008276	protein methyltransferase activity	molecular_function	0.00077951	6	227	73	17684	ENSCAFG00000005963,ENSCAFG00000010920,ENSCAFG00000006878,ENSCAFG00000014185,ENSCAFG00000009831,ENSCAFG00000009616	METTL21C|KMT5B|KMT2B|MEN1|PRMT3|SETD4|
	GO:0045069	regulation of viral genome replication	biological_process	0.00078274	5	227	54	17684	ENSCAFG00000009617,ENSCAFG00000008181,ENSCAFG00000003029,ENSCAFG00000010172,ENSCAFG00000010511	IFIT1|PLSCR1|CXCL8|MX1|OASL|
	GO:0008170	N-methyltransferase activity	molecular_function	0.00087114	6	227	74	17684	ENSCAFG00000005963,ENSCAFG00000006878,ENSCAFG00000010920,ENSCAFG00000014185,ENSCAFG00000009831,ENSCAFG00000009616	METTL21C|KMT2B|KMT5B|MEN1|PRMT3|SETD4|
	GO:0005789	endoplasmic reticulum membrane	cellular_component	0.00088597	15	227	422	17684	ENSCAFG00000000498,ENSCAFG00000011072,ENSCAFG00000010474,ENSCAFG00000000502,ENSCAFG00000000989,ENSCAFG00000010172,ENSCAFG00000012657,ENSCAFG00000007213,ENSCAFG00000005479,ENSCAFG00000023220,ENSCAFG00000015625,ENSCAFG00000029925,ENSCAFG00000000831,ENSCAFG00000005228,ENSCAFG00000000083	-|ERO1B|SRPRA|IFGGC1|SERINC1|MX1|-|CHPT1|RRBP1|-|FMN2|EDA|EXT1|ESYT2|PIGN|
	GO:0001890	placenta development	biological_process	0.0011285	7	227	117	17684	ENSCAFG00000015376,ENSCAFG00000017883,ENSCAFG00000009295,ENSCAFG00000005510,ENSCAFG00000012149,ENSCAFG00000030931,ENSCAFG00000001981	GHSR|NRK|FBXW8|EOMES|ARNT|LIF|SLC29A1|
	GO:0019079	viral genome replication	biological_process	0.0011747	5	227	59	17684	ENSCAFG00000008181,ENSCAFG00000009617,ENSCAFG00000010172,ENSCAFG00000003029,ENSCAFG00000010511	PLSCR1|IFIT1|MX1|CXCL8|OASL|
	GO:0042175	nuclear outer membrane-endoplasmic reticulum membrane network	cellular_component	0.001198	15	227	435	17684	ENSCAFG00000000502,ENSCAFG00000000989,ENSCAFG00000010172,ENSCAFG00000012657,ENSCAFG00000000498,ENSCAFG00000011072,ENSCAFG00000010474,ENSCAFG00000000831,ENSCAFG00000005228,ENSCAFG00000000083,ENSCAFG00000007213,ENSCAFG00000023220,ENSCAFG00000005479,ENSCAFG00000015625,ENSCAFG00000029925	IFGGC1|SERINC1|MX1|-|-|ERO1B|SRPRA|EXT1|ESYT2|PIGN|CHPT1|-|RRBP1|FMN2|EDA|
	GO:0022626	cytosolic ribosome	cellular_component	0.0013872	8	227	303	17684	ENSCAFG00000002548,ENSCAFG00000011382,ENSCAFG00000010555,ENSCAFG00000008174,ENSCAFG00000017238,ENSCAFG00000011417,ENSCAFG00000006936,ENSCAFG00000016065	-|-|-|LARP4|-|-|RPL27A|-|
	GO:0005871	kinesin complex	cellular_component	0.0016047	5	227	51	17684	ENSCAFG00000014112,ENSCAFG00000010101,ENSCAFG00000010250,ENSCAFG00000017078,ENSCAFG00000024839	KIF15|KIF13A|KIF21A|NDEL1|KIF21B|
	GO:0034618	arginine binding	molecular_function	0.0016126	2	227	5	17684	ENSCAFG00000004687,ENSCAFG00000015768	NOS3|PADI4|
	GO:0045730	respiratory burst	biological_process	0.0016606	3	227	18	17684	ENSCAFG00000018170,ENSCAFG00000015716,ENSCAFG00000013314	INSR|RAC1|NCF2|
	GO:0044432	endoplasmic reticulum part	cellular_component	0.0016788	16	227	496	17684	ENSCAFG00000024646,ENSCAFG00000000083,ENSCAFG00000015625,ENSCAFG00000029925,ENSCAFG00000000502,ENSCAFG00000010172,ENSCAFG00000012657,ENSCAFG00000000498,ENSCAFG00000011072,ENSCAFG00000010474,ENSCAFG00000000831,ENSCAFG00000005228,ENSCAFG00000005479,ENSCAFG00000023220,ENSCAFG00000007213,ENSCAFG00000000989	ERAP2|PIGN|FMN2|EDA|IFGGC1|MX1|-|-|ERO1B|SRPRA|EXT1|ESYT2|RRBP1|-|CHPT1|SERINC1|
	GO:0010640	regulation of platelet-derived growth factor receptor signaling pathway	biological_process	0.0018899	3	227	17	17684	ENSCAFG00000008279,ENSCAFG00000008483,ENSCAFG00000013367	PTPRJ|NDRG4|HIP1|
	GO:0012505	endomembrane system	cellular_component	0.0019462	26	227	997	17684	ENSCAFG00000000498,ENSCAFG00000011072,ENSCAFG00000018170,ENSCAFG00000010474,ENSCAFG00000000502,ENSCAFG00000012657,ENSCAFG00000010172,ENSCAFG00000013367,ENSCAFG00000029925,ENSCAFG00000015625,ENSCAFG00000015641,ENSCAFG00000000083,ENSCAFG00000017928,ENSCAFG00000010146,ENSCAFG00000006901,ENSCAFG00000000989,ENSCAFG00000030973,ENSCAFG00000016034,ENSCAFG00000007213,ENSCAFG00000005479,ENSCAFG00000023220,…	-|ERO1B|INSR|SRPRA|IFGGC1|-|MX1|HIP1|EDA|FMN2|OBSL1|PIGN|TVP23B|NUP153|RNF6|SERINC1|-|TNRC18|CHPT1|RRBP1|-|SCYL1|NUP85|EXT1|ESYT2|RAB6A|
	GO:0045736	negative regulation of cyclin-dependent protein serine/threonine kinase activity	biological_process	0.0019771	3	227	20	17684	ENSCAFG00000014185,ENSCAFG00000013831,ENSCAFG00000007750	MEN1|HEXIM2|CASP3|
	GO:0047496	vesicle transport along microtubule	biological_process	0.0021168	3	227	15	17684	ENSCAFG00000012217,ENSCAFG00000017078,ENSCAFG00000010101	TRAK2|NDEL1|KIF13A|
	GO:0031430	M band	cellular_component	0.0026239	3	227	19	17684	ENSCAFG00000008769,ENSCAFG00000015641,ENSCAFG00000002744	MYBPC3|OBSL1|SPTBN1|
	GO:0007007	inner mitochondrial membrane organization	biological_process	0.0026947	3	227	22	17684	ENSCAFG00000000887,ENSCAFG00000011003,ENSCAFG00000023220	SAMM50|-|-|
	GO:0030246	carbohydrate binding	molecular_function	0.0028678	8	227	172	17684	ENSCAFG00000002598,ENSCAFG00000014397,ENSCAFG00000018331,ENSCAFG00000008126,ENSCAFG00000011722,ENSCAFG00000025324,ENSCAFG00000001484,ENSCAFG00000004496	ALDOB|SI|COLEC12|-|CD34|CLEC4D|LGALS2|MRC1|
	GO:0070071	proton-transporting two-sector ATPase complex assembly	biological_process	0.0029625	2	227	7	17684	ENSCAFG00000018396,ENSCAFG00000002598	ATPAF2|ALDOB|
	GO:0007567	parturition	biological_process	0.0029808	2	227	6	17684	ENSCAFG00000008095,ENSCAFG00000017883	ARNTL|NRK|
	GO:0044446	intracellular organelle part	cellular_component	0.0029958	105	227	6269	17684	ENSCAFG00000002744,ENSCAFG00000017078,ENSCAFG00000015641,ENSCAFG00000009616,ENSCAFG00000013831,ENSCAFG00000004049,ENSCAFG00000018426,ENSCAFG00000031550,ENSCAFG00000017238,ENSCAFG00000015625,ENSCAFG00000018024,ENSCAFG00000010172,ENSCAFG00000018170,ENSCAFG00000008174,ENSCAFG00000000831,ENSCAFG00000018072,ENSCAFG00000008769,ENSCAFG00000023220,ENSCAFG00000005479,ENSCAFG00000011417,ENSCAFG00000019650,…	SPTBN1|NDEL1|OBSL1|SETD4|HEXIM2|HDAC2|UPF3B|MPLKIP|-|FMN2|TRAPPC8|MX1|INSR|LARP4|EXT1|DCTN4|MYBPC3|-|RRBP1|-|CAMTA1|-|-|-|ZBTB34|EOMES|PIGN|MEI4|JADE2|PATZ1|TVP23B|EML2|KIF13A|AFDN|-|ERO1B|KMT5B|CD68|INVS|SLC8B1|KIF21B|RAB6A|TNRC18|SPTY2D1|-|KMT2B|TTC8|ARNT|ALDOB|RIOX1|RNF6|PPIP5K1|DNAH3|ARNTL|CFAP45|FUNDC2|PLSCR1|-|KCNAB2|SNX9|NUP153|KIF15|DMBT1|-|IFGGC1|SAMM50|-|FAM107A|SPO11|MEN1|SRPRA|SGSM1|S…
	GO:0044003	modification by symbiont of host morphology or physiology	biological_process	0.0032247	3	227	19	17684	ENSCAFG00000018170,ENSCAFG00000009617,ENSCAFG00000030335	INSR|IFIT1|SERPINB9|
	GO:0005875	microtubule associated complex	cellular_component	0.0032744	7	227	122	17684	ENSCAFG00000024839,ENSCAFG00000017844,ENSCAFG00000010101,ENSCAFG00000010250,ENSCAFG00000017078,ENSCAFG00000018072,ENSCAFG00000014112	KIF21B|DNAH3|KIF13A|KIF21A|NDEL1|DCTN4|KIF15|
	GO:0034622	cellular macromolecular complex assembly	biological_process	0.0033849	22	227	930	17684	ENSCAFG00000018396,ENSCAFG00000009340,ENSCAFG00000016065,ENSCAFG00000008769,ENSCAFG00000002598,ENSCAFG00000015768,ENSCAFG00000013995,ENSCAFG00000015716,ENSCAFG00000024272,ENSCAFG00000002744,ENSCAFG00000015641,ENSCAFG00000010146,ENSCAFG00000000627,ENSCAFG00000004409,ENSCAFG00000013367,ENSCAFG00000001981,ENSCAFG00000000887,ENSCAFG00000010101,ENSCAFG00000010172,ENSCAFG00000015949,ENSCAFG00000002548,…	ATPAF2|SPTY2D1|-|MYBPC3|ALDOB|PADI4|CABIN1|RAC1|-|SPTBN1|OBSL1|NUP153|SNX9|EML2|HIP1|SLC29A1|SAMM50|KIF13A|MX1|ALOX15|-|FAM107A|
	GO:0015934	large ribosomal subunit	cellular_component	0.0034728	7	227	273	17684	ENSCAFG00000006936,ENSCAFG00000016065,ENSCAFG00000010555,ENSCAFG00000011417,ENSCAFG00000011382,ENSCAFG00000017238,ENSCAFG00000002548	RPL27A|-|-|-|-|-|-|
	GO:0042138	meiotic DNA double-strand break formation	biological_process	0.0039427	2	227	6	17684	ENSCAFG00000002782,ENSCAFG00000012031	MEI4|SPO11|
	GO:0001892	embryonic placenta development	biological_process	0.0041153	5	227	75	17684	ENSCAFG00000030931,ENSCAFG00000012149,ENSCAFG00000005510,ENSCAFG00000009295,ENSCAFG00000017883	LIF|ARNT|EOMES|FBXW8|NRK|
	GO:0004861	cyclin-dependent protein serine/threonine kinase inhibitor activity	molecular_function	0.004491	2	227	10	17684	ENSCAFG00000013831,ENSCAFG00000007750	HEXIM2|CASP3|
	GO:0006479	protein methylation	biological_process	0.004638	7	227	138	17684	ENSCAFG00000014185,ENSCAFG00000005963,ENSCAFG00000006878,ENSCAFG00000010920,ENSCAFG00000009616,ENSCAFG00000009831,ENSCAFG00000028870	MEN1|METTL21C|KMT2B|KMT5B|SETD4|PRMT3|RAB6A|
	GO:0008213	protein alkylation	biological_process	0.004638	7	227	138	17684	ENSCAFG00000028870,ENSCAFG00000009831,ENSCAFG00000009616,ENSCAFG00000010920,ENSCAFG00000005963,ENSCAFG00000006878,ENSCAFG00000014185	RAB6A|PRMT3|SETD4|KMT5B|METTL21C|KMT2B|MEN1|
	GO:0002376	immune system process	biological_process	0.0047125	34	227	1652	17684	ENSCAFG00000030335,ENSCAFG00000006430,ENSCAFG00000014220,ENSCAFG00000025324,ENSCAFG00000001651,ENSCAFG00000007750,ENSCAFG00000008279,ENSCAFG00000009617,ENSCAFG00000019524,ENSCAFG00000011496,ENSCAFG00000000487,ENSCAFG00000029953,ENSCAFG00000010172,ENSCAFG00000028870,ENSCAFG00000010511,ENSCAFG00000009061,ENSCAFG00000004729,ENSCAFG00000018331,ENSCAFG00000004496,ENSCAFG00000015716,ENSCAFG00000008181,…	SERPINB9|HPX|C1R|CLEC4D|IMPDH1|CASP3|PTPRJ|IFIT1|KCNAB2|PIGR|DLA88|-|MX1|RAB6A|OASL|SLC8B1|NUP85|COLEC12|MRC1|RAC1|PLSCR1|IFIT2|CD34|ERAP2|CXCL8|PATZ1|EOMES|EDA|LIF|SLC29A1|DDX60|CD5|IL5RA|ALOX15|
	GO:0051701	interaction with host	biological_process	0.0047177	5	227	83	17684	ENSCAFG00000018170,ENSCAFG00000009617,ENSCAFG00000001981,ENSCAFG00000030335,ENSCAFG00000003029	INSR|IFIT1|SLC29A1|SERPINB9|CXCL8|
	GO:0048525	negative regulation of viral process	biological_process	0.0048038	4	227	56	17684	ENSCAFG00000008181,ENSCAFG00000009617,ENSCAFG00000010172,ENSCAFG00000010511	PLSCR1|IFIT1|MX1|OASL|
	GO:0043623	cellular protein complex assembly	biological_process	0.0048944	15	227	507	17684	ENSCAFG00000010146,ENSCAFG00000018396,ENSCAFG00000002744,ENSCAFG00000015641,ENSCAFG00000004409,ENSCAFG00000002598,ENSCAFG00000013367,ENSCAFG00000001981,ENSCAFG00000008769,ENSCAFG00000010172,ENSCAFG00000015949,ENSCAFG00000000887,ENSCAFG00000010101,ENSCAFG00000007225,ENSCAFG00000015716	NUP153|ATPAF2|SPTBN1|OBSL1|EML2|ALDOB|HIP1|SLC29A1|MYBPC3|MX1|ALOX15|SAMM50|KIF13A|FAM107A|RAC1|
	GO:0031672	A band	cellular_component	0.0050938	3	227	24	17684	ENSCAFG00000015641,ENSCAFG00000002744,ENSCAFG00000008769	OBSL1|SPTBN1|MYBPC3|
	GO:0018022	peptidyl-lysine methylation	biological_process	0.0051337	4	227	46	17684	ENSCAFG00000010920,ENSCAFG00000005963,ENSCAFG00000006878,ENSCAFG00000009616	KMT5B|METTL21C|KMT2B|SETD4|
	GO:0070887	cellular response to chemical stimulus	biological_process	0.0051551	37	227	1756	17684	ENSCAFG00000004729,ENSCAFG00000009061,ENSCAFG00000018331,ENSCAFG00000019596,ENSCAFG00000012149,ENSCAFG00000008095,ENSCAFG00000014853,ENSCAFG00000004496,ENSCAFG00000015716,ENSCAFG00000009612,ENSCAFG00000011722,ENSCAFG00000003029,ENSCAFG00000001981,ENSCAFG00000016193,ENSCAFG00000012657,ENSCAFG00000015949,ENSCAFG00000005991,ENSCAFG00000005963,ENSCAFG00000016641,ENSCAFG00000023298,ENSCAFG00000030335,…	NUP85|SLC8B1|COLEC12|CACNA1H|ARNT|ARNTL|ALPL|MRC1|RAC1|IFIT2|CD34|CXCL8|SLC29A1|GDF2|-|ALOX15|IL5RA|METTL21C|CD68|-|SERPINB9|HPX|PPP1R8|CASP3|IFIT1|GHSR|NDEL1|-|FMN2|NOS3|KLB|IFGGC1|FAM107A|INSR|-|MEN1|KIDINS220|
	GO:0002483	antigen processing and presentation of endogenous peptide antigen	biological_process	0.0052061	2	227	11	17684	ENSCAFG00000024646,ENSCAFG00000000487	ERAP2|DLA88|
	GO:0044422	organelle part	cellular_component	0.0055165	105	227	6373	17684	ENSCAFG00000000887,ENSCAFG00000000502,ENSCAFG00000012031,ENSCAFG00000010474,ENSCAFG00000011498,ENSCAFG00000014185,ENSCAFG00000000498,ENSCAFG00000007225,ENSCAFG00000000627,ENSCAFG00000010146,ENSCAFG00000019524,ENSCAFG00000014112,ENSCAFG00000012561,ENSCAFG00000028900,ENSCAFG00000020261,ENSCAFG00000000361,ENSCAFG00000012023,ENSCAFG00000018396,ENSCAFG00000030335,ENSCAFG00000006936,ENSCAFG00000003458,…	SAMM50|IFGGC1|SPO11|SRPRA|SGSM1|MEN1|-|FAM107A|SNX9|NUP153|KCNAB2|KIF15|DMBT1|-|-|TBC1D30|PPP1R8|ATPAF2|SERPINB9|RPL27A|MMS22L|-|KIF21A|-|-|MTMR2|ERAP2|SLC29A1|-|HIP1|EDA|MRC1|SERINC1|CABIN1|CELSR1|RAC1|NUP85|OASL|SCYL1|ESYT2|POC5|-|NCF2|RBMX2|CHPT1|SHROOM2|PHF5A|TRAPPC8|MX1|INSR|HEXIM2|SETD4|NDEL1|SPTBN1|OBSL1|UPF3B|MPLKIP|FMN2|-|HDAC2|-|-|LARP4|EXT1|-|CAMTA1|-|DCTN4|MYBPC3|RRBP1|-|-|AFDN|KIF13A…
	GO:0071345	cellular response to cytokine stimulus	biological_process	0.005573	13	227	451	17684	ENSCAFG00000001981,ENSCAFG00000028778,ENSCAFG00000003029,ENSCAFG00000006430,ENSCAFG00000023298,ENSCAFG00000009612,ENSCAFG00000009617,ENSCAFG00000000498,ENSCAFG00000004496,ENSCAFG00000015949,ENSCAFG00000005991,ENSCAFG00000012657,ENSCAFG00000000502	SLC29A1|-|CXCL8|HPX|-|IFIT2|IFIT1|-|MRC1|ALOX15|IL5RA|-|IFGGC1|
	GO:1900040	regulation of interleukin-2 secretion	biological_process	0.0058185	2	227	7	17684	ENSCAFG00000011722,ENSCAFG00000002744	CD34|SPTBN1|
	GO:0016192	vesicle-mediated transport	biological_process	0.0058829	25	227	1011	17684	ENSCAFG00000016332,ENSCAFG00000015949,ENSCAFG00000018024,ENSCAFG00000029953,ENSCAFG00000010101,ENSCAFG00000013367,ENSCAFG00000015625,ENSCAFG00000011496,ENSCAFG00000012561,ENSCAFG00000017505,ENSCAFG00000015728,ENSCAFG00000000627,ENSCAFG00000003029,ENSCAFG00000017928,ENSCAFG00000002744,ENSCAFG00000008483,ENSCAFG00000006892,ENSCAFG00000004496,ENSCAFG00000013314,ENSCAFG00000019596,ENSCAFG00000002903,…	CD5|ALOX15|TRAPPC8|-|KIF13A|HIP1|FMN2|PIGR|DMBT1|SPESP1|SYT16|SNX9|CXCL8|TVP23B|SPTBN1|NDRG4|TUB|MRC1|NCF2|CACNA1H|-|PPP1R8|COLEC12|SCYL1|RAB6A|
	GO:0038093	Fc receptor signaling pathway	biological_process	0.0060719	2	227	11	17684	ENSCAFG00000011496,ENSCAFG00000025324	PIGR|CLEC4D|
	GO:0002474	antigen processing and presentation of peptide antigen via MHC class I	biological_process	0.0060863	2	227	12	17684	ENSCAFG00000024646,ENSCAFG00000000487	ERAP2|DLA88|
	GO:0051607	defense response to virus	biological_process	0.0061637	6	227	131	17684	ENSCAFG00000009612,ENSCAFG00000009617,ENSCAFG00000008181,ENSCAFG00000010172,ENSCAFG00000010511,ENSCAFG00000009003	IFIT2|IFIT1|PLSCR1|MX1|OASL|DDX60|
	GO:0045176	apical protein localization	biological_process	0.0063132	2	227	7	17684	ENSCAFG00000011388,ENSCAFG00000000767	SHROOM2|CELSR1|
	GO:0030036	actin cytoskeleton organization	biological_process	0.0066316	16	227	543	17684	ENSCAFG00000008769,ENSCAFG00000011388,ENSCAFG00000017478,ENSCAFG00000001792,ENSCAFG00000000767,ENSCAFG00000015716,ENSCAFG00000015376,ENSCAFG00000002744,ENSCAFG00000017883,ENSCAFG00000015641,ENSCAFG00000015625,ENSCAFG00000013367,ENSCAFG00000000887,ENSCAFG00000014061,ENSCAFG00000015949,ENSCAFG00000007225	MYBPC3|SHROOM2|TTC8|LIMCH1|CELSR1|RAC1|GHSR|SPTBN1|NRK|OBSL1|FMN2|HIP1|SAMM50|DIXDC1|ALOX15|FAM107A|
	GO:0044391	ribosomal subunit	cellular_component	0.0066964	8	227	371	17684	ENSCAFG00000011382,ENSCAFG00000010555,ENSCAFG00000002548,ENSCAFG00000006936,ENSCAFG00000016065,ENSCAFG00000017238,ENSCAFG00000011417,ENSCAFG00000008174	-|-|-|RPL27A|-|-|-|LARP4|
	GO:0007292	female gamete generation	biological_process	0.0068547	5	227	83	17684	ENSCAFG00000002782,ENSCAFG00000006878,ENSCAFG00000012031,ENSCAFG00000004687,ENSCAFG00000015625	MEI4|KMT2B|SPO11|NOS3|FMN2|
	GO:0003777	microtubule motor activity	molecular_function	0.0068814	5	227	69	17684	ENSCAFG00000024839,ENSCAFG00000017844,ENSCAFG00000010250,ENSCAFG00000010101,ENSCAFG00000014112	KIF21B|DNAH3|KIF21A|KIF13A|KIF15|
	GO:0001616	growth hormone secretagogue receptor activity	molecular_function	0.0069085	1	227	1	17684	ENSCAFG00000015376	GHSR|
	GO:0042054	histone methyltransferase activity	molecular_function	0.0069206	4	227	49	17684	ENSCAFG00000009831,ENSCAFG00000014185,ENSCAFG00000010920,ENSCAFG00000006878	PRMT3|MEN1|KMT5B|KMT2B|
	GO:0006955	immune response	biological_process	0.0070107	21	227	948	17684	ENSCAFG00000010511,ENSCAFG00000030335,ENSCAFG00000018331,ENSCAFG00000006430,ENSCAFG00000014220,ENSCAFG00000008279,ENSCAFG00000008181,ENSCAFG00000009617,ENSCAFG00000025324,ENSCAFG00000004496,ENSCAFG00000011496,ENSCAFG00000001981,ENSCAFG00000030931,ENSCAFG00000029925,ENSCAFG00000005510,ENSCAFG00000003029,ENSCAFG00000009003,ENSCAFG00000005991,ENSCAFG00000015949,ENSCAFG00000000487,ENSCAFG00000010172	OASL|SERPINB9|COLEC12|HPX|C1R|PTPRJ|PLSCR1|IFIT1|CLEC4D|MRC1|PIGR|SLC29A1|LIF|EDA|EOMES|CXCL8|DDX60|IL5RA|ALOX15|DLA88|MX1|
	GO:0005840	ribosome	cellular_component	0.0070579	9	227	438	17684	ENSCAFG00000010555,ENSCAFG00000011382,ENSCAFG00000002548,ENSCAFG00000009831,ENSCAFG00000011417,ENSCAFG00000017238,ENSCAFG00000006936,ENSCAFG00000016065,ENSCAFG00000008174	-|-|-|PRMT3|-|-|RPL27A|-|LARP4|
	GO:0034097	response to cytokine stimulus	biological_process	0.0073265	14	227	519	17684	ENSCAFG00000000502,ENSCAFG00000012657,ENSCAFG00000015949,ENSCAFG00000005991,ENSCAFG00000004496,ENSCAFG00000000498,ENSCAFG00000009617,ENSCAFG00000008181,ENSCAFG00000009612,ENSCAFG00000023298,ENSCAFG00000003029,ENSCAFG00000006430,ENSCAFG00000028778,ENSCAFG00000001981	IFGGC1|-|ALOX15|IL5RA|MRC1|-|IFIT1|PLSCR1|IFIT2|-|CXCL8|HPX|-|SLC29A1|
	GO:0060263	regulation of respiratory burst	biological_process	0.0073438	2	227	9	17684	ENSCAFG00000015716,ENSCAFG00000018170	RAC1|INSR|
	GO:0042303	molting cycle	biological_process	0.0074242	5	227	83	17684	ENSCAFG00000000767,ENSCAFG00000008095,ENSCAFG00000007912,ENSCAFG00000008977,ENSCAFG00000029925	CELSR1|ARNTL|TRPC4AP|LRP4|EDA|
	GO:0042633	hair cycle	biological_process	0.0074242	5	227	83	17684	ENSCAFG00000000767,ENSCAFG00000008095,ENSCAFG00000008977,ENSCAFG00000007912,ENSCAFG00000029925	CELSR1|ARNTL|LRP4|TRPC4AP|EDA|
	GO:0021772	olfactory bulb development	biological_process	0.0076385	3	227	27	17684	ENSCAFG00000005510,ENSCAFG00000000831,ENSCAFG00000017478	EOMES|EXT1|TTC8|
	GO:0017162	aryl hydrocarbon receptor binding	molecular_function	0.0080058	2	227	9	17684	ENSCAFG00000012149,ENSCAFG00000008095	ARNT|ARNTL|
	GO:0005146	leukemia inhibitory factor receptor binding	molecular_function	0.0081198	1	227	1	17684	ENSCAFG00000030931	LIF|
	GO:1901676	positive regulation of histone H3-K27 acetylation	biological_process	0.0081198	1	227	1	17684	ENSCAFG00000030931	LIF|
	GO:0021988	olfactory lobe development	biological_process	0.0081513	3	227	28	17684	ENSCAFG00000017478,ENSCAFG00000005510,ENSCAFG00000000831	TTC8|EOMES|EXT1|
	GO:0002302	CD8-positive, alpha-beta T cell differentiation involved in immune response	biological_process	0.008159	1	227	1	17684	ENSCAFG00000005510	EOMES|
	GO:0008092	cytoskeletal protein binding	molecular_function	0.0082892	21	227	783	17684	ENSCAFG00000017078,ENSCAFG00000002744,ENSCAFG00000015641,ENSCAFG00000014112,ENSCAFG00000004687,ENSCAFG00000015625,ENSCAFG00000004409,ENSCAFG00000013367,ENSCAFG00000001981,ENSCAFG00000000887,ENSCAFG00000010101,ENSCAFG00000010250,ENSCAFG00000014061,ENSCAFG00000012217,ENSCAFG00000010172,ENSCAFG00000024839,ENSCAFG00000028870,ENSCAFG00000011388,ENSCAFG00000008769,ENSCAFG00000002598,ENSCAFG00000001792	NDEL1|SPTBN1|OBSL1|KIF15|NOS3|FMN2|EML2|HIP1|SLC29A1|SAMM50|KIF13A|KIF21A|DIXDC1|TRAK2|MX1|KIF21B|RAB6A|SHROOM2|MYBPC3|ALDOB|LIMCH1|
	GO:0046697	decidualization	biological_process	0.0084201	2	227	14	17684	ENSCAFG00000015376,ENSCAFG00000030931	GHSR|LIF|
	GO:0005829	cytosol	cellular_component	0.0084262	53	227	2845	17684	ENSCAFG00000028870,ENSCAFG00000010511,ENSCAFG00000001671,ENSCAFG00000004729,ENSCAFG00000013552,ENSCAFG00000013314,ENSCAFG00000009352,ENSCAFG00000016065,ENSCAFG00000016034,ENSCAFG00000013995,ENSCAFG00000012999,ENSCAFG00000008181,ENSCAFG00000009612,ENSCAFG00000006892,ENSCAFG00000000083,ENSCAFG00000004092,ENSCAFG00000011544,ENSCAFG00000001981,ENSCAFG00000030931,ENSCAFG00000003458,ENSCAFG00000015949,…	RAB6A|OASL|MTAP|NUP85|SCYL1|NCF2|POC5|-|TNRC18|CABIN1|PPIP5K1|PLSCR1|IFIT2|TUB|PIGN|MTMR2|AOX4|SLC29A1|LIF|MMS22L|ALOX15|-|KIF21A|AFDN|DDX60|-|-|ATPAF2|TBC1D30|FBXW8|SERPINB9|LARP4|CAMTA1|-|-|RPL27A|CASP3|TES|IMPDH1|PRMT3|IFIT1|NUP153|HEXIM2|SNX9|-|FMN2|CTU2|UPF3B|MX1|DOCK3|DIXDC1|MEN1|SGSM1|
	GO:0019060	intracellular transport of viral proteins in host cell	biological_process	0.0087939	1	227	1	17684	ENSCAFG00000009617	IFIT1|
	GO:0030581	symbiont intracellular protein transport in host	biological_process	0.0087939	1	227	1	17684	ENSCAFG00000009617	IFIT1|
	GO:0051097	negative regulation of helicase activity	biological_process	0.0087939	1	227	1	17684	ENSCAFG00000009617	IFIT1|
	GO:0051708	intracellular protein transport in other organism involved in symbiotic interaction	biological_process	0.0087939	1	227	1	17684	ENSCAFG00000009617	IFIT1|
	GO:0007167	enzyme linked receptor protein signaling pathway	biological_process	0.0091329	18	227	678	17684	ENSCAFG00000016022,ENSCAFG00000016193,ENSCAFG00000018170,ENSCAFG00000000968,ENSCAFG00000014185,ENSCAFG00000002744,ENSCAFG00000017078,ENSCAFG00000015376,ENSCAFG00000001021,ENSCAFG00000008977,ENSCAFG00000011496,ENSCAFG00000001981,ENSCAFG00000013367,ENSCAFG00000030931,ENSCAFG00000007750,ENSCAFG00000015716,ENSCAFG00000008279,ENSCAFG00000008483	KLB|GDF2|INSR|FSTL4|MEN1|SPTBN1|NDEL1|GHSR|JADE2|LRP4|PIGR|SLC29A1|HIP1|LIF|CASP3|RAC1|PTPRJ|NDRG4|
	GO:0008628	hormone-mediated apoptotic signaling pathway	biological_process	0.009178	1	227	1	17684	ENSCAFG00000005963	METTL21C|
	GO:0006952	defense response	biological_process	0.0092431	19	227	847	17684	ENSCAFG00000003029,ENSCAFG00000015376,ENSCAFG00000001981,ENSCAFG00000005991,ENSCAFG00000012657,ENSCAFG00000010172,ENSCAFG00000009003,ENSCAFG00000000502,ENSCAFG00000000498,ENSCAFG00000006430,ENSCAFG00000018331,ENSCAFG00000010511,ENSCAFG00000030335,ENSCAFG00000007063,ENSCAFG00000004496,ENSCAFG00000025324,ENSCAFG00000009612,ENSCAFG00000009617,ENSCAFG00000008181	CXCL8|GHSR|SLC29A1|IL5RA|-|MX1|DDX60|IFGGC1|-|HPX|COLEC12|OASL|SERPINB9|PENK|MRC1|CLEC4D|IFIT2|IFIT1|PLSCR1|
	GO:1901074	regulation of engulfment of apoptotic cell	biological_process	0.0093246	1	227	1	17684	ENSCAFG00000015949	ALOX15|
	GO:0001792	polymeric immunoglobulin receptor activity	molecular_function	0.0095929	1	227	1	17684	ENSCAFG00000011496	PIGR|
	GO:0071709	membrane assembly	biological_process	0.0097108	2	227	10	17684	ENSCAFG00000002744,ENSCAFG00000008977	SPTBN1|LRP4|
	GO:0008757	S-adenosylmethionine-dependent methyltransferase activity	molecular_function	0.0097209	6	227	127	17684	ENSCAFG00000005963,ENSCAFG00000006878,ENSCAFG00000010920,ENSCAFG00000014185,ENSCAFG00000009831,ENSCAFG00000009616	METTL21C|KMT2B|KMT5B|MEN1|PRMT3|SETD4|
	GO:0001754	eye photoreceptor cell differentiation	biological_process	0.010029	3	227	32	17684	ENSCAFG00000010306,ENSCAFG00000017478,ENSCAFG00000004464	TRPM1|TTC8|SDK2|
	GO:0071310	cellular response to organic substance	biological_process	0.010523	30	227	1401	17684	ENSCAFG00000016193,ENSCAFG00000000502,ENSCAFG00000016022,ENSCAFG00000005991,ENSCAFG00000015949,ENSCAFG00000012657,ENSCAFG00000000498,ENSCAFG00000018170,ENSCAFG00000016641,ENSCAFG00000007225,ENSCAFG00000005963,ENSCAFG00000003323,ENSCAFG00000014185,ENSCAFG00000015376,ENSCAFG00000017078,ENSCAFG00000003029,ENSCAFG00000001981,ENSCAFG00000004687,ENSCAFG00000028778,ENSCAFG00000014853,ENSCAFG00000004496,…	GDF2|IFGGC1|KLB|IL5RA|ALOX15|-|-|INSR|CD68|FAM107A|METTL21C|KIDINS220|MEN1|GHSR|NDEL1|CXCL8|SLC29A1|NOS3|-|ALPL|MRC1|CASP3|IFIT2|IFIT1|SERPINB9|-|PPP1R8|COLEC12|HPX|CACNA1H|
	GO:0008105	asymmetric protein localization	biological_process	0.010809	2	227	9	17684	ENSCAFG00000000767,ENSCAFG00000011388	CELSR1|SHROOM2|
	GO:0010642	negative regulation of platelet-derived growth factor receptor signaling pathway	biological_process	0.011218	2	227	11	17684	ENSCAFG00000008279,ENSCAFG00000008483	PTPRJ|NDRG4|
	GO:0070970	interleukin-2 secretion	biological_process	0.011273	2	227	10	17684	ENSCAFG00000011722,ENSCAFG00000002744	CD34|SPTBN1|
	GO:0071360	cellular response to exogenous dsRNA	biological_process	0.01131	2	227	12	17684	ENSCAFG00000018331,ENSCAFG00000009617	COLEC12|IFIT1|
	GO:0042270	protection from natural killer cell mediated cytotoxicity	biological_process	0.011494	1	227	1	17684	ENSCAFG00000030335	SERPINB9|
	GO:0007015	actin filament organization	biological_process	0.011742	11	227	348	17684	ENSCAFG00000002744,ENSCAFG00000015376,ENSCAFG00000015641,ENSCAFG00000011388,ENSCAFG00000008769,ENSCAFG00000015625,ENSCAFG00000017478,ENSCAFG00000013367,ENSCAFG00000015949,ENSCAFG00000015716,ENSCAFG00000007225	SPTBN1|GHSR|OBSL1|SHROOM2|MYBPC3|FMN2|TTC8|HIP1|ALOX15|RAC1|FAM107A|
	GO:0044091	membrane biogenesis	biological_process	0.012229	2	227	12	17684	ENSCAFG00000002744,ENSCAFG00000008977	SPTBN1|LRP4|
	GO:0006527	arginine catabolic process	biological_process	0.012321	2	227	11	17684	ENSCAFG00000015768,ENSCAFG00000004687	PADI4|NOS3|
	GO:0030029	actin filament-based process	biological_process	0.012608	16	227	583	17684	ENSCAFG00000011388,ENSCAFG00000008769,ENSCAFG00000017478,ENSCAFG00000000767,ENSCAFG00000001792,ENSCAFG00000015716,ENSCAFG00000017883,ENSCAFG00000002744,ENSCAFG00000015376,ENSCAFG00000015641,ENSCAFG00000013367,ENSCAFG00000015625,ENSCAFG00000000887,ENSCAFG00000015949,ENSCAFG00000014061,ENSCAFG00000007225	SHROOM2|MYBPC3|TTC8|CELSR1|LIMCH1|RAC1|NRK|SPTBN1|GHSR|OBSL1|HIP1|FMN2|SAMM50|ALOX15|DIXDC1|FAM107A|
	GO:0007256	activation of JNKK activity	biological_process	0.012905	2	227	11	17684	ENSCAFG00000016679,ENSCAFG00000017883	MAP3K9|NRK|
	GO:0051704	multi-organism process	biological_process	0.013002	20	227	892	17684	ENSCAFG00000030931,ENSCAFG00000001981,ENSCAFG00000004687,ENSCAFG00000015376,ENSCAFG00000017883,ENSCAFG00000003029,ENSCAFG00000018170,ENSCAFG00000009003,ENSCAFG00000010172,ENSCAFG00000007063,ENSCAFG00000010511,ENSCAFG00000030335,ENSCAFG00000008126,ENSCAFG00000014338,ENSCAFG00000009612,ENSCAFG00000008181,ENSCAFG00000009617,ENSCAFG00000025324,ENSCAFG00000004496,ENSCAFG00000008095	LIF|SLC29A1|NOS3|GHSR|NRK|CXCL8|INSR|DDX60|MX1|PENK|OASL|SERPINB9|-|NRXN2|IFIT2|PLSCR1|IFIT1|CLEC4D|MRC1|ARNTL|
	GO:0060219	camera-type eye photoreceptor cell differentiation	biological_process	0.013022	2	227	13	17684	ENSCAFG00000017478,ENSCAFG00000004464	TTC8|SDK2|
	GO:0048477	oogenesis	biological_process	0.013251	4	227	65	17684	ENSCAFG00000015625,ENSCAFG00000012031,ENSCAFG00000006878,ENSCAFG00000002782	FMN2|SPO11|KMT2B|MEI4|
	GO:0006809	nitric oxide biosynthetic process	biological_process	0.01336	3	227	37	17684	ENSCAFG00000011722,ENSCAFG00000004687,ENSCAFG00000018170	CD34|NOS3|INSR|
	GO:0030728	ovulation	biological_process	0.013675	2	227	13	17684	ENSCAFG00000006878,ENSCAFG00000004687	KMT2B|NOS3|
	GO:0022607	cellular component assembly	biological_process	0.013847	40	227	2076	17684	ENSCAFG00000008977,ENSCAFG00000013367,ENSCAFG00000001981,ENSCAFG00000004409,ENSCAFG00000029929,ENSCAFG00000004092,ENSCAFG00000024259,ENSCAFG00000010101,ENSCAFG00000002548,ENSCAFG00000015949,ENSCAFG00000016065,ENSCAFG00000009340,ENSCAFG00000002598,ENSCAFG00000017478,ENSCAFG00000004729,ENSCAFG00000015716,ENSCAFG00000011722,ENSCAFG00000024272,ENSCAFG00000015768,ENSCAFG00000013995,ENSCAFG00000007805,…	LRP4|HIP1|SLC29A1|EML2|PKP1|MTMR2|-|KIF13A|-|ALOX15|-|SPTY2D1|ALDOB|TTC8|NUP85|RAC1|CD34|-|PADI4|CABIN1|OCLN|FMN2|SPTBN1|OBSL1|GHSR|NDEL1|SNX9|NUP153|FAM107A|INSR|SPO11|SAMM50|TRAPPC8|MX1|MYBPC3|TRPM1|SDK2|ATPAF2|TBC1D30|PTPRJ|
	GO:0014738	regulation of muscle hyperplasia	biological_process	0.013967	1	227	1	17684	ENSCAFG00000004687	NOS3|
	GO:0014740	negative regulation of muscle hyperplasia	biological_process	0.013967	1	227	1	17684	ENSCAFG00000004687	NOS3|
	GO:0014805	smooth muscle adaptation	biological_process	0.013967	1	227	1	17684	ENSCAFG00000004687	NOS3|
	GO:0014806	smooth muscle hyperplasia	biological_process	0.013967	1	227	1	17684	ENSCAFG00000004687	NOS3|
	GO:0014900	muscle hyperplasia	biological_process	0.013967	1	227	1	17684	ENSCAFG00000004687	NOS3|
	GO:0032097	positive regulation of response to food	biological_process	0.014169	1	227	2	17684	ENSCAFG00000015376	GHSR|
	GO:0032100	positive regulation of appetite	biological_process	0.014169	1	227	2	17684	ENSCAFG00000015376	GHSR|
	GO:0030241	skeletal muscle myosin thick filament assembly	biological_process	0.014394	2	227	13	17684	ENSCAFG00000008769,ENSCAFG00000015641	MYBPC3|OBSL1|
	GO:0031034	myosin filament assembly	biological_process	0.014394	2	227	13	17684	ENSCAFG00000015641,ENSCAFG00000008769	OBSL1|MYBPC3|
	GO:0071688	striated muscle myosin thick filament assembly	biological_process	0.014394	2	227	13	17684	ENSCAFG00000008769,ENSCAFG00000015641	MYBPC3|OBSL1|
	GO:0018023	peptidyl-lysine trimethylation	biological_process	0.014723	3	227	34	17684	ENSCAFG00000006878,ENSCAFG00000010920,ENSCAFG00000009616	KMT2B|KMT5B|SETD4|
	GO:0048812	neuron projection morphogenesis	biological_process	0.014727	13	227	431	17684	ENSCAFG00000001981,ENSCAFG00000017478,ENSCAFG00000008977,ENSCAFG00000001021,ENSCAFG00000009295,ENSCAFG00000017078,ENSCAFG00000017883,ENSCAFG00000000831,ENSCAFG00000015641,ENSCAFG00000000968,ENSCAFG00000003323,ENSCAFG00000015887,ENSCAFG00000006901	SLC29A1|TTC8|LRP4|JADE2|FBXW8|NDEL1|NRK|EXT1|OBSL1|FSTL4|KIDINS220|APBB2|RNF6|
	GO:0071971	extracellular vesicular exosome assembly	biological_process	0.014982	1	227	1	17684	ENSCAFG00000011722	CD34|
	GO:0072209	metanephric mesangial cell differentiation	biological_process	0.014982	1	227	1	17684	ENSCAFG00000011722	CD34|
	GO:0072223	metanephric glomerular mesangium development	biological_process	0.014982	1	227	1	17684	ENSCAFG00000011722	CD34|
	GO:0072254	metanephric glomerular mesangial cell differentiation	biological_process	0.014982	1	227	1	17684	ENSCAFG00000011722	CD34|
	GO:1900035	negative regulation of cellular response to heat	biological_process	0.014982	1	227	1	17684	ENSCAFG00000011722	CD34|
	GO:0086038	calcium:sodium antiporter activity involved in regulation of cardiac muscle cell membrane potential	molecular_function	0.015679	1	227	1	17684	ENSCAFG00000009061	SLC8B1|
	GO:0072733	response to staurosporine	biological_process	0.015691	1	227	1	17684	ENSCAFG00000007750	CASP3|
	GO:0072734	cellular response to staurosporine	biological_process	0.015691	1	227	1	17684	ENSCAFG00000007750	CASP3|
	GO:0032978	protein insertion into membrane from inner side	biological_process	0.015754	1	227	2	17684	ENSCAFG00000011003	-|
	GO:0032979	protein insertion into mitochondrial membrane from inner side	biological_process	0.015754	1	227	2	17684	ENSCAFG00000011003	-|
	GO:0060330	regulation of response to interferon-gamma	biological_process	0.015844	2	227	13	17684	ENSCAFG00000006430,ENSCAFG00000001981	HPX|SLC29A1|
	GO:0060334	regulation of interferon-gamma-mediated signaling pathway	biological_process	0.015844	2	227	13	17684	ENSCAFG00000001981,ENSCAFG00000006430	SLC29A1|HPX|
	GO:0045177	apical part of cell	cellular_component	0.01599	8	227	215	17684	ENSCAFG00000032533,ENSCAFG00000010902,ENSCAFG00000000860,ENSCAFG00000012826,ENSCAFG00000029925,ENSCAFG00000001403,ENSCAFG00000007805,ENSCAFG00000011388	S100G|SLC9A3|AFDN|KIAA1614|EDA|PODXL|OCLN|SHROOM2|
	GO:1901388	regulation of transforming growth factor beta activation	biological_process	0.016049	1	227	1	17684	ENSCAFG00000001981	SLC29A1|
	GO:1901389	negative regulation of transforming growth factor beta activation	biological_process	0.016049	1	227	1	17684	ENSCAFG00000001981	SLC29A1|
	GO:0042407	cristae formation	biological_process	0.01612	2	227	13	17684	ENSCAFG00000023220,ENSCAFG00000000887	-|SAMM50|
	GO:2000346	negative regulation of hepatocyte proliferation	biological_process	0.016213	1	227	1	17684	ENSCAFG00000004355	LIMS2|
	GO:0046209	nitric oxide metabolic process	biological_process	0.016292	3	227	39	17684	ENSCAFG00000004687,ENSCAFG00000011722,ENSCAFG00000018170	NOS3|CD34|INSR|
	GO:0031033	myosin filament organization	biological_process	0.016344	2	227	14	17684	ENSCAFG00000008769,ENSCAFG00000015641	MYBPC3|OBSL1|
	GO:0019883	antigen processing and presentation of endogenous antigen	biological_process	0.01641	2	227	20	17684	ENSCAFG00000000487,ENSCAFG00000024646	DLA88|ERAP2|
	GO:0005153	interleukin-8 receptor binding	molecular_function	0.016707	1	227	2	17684	ENSCAFG00000003029	CXCL8|
	GO:0045216	cell-cell junction organization	biological_process	0.016741	7	227	169	17684	ENSCAFG00000007805,ENSCAFG00000004355,ENSCAFG00000008279,ENSCAFG00000007225,ENSCAFG00000015716,ENSCAFG00000000860,ENSCAFG00000029929	OCLN|LIMS2|PTPRJ|FAM107A|RAC1|AFDN|PKP1|
	GO:0016990	arginine deiminase activity	molecular_function	0.016745	1	227	1	17684	ENSCAFG00000015768	PADI4|
	GO:0019546	arginine deiminase pathway	biological_process	0.016745	1	227	1	17684	ENSCAFG00000015768	PADI4|
	GO:0044403	symbiosis, encompassing mutualism through parasitism	biological_process	0.016766	8	227	242	17684	ENSCAFG00000010172,ENSCAFG00000009617,ENSCAFG00000008181,ENSCAFG00000018170,ENSCAFG00000003029,ENSCAFG00000030335,ENSCAFG00000010511,ENSCAFG00000001981	MX1|IFIT1|PLSCR1|INSR|CXCL8|SERPINB9|OASL|SLC29A1|
	GO:0044419	interspecies interaction between organisms	biological_process	0.016766	8	227	242	17684	ENSCAFG00000010172,ENSCAFG00000009617,ENSCAFG00000008181,ENSCAFG00000018170,ENSCAFG00000003029,ENSCAFG00000010511,ENSCAFG00000030335,ENSCAFG00000001981	MX1|IFIT1|PLSCR1|INSR|CXCL8|OASL|SERPINB9|SLC29A1|
	GO:0050775	positive regulation of dendrite morphogenesis	biological_process	0.01678	2	227	12	17684	ENSCAFG00000015641,ENSCAFG00000009295	OBSL1|FBXW8|
	GO:0072384	organelle transport along microtubule	biological_process	0.016981	3	227	32	17684	ENSCAFG00000012217,ENSCAFG00000010101,ENSCAFG00000017078	TRAK2|KIF13A|NDEL1|
	GO:0007018	microtubule-based movement	biological_process	0.017193	8	227	202	17684	ENSCAFG00000024839,ENSCAFG00000017078,ENSCAFG00000014112,ENSCAFG00000015625,ENSCAFG00000017844,ENSCAFG00000010250,ENSCAFG00000010101,ENSCAFG00000012217	KIF21B|NDEL1|KIF15|FMN2|DNAH3|KIF21A|KIF13A|TRAK2|
	GO:0016520	growth hormone-releasing hormone receptor activity	molecular_function	0.017276	1	227	2	17684	ENSCAFG00000015376	GHSR|
	GO:0072202	cell differentiation involved in metanephros development	biological_process	0.01739	2	227	14	17684	ENSCAFG00000030931,ENSCAFG00000011722	LIF|CD34|
	GO:0043901	negative regulation of multi-organism process	biological_process	0.017574	4	227	83	17684	ENSCAFG00000010511,ENSCAFG00000010172,ENSCAFG00000008181,ENSCAFG00000009617	OASL|MX1|PLSCR1|IFIT1|
	GO:0002252	immune effector process	biological_process	0.017628	12	227	463	17684	ENSCAFG00000025324,ENSCAFG00000009003,ENSCAFG00000010172,ENSCAFG00000000487,ENSCAFG00000009612,ENSCAFG00000009617,ENSCAFG00000008181,ENSCAFG00000010511,ENSCAFG00000030335,ENSCAFG00000005510,ENSCAFG00000006430,ENSCAFG00000014220	CLEC4D|DDX60|MX1|DLA88|IFIT2|IFIT1|PLSCR1|OASL|SERPINB9|EOMES|HPX|C1R|
	GO:0008585	female gonad development	biological_process	0.017869	4	227	69	17684	ENSCAFG00000018170,ENSCAFG00000006878,ENSCAFG00000012031,ENSCAFG00000004687	INSR|KMT2B|SPO11|NOS3|
	GO:0000827	inositol-1,3,4,5,6-pentakisphosphate kinase activity	molecular_function	0.018009	1	227	1	17684	ENSCAFG00000012999	PPIP5K1|
	GO:0048699	generation of neurons	biological_process	0.018223	24	227	1042	17684	ENSCAFG00000010306,ENSCAFG00000017478,ENSCAFG00000000831,ENSCAFG00000004464,ENSCAFG00000009295,ENSCAFG00000000767,ENSCAFG00000006901,ENSCAFG00000015887,ENSCAFG00000007750,ENSCAFG00000008095,ENSCAFG00000008977,ENSCAFG00000030931,ENSCAFG00000001981,ENSCAFG00000017883,ENSCAFG00000017078,ENSCAFG00000015641,ENSCAFG00000005510,ENSCAFG00000004092,ENSCAFG00000001021,ENSCAFG00000003323,ENSCAFG00000000968,…	TRPM1|TTC8|EXT1|SDK2|FBXW8|CELSR1|RNF6|APBB2|CASP3|ARNTL|LRP4|LIF|SLC29A1|NRK|NDEL1|OBSL1|EOMES|MTMR2|JADE2|KIDINS220|FSTL4|AFDN|DIXDC1|TNC|
	GO:0001942	hair follicle development	biological_process	0.018445	4	227	69	17684	ENSCAFG00000029925,ENSCAFG00000008977,ENSCAFG00000007912,ENSCAFG00000000767	EDA|LRP4|TRPC4AP|CELSR1|
	GO:0050473	arachidonate 15-lipoxygenase activity	molecular_function	0.018466	1	227	2	17684	ENSCAFG00000015949	ALOX15|
	GO:0017061	S-methyl-5-thioadenosine phosphorylase activity	molecular_function	0.018466	1	227	1	17684	ENSCAFG00000001671	MTAP|
	GO:0035821	modification of morphology or physiology of other organism	biological_process	0.01887	4	227	80	17684	ENSCAFG00000008126,ENSCAFG00000030335,ENSCAFG00000009617,ENSCAFG00000018170	-|SERPINB9|IFIT1|INSR|
	GO:0060720	spongiotrophoblast cell proliferation	biological_process	0.019039	1	227	1	17684	ENSCAFG00000017883	NRK|
	GO:0060721	regulation of spongiotrophoblast cell proliferation	biological_process	0.019039	1	227	1	17684	ENSCAFG00000017883	NRK|
	GO:0060722	cell proliferation involved in embryonic placenta development	biological_process	0.019039	1	227	1	17684	ENSCAFG00000017883	NRK|
	GO:0060723	regulation of cell proliferation involved in embryonic placenta development	biological_process	0.019039	1	227	1	17684	ENSCAFG00000017883	NRK|
	GO:0090214	spongiotrophoblast layer developmental growth	biological_process	0.019039	1	227	1	17684	ENSCAFG00000017883	NRK|
	GO:0060739	mesenchymal-epithelial cell signaling involved in prostate gland development	biological_process	0.019039	1	227	1	17684	ENSCAFG00000003426	TNC|
	GO:0060488	orthogonal dichotomous subdivision of terminal units involved in lung branching morphogenesis	biological_process	0.019039	1	227	1	17684	ENSCAFG00000000767	CELSR1|
	GO:0060489	planar dichotomous subdivision of terminal units involved in lung branching morphogenesis	biological_process	0.019039	1	227	1	17684	ENSCAFG00000000767	CELSR1|
	GO:0060490	lateral sprouting involved in lung morphogenesis	biological_process	0.019039	1	227	1	17684	ENSCAFG00000000767	CELSR1|
	GO:0090251	protein localization involved in establishment of planar polarity	biological_process	0.019039	1	227	1	17684	ENSCAFG00000000767	CELSR1|
	GO:0050508	glucuronosyl-N-acetylglucosaminyl-proteoglycan 4-alpha-N-acetylglucosaminyltransferase activity	molecular_function	0.019039	1	227	1	17684	ENSCAFG00000000831	EXT1|
	GO:0050509	N-acetylglucosaminyl-proteoglycan 4-beta-glucuronosyltransferase activity	molecular_function	0.019039	1	227	1	17684	ENSCAFG00000000831	EXT1|
	GO:0051758	homologous chromosome movement towards spindle pole involved in homologous chromosome segregation	biological_process	0.019039	1	227	1	17684	ENSCAFG00000015625	FMN2|
	GO:0031548	regulation of brain-derived neurotrophic factor receptor signaling pathway	biological_process	0.019039	1	227	1	17684	ENSCAFG00000000968	FSTL4|
	GO:0031549	negative regulation of brain-derived neurotrophic factor receptor signaling pathway	biological_process	0.019039	1	227	1	17684	ENSCAFG00000000968	FSTL4|
	GO:0034613	cellular protein localization	biological_process	0.01939	26	227	1181	17684	ENSCAFG00000000887,ENSCAFG00000010101,ENSCAFG00000012217,ENSCAFG00000018024,ENSCAFG00000011498,ENSCAFG00000010474,ENSCAFG00000012031,ENSCAFG00000002744,ENSCAFG00000017078,ENSCAFG00000015641,ENSCAFG00000010146,ENSCAFG00000000627,ENSCAFG00000008977,ENSCAFG00000011496,ENSCAFG00000030931,ENSCAFG00000001981,ENSCAFG00000011003,ENSCAFG00000000767,ENSCAFG00000008095,ENSCAFG00000006892,ENSCAFG00000009617,…	SAMM50|KIF13A|TRAK2|TRAPPC8|SGSM1|SRPRA|SPO11|SPTBN1|NDEL1|OBSL1|NUP153|SNX9|LRP4|PIGR|LIF|SLC29A1|-|CELSR1|ARNTL|TUB|IFIT1|RAB6A|NUP85|TBC1D30|PPP1R8|TTC8|
	GO:0033267	axon part	cellular_component	0.019505	5	227	106	17684	ENSCAFG00000002744,ENSCAFG00000019524,ENSCAFG00000017078,ENSCAFG00000001981,ENSCAFG00000007063	SPTBN1|KCNAB2|NDEL1|SLC29A1|PENK|
	GO:0016032	viral process	biological_process	0.01964	7	227	197	17684	ENSCAFG00000009617,ENSCAFG00000008181,ENSCAFG00000001981,ENSCAFG00000018170,ENSCAFG00000010172,ENSCAFG00000003029,ENSCAFG00000010511	IFIT1|PLSCR1|SLC29A1|INSR|MX1|CXCL8|OASL|
	GO:2001300	lipoxin metabolic process	biological_process	0.019671	1	227	2	17684	ENSCAFG00000015949	ALOX15|
	GO:2001301	lipoxin biosynthetic process	biological_process	0.019671	1	227	2	17684	ENSCAFG00000015949	ALOX15|
	GO:2001302	lipoxin A4 metabolic process	biological_process	0.019671	1	227	2	17684	ENSCAFG00000015949	ALOX15|
	GO:2001303	lipoxin A4 biosynthetic process	biological_process	0.019671	1	227	2	17684	ENSCAFG00000015949	ALOX15|
	GO:0005863	striated muscle myosin thick filament	cellular_component	0.019885	1	227	2	17684	ENSCAFG00000008769	MYBPC3|
	GO:0008104	protein localization	biological_process	0.019895	33	227	1599	17684	ENSCAFG00000012031,ENSCAFG00000010474,ENSCAFG00000003620,ENSCAFG00000011498,ENSCAFG00000018024,ENSCAFG00000000887,ENSCAFG00000015625,ENSCAFG00000011496,ENSCAFG00000000627,ENSCAFG00000010146,ENSCAFG00000015641,ENSCAFG00000002744,ENSCAFG00000017078,ENSCAFG00000009617,ENSCAFG00000005479,ENSCAFG00000012023,ENSCAFG00000000361,ENSCAFG00000012217,ENSCAFG00000010101,ENSCAFG00000000860,ENSCAFG00000011003,…	SPO11|SRPRA|RCN3|SGSM1|TRAPPC8|SAMM50|FMN2|PIGR|SNX9|NUP153|OBSL1|SPTBN1|NDEL1|IFIT1|RRBP1|PPP1R8|TBC1D30|TRAK2|KIF13A|AFDN|-|SLC29A1|LIF|LRP4|TVP23B|CD34|TUB|ARNTL|CELSR1|TTC8|SHROOM2|NUP85|RAB6A|
	GO:0003938	IMP dehydrogenase activity	molecular_function	0.02006	1	227	2	17684	ENSCAFG00000001651	IMPDH1|
	GO:0014745	negative regulation of muscle adaptation	biological_process	0.020065	1	227	2	17684	ENSCAFG00000004687	NOS3|
	GO:0060333	interferon-gamma-mediated signaling pathway	biological_process	0.020549	2	227	16	17684	ENSCAFG00000006430,ENSCAFG00000001981	HPX|SLC29A1|
	GO:0022404	molting cycle process	biological_process	0.020757	4	227	71	17684	ENSCAFG00000000767,ENSCAFG00000029925,ENSCAFG00000008977,ENSCAFG00000007912	CELSR1|EDA|LRP4|TRPC4AP|
	GO:0022405	hair cycle process	biological_process	0.020757	4	227	71	17684	ENSCAFG00000000767,ENSCAFG00000029925,ENSCAFG00000007912,ENSCAFG00000008977	CELSR1|EDA|TRPC4AP|LRP4|
	GO:0030240	skeletal muscle thin filament assembly	biological_process	0.020853	2	227	16	17684	ENSCAFG00000015641,ENSCAFG00000008769	OBSL1|MYBPC3|
	GO:0070727	cellular macromolecule localization	biological_process	0.021055	26	227	1189	17684	ENSCAFG00000017478,ENSCAFG00000000361,ENSCAFG00000012023,ENSCAFG00000004729,ENSCAFG00000028870,ENSCAFG00000009617,ENSCAFG00000006892,ENSCAFG00000008095,ENSCAFG00000000767,ENSCAFG00000001981,ENSCAFG00000011003,ENSCAFG00000030931,ENSCAFG00000011496,ENSCAFG00000008977,ENSCAFG00000000627,ENSCAFG00000010146,ENSCAFG00000015641,ENSCAFG00000002744,ENSCAFG00000017078,ENSCAFG00000012031,ENSCAFG00000010474,…	TTC8|TBC1D30|PPP1R8|NUP85|RAB6A|IFIT1|TUB|ARNTL|CELSR1|SLC29A1|-|LIF|PIGR|LRP4|SNX9|NUP153|OBSL1|SPTBN1|NDEL1|SPO11|SRPRA|SGSM1|TRAPPC8|TRAK2|KIF13A|SAMM50|
	GO:0044764	multi-organism cellular process	biological_process	0.021067	7	227	200	17684	ENSCAFG00000003029,ENSCAFG00000010172,ENSCAFG00000010511,ENSCAFG00000008181,ENSCAFG00000009617,ENSCAFG00000001981,ENSCAFG00000018170	CXCL8|MX1|OASL|PLSCR1|IFIT1|SLC29A1|INSR|
	GO:0044278	cell wall disruption in other organism	biological_process	0.021257	1	227	2	17684	ENSCAFG00000008126	-|
	GO:0018024	histone-lysine N-methyltransferase activity	molecular_function	0.021345	3	227	37	17684	ENSCAFG00000006878,ENSCAFG00000010920,ENSCAFG00000014185	KMT2B|KMT5B|MEN1|
	GO:0002414	immunoglobulin transcytosis in epithelial cells	biological_process	0.021449	1	227	2	17684	ENSCAFG00000011496	PIGR|
	GO:0002415	immunoglobulin transcytosis in epithelial cells mediated by polymeric immunoglobulin receptor	biological_process	0.021449	1	227	2	17684	ENSCAFG00000011496	PIGR|
	GO:0045087	innate immune response	biological_process	0.022028	10	227	385	17684	ENSCAFG00000025324,ENSCAFG00000009003,ENSCAFG00000004496,ENSCAFG00000010172,ENSCAFG00000009617,ENSCAFG00000008181,ENSCAFG00000030335,ENSCAFG00000018331,ENSCAFG00000006430,ENSCAFG00000001981	CLEC4D|DDX60|MRC1|MX1|IFIT1|PLSCR1|SERPINB9|COLEC12|HPX|SLC29A1|
	GO:0009615	response to virus	biological_process	0.022476	6	227	176	17684	ENSCAFG00000009612,ENSCAFG00000009617,ENSCAFG00000008181,ENSCAFG00000010172,ENSCAFG00000009003,ENSCAFG00000010511	IFIT2|IFIT1|PLSCR1|MX1|DDX60|OASL|
	GO:0050792	regulation of viral process	biological_process	0.022553	5	227	117	17684	ENSCAFG00000010511,ENSCAFG00000003029,ENSCAFG00000010172,ENSCAFG00000008181,ENSCAFG00000009617	OASL|CXCL8|MX1|PLSCR1|IFIT1|
	GO:0042536	negative regulation of tumor necrosis factor biosynthetic process	biological_process	0.02264	1	227	3	17684	ENSCAFG00000015376	GHSR|
	GO:0060809	mesodermal to mesenchymal transition involved in gastrulation	biological_process	0.022773	1	227	2	17684	ENSCAFG00000005510	EOMES|
	GO:1900095	regulation of dosage compensation by inactivation of X chromosome	biological_process	0.02284	1	227	2	17684	ENSCAFG00000028900	-|
	GO:0022008	neurogenesis	biological_process	0.023074	25	227	1122	17684	ENSCAFG00000000767,ENSCAFG00000015887,ENSCAFG00000006901,ENSCAFG00000007750,ENSCAFG00000008095,ENSCAFG00000000831,ENSCAFG00000004464,ENSCAFG00000009295,ENSCAFG00000010306,ENSCAFG00000017478,ENSCAFG00000000860,ENSCAFG00000012217,ENSCAFG00000003426,ENSCAFG00000014061,ENSCAFG00000003323,ENSCAFG00000000968,ENSCAFG00000017883,ENSCAFG00000017078,ENSCAFG00000015641,ENSCAFG00000005510,ENSCAFG00000004092,…	CELSR1|APBB2|RNF6|CASP3|ARNTL|EXT1|SDK2|FBXW8|TRPM1|TTC8|AFDN|TRAK2|TNC|DIXDC1|KIDINS220|FSTL4|NRK|NDEL1|OBSL1|EOMES|MTMR2|JADE2|LRP4|SLC29A1|LIF|
	GO:0030659	cytoplasmic vesicle membrane	cellular_component	0.023098	7	227	190	17684	ENSCAFG00000000627,ENSCAFG00000030973,ENSCAFG00000013552,ENSCAFG00000013367,ENSCAFG00000011498,ENSCAFG00000015625,ENSCAFG00000012561	SNX9|-|SCYL1|HIP1|SGSM1|FMN2|DMBT1|
	GO:0016049	cell growth	biological_process	0.023214	9	227	293	17684	ENSCAFG00000007225,ENSCAFG00000008279,ENSCAFG00000000968,ENSCAFG00000016193,ENSCAFG00000006901,ENSCAFG00000015887,ENSCAFG00000001981,ENSCAFG00000017078,ENSCAFG00000001021	FAM107A|PTPRJ|FSTL4|GDF2|RNF6|APBB2|SLC29A1|NDEL1|JADE2|
	GO:0006334	nucleosome assembly	biological_process	0.023613	4	227	112	17684	ENSCAFG00000013995,ENSCAFG00000015768,ENSCAFG00000024272,ENSCAFG00000009340	CABIN1|PADI4|-|SPTY2D1|
	GO:0051641	cellular localization	biological_process	0.023817	44	227	2322	17684	ENSCAFG00000000887,ENSCAFG00000018024,ENSCAFG00000012031,ENSCAFG00000003620,ENSCAFG00000011498,ENSCAFG00000010474,ENSCAFG00000017078,ENSCAFG00000002744,ENSCAFG00000015376,ENSCAFG00000015641,ENSCAFG00000000627,ENSCAFG00000010146,ENSCAFG00000011496,ENSCAFG00000015625,ENSCAFG00000009617,ENSCAFG00000000361,ENSCAFG00000012023,ENSCAFG00000018072,ENSCAFG00000010306,ENSCAFG00000010101,ENSCAFG00000012217,…	SAMM50|TRAPPC8|SPO11|RCN3|SGSM1|SRPRA|NDEL1|SPTBN1|GHSR|OBSL1|SNX9|NUP153|PIGR|FMN2|IFIT1|TBC1D30|PPP1R8|DCTN4|TRPM1|KIF13A|TRAK2|METTL21C|SYT16|TVP23B|LRP4|SPESP1|LIF|-|SLC29A1|CELSR1|ARNTL|TUB|NDRG4|RAC1|KIAA1614|CD34|SCYL1|NUP85|SLC8B1|RAB6A|CACNA1H|SHROOM2|TTC8|RBMX2|
	GO:0016023	cytoplasmic membrane-bounded vesicle	cellular_component	0.024017	15	227	597	17684	ENSCAFG00000015625,ENSCAFG00000013367,ENSCAFG00000013314,ENSCAFG00000007805,ENSCAFG00000017505,ENSCAFG00000012561,ENSCAFG00000000627,ENSCAFG00000028870,ENSCAFG00000020246,ENSCAFG00000013552,ENSCAFG00000017078,ENSCAFG00000000968,ENSCAFG00000011498,ENSCAFG00000030973,ENSCAFG00000010172	FMN2|HIP1|NCF2|OCLN|SPESP1|DMBT1|SNX9|RAB6A|CLCA1|SCYL1|NDEL1|FSTL4|SGSM1|-|MX1|
	GO:0014866	skeletal myofibril assembly	biological_process	0.02409	2	227	17	17684	ENSCAFG00000015641,ENSCAFG00000008769	OBSL1|MYBPC3|
	GO:0003735	structural constituent of ribosome	molecular_function	0.024293	7	227	393	17684	ENSCAFG00000011417,ENSCAFG00000010555,ENSCAFG00000017238,ENSCAFG00000011382,ENSCAFG00000016065,ENSCAFG00000006936,ENSCAFG00000002548	-|-|-|-|-|RPL27A|-|
	GO:0050689	negative regulation of defense response to virus by host	biological_process	0.024523	1	227	3	17684	ENSCAFG00000009617	IFIT1|
	GO:0048002	antigen processing and presentation of peptide antigen	biological_process	0.025029	2	227	25	17684	ENSCAFG00000024646,ENSCAFG00000000487	ERAP2|DLA88|
	GO:1990072	TRAPPIII protein complex	cellular_component	0.025048	1	227	2	17684	ENSCAFG00000018024	TRAPPC8|
	GO:0044445	cytosolic part	cellular_component	0.025421	8	227	414	17684	ENSCAFG00000008174,ENSCAFG00000017238,ENSCAFG00000011417,ENSCAFG00000016065,ENSCAFG00000006936,ENSCAFG00000002548,ENSCAFG00000011382,ENSCAFG00000010555	LARP4|-|-|-|RPL27A|-|-|-|
	GO:0005686	U2 snRNP	cellular_component	0.025448	2	227	26	17684	ENSCAFG00000001090,ENSCAFG00000018770	PHF5A|RBMX2|
	GO:0004035	alkaline phosphatase activity	molecular_function	0.025506	1	227	2	17684	ENSCAFG00000014853	ALPL|
	GO:0051371	muscle alpha-actinin binding	molecular_function	0.025947	2	227	16	17684	ENSCAFG00000008769,ENSCAFG00000015641	MYBPC3|OBSL1|
	GO:0071359	cellular response to dsRNA	biological_process	0.026072	3	227	44	17684	ENSCAFG00000018331,ENSCAFG00000012023,ENSCAFG00000009617	COLEC12|PPP1R8|IFIT1|
	GO:0051960	regulation of nervous system development	biological_process	0.026202	15	227	593	17684	ENSCAFG00000015376,ENSCAFG00000015641,ENSCAFG00000017078,ENSCAFG00000001021,ENSCAFG00000009295,ENSCAFG00000004092,ENSCAFG00000005510,ENSCAFG00000008977,ENSCAFG00000030931,ENSCAFG00000000767,ENSCAFG00000006901,ENSCAFG00000000860,ENSCAFG00000014061,ENSCAFG00000008095,ENSCAFG00000000968	GHSR|OBSL1|NDEL1|JADE2|FBXW8|MTMR2|EOMES|LRP4|LIF|CELSR1|RNF6|AFDN|DIXDC1|ARNTL|FSTL4|
	GO:0030308	negative regulation of cell growth	biological_process	0.026204	5	227	122	17684	ENSCAFG00000000968,ENSCAFG00000008279,ENSCAFG00000015887,ENSCAFG00000006901,ENSCAFG00000016193	FSTL4|PTPRJ|APBB2|RNF6|GDF2|
	GO:0060708	spongiotrophoblast differentiation	biological_process	0.026337	1	227	4	17684	ENSCAFG00000030931	LIF|
	GO:2000425	regulation of apoptotic cell clearance	biological_process	0.026339	1	227	2	17684	ENSCAFG00000015949	ALOX15|
	GO:0019087	transformation of host cell by virus	biological_process	0.026402	1	227	2	17684	ENSCAFG00000018170	INSR|
	GO:0044314	protein K27-linked ubiquitination	biological_process	0.02662	1	227	3	17684	ENSCAFG00000006901	RNF6|
	GO:0030061	mitochondrial crista	cellular_component	0.026695	1	227	2	17684	ENSCAFG00000009061	SLC8B1|
	GO:0015931	nucleobase-containing compound transport	biological_process	0.026762	5	227	125	17684	ENSCAFG00000004729,ENSCAFG00000010146,ENSCAFG00000010667,ENSCAFG00000001981,ENSCAFG00000018770	NUP85|NUP153|SIDT1|SLC29A1|RBMX2|
	GO:0042799	histone methyltransferase activity (H4-K20 specific)	molecular_function	0.02683	1	227	2	17684	ENSCAFG00000010920	KMT5B|
	GO:0019048	modulation by virus of host morphology or physiology	biological_process	0.027203	2	227	16	17684	ENSCAFG00000009617,ENSCAFG00000018170	IFIT1|INSR|
	GO:0034330	cell junction organization	biological_process	0.027413	7	227	185	17684	ENSCAFG00000000860,ENSCAFG00000029929,ENSCAFG00000007805,ENSCAFG00000004355,ENSCAFG00000008279,ENSCAFG00000007225,ENSCAFG00000015716	AFDN|PKP1|OCLN|LIMS2|PTPRJ|FAM107A|RAC1|
	GO:0060290	transdifferentiation	biological_process	0.027436	1	227	3	17684	ENSCAFG00000011722	CD34|
	GO:0031988	membrane-bounded vesicle	cellular_component	0.027483	16	227	660	17684	ENSCAFG00000000627,ENSCAFG00000017078,ENSCAFG00000020246,ENSCAFG00000007805,ENSCAFG00000013367,ENSCAFG00000015625,ENSCAFG00000012561,ENSCAFG00000017505,ENSCAFG00000010172,ENSCAFG00000010902,ENSCAFG00000011498,ENSCAFG00000000968,ENSCAFG00000013552,ENSCAFG00000028870,ENSCAFG00000013314,ENSCAFG00000030973	SNX9|NDEL1|CLCA1|OCLN|HIP1|FMN2|DMBT1|SPESP1|MX1|SLC9A3|SGSM1|FSTL4|SCYL1|RAB6A|NCF2|-|
	GO:0036363	transforming growth factor beta activation	biological_process	0.027696	1	227	2	17684	ENSCAFG00000001981	SLC29A1|
	GO:0005719	nuclear euchromatin	cellular_component	0.028069	2	227	24	17684	ENSCAFG00000024655,ENSCAFG00000024272	-|-|
	GO:0016780	phosphotransferase activity, for other substituted phosphate groups	molecular_function	0.028202	2	227	17	17684	ENSCAFG00000007213,ENSCAFG00000000083	CHPT1|PIGN|
	GO:0032707	negative regulation of interleukin-23 production	biological_process	0.028316	1	227	2	17684	ENSCAFG00000015716	RAC1|
	GO:0070274	RES complex	cellular_component	0.028427	1	227	2	17684	ENSCAFG00000018770	RBMX2|
	GO:0042612	MHC class I protein complex	cellular_component	0.028428	1	227	4	17684	ENSCAFG00000000487	DLA88|
	GO:0044444	cytoplasmic part	cellular_component	0.028673	101	227	6446	17684	ENSCAFG00000013995,ENSCAFG00000004496,ENSCAFG00000000989,ENSCAFG00000015716,ENSCAFG00000011722,ENSCAFG00000010511,ENSCAFG00000001671,ENSCAFG00000004729,ENSCAFG00000013552,ENSCAFG00000005228,ENSCAFG00000007213,ENSCAFG00000011388,ENSCAFG00000011826,ENSCAFG00000031413,ENSCAFG00000013314,ENSCAFG00000009352,ENSCAFG00000010250,ENSCAFG00000003458,ENSCAFG00000015949,ENSCAFG00000012657,ENSCAFG00000012217,…	CABIN1|MRC1|SERINC1|RAC1|CD34|OASL|MTAP|NUP85|SCYL1|ESYT2|CHPT1|SHROOM2|CERS6|-|NCF2|POC5|KIF21A|MMS22L|ALOX15|-|TRAK2|-|-|ERAP2|MTMR2|SPESP1|SLC29A1|LIF|-|HIP1|EDA|AOX4|PRMT3|-|IFIT1|SERPINB9|FBXW8|TBC1D30|ATPAF2|RPL27A|SAMM50|IFGGC1|DOCK3|-|SRPRA|RCN3|MEN1|SGSM1|SNX9|NUP153|DMBT1|NOS3|CTU2|PHKB|PPIP5K1|ARNTL|TUB|FUNDC2|KIAA1614|IFIT2|PLSCR1|SLC8B1|RAB6A|AUH|TNRC18|-|ALDOB|DDX60|AFDN|KIF13A|-|ER…
	GO:0060448	dichotomous subdivision of terminal units involved in lung branching	biological_process	0.028714	1	227	2	17684	ENSCAFG00000000767	CELSR1|
	GO:0071901	negative regulation of protein serine/threonine kinase activity	biological_process	0.028778	4	227	89	17684	ENSCAFG00000008279,ENSCAFG00000014185,ENSCAFG00000013831,ENSCAFG00000007750	PTPRJ|MEN1|HEXIM2|CASP3|
	GO:0001893	maternal placenta development	biological_process	0.028899	2	227	23	17684	ENSCAFG00000030931,ENSCAFG00000015376	LIF|GHSR|
	GO:0048739	cardiac muscle fiber development	biological_process	0.029186	2	227	18	17684	ENSCAFG00000015641,ENSCAFG00000008769	OBSL1|MYBPC3|
	GO:0044433	cytoplasmic vesicle part	cellular_component	0.029255	7	227	199	17684	ENSCAFG00000013367,ENSCAFG00000015625,ENSCAFG00000011498,ENSCAFG00000012561,ENSCAFG00000000627,ENSCAFG00000030973,ENSCAFG00000013552	HIP1|FMN2|SGSM1|DMBT1|SNX9|-|SCYL1|
	GO:2000588	positive regulation of platelet-derived growth factor receptor-beta signaling pathway	biological_process	0.029673	1	227	2	17684	ENSCAFG00000013367	HIP1|
	GO:0002386	immune response in mucosal-associated lymphoid tissue	biological_process	0.029738	1	227	3	17684	ENSCAFG00000011496	PIGR|
	GO:0046530	photoreceptor cell differentiation	biological_process	0.030002	3	227	49	17684	ENSCAFG00000010306,ENSCAFG00000017478,ENSCAFG00000004464	TRPM1|TTC8|SDK2|
	GO:0004052	arachidonate 12-lipoxygenase activity	molecular_function	0.030057	1	227	3	17684	ENSCAFG00000015949	ALOX15|
	GO:0048008	platelet-derived growth factor receptor signaling pathway	biological_process	0.030101	3	227	43	17684	ENSCAFG00000008483,ENSCAFG00000008279,ENSCAFG00000013367	NDRG4|PTPRJ|HIP1|
	GO:0051032	nucleic acid transmembrane transporter activity	molecular_function	0.030751	1	227	2	17684	ENSCAFG00000010667	SIDT1|
	GO:0051033	RNA transmembrane transporter activity	molecular_function	0.030751	1	227	2	17684	ENSCAFG00000010667	SIDT1|
	GO:0031410	cytoplasmic vesicle	cellular_component	0.030924	17	227	722	17684	ENSCAFG00000013314,ENSCAFG00000028870,ENSCAFG00000013552,ENSCAFG00000030973,ENSCAFG00000017505,ENSCAFG00000012561,ENSCAFG00000015625,ENSCAFG00000007805,ENSCAFG00000013367,ENSCAFG00000020246,ENSCAFG00000017078,ENSCAFG00000000627,ENSCAFG00000000968,ENSCAFG00000011498,ENSCAFG00000012217,ENSCAFG00000010172,ENSCAFG00000018024	NCF2|RAB6A|SCYL1|-|SPESP1|DMBT1|FMN2|OCLN|HIP1|CLCA1|NDEL1|SNX9|FSTL4|SGSM1|TRAK2|MX1|TRAPPC8|
	GO:0060137	maternal process involved in parturition	biological_process	0.031057	1	227	3	17684	ENSCAFG00000008095	ARNTL|
	GO:0034617	tetrahydrobiopterin binding	molecular_function	0.031293	1	227	2	17684	ENSCAFG00000004687	NOS3|
	GO:0005576	extracellular region	cellular_component	0.031326	25	227	1392	17684	ENSCAFG00000023220,ENSCAFG00000006430,ENSCAFG00000018331,ENSCAFG00000014220,ENSCAFG00000008126,ENSCAFG00000030335,ENSCAFG00000014083,ENSCAFG00000009617,ENSCAFG00000011722,ENSCAFG00000006892,ENSCAFG00000030973,ENSCAFG00000014853,ENSCAFG00000008235,ENSCAFG00000001981,ENSCAFG00000030931,ENSCAFG00000011496,ENSCAFG00000012561,ENSCAFG00000024259,ENSCAFG00000007092,ENSCAFG00000003029,ENSCAFG00000023227,…	-|HPX|COLEC12|C1R|-|SERPINB9|ADAMTS14|IFIT1|CD34|TUB|-|ALPL|CPA3|SLC29A1|LIF|PIGR|DMBT1|-|SCUBE2|CXCL8|-|TNC|GDF2|SLC9A3|PI15|
	GO:0050764	regulation of phagocytosis	biological_process	0.031386	3	227	48	17684	ENSCAFG00000006892,ENSCAFG00000029953,ENSCAFG00000015949	TUB|-|ALOX15|
	GO:0071657	positive regulation of granulocyte colony-stimulating factor production	biological_process	0.031562	1	227	3	17684	ENSCAFG00000011722	CD34|
	GO:1901258	positive regulation of macrophage colony-stimulating factor production	biological_process	0.031562	1	227	3	17684	ENSCAFG00000011722	CD34|
	GO:0043199	sulfate binding	molecular_function	0.031677	1	227	2	17684	ENSCAFG00000011722	CD34|
	GO:0051893	regulation of focal adhesion assembly	biological_process	0.031702	3	227	44	17684	ENSCAFG00000007225,ENSCAFG00000015716,ENSCAFG00000008279	FAM107A|RAC1|PTPRJ|
	GO:0090109	regulation of cell-substrate junction assembly	biological_process	0.031702	3	227	44	17684	ENSCAFG00000007225,ENSCAFG00000015716,ENSCAFG00000008279	FAM107A|RAC1|PTPRJ|
	GO:0006525	arginine metabolic process	biological_process	0.031848	2	227	18	17684	ENSCAFG00000004687,ENSCAFG00000015768	NOS3|PADI4|
	GO:0071353	cellular response to interleukin-4	biological_process	0.031918	2	227	23	17684	ENSCAFG00000004496,ENSCAFG00000001981	MRC1|SLC29A1|
	GO:0010847	regulation of chromatin assembly	biological_process	0.032259	1	227	2	17684	ENSCAFG00000009340	SPTY2D1|
	GO:0033365	protein localization to organelle	biological_process	0.032428	13	227	514	17684	ENSCAFG00000011003,ENSCAFG00000030931,ENSCAFG00000028870,ENSCAFG00000015641,ENSCAFG00000002744,ENSCAFG00000004729,ENSCAFG00000010146,ENSCAFG00000006892,ENSCAFG00000010474,ENSCAFG00000012031,ENSCAFG00000000887,ENSCAFG00000008095,ENSCAFG00000018024	-|LIF|RAB6A|OBSL1|SPTBN1|NUP85|NUP153|TUB|SRPRA|SPO11|SAMM50|ARNTL|TRAPPC8|
	GO:0060706	cell differentiation involved in embryonic placenta development	biological_process	0.03266	2	227	23	17684	ENSCAFG00000005510,ENSCAFG00000030931	EOMES|LIF|
	GO:0010033	response to organic substance	biological_process	0.032762	32	227	1679	17684	ENSCAFG00000004687,ENSCAFG00000028778,ENSCAFG00000015376,ENSCAFG00000017078,ENSCAFG00000014185,ENSCAFG00000003323,ENSCAFG00000018170,ENSCAFG00000007225,ENSCAFG00000000498,ENSCAFG00000016022,ENSCAFG00000000502,ENSCAFG00000008126,ENSCAFG00000006430,ENSCAFG00000012023,ENSCAFG00000023298,ENSCAFG00000030335,ENSCAFG00000009617,ENSCAFG00000007750,ENSCAFG00000001981,ENSCAFG00000003029,ENSCAFG00000016641,…	NOS3|-|GHSR|NDEL1|MEN1|KIDINS220|INSR|FAM107A|-|KLB|IFGGC1|-|HPX|PPP1R8|-|SERPINB9|IFIT1|CASP3|SLC29A1|CXCL8|CD68|METTL21C|-|IL5RA|ALOX15|GDF2|CACNA1H|COLEC12|PLSCR1|IFIT2|MRC1|ALPL|
	GO:0071634	regulation of transforming growth factor beta production	biological_process	0.032999	2	227	20	17684	ENSCAFG00000001981,ENSCAFG00000011722	SLC29A1|CD34|
	GO:0019763	immunoglobulin receptor activity	molecular_function	0.033013	1	227	4	17684	ENSCAFG00000011496	PIGR|
	GO:0030887	positive regulation of myeloid dendritic cell activation	biological_process	0.033023	1	227	2	17684	ENSCAFG00000025324	CLEC4D|
	GO:0009206	purine ribonucleoside triphosphate biosynthetic process	biological_process	0.033163	3	227	82	17684	ENSCAFG00000001651,ENSCAFG00000031413,ENSCAFG00000020261	IMPDH1|-|-|
	GO:0030182	neuron differentiation	biological_process	0.033257	21	227	930	17684	ENSCAFG00000006901,ENSCAFG00000015887,ENSCAFG00000007750,ENSCAFG00000010306,ENSCAFG00000017478,ENSCAFG00000004464,ENSCAFG00000000831,ENSCAFG00000009295,ENSCAFG00000000968,ENSCAFG00000003323,ENSCAFG00000014061,ENSCAFG00000003426,ENSCAFG00000008977,ENSCAFG00000001981,ENSCAFG00000030931,ENSCAFG00000017883,ENSCAFG00000017078,ENSCAFG00000015641,ENSCAFG00000001021,ENSCAFG00000004092,ENSCAFG00000005510	RNF6|APBB2|CASP3|TRPM1|TTC8|SDK2|EXT1|FBXW8|FSTL4|KIDINS220|DIXDC1|TNC|LRP4|SLC29A1|LIF|NRK|NDEL1|OBSL1|JADE2|MTMR2|EOMES|
	GO:0008168	methyltransferase activity	molecular_function	0.033341	6	227	175	17684	ENSCAFG00000009831,ENSCAFG00000009616,ENSCAFG00000005963,ENSCAFG00000010920,ENSCAFG00000006878,ENSCAFG00000014185	PRMT3|SETD4|METTL21C|KMT5B|KMT2B|MEN1|
	GO:0004142	diacylglycerol cholinephosphotransferase activity	molecular_function	0.033419	1	227	2	17684	ENSCAFG00000007213	CHPT1|
	GO:0019882	antigen processing and presentation	biological_process	0.03363	3	227	62	17684	ENSCAFG00000000487,ENSCAFG00000028870,ENSCAFG00000024646	DLA88|RAB6A|ERAP2|
	GO:0044467	glial cell line-derived neurotrophic factor secretion	biological_process	0.033664	1	227	2	17684	ENSCAFG00000011722	CD34|
	GO:1900166	regulation of glial cell line-derived neurotrophic factor secretion	biological_process	0.033664	1	227	2	17684	ENSCAFG00000011722	CD34|
	GO:1900168	positive regulation of glial cell line-derived neurotrophic factor secretion	biological_process	0.033664	1	227	2	17684	ENSCAFG00000011722	CD34|
	GO:1900038	negative regulation of cellular response to hypoxia	biological_process	0.033737	1	227	2	17684	ENSCAFG00000011722	CD34|
	GO:0035838	growing cell tip	cellular_component	0.033775	1	227	2	17684	ENSCAFG00000010306	TRPM1|
	GO:0035841	new growing cell tip	cellular_component	0.033775	1	227	2	17684	ENSCAFG00000010306	TRPM1|
	GO:0032258	CVT pathway	biological_process	0.033786	1	227	2	17684	ENSCAFG00000018024	TRAPPC8|
	GO:0016324	apical plasma membrane	cellular_component	0.033922	6	227	162	17684	ENSCAFG00000011388,ENSCAFG00000012826,ENSCAFG00000007805,ENSCAFG00000001403,ENSCAFG00000010902,ENSCAFG00000032533	SHROOM2|KIAA1614|OCLN|PODXL|SLC9A3|S100G|
	GO:0017022	myosin binding	molecular_function	0.03416	3	227	49	17684	ENSCAFG00000028870,ENSCAFG00000012217,ENSCAFG00000008769	RAB6A|TRAK2|MYBPC3|
	GO:0009065	glutamine family amino acid catabolic process	biological_process	0.034363	2	227	19	17684	ENSCAFG00000004687,ENSCAFG00000015768	NOS3|PADI4|
	GO:0042451	purine nucleoside biosynthetic process	biological_process	0.03454	4	227	120	17684	ENSCAFG00000020261,ENSCAFG00000031413,ENSCAFG00000001671,ENSCAFG00000001651	-|-|MTAP|IMPDH1|
	GO:0046129	purine ribonucleoside biosynthetic process	biological_process	0.03454	4	227	120	17684	ENSCAFG00000031413,ENSCAFG00000020261,ENSCAFG00000001651,ENSCAFG00000001671	-|-|IMPDH1|MTAP|
	GO:0042277	peptide binding	molecular_function	0.034702	6	227	183	17684	ENSCAFG00000010146,ENSCAFG00000000487,ENSCAFG00000015887,ENSCAFG00000024646,ENSCAFG00000001981,ENSCAFG00000018170	NUP153|DLA88|APBB2|ERAP2|SLC29A1|INSR|
	GO:0000275	mitochondrial proton-transporting ATP synthase complex, catalytic core F(1)	cellular_component	0.034856	1	227	5	17684	ENSCAFG00000020261	-|
	GO:0022414	reproductive process	biological_process	0.034907	17	227	743	17684	ENSCAFG00000008095,ENSCAFG00000014853,ENSCAFG00000014338,ENSCAFG00000008483,ENSCAFG00000006878,ENSCAFG00000019596,ENSCAFG00000003426,ENSCAFG00000012031,ENSCAFG00000018170,ENSCAFG00000013087,ENSCAFG00000002782,ENSCAFG00000015376,ENSCAFG00000017883,ENSCAFG00000004687,ENSCAFG00000015625,ENSCAFG00000030931,ENSCAFG00000017505	ARNTL|ALPL|NRXN2|NDRG4|KMT2B|CACNA1H|TNC|SPO11|INSR|PATZ1|MEI4|GHSR|NRK|NOS3|FMN2|LIF|SPESP1|
	GO:0051894	positive regulation of focal adhesion assembly	biological_process	0.034984	2	227	19	17684	ENSCAFG00000015716,ENSCAFG00000008279	RAC1|PTPRJ|
	GO:0060988	lipid tube assembly	biological_process	0.035442	1	227	2	17684	ENSCAFG00000000627	SNX9|
	GO:0004132	dCMP deaminase activity	molecular_function	0.035454	1	227	2	17684	ENSCAFG00000031175	DCTD|
	GO:0046545	development of primary female sexual characteristics	biological_process	0.035488	4	227	84	17684	ENSCAFG00000004687,ENSCAFG00000012031,ENSCAFG00000018170,ENSCAFG00000006878	NOS3|SPO11|INSR|KMT2B|
	GO:0009145	purine nucleoside triphosphate biosynthetic process	biological_process	0.035489	3	227	83	17684	ENSCAFG00000020261,ENSCAFG00000031413,ENSCAFG00000001651	-|-|IMPDH1|
	GO:0071604	transforming growth factor beta production	biological_process	0.035581	2	227	21	17684	ENSCAFG00000011722,ENSCAFG00000001981	CD34|SLC29A1|
	GO:0006909	phagocytosis	biological_process	0.035658	5	227	129	17684	ENSCAFG00000013314,ENSCAFG00000006892,ENSCAFG00000015949,ENSCAFG00000018331,ENSCAFG00000029953	NCF2|TUB|ALOX15|COLEC12|-|
	GO:0070649	formin-nucleated actin cable assembly	biological_process	0.035675	1	227	2	17684	ENSCAFG00000015625	FMN2|
	GO:0000910	cytokinesis	biological_process	0.035759	5	227	127	17684	ENSCAFG00000015625,ENSCAFG00000010101,ENSCAFG00000002744,ENSCAFG00000018272,ENSCAFG00000000627	FMN2|KIF13A|SPTBN1|KLHL13|SNX9|
	GO:0045088	regulation of innate immune response	biological_process	0.036086	6	227	180	17684	ENSCAFG00000001981,ENSCAFG00000008181,ENSCAFG00000018331,ENSCAFG00000006430,ENSCAFG00000009003,ENSCAFG00000030335	SLC29A1|PLSCR1|COLEC12|HPX|DDX60|SERPINB9|
	GO:0002682	regulation of immune system process	biological_process	0.036118	19	227	909	17684	ENSCAFG00000009003,ENSCAFG00000015949,ENSCAFG00000016332,ENSCAFG00000000487,ENSCAFG00000029953,ENSCAFG00000011496,ENSCAFG00000001981,ENSCAFG00000030931,ENSCAFG00000025324,ENSCAFG00000007750,ENSCAFG00000008279,ENSCAFG00000015716,ENSCAFG00000008181,ENSCAFG00000009617,ENSCAFG00000009061,ENSCAFG00000030335,ENSCAFG00000014220,ENSCAFG00000018331,ENSCAFG00000006430	DDX60|ALOX15|CD5|DLA88|-|PIGR|SLC29A1|LIF|CLEC4D|CASP3|PTPRJ|RAC1|PLSCR1|IFIT1|SLC8B1|SERPINB9|C1R|COLEC12|HPX|
	GO:0036369	transcription factor catabolic process	biological_process	0.036332	1	227	2	17684	ENSCAFG00000009295	FBXW8|
	GO:1901483	regulation of transcription factor catabolic process	biological_process	0.036332	1	227	2	17684	ENSCAFG00000009295	FBXW8|
	GO:1901485	positive regulation of transcription factor catabolic process	biological_process	0.036332	1	227	2	17684	ENSCAFG00000009295	FBXW8|
	GO:0019058	viral infectious cycle	biological_process	0.036537	5	227	132	17684	ENSCAFG00000010511,ENSCAFG00000003029,ENSCAFG00000010172,ENSCAFG00000008181,ENSCAFG00000009617	OASL|CXCL8|MX1|PLSCR1|IFIT1|
	GO:0004874	aryl hydrocarbon receptor activity	molecular_function	0.036659	1	227	2	17684	ENSCAFG00000012149	ARNT|
	GO:0000829	inositol heptakisphosphate kinase activity	molecular_function	0.036702	1	227	2	17684	ENSCAFG00000012999	PPIP5K1|
	GO:0000832	inositol hexakisphosphate 5-kinase activity	molecular_function	0.036702	1	227	2	17684	ENSCAFG00000012999	PPIP5K1|
	GO:0033857	diphosphoinositol-pentakisphosphate kinase activity	molecular_function	0.036702	1	227	2	17684	ENSCAFG00000012999	PPIP5K1|
	GO:0052723	inositol hexakisphosphate 1-kinase activity	molecular_function	0.036702	1	227	2	17684	ENSCAFG00000012999	PPIP5K1|
	GO:0052724	inositol hexakisphosphate 3-kinase activity	molecular_function	0.036702	1	227	2	17684	ENSCAFG00000012999	PPIP5K1|
	GO:0050657	nucleic acid transport	biological_process	0.036881	4	227	93	17684	ENSCAFG00000018770,ENSCAFG00000010667,ENSCAFG00000010146,ENSCAFG00000004729	RBMX2|SIDT1|NUP153|NUP85|
	GO:0050658	RNA transport	biological_process	0.036881	4	227	93	17684	ENSCAFG00000010146,ENSCAFG00000004729,ENSCAFG00000018770,ENSCAFG00000010667	NUP153|NUP85|RBMX2|SIDT1|
	GO:0051236	establishment of RNA localization	biological_process	0.036881	4	227	93	17684	ENSCAFG00000010146,ENSCAFG00000004729,ENSCAFG00000018770,ENSCAFG00000010667	NUP153|NUP85|RBMX2|SIDT1|
	GO:0004332	fructose-bisphosphate aldolase activity	molecular_function	0.037074	1	227	4	17684	ENSCAFG00000002598	ALDOB|
	GO:0012506	vesicle membrane	cellular_component	0.037119	7	227	209	17684	ENSCAFG00000013552,ENSCAFG00000030973,ENSCAFG00000000627,ENSCAFG00000012561,ENSCAFG00000015625,ENSCAFG00000011498,ENSCAFG00000013367	SCYL1|-|SNX9|DMBT1|FMN2|SGSM1|HIP1|
	GO:0032447	protein urmylation	biological_process	0.037214	1	227	3	17684	ENSCAFG00000019873	CTU2|
	GO:0045040	protein import into mitochondrial outer membrane	biological_process	0.037255	1	227	2	17684	ENSCAFG00000000887	SAMM50|
	GO:0031497	chromatin assembly	biological_process	0.037314	4	227	124	17684	ENSCAFG00000009340,ENSCAFG00000024272,ENSCAFG00000013995,ENSCAFG00000015768	SPTY2D1|-|CABIN1|PADI4|
	GO:1901890	positive regulation of cell junction assembly	biological_process	0.037391	2	227	20	17684	ENSCAFG00000008279,ENSCAFG00000015716	PTPRJ|RAC1|
	GO:0032240	negative regulation of nucleobase-containing compound transport	biological_process	0.03756	1	227	2	17684	ENSCAFG00000010146	NUP153|
	GO:0046832	negative regulation of RNA export from nucleus	biological_process	0.03756	1	227	2	17684	ENSCAFG00000010146	NUP153|
	GO:0070381	endosome to plasma membrane transport vesicle	cellular_component	0.037718	1	227	2	17684	ENSCAFG00000028870	RAB6A|
	GO:0061152	trachea submucosa development	biological_process	0.037718	1	227	2	17684	ENSCAFG00000029925	EDA|
	GO:0061153	trachea gland development	biological_process	0.037718	1	227	2	17684	ENSCAFG00000029925	EDA|
	GO:0050429	calcium-dependent phospholipase C activity	molecular_function	0.037718	1	227	2	17684	ENSCAFG00000019405	PLCH2|
	GO:0048403	brain-derived neurotrophic factor binding	molecular_function	0.037718	1	227	2	17684	ENSCAFG00000000968	FSTL4|
	GO:0043461	proton-transporting ATP synthase complex assembly	biological_process	0.038287	1	227	3	17684	ENSCAFG00000018396	ATPAF2|
	GO:0070272	proton-transporting ATP synthase complex biogenesis	biological_process	0.038287	1	227	3	17684	ENSCAFG00000018396	ATPAF2|
	GO:0005859	muscle myosin complex	cellular_component	0.038401	1	227	3	17684	ENSCAFG00000008769	MYBPC3|
	GO:0044085	cellular component biogenesis	biological_process	0.038537	40	227	2262	17684	ENSCAFG00000008279,ENSCAFG00000004464,ENSCAFG00000018396,ENSCAFG00000000361,ENSCAFG00000010306,ENSCAFG00000008769,ENSCAFG00000000887,ENSCAFG00000018024,ENSCAFG00000010172,ENSCAFG00000007225,ENSCAFG00000018170,ENSCAFG00000012031,ENSCAFG00000002744,ENSCAFG00000017078,ENSCAFG00000015376,ENSCAFG00000015641,ENSCAFG00000000627,ENSCAFG00000010146,ENSCAFG00000007805,ENSCAFG00000015625,ENSCAFG00000013995,…	PTPRJ|SDK2|ATPAF2|TBC1D30|TRPM1|MYBPC3|SAMM50|TRAPPC8|MX1|FAM107A|INSR|SPO11|SPTBN1|NDEL1|GHSR|OBSL1|SNX9|NUP153|OCLN|FMN2|CABIN1|PADI4|RAC1|CD34|-|NUP85|-|SPTY2D1|ALDOB|TTC8|KIF13A|ALOX15|-|PKP1|MTMR2|-|LRP4|SLC29A1|HIP1|EML2|
	GO:0032437	cuticular plate	cellular_component	0.038572	1	227	3	17684	ENSCAFG00000002744	SPTBN1|
	GO:0006116	NADH oxidation	biological_process	0.038647	1	227	3	17684	ENSCAFG00000002598	ALDOB|
	GO:0006177	GMP biosynthetic process	biological_process	0.038719	1	227	3	17684	ENSCAFG00000001651	IMPDH1|
	GO:0014012	peripheral nervous system axon regeneration	biological_process	0.038989	1	227	3	17684	ENSCAFG00000003426	TNC|
	GO:0030511	positive regulation of transforming growth factor beta receptor signaling pathway	biological_process	0.038994	2	227	23	17684	ENSCAFG00000001981,ENSCAFG00000014185	SLC29A1|MEN1|
	GO:0033668	negative regulation by symbiont of host apoptotic process	biological_process	0.039332	1	227	3	17684	ENSCAFG00000030335	SERPINB9|
	GO:0052041	negative regulation by symbiont of host programmed cell death	biological_process	0.039332	1	227	3	17684	ENSCAFG00000030335	SERPINB9|
	GO:0052490	negative regulation by organism of programmed cell death in other organism involved in symbiotic interaction	biological_process	0.039332	1	227	3	17684	ENSCAFG00000030335	SERPINB9|
	GO:0045953	negative regulation of natural killer cell mediated cytotoxicity	biological_process	0.039596	1	227	4	17684	ENSCAFG00000030335	SERPINB9|
	GO:0072011	glomerular endothelium development	biological_process	0.039714	1	227	3	17684	ENSCAFG00000011722	CD34|
	GO:0033218	amide binding	molecular_function	0.039736	6	227	190	17684	ENSCAFG00000015887,ENSCAFG00000024646,ENSCAFG00000010146,ENSCAFG00000000487,ENSCAFG00000018170,ENSCAFG00000001981	APBB2|ERAP2|NUP153|DLA88|INSR|SLC29A1|
	GO:0046660	female sex differentiation	biological_process	0.040148	4	227	88	17684	ENSCAFG00000018170,ENSCAFG00000006878,ENSCAFG00000012031,ENSCAFG00000004687	INSR|KMT2B|SPO11|NOS3|
	GO:0009201	ribonucleoside triphosphate biosynthetic process	biological_process	0.040803	3	227	86	17684	ENSCAFG00000031413,ENSCAFG00000020261,ENSCAFG00000001651	-|-|IMPDH1|
	GO:0051286	cell tip	cellular_component	0.040851	1	227	3	17684	ENSCAFG00000010306	TRPM1|
	GO:0097200	cysteine-type endopeptidase activity involved in execution phase of apoptosis	molecular_function	0.040928	1	227	3	17684	ENSCAFG00000007750	CASP3|
	GO:0010968	regulation of microtubule nucleation	biological_process	0.040937	1	227	3	17684	ENSCAFG00000004409	EML2|
	GO:0060816	random inactivation of X chromosome	biological_process	0.041447	1	227	3	17684	ENSCAFG00000028900	-|
	GO:0071407	cellular response to organic cyclic compound	biological_process	0.041589	8	227	274	17684	ENSCAFG00000012023,ENSCAFG00000018331,ENSCAFG00000030335,ENSCAFG00000009617,ENSCAFG00000005963,ENSCAFG00000007225,ENSCAFG00000007750,ENSCAFG00000014853	PPP1R8|COLEC12|SERPINB9|IFIT1|METTL21C|FAM107A|CASP3|ALPL|
	GO:0000791	euchromatin	cellular_component	0.041596	2	227	29	17684	ENSCAFG00000024655,ENSCAFG00000024272	-|-|
	GO:0043903	regulation of symbiosis, encompassing mutualism through parasitism	biological_process	0.04175	5	227	142	17684	ENSCAFG00000003029,ENSCAFG00000010172,ENSCAFG00000010511,ENSCAFG00000009617,ENSCAFG00000008181	CXCL8|MX1|OASL|IFIT1|PLSCR1|
	GO:0007340	acrosome reaction	biological_process	0.041799	2	227	23	17684	ENSCAFG00000017505,ENSCAFG00000019596	SPESP1|CACNA1H|
	GO:0070670	response to interleukin-4	biological_process	0.041879	2	227	26	17684	ENSCAFG00000001981,ENSCAFG00000004496	SLC29A1|MRC1|
	GO:0034751	aryl hydrocarbon receptor complex	cellular_component	0.041939	1	227	3	17684	ENSCAFG00000001981	SLC29A1|
	GO:0030291	protein serine/threonine kinase inhibitor activity	molecular_function	0.041998	2	227	25	17684	ENSCAFG00000007750,ENSCAFG00000013831	CASP3|HEXIM2|
	GO:0036301	macrophage colony-stimulating factor production	biological_process	0.042452	1	227	4	17684	ENSCAFG00000011722	CD34|
	GO:0071611	granulocyte colony-stimulating factor production	biological_process	0.042452	1	227	4	17684	ENSCAFG00000011722	CD34|
	GO:0071655	regulation of granulocyte colony-stimulating factor production	biological_process	0.042452	1	227	4	17684	ENSCAFG00000011722	CD34|
	GO:1901256	regulation of macrophage colony-stimulating factor production	biological_process	0.042452	1	227	4	17684	ENSCAFG00000011722	CD34|
	GO:0072108	positive regulation of mesenchymal to epithelial transition involved in metanephros morphogenesis	biological_process	0.042466	1	227	3	17684	ENSCAFG00000030931	LIF|
	GO:0071357	cellular response to type I interferon	biological_process	0.042503	2	227	26	17684	ENSCAFG00000001981,ENSCAFG00000009617	SLC29A1|IFIT1|
	GO:0051668	localization within membrane	biological_process	0.042663	2	227	26	17684	ENSCAFG00000011003,ENSCAFG00000015716	-|RAC1|
	GO:0005001	transmembrane receptor protein tyrosine phosphatase activity	molecular_function	0.043007	1	227	3	17684	ENSCAFG00000002611	PTPRH|
	GO:0019198	transmembrane receptor protein phosphatase activity	molecular_function	0.043007	1	227	3	17684	ENSCAFG00000002611	PTPRH|
	GO:0018195	peptidyl-arginine modification	biological_process	0.043073	2	227	22	17684	ENSCAFG00000015768,ENSCAFG00000009831	PADI4|PRMT3|
	GO:0050776	regulation of immune response	biological_process	0.043187	12	227	516	17684	ENSCAFG00000025324,ENSCAFG00000009003,ENSCAFG00000015949,ENSCAFG00000000487,ENSCAFG00000008279,ENSCAFG00000008181,ENSCAFG00000030335,ENSCAFG00000006430,ENSCAFG00000018331,ENSCAFG00000014220,ENSCAFG00000011496,ENSCAFG00000001981	CLEC4D|DDX60|ALOX15|DLA88|PTPRJ|PLSCR1|SERPINB9|HPX|COLEC12|C1R|PIGR|SLC29A1|
	GO:0007020	microtubule nucleation	biological_process	0.04326	2	227	20	17684	ENSCAFG00000017078,ENSCAFG00000004409	NDEL1|EML2|
	GO:0005753	mitochondrial proton-transporting ATP synthase complex	cellular_component	0.043287	2	227	50	17684	ENSCAFG00000020261,ENSCAFG00000031413	-|-|
	GO:0006663	platelet activating factor biosynthetic process	biological_process	0.043543	1	227	3	17684	ENSCAFG00000007213	CHPT1|
	GO:0006886	intracellular protein transport	biological_process	0.043648	16	227	717	17684	ENSCAFG00000010474,ENSCAFG00000011498,ENSCAFG00000012217,ENSCAFG00000018024,ENSCAFG00000000887,ENSCAFG00000010101,ENSCAFG00000010146,ENSCAFG00000000627,ENSCAFG00000017078,ENSCAFG00000002744,ENSCAFG00000009617,ENSCAFG00000008095,ENSCAFG00000012023,ENSCAFG00000000361,ENSCAFG00000028870,ENSCAFG00000004729	SRPRA|SGSM1|TRAK2|TRAPPC8|SAMM50|KIF13A|NUP153|SNX9|NDEL1|SPTBN1|IFIT1|ARNTL|PPP1R8|TBC1D30|RAB6A|NUP85|
	GO:0035963	cellular response to interleukin-13	biological_process	0.043782	1	227	3	17684	ENSCAFG00000015949	ALOX15|
	GO:0051425	PTB domain binding	molecular_function	0.043882	1	227	3	17684	ENSCAFG00000018170	INSR|
	GO:0048861	leukemia inhibitory factor signaling pathway	biological_process	0.044331	1	227	3	17684	ENSCAFG00000030931	LIF|
	GO:0005668	RNA polymerase transcription factor SL1 complex	cellular_component	0.044497	1	227	5	17684	ENSCAFG00000025156	-|
	GO:0071384	cellular response to corticosteroid stimulus	biological_process	0.044609	2	227	27	17684	ENSCAFG00000007225,ENSCAFG00000005963	FAM107A|METTL21C|
	GO:0071385	cellular response to glucocorticoid stimulus	biological_process	0.044609	2	227	27	17684	ENSCAFG00000007225,ENSCAFG00000005963	FAM107A|METTL21C|
	GO:0022602	ovulation cycle process	biological_process	0.044672	3	227	55	17684	ENSCAFG00000004687,ENSCAFG00000012031,ENSCAFG00000006878	NOS3|SPO11|KMT2B|
	GO:0033036	macromolecule localization	biological_process	0.04478	36	227	1894	17684	ENSCAFG00000018024,ENSCAFG00000000887,ENSCAFG00000011498,ENSCAFG00000003620,ENSCAFG00000010474,ENSCAFG00000012031,ENSCAFG00000010146,ENSCAFG00000000627,ENSCAFG00000017078,ENSCAFG00000002744,ENSCAFG00000015641,ENSCAFG00000015625,ENSCAFG00000010667,ENSCAFG00000011496,ENSCAFG00000009617,ENSCAFG00000000361,ENSCAFG00000012023,ENSCAFG00000005479,ENSCAFG00000012217,ENSCAFG00000000860,ENSCAFG00000010101,…	TRAPPC8|SAMM50|SGSM1|RCN3|SRPRA|SPO11|NUP153|SNX9|NDEL1|SPTBN1|OBSL1|FMN2|SIDT1|PIGR|IFIT1|TBC1D30|PPP1R8|RRBP1|TRAK2|AFDN|KIF13A|TVP23B|SLC29A1|LIF|-|LRP4|ARNTL|CELSR1|CD34|TUB|ESYT2|RAB6A|NUP85|RBMX2|TTC8|SHROOM2|
	GO:1901888	regulation of cell junction assembly	biological_process	0.044979	3	227	53	17684	ENSCAFG00000007225,ENSCAFG00000015716,ENSCAFG00000008279	FAM107A|RAC1|PTPRJ|
	GO:0070061	fructose binding	molecular_function	0.045067	1	227	3	17684	ENSCAFG00000002598	ALDOB|
	GO:0006344	maintenance of chromatin silencing	biological_process	0.045087	1	227	3	17684	ENSCAFG00000004049	HDAC2|
	GO:0018125	peptidyl-cysteine methylation	biological_process	0.045158	1	227	3	17684	ENSCAFG00000028870	RAB6A|
	GO:0070070	proton-transporting V-type ATPase complex assembly	biological_process	0.045438	1	227	4	17684	ENSCAFG00000002598	ALDOB|
	GO:0070072	vacuolar proton-transporting V-type ATPase complex assembly	biological_process	0.045438	1	227	4	17684	ENSCAFG00000002598	ALDOB|
	GO:0043974	histone H3-K27 acetylation	biological_process	0.045507	1	227	3	17684	ENSCAFG00000030931	LIF|
	GO:1901674	regulation of histone H3-K27 acetylation	biological_process	0.045507	1	227	3	17684	ENSCAFG00000030931	LIF|
	GO:0060426	lung vasculature development	biological_process	0.045824	1	227	5	17684	ENSCAFG00000030931	LIF|
	GO:0060355	positive regulation of cell adhesion molecule production	biological_process	0.045994	1	227	3	17684	ENSCAFG00000018331	COLEC12|
	GO:1900245	positive regulation of MDA-5 signaling pathway	biological_process	0.046167	1	227	3	17684	ENSCAFG00000009003	DDX60|
	GO:0008017	microtubule binding	molecular_function	0.04617	7	227	210	17684	ENSCAFG00000004409,ENSCAFG00000014112,ENSCAFG00000010172,ENSCAFG00000024839,ENSCAFG00000010101,ENSCAFG00000010250,ENSCAFG00000017078	EML2|KIF15|MX1|KIF21B|KIF13A|KIF21A|NDEL1|
	GO:0016741	transferase activity, transferring one-carbon groups	molecular_function	0.046251	6	227	187	17684	ENSCAFG00000005963,ENSCAFG00000006878,ENSCAFG00000010920,ENSCAFG00000014185,ENSCAFG00000009831,ENSCAFG00000009616	METTL21C|KMT2B|KMT5B|MEN1|PRMT3|SETD4|
	GO:0009163	nucleoside biosynthetic process	biological_process	0.046293	4	227	128	17684	ENSCAFG00000001651,ENSCAFG00000001671,ENSCAFG00000031413,ENSCAFG00000020261	IMPDH1|MTAP|-|-|
	GO:0042455	ribonucleoside biosynthetic process	biological_process	0.046293	4	227	128	17684	ENSCAFG00000001651,ENSCAFG00000001671,ENSCAFG00000031413,ENSCAFG00000020261	IMPDH1|MTAP|-|-|
	GO:0044703	multi-organism reproductive process	biological_process	0.046392	4	227	103	17684	ENSCAFG00000017883,ENSCAFG00000015376,ENSCAFG00000008095,ENSCAFG00000030931	NRK|GHSR|ARNTL|LIF|
	GO:0035101	FACT complex	cellular_component	0.046681	1	227	3	17684	ENSCAFG00000003458	MMS22L|
	GO:0045259	proton-transporting ATP synthase complex	cellular_component	0.046764	2	227	52	17684	ENSCAFG00000031413,ENSCAFG00000020261	-|-|
	GO:0002476	antigen processing and presentation of endogenous peptide antigen via MHC class Ib	biological_process	0.046939	1	227	6	17684	ENSCAFG00000000487	DLA88|
	GO:0043086	negative regulation of catalytic activity	biological_process	0.047268	12	227	531	17684	ENSCAFG00000004687,ENSCAFG00000017478,ENSCAFG00000013831,ENSCAFG00000024259,ENSCAFG00000012023,ENSCAFG00000030335,ENSCAFG00000009617,ENSCAFG00000014185,ENSCAFG00000008279,ENSCAFG00000023227,ENSCAFG00000007750,ENSCAFG00000016823	NOS3|TTC8|HEXIM2|-|PPP1R8|SERPINB9|IFIT1|MEN1|PTPRJ|-|CASP3|PAPLN|
	GO:0061024	membrane organization	biological_process	0.047513	14	227	582	17684	ENSCAFG00000011496,ENSCAFG00000017505,ENSCAFG00000008977,ENSCAFG00000023220,ENSCAFG00000017478,ENSCAFG00000013367,ENSCAFG00000011003,ENSCAFG00000002744,ENSCAFG00000000627,ENSCAFG00000012023,ENSCAFG00000008181,ENSCAFG00000000887,ENSCAFG00000015949,ENSCAFG00000010172	PIGR|SPESP1|LRP4|-|TTC8|HIP1|-|SPTBN1|SNX9|PPP1R8|PLSCR1|SAMM50|ALOX15|MX1|
	GO:0045786	negative regulation of cell cycle	biological_process	0.047536	6	227	193	17684	ENSCAFG00000007750,ENSCAFG00000013831,ENSCAFG00000003029,ENSCAFG00000015887,ENSCAFG00000001981,ENSCAFG00000014185	CASP3|HEXIM2|CXCL8|APBB2|SLC29A1|MEN1|
	GO:0051377	mannose-ethanolamine phosphotransferase activity	molecular_function	0.048183	1	227	3	17684	ENSCAFG00000000083	PIGN|
	GO:0034067	protein localization to Golgi apparatus	biological_process	0.048183	2	227	23	17684	ENSCAFG00000015641,ENSCAFG00000028870	OBSL1|RAB6A|
	GO:0007006	mitochondrial membrane organization	biological_process	0.048302	3	227	65	17684	ENSCAFG00000023220,ENSCAFG00000011003,ENSCAFG00000000887	-|-|SAMM50|
	GO:0030864	cortical actin cytoskeleton	cellular_component	0.048323	3	227	53	17684	ENSCAFG00000011388,ENSCAFG00000013367,ENSCAFG00000002744	SHROOM2|HIP1|SPTBN1|
	GO:0003774	motor activity	molecular_function	0.048439	5	227	117	17684	ENSCAFG00000024839,ENSCAFG00000017844,ENSCAFG00000010101,ENSCAFG00000010250,ENSCAFG00000014112	KIF21B|DNAH3|KIF13A|KIF21A|KIF15|
	GO:0032036	myosin heavy chain binding	molecular_function	0.048689	1	227	4	17684	ENSCAFG00000008769	MYBPC3|
	GO:0005865	striated muscle thin filament	cellular_component	0.048746	2	227	27	17684	ENSCAFG00000015641,ENSCAFG00000008769	OBSL1|MYBPC3|
	GO:0045261	proton-transporting ATP synthase complex, catalytic core F(1)	cellular_component	0.048784	1	227	7	17684	ENSCAFG00000020261	-|
	GO:0051204	protein insertion into mitochondrial membrane	biological_process	0.048828	1	227	5	17684	ENSCAFG00000011003	-|
	GO:0030666	endocytic vesicle membrane	cellular_component	0.048843	2	227	22	17684	ENSCAFG00000013367,ENSCAFG00000012561	HIP1|DMBT1|
	GO:0004500	dopamine beta-monooxygenase activity	molecular_function	0.048869	1	227	4	17684	ENSCAFG00000030973	-|
	GO:0006589	octopamine biosynthetic process	biological_process	0.048869	1	227	4	17684	ENSCAFG00000030973	-|
	GO:0046333	octopamine metabolic process	biological_process	0.048869	1	227	4	17684	ENSCAFG00000030973	-|
	GO:1900041	negative regulation of interleukin-2 secretion	biological_process	0.049028	1	227	3	17684	ENSCAFG00000011722	CD34|
	GO:0010641	positive regulation of platelet-derived growth factor receptor signaling pathway	biological_process	0.049092	1	227	4	17684	ENSCAFG00000013367	HIP1|
	GO:0008307	structural constituent of muscle	molecular_function	0.049235	2	227	24	17684	ENSCAFG00000008769,ENSCAFG00000015641	MYBPC3|OBSL1|
	GO:0021987	cerebral cortex development	biological_process	0.049643	4	227	85	17684	ENSCAFG00000000860,ENSCAFG00000017078,ENSCAFG00000005510,ENSCAFG00000014061	AFDN|NDEL1|EOMES|DIXDC1|
	GO:0005009	insulin-activated receptor activity	molecular_function	0.049648	1	227	3	17684	ENSCAFG00000018170	INSR|
	GO:0004517	nitric-oxide synthase activity	molecular_function	0.049739	1	227	3	17684	ENSCAFG00000004687	NOS3|
96 hpi	GO:0005198	structural molecule activity	molecular_function	1.4889e-05	22	206	802	17684	ENSCAFG00000009570,ENSCAFG00000005485,ENSCAFG00000016268,ENSCAFG00000010146,ENSCAFG00000017901,ENSCAFG00000023440,ENSCAFG00000018956,ENSCAFG00000015641,ENSCAFG00000000737,ENSCAFG00000032436,ENSCAFG00000019530,ENSCAFG00000016065,ENSCAFG00000002548,ENSCAFG00000010426,ENSCAFG00000009552,ENSCAFG00000012856,ENSCAFG00000006062,ENSCAFG00000029419,ENSCAFG00000002554,ENSCAFG00000011677,ENSCAFG00000013548,…	DSP|BFSP1|-|NUP153|-|-|-|OBSL1|CDC42SE2|-|PAXX|-|-|COL4A3|IMPG2|TDRKH|COL4A1|-|SRBD1|EPB41|-|DISC1|
	GO:0060074	synapse maturation	biological_process	0.00011679	4	206	16	17684	ENSCAFG00000002712,ENSCAFG00000010460,ENSCAFG00000018854,ENSCAFG00000011736	-|NEURL1|SEZ6|DISC1|
	GO:0006412	translation	biological_process	0.00012464	18	206	734	17684	ENSCAFG00000023440,ENSCAFG00000017901,ENSCAFG00000001786,ENSCAFG00000016268,ENSCAFG00000007079,ENSCAFG00000010460,ENSCAFG00000016065,ENSCAFG00000004640,ENSCAFG00000018956,ENSCAFG00000012856,ENSCAFG00000008814,ENSCAFG00000005224,ENSCAFG00000020068,ENSCAFG00000015372,ENSCAFG00000002548,ENSCAFG00000013548,ENSCAFG00000002554,ENSCAFG00000029419	-|-|ACO1|-|-|NEURL1|-|-|-|TDRKH|-|TNRC6C|TRUB2|CPEB2|-|-|SRBD1|-|
	GO:0000027	ribosomal large subunit assembly	biological_process	0.00020821	5	206	77	17684	ENSCAFG00000016065,ENSCAFG00000023440,ENSCAFG00000013548,ENSCAFG00000016268,ENSCAFG00000002548	-|-|-|-|-|
	GO:0090128	regulation of synapse maturation	biological_process	0.00043482	3	206	10	17684	ENSCAFG00000002712,ENSCAFG00000011736,ENSCAFG00000010460	-|DISC1|NEURL1|
	GO:0003735	structural constituent of ribosome	molecular_function	0.00049447	10	206	393	17684	ENSCAFG00000016065,ENSCAFG00000013548,ENSCAFG00000029419,ENSCAFG00000002554,ENSCAFG00000018956,ENSCAFG00000023440,ENSCAFG00000012856,ENSCAFG00000017901,ENSCAFG00000016268,ENSCAFG00000002548	-|-|-|SRBD1|-|-|TDRKH|-|-|-|
	GO:0035456	response to interferon-beta	biological_process	0.00083782	3	206	20	17684	ENSCAFG00000012657,ENSCAFG00000008181,ENSCAFG00000000502	-|PLSCR1|IFGGC1|
	GO:0042255	ribosome assembly	biological_process	0.0010355	5	206	108	17684	ENSCAFG00000013548,ENSCAFG00000016065,ENSCAFG00000023440,ENSCAFG00000002548,ENSCAFG00000016268	-|-|-|-|-|
	GO:0043228	non-membrane-bounded organelle	cellular_component	0.0013777	61	206	3418	17684	ENSCAFG00000010340,ENSCAFG00000001520,ENSCAFG00000011677,ENSCAFG00000029419,ENSCAFG00000010497,ENSCAFG00000019524,ENSCAFG00000012197,ENSCAFG00000010101,ENSCAFG00000012856,ENSCAFG00000005224,ENSCAFG00000019650,ENSCAFG00000002548,ENSCAFG00000010460,ENSCAFG00000013314,ENSCAFG00000018190,ENSCAFG00000011364,ENSCAFG00000009282,ENSCAFG00000017844,ENSCAFG00000017611,ENSCAFG00000004597,ENSCAFG00000020292,…	PHC2|NFIB|EPB41|-|PPP1R12B|KCNAB2|CCDC14|KIF13A|TDRKH|TNRC6C|CAMTA1|-|NEURL1|NCF2|-|ACTL6A|CREB3L1|DNAH3|UACA|RELB|WDR63|XRN2|CACNA1C|PLSCR1|-|NIFK|-|ESPN|-|KLHL4|DISC1|ITPR1|-|FSCN3|FAM107A|BIN1|MYO18A|-|SSRP1|RIOX1|MMS22L|AGAP2|TBC1D30|PAXX|-|-|COG7|TBCCD1|-|OBSL1|-|HEPACAM2|-|PALLD|DNM3|NUP153|KIF21A|POLR2A|DSP|MPLKIP|BFSP1|
	GO:0043232	intracellular non-membrane-bounded organelle	cellular_component	0.0013777	61	206	3418	17684	ENSCAFG00000018868,ENSCAFG00000031737,ENSCAFG00000003458,ENSCAFG00000016842,ENSCAFG00000007947,ENSCAFG00000023463,ENSCAFG00000011736,ENSCAFG00000001721,ENSCAFG00000013548,ENSCAFG00000007225,ENSCAFG00000004606,ENSCAFG00000014805,ENSCAFG00000007492,ENSCAFG00000023440,ENSCAFG00000010146,ENSCAFG00000010250,ENSCAFG00000009570,ENSCAFG00000031550,ENSCAFG00000005485,ENSCAFG00000016532,ENSCAFG00000000361,…	MYO18A|-|MMS22L|RIOX1|SSRP1|ITPR1|DISC1|FSCN3|-|FAM107A|BIN1|DNM3|PALLD|-|NUP153|KIF21A|DSP|MPLKIP|BFSP1|POLR2A|TBC1D30|AGAP2|-|PAXX|TBCCD1|COG7|-|HEPACAM2|-|OBSL1|-|TNRC6C|TDRKH|CCDC14|KIF13A|-|CAMTA1|PHC2|EPB41|NFIB|PPP1R12B|-|KCNAB2|CACNA1C|-|PLSCR1|NIFK|-|KLHL4|-|ESPN|-|ACTL6A|NCF2|NEURL1|CREB3L1|DNAH3|RELB|WDR63|UACA|XRN2|
	GO:0051015	actin filament binding	molecular_function	0.001441	9	206	177	17684	ENSCAFG00000019595,ENSCAFG00000017709,ENSCAFG00000018868,ENSCAFG00000004606,ENSCAFG00000015641,ENSCAFG00000032436,ENSCAFG00000001721,ENSCAFG00000014233,ENSCAFG00000018190	ESPN|CLMN|MYO18A|BIN1|OBSL1|-|FSCN3|ITPRID2|-|
	GO:0005840	ribosome	cellular_component	0.001575	10	206	438	17684	ENSCAFG00000016065,ENSCAFG00000013548,ENSCAFG00000029419,ENSCAFG00000008462,ENSCAFG00000018956,ENSCAFG00000023440,ENSCAFG00000012856,ENSCAFG00000017901,ENSCAFG00000016268,ENSCAFG00000002548	-|-|-|-|-|-|TDRKH|-|-|-|
	GO:0003779	actin binding	molecular_function	0.0022242	13	206	348	17684	ENSCAFG00000018190,ENSCAFG00000011677,ENSCAFG00000001721,ENSCAFG00000014233,ENSCAFG00000032436,ENSCAFG00000000887,ENSCAFG00000015641,ENSCAFG00000004606,ENSCAFG00000001792,ENSCAFG00000018868,ENSCAFG00000004687,ENSCAFG00000017709,ENSCAFG00000019595	-|EPB41|FSCN3|ITPRID2|-|SAMM50|OBSL1|BIN1|LIMCH1|MYO18A|NOS3|CLMN|ESPN|
	GO:0051491	positive regulation of filopodium assembly	biological_process	0.0025972	3	206	18	17684	ENSCAFG00000010460,ENSCAFG00000020135,ENSCAFG00000019595	NEURL1|FNBP1L|ESPN|
	GO:0061024	membrane organization	biological_process	0.0028716	17	206	582	17684	ENSCAFG00000002712,ENSCAFG00000013889,ENSCAFG00000015700,ENSCAFG00000018208,ENSCAFG00000016105,ENSCAFG00000014805,ENSCAFG00000008181,ENSCAFG00000030258,ENSCAFG00000000887,ENSCAFG00000011273,ENSCAFG00000004606,ENSCAFG00000012023,ENSCAFG00000018868,ENSCAFG00000018334,ENSCAFG00000009901,ENSCAFG00000020135,ENSCAFG00000017505	-|RTP4|STX18|ABCC1|WDR19|DNM3|PLSCR1|-|SAMM50|SUN1|BIN1|PPP1R8|MYO18A|SH3TC2|NFASC|FNBP1L|SPESP1|
	GO:0032453	histone demethylase activity (H3-K4 specific)	molecular_function	0.0035998	2	206	6	17684	ENSCAFG00000016133,ENSCAFG00000016842	KDM5C|RIOX1|
	GO:0034720	histone H3-K4 demethylation	biological_process	0.0035998	2	206	6	17684	ENSCAFG00000016133,ENSCAFG00000016842	KDM5C|RIOX1|
	GO:0042273	ribosomal large subunit biogenesis	biological_process	0.0036459	5	206	138	17684	ENSCAFG00000016268,ENSCAFG00000002548,ENSCAFG00000023440,ENSCAFG00000016065,ENSCAFG00000013548	-|-|-|-|-|
	GO:0022625	cytosolic large ribosomal subunit	cellular_component	0.0039082	6	206	221	17684	ENSCAFG00000023440,ENSCAFG00000016065,ENSCAFG00000013548,ENSCAFG00000017901,ENSCAFG00000016268,ENSCAFG00000002548	-|-|-|-|-|-|
	GO:0031672	A band	cellular_component	0.0040527	3	206	24	17684	ENSCAFG00000032436,ENSCAFG00000010497,ENSCAFG00000015641	-|PPP1R12B|OBSL1|
	GO:0051647	nucleus localization	biological_process	0.0042499	3	206	21	17684	ENSCAFG00000017709,ENSCAFG00000004606,ENSCAFG00000011273	CLMN|BIN1|SUN1|
	GO:0043495	protein anchor	molecular_function	0.004952	2	206	10	17684	ENSCAFG00000010146,ENSCAFG00000011273	NUP153|SUN1|
	GO:0097440	apical dendrite	cellular_component	0.0050685	2	206	6	17684	ENSCAFG00000010460,ENSCAFG00000018854	NEURL1|SEZ6|
	GO:0016044	cellular membrane organization	biological_process	0.0054913	16	206	569	17684	ENSCAFG00000004606,ENSCAFG00000011273,ENSCAFG00000000887,ENSCAFG00000009901,ENSCAFG00000018334,ENSCAFG00000018868,ENSCAFG00000017505,ENSCAFG00000020135,ENSCAFG00000002712,ENSCAFG00000013889,ENSCAFG00000016105,ENSCAFG00000018208,ENSCAFG00000015700,ENSCAFG00000008181,ENSCAFG00000014805,ENSCAFG00000030258	BIN1|SUN1|SAMM50|NFASC|SH3TC2|MYO18A|SPESP1|FNBP1L|-|RTP4|WDR19|ABCC1|STX18|PLSCR1|DNM3|-|
	GO:0090129	positive regulation of synapse maturation	biological_process	0.0056448	2	206	7	17684	ENSCAFG00000002712,ENSCAFG00000010460	-|NEURL1|
	GO:0007402	ganglion mother cell fate determination	biological_process	0.0065319	1	206	1	17684	ENSCAFG00000003838	NTF4|
	GO:0008052	sensory organ boundary specification	biological_process	0.0065319	1	206	1	17684	ENSCAFG00000003838	NTF4|
	GO:0010160	formation of organ boundary	biological_process	0.0065319	1	206	1	17684	ENSCAFG00000003838	NTF4|
	GO:0061193	taste bud development	biological_process	0.0065319	1	206	1	17684	ENSCAFG00000003838	NTF4|
	GO:0002939	tRNA N1-guanine methylation	biological_process	0.0066661	1	206	1	17684	ENSCAFG00000015647	TRMT5|
	GO:0052906	tRNA (guanine(37)-N(1))-methyltransferase activity	molecular_function	0.0066661	1	206	1	17684	ENSCAFG00000015647	TRMT5|
	GO:0042270	protection from natural killer cell mediated cytotoxicity	biological_process	0.0067748	1	206	1	17684	ENSCAFG00000030335	SERPINB9|
	GO:0033477	S-methylmethionine metabolic process	biological_process	0.0068787	1	206	1	17684	ENSCAFG00000009102	BHMT2|
	GO:0036317	tyrosyl-RNA phosphodiesterase activity	molecular_function	0.0075032	1	206	1	17684	ENSCAFG00000010428	TDP2|
	GO:0070260	5'-tyrosyl-DNA phosphodiesterase activity	molecular_function	0.0075032	1	206	1	17684	ENSCAFG00000010428	TDP2|
	GO:0014738	regulation of muscle hyperplasia	biological_process	0.0078333	1	206	1	17684	ENSCAFG00000004687	NOS3|
	GO:0014740	negative regulation of muscle hyperplasia	biological_process	0.0078333	1	206	1	17684	ENSCAFG00000004687	NOS3|
	GO:0014805	smooth muscle adaptation	biological_process	0.0078333	1	206	1	17684	ENSCAFG00000004687	NOS3|
	GO:0014806	smooth muscle hyperplasia	biological_process	0.0078333	1	206	1	17684	ENSCAFG00000004687	NOS3|
	GO:0014900	muscle hyperplasia	biological_process	0.0078333	1	206	1	17684	ENSCAFG00000004687	NOS3|
	GO:0051489	regulation of filopodium assembly	biological_process	0.0078855	3	206	29	17684	ENSCAFG00000019595,ENSCAFG00000020135,ENSCAFG00000010460	ESPN|FNBP1L|NEURL1|
	GO:0090286	cytoskeletal anchoring at nuclear membrane	biological_process	0.0086343	2	206	9	17684	ENSCAFG00000011273,ENSCAFG00000017709	SUN1|CLMN|
	GO:0035458	cellular response to interferon-beta	biological_process	0.009356	2	206	15	17684	ENSCAFG00000012657,ENSCAFG00000000502	-|IFGGC1|
	GO:0005587	collagen type IV	cellular_component	0.0097018	2	206	7	17684	ENSCAFG00000010426,ENSCAFG00000006062	COL4A3|COL4A1|
	GO:0030935	sheet-forming collagen	cellular_component	0.0097018	2	206	7	17684	ENSCAFG00000010426,ENSCAFG00000006062	COL4A3|COL4A1|
	GO:0034992	microtubule organizing center attachment site	cellular_component	0.010759	2	206	11	17684	ENSCAFG00000017709,ENSCAFG00000011273	CLMN|SUN1|
	GO:0034993	SUN-KASH complex	cellular_component	0.010759	2	206	11	17684	ENSCAFG00000011273,ENSCAFG00000017709	SUN1|CLMN|
	GO:0005537	mannose binding	molecular_function	0.010964	2	206	15	17684	ENSCAFG00000017950,ENSCAFG00000004496	LMAN1L|MRC1|
	GO:0086091	regulation of heart rate by cardiac conduction	biological_process	0.011265	3	206	31	17684	ENSCAFG00000016051,ENSCAFG00000004606,ENSCAFG00000009570	CACNA1C|BIN1|DSP|
	GO:0030728	ovulation	biological_process	0.011311	2	206	13	17684	ENSCAFG00000004687,ENSCAFG00000006878	NOS3|KMT2B|
	GO:0031032	actomyosin structure organization	biological_process	0.011402	5	206	92	17684	ENSCAFG00000001792,ENSCAFG00000015641,ENSCAFG00000011677,ENSCAFG00000032436,ENSCAFG00000018868	LIMCH1|OBSL1|EPB41|-|MYO18A|
	GO:0015934	large ribosomal subunit	cellular_component	0.011511	6	206	273	17684	ENSCAFG00000002548,ENSCAFG00000016268,ENSCAFG00000017901,ENSCAFG00000013548,ENSCAFG00000023440,ENSCAFG00000016065	-|-|-|-|-|-|
	GO:0003746	translation elongation factor activity	molecular_function	0.011711	3	206	65	17684	ENSCAFG00000004640,ENSCAFG00000007079,ENSCAFG00000008814	-|-|-|
	GO:0030241	skeletal muscle myosin thick filament assembly	biological_process	0.011797	2	206	13	17684	ENSCAFG00000032436,ENSCAFG00000015641	-|OBSL1|
	GO:0031034	myosin filament assembly	biological_process	0.011797	2	206	13	17684	ENSCAFG00000032436,ENSCAFG00000015641	-|OBSL1|
	GO:0071688	striated muscle myosin thick filament assembly	biological_process	0.011797	2	206	13	17684	ENSCAFG00000032436,ENSCAFG00000015641	-|OBSL1|
	GO:0016597	amino acid binding	molecular_function	0.011858	5	206	101	17684	ENSCAFG00000011434,ENSCAFG00000009348,ENSCAFG00000019812,ENSCAFG00000005707,ENSCAFG00000004687	UBR1|SYT6|GSTM4|OSBPL8|NOS3|
	GO:0030046	parallel actin filament bundle assembly	biological_process	0.011992	1	206	1	17684	ENSCAFG00000019595	ESPN|
	GO:0060987	lipid tube	cellular_component	0.012013	1	206	1	17684	ENSCAFG00000004606	BIN1|
	GO:0032480	negative regulation of type I interferon production	biological_process	0.012226	2	206	15	17684	ENSCAFG00000005759,ENSCAFG00000004597	NPLOC4|RELB|
	GO:0034613	cellular protein localization	biological_process	0.012595	25	206	1181	17684	ENSCAFG00000005220,ENSCAFG00000012197,ENSCAFG00000010101,ENSCAFG00000018334,ENSCAFG00000009901,ENSCAFG00000011273,ENSCAFG00000011498,ENSCAFG00000000887,ENSCAFG00000012023,ENSCAFG00000011736,ENSCAFG00000005759,ENSCAFG00000011677,ENSCAFG00000015603,ENSCAFG00000005707,ENSCAFG00000010146,ENSCAFG00000017709,ENSCAFG00000005044,ENSCAFG00000015641,ENSCAFG00000015700,ENSCAFG00000016105,ENSCAFG00000006892,…	SZT2|CCDC14|KIF13A|SH3TC2|NFASC|SUN1|SGSM1|SAMM50|PPP1R8|DISC1|NPLOC4|EPB41|PPM1A|OSBPL8|NUP153|CLMN|TBC1D4|OBSL1|STX18|WDR19|TUB|TBC1D30|COG7|RTP4|-|
	GO:0031033	myosin filament organization	biological_process	0.012818	2	206	14	17684	ENSCAFG00000015641,ENSCAFG00000032436	OBSL1|-|
	GO:0000247	C-8 sterol isomerase activity	molecular_function	0.013021	1	206	2	17684	ENSCAFG00000004288	-|
	GO:0004769	steroid delta-isomerase activity	molecular_function	0.013021	1	206	2	17684	ENSCAFG00000004288	-|
	GO:0048867	stem cell fate determination	biological_process	0.013021	1	206	2	17684	ENSCAFG00000003838	NTF4|
	GO:0018916	nitrobenzene metabolic process	biological_process	0.013021	1	206	2	17684	ENSCAFG00000019812	GSTM4|
	GO:0005153	interleukin-8 receptor binding	molecular_function	0.013051	1	206	2	17684	ENSCAFG00000003029	CXCL8|
	GO:0045824	negative regulation of innate immune response	biological_process	0.013348	2	206	18	17684	ENSCAFG00000009632,ENSCAFG00000030335	TYRO3|SERPINB9|
	GO:0070727	cellular macromolecule localization	biological_process	0.013596	25	206	1189	17684	ENSCAFG00000016105,ENSCAFG00000015700,ENSCAFG00000015641,ENSCAFG00000013889,ENSCAFG00000002712,ENSCAFG00000017682,ENSCAFG00000000361,ENSCAFG00000006892,ENSCAFG00000015603,ENSCAFG00000017709,ENSCAFG00000010146,ENSCAFG00000005044,ENSCAFG00000005707,ENSCAFG00000012023,ENSCAFG00000011498,ENSCAFG00000000887,ENSCAFG00000011273,ENSCAFG00000011677,ENSCAFG00000005759,ENSCAFG00000011736,ENSCAFG00000005220,…	WDR19|STX18|OBSL1|RTP4|-|COG7|TBC1D30|TUB|PPM1A|CLMN|NUP153|TBC1D4|OSBPL8|PPP1R8|SGSM1|SAMM50|SUN1|EPB41|NPLOC4|DISC1|SZT2|SH3TC2|NFASC|KIF13A|CCDC14|
	GO:0021700	developmental maturation	biological_process	0.013748	7	206	190	17684	ENSCAFG00000002712,ENSCAFG00000009901,ENSCAFG00000011736,ENSCAFG00000010460,ENSCAFG00000007912,ENSCAFG00000018854,ENSCAFG00000005485	-|NFASC|DISC1|NEURL1|TRPC4AP|SEZ6|BFSP1|
	GO:0042800	histone methyltransferase activity (H3-K4 specific)	molecular_function	0.014232	2	206	13	17684	ENSCAFG00000008718,ENSCAFG00000006878	KMT2D|KMT2B|
	GO:0014745	negative regulation of muscle adaptation	biological_process	0.014314	1	206	2	17684	ENSCAFG00000004687	NOS3|
	GO:0047150	betaine-homocysteine S-methyltransferase activity	molecular_function	0.015323	1	206	2	17684	ENSCAFG00000009102	BHMT2|
	GO:0046847	filopodium assembly	biological_process	0.015793	3	206	36	17684	ENSCAFG00000010460,ENSCAFG00000019595,ENSCAFG00000020135	NEURL1|ESPN|FNBP1L|
	GO:0038063	collagen-activated tyrosine kinase receptor signaling pathway	biological_process	0.016177	2	206	11	17684	ENSCAFG00000010426,ENSCAFG00000006062	COL4A3|COL4A1|
	GO:0030240	skeletal muscle thin filament assembly	biological_process	0.016501	2	206	16	17684	ENSCAFG00000015641,ENSCAFG00000032436	OBSL1|-|
	GO:0051393	alpha-actinin binding	molecular_function	0.017984	3	206	31	17684	ENSCAFG00000032436,ENSCAFG00000016051,ENSCAFG00000015641	-|CACNA1C|OBSL1|
	GO:0004336	galactosylceramidase activity	molecular_function	0.018754	1	206	1	17684	ENSCAFG00000017337	GALC|
	GO:0006683	galactosylceramide catabolic process	biological_process	0.018754	1	206	1	17684	ENSCAFG00000017337	GALC|
	GO:0014866	skeletal myofibril assembly	biological_process	0.018983	2	206	17	17684	ENSCAFG00000015641,ENSCAFG00000032436	OBSL1|-|
	GO:0003924	GTPase activity	molecular_function	0.019274	8	206	323	17684	ENSCAFG00000014805,ENSCAFG00000008814,ENSCAFG00000000502,ENSCAFG00000006991,ENSCAFG00000007079,ENSCAFG00000000273,ENSCAFG00000004640,ENSCAFG00000012657	DNM3|-|IFGGC1|REM1|-|AGAP2|-|-|
	GO:0022626	cytosolic ribosome	cellular_component	0.019594	6	206	303	17684	ENSCAFG00000016268,ENSCAFG00000002548,ENSCAFG00000016065,ENSCAFG00000023440,ENSCAFG00000013548,ENSCAFG00000017901	-|-|-|-|-|-|
	GO:0030020	extracellular matrix structural constituent conferring tensile strength	molecular_function	0.019774	1	206	1	17684	ENSCAFG00000006062	COL4A1|
	GO:0070901	mitochondrial tRNA methylation	biological_process	0.019775	1	206	3	17684	ENSCAFG00000015647	TRMT5|
	GO:0045183	translation factor activity, non-nucleic acid binding	molecular_function	0.019883	1	206	1	17684	ENSCAFG00000010460	NEURL1|
	GO:0080163	regulation of protein serine/threonine phosphatase activity	biological_process	0.020521	1	206	1	17684	ENSCAFG00000017636	PPP4R4|
	GO:0043267	negative regulation of potassium ion transport	biological_process	0.02065	2	206	14	17684	ENSCAFG00000004606,ENSCAFG00000004687	BIN1|NOS3|
	GO:0090158	endoplasmic reticulum membrane organization	biological_process	0.021281	1	206	1	17684	ENSCAFG00000015700	STX18|
	GO:0047750	cholestenol delta-isomerase activity	molecular_function	0.021328	1	206	3	17684	ENSCAFG00000004288	-|
	GO:0046623	sphingolipid-translocating ATPase activity	molecular_function	0.021763	1	206	1	17684	ENSCAFG00000018208	ABCC1|
	GO:0051371	muscle alpha-actinin binding	molecular_function	0.021941	2	206	16	17684	ENSCAFG00000015641,ENSCAFG00000032436	OBSL1|-|
	GO:0034617	tetrahydrobiopterin binding	molecular_function	0.022178	1	206	2	17684	ENSCAFG00000004687	NOS3|
	GO:0030674	protein binding, bridging	molecular_function	0.022385	4	206	84	17684	ENSCAFG00000024867,ENSCAFG00000009570,ENSCAFG00000018190,ENSCAFG00000001721	TRIM22|DSP|-|FSCN3|
	GO:0007097	nuclear migration	biological_process	0.024302	2	206	15	17684	ENSCAFG00000017709,ENSCAFG00000011273	CLMN|SUN1|
	GO:0040023	establishment of nucleus localization	biological_process	0.024302	2	206	15	17684	ENSCAFG00000011273,ENSCAFG00000017709	SUN1|CLMN|
	GO:0038065	collagen-activated signaling pathway	biological_process	0.024476	2	206	14	17684	ENSCAFG00000006062,ENSCAFG00000010426	COL4A1|COL4A3|
	GO:0018479	benzaldehyde dehydrogenase (NAD+) activity	molecular_function	0.024679	1	206	2	17684	ENSCAFG00000001791	ALDH1A1|
	GO:0008135	translation factor activity, nucleic acid binding	molecular_function	0.024741	4	206	125	17684	ENSCAFG00000007079,ENSCAFG00000004640,ENSCAFG00000015372,ENSCAFG00000008814	-|-|CPEB2|-|
	GO:0031430	M band	cellular_component	0.024961	2	206	19	17684	ENSCAFG00000015641,ENSCAFG00000032436	OBSL1|-|
	GO:0042805	actinin binding	molecular_function	0.02504	3	206	36	17684	ENSCAFG00000015641,ENSCAFG00000016051,ENSCAFG00000032436	OBSL1|CACNA1C|-|
	GO:0043461	proton-transporting ATP synthase complex assembly	biological_process	0.025365	1	206	3	17684	ENSCAFG00000018396	ATPAF2|
	GO:0070272	proton-transporting ATP synthase complex biogenesis	biological_process	0.025365	1	206	3	17684	ENSCAFG00000018396	ATPAF2|
	GO:0014069	postsynaptic density	cellular_component	0.025498	6	206	129	17684	ENSCAFG00000019524,ENSCAFG00000016051,ENSCAFG00000011736,ENSCAFG00000023463,ENSCAFG00000010460,ENSCAFG00000014805	KCNAB2|CACNA1C|DISC1|ITPR1|NEURL1|DNM3|
	GO:0070593	dendrite self-avoidance	biological_process	0.025723	2	206	16	17684	ENSCAFG00000009901,ENSCAFG00000007492	NFASC|PALLD|
	GO:0051707	response to other organism	biological_process	0.025763	12	206	566	17684	ENSCAFG00000030335,ENSCAFG00000008181,ENSCAFG00000020343,ENSCAFG00000004687,ENSCAFG00000004496,ENSCAFG00000030258,ENSCAFG00000031333,ENSCAFG00000005759,ENSCAFG00000001520,ENSCAFG00000030628,ENSCAFG00000003029,ENSCAFG00000007807	SERPINB9|PLSCR1|IFI44L|NOS3|MRC1|-|-|NPLOC4|NFIB|-|CXCL8|STOX2|
	GO:0042178	xenobiotic catabolic process	biological_process	0.025999	1	206	4	17684	ENSCAFG00000019812	GSTM4|
	GO:0015111	iodide transmembrane transporter activity	molecular_function	0.026194	1	206	2	17684	ENSCAFG00000010664	ANO1|
	GO:0048739	cardiac muscle fiber development	biological_process	0.026206	2	206	18	17684	ENSCAFG00000032436,ENSCAFG00000015641	-|OBSL1|
	GO:0045953	negative regulation of natural killer cell mediated cytotoxicity	biological_process	0.026313	1	206	4	17684	ENSCAFG00000030335	SERPINB9|
	GO:0033165	interphotoreceptor matrix	cellular_component	0.026425	1	206	2	17684	ENSCAFG00000009552	IMPG2|
	GO:0004556	alpha-amylase activity	molecular_function	0.02648	1	206	4	17684	ENSCAFG00000032286	-|
	GO:1901383	negative regulation of chorionic trophoblast cell proliferation	biological_process	0.026571	1	206	2	17684	ENSCAFG00000009269	ACVR1C|
	GO:2000795	negative regulation of epithelial cell proliferation involved in lung morphogenesis	biological_process	0.026935	1	206	1	17684	ENSCAFG00000001520	NFIB|
	GO:0019376	galactolipid catabolic process	biological_process	0.026979	1	206	2	17684	ENSCAFG00000017337	GALC|
	GO:0090164	asymmetric Golgi ribbon formation	biological_process	0.027089	1	206	2	17684	ENSCAFG00000018868	MYO18A|
	GO:0070259	tyrosyl-DNA phosphodiesterase activity	molecular_function	0.027225	1	206	2	17684	ENSCAFG00000010428	TDP2|
	GO:0005581	collagen	cellular_component	0.027365	3	206	49	17684	ENSCAFG00000006062,ENSCAFG00000012226,ENSCAFG00000010426	COL4A1|COL6A3|COL4A3|
	GO:0006662	glycerol ether metabolic process	biological_process	0.027634	1	206	4	17684	ENSCAFG00000018730	TXNDC2|
	GO:0009019	tRNA (guanine-N1-)-methyltransferase activity	molecular_function	0.028596	1	206	4	17684	ENSCAFG00000015647	TRMT5|
	GO:0097116	gephyrin clustering	biological_process	0.028997	1	206	2	17684	ENSCAFG00000002712	-|
	GO:0031548	regulation of brain-derived neurotrophic factor receptor signaling pathway	biological_process	0.029071	1	206	1	17684	ENSCAFG00000000968	FSTL4|
	GO:0031549	negative regulation of brain-derived neurotrophic factor receptor signaling pathway	biological_process	0.029071	1	206	1	17684	ENSCAFG00000000968	FSTL4|
	GO:0005471	ATP:ADP antiporter activity	molecular_function	0.029401	1	206	4	17684	ENSCAFG00000007596	SLC25A4|
	GO:0005918	septate junction	cellular_component	0.029724	1	206	2	17684	ENSCAFG00000009901	NFASC|
	GO:0061337	cardiac conduction	biological_process	0.030639	3	206	44	17684	ENSCAFG00000004606,ENSCAFG00000009570,ENSCAFG00000016051	BIN1|DSP|CACNA1C|
	GO:0033668	negative regulation by symbiont of host apoptotic process	biological_process	0.030881	1	206	3	17684	ENSCAFG00000030335	SERPINB9|
	GO:0052041	negative regulation by symbiont of host programmed cell death	biological_process	0.030881	1	206	3	17684	ENSCAFG00000030335	SERPINB9|
	GO:0052490	negative regulation by organism of programmed cell death in other organism involved in symbiotic interaction	biological_process	0.030881	1	206	3	17684	ENSCAFG00000030335	SERPINB9|
	GO:1901668	regulation of superoxide dismutase activity	biological_process	0.030923	1	206	3	17684	ENSCAFG00000005220	SZT2|
	GO:0072590	N-acetyl-L-aspartate-L-glutamate ligase activity	molecular_function	0.031199	1	206	2	17684	ENSCAFG00000002557	RIMKLA|
	GO:0051538	3 iron, 4 sulfur cluster binding	molecular_function	0.031345	1	206	2	17684	ENSCAFG00000001786	ACO1|
	GO:0046545	development of primary female sexual characteristics	biological_process	0.031488	4	206	84	17684	ENSCAFG00000004978,ENSCAFG00000004687,ENSCAFG00000006878,ENSCAFG00000009632	DACH1|NOS3|KMT2B|TYRO3|
	GO:0060478	acrosomal vesicle exocytosis	biological_process	0.031872	1	206	3	17684	ENSCAFG00000009348	SYT6|
	GO:0007422	peripheral nervous system development	biological_process	0.03195	3	206	53	17684	ENSCAFG00000003838,ENSCAFG00000009901,ENSCAFG00000018334	NTF4|NFASC|SH3TC2|
	GO:0090204	protein localization to nuclear pore	biological_process	0.031995	1	206	2	17684	ENSCAFG00000005707	OSBPL8|
	GO:0060988	lipid tube assembly	biological_process	0.03279	1	206	2	17684	ENSCAFG00000004606	BIN1|
	GO:0097360	chorionic trophoblast cell proliferation	biological_process	0.03293	1	206	3	17684	ENSCAFG00000009269	ACVR1C|
	GO:1901382	regulation of chorionic trophoblast cell proliferation	biological_process	0.03293	1	206	3	17684	ENSCAFG00000009269	ACVR1C|
	GO:0061141	lung ciliated cell differentiation	biological_process	0.033292	1	206	2	17684	ENSCAFG00000001520	NFIB|
	GO:0003723	RNA binding	molecular_function	0.033636	17	206	990	17684	ENSCAFG00000020068,ENSCAFG00000012856,ENSCAFG00000008814,ENSCAFG00000006878,ENSCAFG00000015372,ENSCAFG00000013831,ENSCAFG00000013548,ENSCAFG00000012023,ENSCAFG00000002554,ENSCAFG00000004710,ENSCAFG00000017901,ENSCAFG00000001786,ENSCAFG00000007079,ENSCAFG00000000162,ENSCAFG00000016065,ENSCAFG00000015055,ENSCAFG00000004640	TRUB2|TDRKH|-|KMT2B|CPEB2|HEXIM2|-|PPP1R8|SRBD1|NIFK|-|ACO1|-|MEX3C|-|-|-|
	GO:0004867	serine-type endopeptidase inhibitor activity	molecular_function	0.033771	3	206	71	17684	ENSCAFG00000030335,ENSCAFG00000023050,ENSCAFG00000012226	SERPINB9|SERPINB13|COL6A3|
	GO:0060689	cell differentiation involved in salivary gland development	biological_process	0.033832	1	206	2	17684	ENSCAFG00000001520	NFIB|
	GO:0038100	nodal binding	molecular_function	0.033925	1	206	2	17684	ENSCAFG00000009269	ACVR1C|
	GO:0046660	female sex differentiation	biological_process	0.034369	4	206	88	17684	ENSCAFG00000004687,ENSCAFG00000006878,ENSCAFG00000009632,ENSCAFG00000004978	NOS3|KMT2B|TYRO3|DACH1|
	GO:0046624	sphingolipid transporter activity	molecular_function	0.034559	1	206	3	17684	ENSCAFG00000018208	ABCC1|
	GO:0030350	iron-responsive element binding	molecular_function	0.035016	1	206	2	17684	ENSCAFG00000001786	ACO1|
	GO:0043293	apoptosome	cellular_component	0.03504	1	206	2	17684	ENSCAFG00000006556	APAF1|
	GO:0009791	post-embryonic development	biological_process	0.035109	4	206	86	17684	ENSCAFG00000023463,ENSCAFG00000001786,ENSCAFG00000011438,ENSCAFG00000005220	ITPR1|ACO1|SCN9A|SZT2|
	GO:0007340	acrosome reaction	biological_process	0.035332	2	206	23	17684	ENSCAFG00000017505,ENSCAFG00000009348	SPESP1|SYT6|
	GO:0009607	response to biotic stimulus	biological_process	0.035556	12	206	592	17684	ENSCAFG00000031333,ENSCAFG00000001520,ENSCAFG00000005759,ENSCAFG00000030628,ENSCAFG00000003029,ENSCAFG00000007807,ENSCAFG00000030335,ENSCAFG00000008181,ENSCAFG00000020343,ENSCAFG00000004687,ENSCAFG00000004496,ENSCAFG00000030258	-|NFIB|NPLOC4|-|CXCL8|STOX2|SERPINB9|PLSCR1|IFI44L|NOS3|MRC1|-|
	GO:0055013	cardiac muscle cell development	biological_process	0.035725	3	206	53	17684	ENSCAFG00000032436,ENSCAFG00000012927,ENSCAFG00000015641	-|ALPK3|OBSL1|
	GO:0005865	striated muscle thin filament	cellular_component	0.035995	2	206	27	17684	ENSCAFG00000015641,ENSCAFG00000032436	OBSL1|-|
	GO:0043266	regulation of potassium ion transport	biological_process	0.036004	3	206	47	17684	ENSCAFG00000019524,ENSCAFG00000004606,ENSCAFG00000004687	KCNAB2|BIN1|NOS3|
	GO:0043564	Ku70:Ku80 complex	cellular_component	0.03606	1	206	3	17684	ENSCAFG00000019530	PAXX|
	GO:0031965	nuclear membrane	cellular_component	0.036072	6	206	188	17684	ENSCAFG00000011273,ENSCAFG00000002712,ENSCAFG00000017709,ENSCAFG00000010146,ENSCAFG00000023463,ENSCAFG00000005707	SUN1|-|CLMN|NUP153|ITPR1|OSBPL8|
	GO:0009617	response to bacterium	biological_process	0.036611	9	206	396	17684	ENSCAFG00000007807,ENSCAFG00000003029,ENSCAFG00000001520,ENSCAFG00000030628,ENSCAFG00000031333,ENSCAFG00000004496,ENSCAFG00000030258,ENSCAFG00000030335,ENSCAFG00000004687	STOX2|CXCL8|NFIB|-|-|MRC1|-|SERPINB9|NOS3|
	GO:0016043	cellular component organization	biological_process	0.036756	74	206	4772	17684	ENSCAFG00000001520,ENSCAFG00000011677,ENSCAFG00000018396,ENSCAFG00000012023,ENSCAFG00000000887,ENSCAFG00000006062,ENSCAFG00000010101,ENSCAFG00000006892,ENSCAFG00000010460,ENSCAFG00000011364,ENSCAFG00000008181,ENSCAFG00000029759,ENSCAFG00000019595,ENSCAFG00000030258,ENSCAFG00000011273,ENSCAFG00000031737,ENSCAFG00000018868,ENSCAFG00000010426,ENSCAFG00000017188,ENSCAFG00000032436,ENSCAFG00000013533,…	NFIB|EPB41|ATPAF2|PPP1R8|SAMM50|COL4A1|KIF13A|TUB|NEURL1|ACTL6A|PLSCR1|-|ESPN|-|SUN1|-|MYO18A|COL4A3|NAP1L2|-|TBCCD1|TBC1D30|OBSL1|STX18|PALLD|TRIM22|NEGR1|NTF4|TRMT5|TRUB2|SEZ6|KMT2B|APBB2|SZT2|-|SPESP1|FNBP1L|SLC25A4|-|-|KDM5C|KMT2D|LMAN1L|DACH1|-|PPM1A|-|FSCN3|ACVR1C|DISC1|BIN1|FAM107A|UNC5C|SH3TC2|NFASC|C1QTNF5|TYRO3|MPZL3|FSTL4|RIOX1|COG7|TACC2|RTP4|-|LIMCH1|WDR19|ABCC1|HEPACAM2|COL6A3|CLMN|…
	GO:0043028	cysteine-type endopeptidase regulator activity involved in apoptotic process	molecular_function	0.037034	2	206	29	17684	ENSCAFG00000030335,ENSCAFG00000006556	SERPINB9|APAF1|
	GO:0005956	protein kinase CK2 complex	cellular_component	0.037068	1	206	2	17684	ENSCAFG00000017337	GALC|
	GO:0036379	myofilament	cellular_component	0.037466	2	206	28	17684	ENSCAFG00000015641,ENSCAFG00000032436	OBSL1|-|
	GO:0050803	regulation of synapse structure and activity	biological_process	0.037945	4	206	91	17684	ENSCAFG00000002712,ENSCAFG00000011736,ENSCAFG00000010460,ENSCAFG00000014805	-|DISC1|NEURL1|DNM3|
	GO:0032240	negative regulation of nucleobase-containing compound transport	biological_process	0.038267	1	206	2	17684	ENSCAFG00000010146	NUP153|
	GO:0046832	negative regulation of RNA export from nucleus	biological_process	0.038267	1	206	2	17684	ENSCAFG00000010146	NUP153|
	GO:0048859	formation of anatomical boundary	biological_process	0.038353	1	206	5	17684	ENSCAFG00000003838	NTF4|
	GO:0006499	N-terminal protein myristoylation	biological_process	0.038772	1	206	3	17684	ENSCAFG00000015603	PPM1A|
	GO:0018377	protein myristoylation	biological_process	0.038772	1	206	3	17684	ENSCAFG00000015603	PPM1A|
	GO:0006414	translational elongation	biological_process	0.039353	3	206	89	17684	ENSCAFG00000007079,ENSCAFG00000004640,ENSCAFG00000008814	-|-|-|
	GO:0045040	protein import into mitochondrial outer membrane	biological_process	0.039508	1	206	2	17684	ENSCAFG00000000887	SAMM50|
	GO:0061055	myotome development	biological_process	0.039596	1	206	4	17684	ENSCAFG00000016105	WDR19|
	GO:0071229	cellular response to acid	biological_process	0.039709	3	206	48	17684	ENSCAFG00000011434,ENSCAFG00000006062,ENSCAFG00000010460	UBR1|COL4A1|NEURL1|
	GO:0071230	cellular response to amino acid stimulus	biological_process	0.039709	3	206	48	17684	ENSCAFG00000010460,ENSCAFG00000006062,ENSCAFG00000011434	NEURL1|COL4A1|UBR1|
	GO:0044446	intracellular organelle part	cellular_component	0.039736	89	206	6269	17684	ENSCAFG00000023050,ENSCAFG00000015641,ENSCAFG00000013533,ENSCAFG00000032436,ENSCAFG00000019530,ENSCAFG00000000361,ENSCAFG00000005485,ENSCAFG00000024867,ENSCAFG00000009410,ENSCAFG00000007492,ENSCAFG00000011286,ENSCAFG00000011498,ENSCAFG00000011273,ENSCAFG00000023463,ENSCAFG00000010428,ENSCAFG00000005372,ENSCAFG00000003458,ENSCAFG00000031737,ENSCAFG00000018868,ENSCAFG00000005185,ENSCAFG00000015055,…	SERPINB13|OBSL1|TBCCD1|-|PAXX|TBC1D30|BFSP1|TRIM22|ZDHHC13|PALLD|OSTC|SGSM1|SUN1|ITPR1|TDP2|C1H19orf47|MMS22L|-|MYO18A|XRN2|-|-|ACTL6A|NEURL1|-|ESPN|PLSCR1|-|CACNA1C|OSBPL8|KCNAB2|PPP1R8|ATPAF2|SAMM50|NFIB|ZBTB34|PHC2|HEXIM2|SERPINB9|CCDC14|KIF13A|WDR19|HEPACAM2|-|-|TACC2|COG7|-|AGAP2|DSP|MPLKIP|POLR2A|KIF21A|CLMN|NUP153|-|DNM3|BIN1|FAM107A|-|DISC1|MRC1|RIOX1|TYRO3|KDM5C|GDF11|WDR63|RELB|-|CREB3L…
	GO:0001147	transcription termination site sequence-specific DNA binding	molecular_function	0.039769	1	206	2	17684	ENSCAFG00000005185	XRN2|
	GO:0001160	transcription termination site DNA binding	molecular_function	0.039769	1	206	2	17684	ENSCAFG00000005185	XRN2|
	GO:0071442	positive regulation of histone H3-K14 acetylation	biological_process	0.040439	1	206	4	17684	ENSCAFG00000017188	NAP1L2|
	GO:0008635	activation of cysteine-type endopeptidase activity involved in apoptotic process by cytochrome c	biological_process	0.040466	1	206	4	17684	ENSCAFG00000006556	APAF1|
	GO:0055006	cardiac cell development	biological_process	0.040466	3	206	55	17684	ENSCAFG00000015641,ENSCAFG00000032436,ENSCAFG00000012927	OBSL1|-|ALPK3|
	GO:0072341	modified amino acid binding	molecular_function	0.040672	3	206	63	17684	ENSCAFG00000005707,ENSCAFG00000009348,ENSCAFG00000019812	OSBPL8|SYT6|GSTM4|
	GO:1901164	negative regulation of trophoblast cell migration	biological_process	0.040966	1	206	4	17684	ENSCAFG00000009269	ACVR1C|
	GO:0005635	nuclear envelope	cellular_component	0.041538	8	206	301	17684	ENSCAFG00000023463,ENSCAFG00000002712,ENSCAFG00000011273,ENSCAFG00000004606,ENSCAFG00000005707,ENSCAFG00000009632,ENSCAFG00000017709,ENSCAFG00000010146	ITPR1|-|SUN1|BIN1|OSBPL8|TYRO3|CLMN|NUP153|
	GO:0071547	piP-body	cellular_component	0.041569	1	206	3	17684	ENSCAFG00000012856	TDRKH|
	GO:0005737	cytoplasm	cellular_component	0.041787	112	206	8146	17684	ENSCAFG00000018868,ENSCAFG00000003458,ENSCAFG00000008215,ENSCAFG00000010426,ENSCAFG00000023463,ENSCAFG00000010428,ENSCAFG00000011286,ENSCAFG00000011498,ENSCAFG00000011273,ENSCAFG00000011434,ENSCAFG00000007492,ENSCAFG00000010766,ENSCAFG00000014383,ENSCAFG00000004687,ENSCAFG00000009410,ENSCAFG00000005485,ENSCAFG00000024867,ENSCAFG00000000361,ENSCAFG00000032436,ENSCAFG00000018956,ENSCAFG00000015700,…	MYO18A|MMS22L|USP25|COL4A3|ITPR1|TDP2|OSTC|SGSM1|SUN1|UBR1|PALLD|TESMIN|MAP4K5|NOS3|ZDHHC13|BFSP1|TRIM22|TBC1D30|-|-|STX18|OBSL1|SERPINB13|TASP1|TDRKH|KIF13A|CCDC14|SERPINB9|HEXIM2|ANGEL1|EPB41|PPP1R12B|SAMM50|-|KCNAB2|ATPAF2|CACNA1C|OSBPL8|ACO1|PLSCR1|-|ESPN|GSTM4|GHR|NEURL1|TUB|-|-|PPP4R4|-|C1QTNF5|TYRO3|SH3TC2|CPEB2|FSTL4|MRC1|DISC1|FSCN3|-|FAM107A|BIN1|-|DNM3|TBC1D4|CLMN|NUP153|KIF21A|WNK2|RI…
	GO:0005525	GTP binding	molecular_function	0.041909	8	206	374	17684	ENSCAFG00000007079,ENSCAFG00000006991,ENSCAFG00000014805,ENSCAFG00000000502,ENSCAFG00000008814,ENSCAFG00000004640,ENSCAFG00000012657,ENSCAFG00000000273	-|REM1|DNM3|IFGGC1|-|-|-|AGAP2|
	GO:0097109	neuroligin family protein binding	molecular_function	0.042052	1	206	2	17684	ENSCAFG00000002712	-|
	GO:0050773	regulation of dendrite development	biological_process	0.042262	4	206	76	17684	ENSCAFG00000015641,ENSCAFG00000000968,ENSCAFG00000010460,ENSCAFG00000018854	OBSL1|FSTL4|NEURL1|SEZ6|
	GO:0060090	binding, bridging	molecular_function	0.042344	4	206	102	17684	ENSCAFG00000009570,ENSCAFG00000024867,ENSCAFG00000018190,ENSCAFG00000001721	DSP|TRIM22|-|FSCN3|
	GO:0008307	structural constituent of muscle	molecular_function	0.042641	2	206	24	17684	ENSCAFG00000015641,ENSCAFG00000032436	OBSL1|-|
	GO:0034067	protein localization to Golgi apparatus	biological_process	0.042781	2	206	23	17684	ENSCAFG00000017682,ENSCAFG00000015641	COG7|OBSL1|
	GO:0005246	calcium channel regulator activity	molecular_function	0.042823	2	206	23	17684	ENSCAFG00000023463,ENSCAFG00000002712	ITPR1|-|
	GO:0048170	positive regulation of long-term neuronal synaptic plasticity	biological_process	0.042828	1	206	2	17684	ENSCAFG00000010460	NEURL1|
	GO:0035101	FACT complex	cellular_component	0.043293	1	206	3	17684	ENSCAFG00000003458	MMS22L|
	GO:0010911	regulation of isomerase activity	biological_process	0.043328	1	206	3	17684	ENSCAFG00000008181	PLSCR1|
	GO:0010912	positive regulation of isomerase activity	biological_process	0.043328	1	206	3	17684	ENSCAFG00000008181	PLSCR1|
	GO:2000371	regulation of DNA topoisomerase (ATP-hydrolyzing) activity	biological_process	0.043328	1	206	3	17684	ENSCAFG00000008181	PLSCR1|
	GO:2000373	positive regulation of DNA topoisomerase (ATP-hydrolyzing) activity	biological_process	0.043328	1	206	3	17684	ENSCAFG00000008181	PLSCR1|
	GO:1901842	negative regulation of high voltage-gated calcium channel activity	biological_process	0.043768	1	206	4	17684	ENSCAFG00000006991	REM1|
	GO:0043295	glutathione binding	molecular_function	0.043872	1	206	5	17684	ENSCAFG00000019812	GSTM4|
	GO:1900750	oligopeptide binding	molecular_function	0.043872	1	206	5	17684	ENSCAFG00000019812	GSTM4|
	GO:0008104	protein localization	biological_process	0.044113	29	206	1599	17684	ENSCAFG00000011736,ENSCAFG00000005759,ENSCAFG00000011677,ENSCAFG00000011273,ENSCAFG00000000887,ENSCAFG00000011498,ENSCAFG00000012023,ENSCAFG00000032685,ENSCAFG00000010101,ENSCAFG00000012197,ENSCAFG00000018868,ENSCAFG00000018334,ENSCAFG00000009901,ENSCAFG00000005220,ENSCAFG00000006892,ENSCAFG00000000361,ENSCAFG00000017682,ENSCAFG00000002712,ENSCAFG00000013889,ENSCAFG00000015641,ENSCAFG00000015700,…	DISC1|NPLOC4|EPB41|SUN1|SAMM50|SGSM1|PPP1R8|C1QTNF5|KIF13A|CCDC14|MYO18A|SH3TC2|NFASC|SZT2|TUB|TBC1D30|COG7|-|RTP4|OBSL1|STX18|WDR19|OSBPL8|TBC1D4|CLMN|NUP153|PPM1A|TRIM22|DSP|
	GO:2000035	regulation of stem cell division	biological_process	0.044662	1	206	5	17684	ENSCAFG00000017188	NAP1L2|
	GO:0008037	cell recognition	biological_process	0.044678	4	206	106	17684	ENSCAFG00000030258,ENSCAFG00000009901,ENSCAFG00000006892,ENSCAFG00000007492	-|NFASC|TUB|PALLD|
	GO:0004517	nitric-oxide synthase activity	molecular_function	0.044769	1	206	3	17684	ENSCAFG00000004687	NOS3|
	GO:0070900	mitochondrial tRNA modification	biological_process	0.044802	1	206	5	17684	ENSCAFG00000015647	TRMT5|
	GO:1900864	mitochondrial RNA modification	biological_process	0.044802	1	206	5	17684	ENSCAFG00000015647	TRMT5|
	GO:0044422	organelle part	cellular_component	0.044894	90	206	6373	17684	ENSCAFG00000008718,ENSCAFG00000004710,ENSCAFG00000017950,ENSCAFG00000017445,ENSCAFG00000004978,ENSCAFG00000016268,ENSCAFG00000002712,ENSCAFG00000009282,ENSCAFG00000017844,ENSCAFG00000013314,ENSCAFG00000018190,ENSCAFG00000016133,ENSCAFG00000000065,ENSCAFG00000020292,ENSCAFG00000004597,ENSCAFG00000005224,ENSCAFG00000006878,ENSCAFG00000000502,ENSCAFG00000002548,ENSCAFG00000005220,ENSCAFG00000019650,…	KMT2D|NIFK|LMAN1L|KLHL4|DACH1|-|-|CREB3L1|DNAH3|NCF2|-|KDM5C|GDF11|WDR63|RELB|TNRC6C|KMT2B|IFGGC1|-|SZT2|CAMTA1|SLC25A4|NPLOC4|SYT6|TRMT5|CLMN|NUP153|DNM3|-|MPLKIP|DSP|POLR2A|KIF21A|TACC2|-|COG7|AGAP2|-|WDR19|HEPACAM2|-|TYRO3|MRC1|RIOX1|-|DISC1|BIN1|FAM107A|PLSCR1|-|CACNA1C|OSBPL8|-|ESPN|ACTL6A|NEURL1|XRN2|-|-|SERPINB9|KIF13A|CCDC14|HEXIM2|NFIB|ZBTB34|PHC2|KCNAB2|PPP1R8|ATPAF2|SAMM50|PPP1R12B|PAL…
	GO:0042698	ovulation cycle	biological_process	0.045018	3	206	58	17684	ENSCAFG00000004687,ENSCAFG00000006878,ENSCAFG00000009632	NOS3|KMT2B|TYRO3|
	GO:0006498	N-terminal protein lipidation	biological_process	0.045057	1	206	4	17684	ENSCAFG00000015603	PPM1A|
	GO:0071896	protein localization to adherens junction	biological_process	0.045227	1	206	3	17684	ENSCAFG00000009570	DSP|
	GO:0043531	ADP binding	molecular_function	0.045496	2	206	25	17684	ENSCAFG00000006556,ENSCAFG00000018868	APAF1|MYO18A|
	GO:0060486	Clara cell differentiation	biological_process	0.045533	1	206	2	17684	ENSCAFG00000001520	NFIB|
	GO:0060830	ciliary receptor clustering involved in smoothened signaling pathway	biological_process	0.045823	1	206	3	17684	ENSCAFG00000016105	WDR19|
	GO:0048865	stem cell fate commitment	biological_process	0.045859	1	206	5	17684	ENSCAFG00000003838	NTF4|
	GO:0031849	olfactory receptor binding	molecular_function	0.045891	1	206	5	17684	ENSCAFG00000013889	RTP4|
	GO:0002716	negative regulation of natural killer cell mediated immunity	biological_process	0.046181	1	206	5	17684	ENSCAFG00000030335	SERPINB9|
	GO:0016160	amylase activity	molecular_function	0.046242	1	206	5	17684	ENSCAFG00000032286	-|
	GO:0060510	Type II pneumocyte differentiation	biological_process	0.046304	1	206	2	17684	ENSCAFG00000001520	NFIB|
	GO:0034618	arginine binding	molecular_function	0.046579	1	206	5	17684	ENSCAFG00000004687	NOS3|
	GO:0038061	NIK/NF-kappaB cascade	biological_process	0.047034	3	206	73	17684	ENSCAFG00000004597,ENSCAFG00000017611,ENSCAFG00000015603	RELB|UACA|PPM1A|
	GO:0044531	modulation of programmed cell death in other organism	biological_process	0.047136	1	206	4	17684	ENSCAFG00000030335	SERPINB9|
	GO:0044532	modulation of apoptotic process in other organism	biological_process	0.047136	1	206	4	17684	ENSCAFG00000030335	SERPINB9|
	GO:0052040	modulation by symbiont of host programmed cell death	biological_process	0.047136	1	206	4	17684	ENSCAFG00000030335	SERPINB9|
	GO:0052150	modulation by symbiont of host apoptotic process	biological_process	0.047136	1	206	4	17684	ENSCAFG00000030335	SERPINB9|
	GO:0052248	modulation of programmed cell death in other organism involved in symbiotic interaction	biological_process	0.047136	1	206	4	17684	ENSCAFG00000030335	SERPINB9|
	GO:0052433	modulation by organism of apoptotic process in other organism involved in symbiotic interaction	biological_process	0.047136	1	206	4	17684	ENSCAFG00000030335	SERPINB9|
	GO:0003415	chondrocyte hypertrophy	biological_process	0.047412	1	206	4	17684	ENSCAFG00000000162	MEX3C|
	GO:0021730	trigeminal sensory nucleus development	biological_process	0.047766	1	206	2	17684	ENSCAFG00000001520	NFIB|
	GO:0021740	principal sensory nucleus of trigeminal nerve development	biological_process	0.047766	1	206	2	17684	ENSCAFG00000001520	NFIB|
	GO:0003100	regulation of systemic arterial blood pressure by endothelin	biological_process	0.047853	1	206	5	17684	ENSCAFG00000004687	NOS3|
	GO:0042641	actomyosin	cellular_component	0.048183	3	206	51	17684	ENSCAFG00000018190,ENSCAFG00000018868,ENSCAFG00000007225	-|MYO18A|FAM107A|
	GO:0050808	synapse organization	biological_process	0.048198	6	206	177	17684	ENSCAFG00000006062,ENSCAFG00000009901,ENSCAFG00000002712,ENSCAFG00000010460,ENSCAFG00000018854,ENSCAFG00000011736	COL4A1|NFASC|-|NEURL1|SEZ6|DISC1|
	GO:0044391	ribosomal subunit	cellular_component	0.049625	6	206	371	17684	ENSCAFG00000002548,ENSCAFG00000016268,ENSCAFG00000017901,ENSCAFG00000013548,ENSCAFG00000016065,ENSCAFG00000023440	-|-|-|-|-|-|
	GO:0010927	cellular component assembly involved in morphogenesis	biological_process	0.049648	5	206	144	17684	ENSCAFG00000032436,ENSCAFG00000009901,ENSCAFG00000000361,ENSCAFG00000010460,ENSCAFG00000015641	-|NFASC|TBC1D30|NEURL1|OBSL1|
36 dpi	GO:0051607	defense response to virus	biological_process	2.2689e-09	15	290	131	17684	ENSCAFG00000020343,ENSCAFG00000008584,ENSCAFG00000023615,ENSCAFG00000031353,ENSCAFG00000015720,ENSCAFG00000010511,ENSCAFG00000009617,ENSCAFG00000010172,ENSCAFG00000010167,ENSCAFG00000009800,ENSCAFG00000023107,ENSCAFG00000009003,ENSCAFG00000019348,ENSCAFG00000009612,ENSCAFG00000005759	IFI44L|CXCL10|MMP12|BST2|DHX58|OASL|IFIT1|MX1|MX2|-|OAS2|DDX60|ISG15|IFIT2|NPLOC4|
	GO:0009615	response to virus	biological_process	1.7679e-08	16	290	176	17684	ENSCAFG00000005759,ENSCAFG00000009003,ENSCAFG00000006051,ENSCAFG00000023107,ENSCAFG00000010511,ENSCAFG00000015720,ENSCAFG00000031353,ENSCAFG00000019348,ENSCAFG00000009612,ENSCAFG00000009617,ENSCAFG00000010172,ENSCAFG00000010167,ENSCAFG00000009800,ENSCAFG00000023615,ENSCAFG00000020343,ENSCAFG00000008584	NPLOC4|DDX60|EIF2AK2|OAS2|OASL|DHX58|BST2|ISG15|IFIT2|IFIT1|MX1|MX2|-|MMP12|IFI44L|CXCL10|
	GO:0035458	cellular response to interferon-beta	biological_process	4.967e-05	4	290	15	17684	ENSCAFG00000000498,ENSCAFG00000000497,ENSCAFG00000028829,ENSCAFG00000000502	-|-|-|IFGGC1|
	GO:0002252	immune effector process	biological_process	7.4479e-05	20	290	463	17684	ENSCAFG00000020343,ENSCAFG00000008584,ENSCAFG00000023615,ENSCAFG00000030258,ENSCAFG00000023735,ENSCAFG00000010167,ENSCAFG00000010172,ENSCAFG00000009617,ENSCAFG00000009800,ENSCAFG00000018312,ENSCAFG00000019348,ENSCAFG00000009612,ENSCAFG00000031353,ENSCAFG00000015720,ENSCAFG00000010511,ENSCAFG00000018448,ENSCAFG00000023107,ENSCAFG00000009003,ENSCAFG00000000492,ENSCAFG00000005759	IFI44L|CXCL10|MMP12|-|-|MX2|MX1|IFIT1|-|CLEC4G|ISG15|IFIT2|BST2|DHX58|OASL|-|OAS2|DDX60|-|NPLOC4|
	GO:0034364	high-density lipoprotein particle	cellular_component	8.5225e-05	4	290	19	17684	ENSCAFG00000029553,ENSCAFG00000009135,ENSCAFG00000015206,ENSCAFG00000002114	-|SAA1|-|PON1|
	GO:0045071	negative regulation of viral genome replication	biological_process	9.5715e-05	5	290	31	17684	ENSCAFG00000009617,ENSCAFG00000010172,ENSCAFG00000019348,ENSCAFG00000010511,ENSCAFG00000006051	IFIT1|MX1|ISG15|OASL|EIF2AK2|
	GO:0034340	response to type I interferon	biological_process	0.00011431	5	290	31	17684	ENSCAFG00000023615,ENSCAFG00000023107,ENSCAFG00000023783,ENSCAFG00000009617,ENSCAFG00000019348	MMP12|OAS2|ZBP1|IFIT1|ISG15|
	GO:0035456	response to interferon-beta	biological_process	0.00015256	4	290	20	17684	ENSCAFG00000028829,ENSCAFG00000000502,ENSCAFG00000000497,ENSCAFG00000000498	-|IFGGC1|-|-|
	GO:0006952	defense response	biological_process	0.00016755	28	290	847	17684	ENSCAFG00000005759,ENSCAFG00000028829,ENSCAFG00000023107,ENSCAFG00000031333,ENSCAFG00000009003,ENSCAFG00000000498,ENSCAFG00000010511,ENSCAFG00000015720,ENSCAFG00000018448,ENSCAFG00000000502,ENSCAFG00000029553,ENSCAFG00000031353,ENSCAFG00000004496,ENSCAFG00000009612,ENSCAFG00000009135,ENSCAFG00000019348,ENSCAFG00000000497,ENSCAFG00000023783,ENSCAFG00000015206,ENSCAFG00000007349,ENSCAFG00000009800,…	NPLOC4|-|OAS2|-|DDX60|-|OASL|DHX58|-|IFGGC1|-|BST2|MRC1|IFIT2|SAA1|ISG15|-|ZBP1|-|BPIFB3|-|MX2|IFIT1|MX1|CXCL10|IFI44L|-|MMP12|
	GO:0050688	regulation of defense response to virus	biological_process	0.00019507	6	290	50	17684	ENSCAFG00000009003,ENSCAFG00000023615,ENSCAFG00000009800,ENSCAFG00000005759,ENSCAFG00000009617,ENSCAFG00000015720	DDX60|MMP12|-|NPLOC4|IFIT1|DHX58|
	GO:0086065	cell communication involved in cardiac conduction	biological_process	0.00029575	5	290	28	17684	ENSCAFG00000012824,ENSCAFG00000010231,ENSCAFG00000016051,ENSCAFG00000010034,ENSCAFG00000009570	SCN4B|KCNQ1|CACNA1C|RYR2|DSP|
	GO:0034358	plasma lipoprotein particle	cellular_component	0.00033322	4	290	24	17684	ENSCAFG00000029553,ENSCAFG00000009135,ENSCAFG00000015206,ENSCAFG00000002114	-|SAA1|-|PON1|
	GO:0051707	response to other organism	biological_process	0.00035684	21	290	566	17684	ENSCAFG00000008584,ENSCAFG00000020343,ENSCAFG00000030258,ENSCAFG00000009781,ENSCAFG00000023615,ENSCAFG00000009800,ENSCAFG00000009617,ENSCAFG00000010172,ENSCAFG00000010167,ENSCAFG00000004496,ENSCAFG00000009612,ENSCAFG00000019348,ENSCAFG00000031353,ENSCAFG00000015720,ENSCAFG00000010511,ENSCAFG00000018448,ENSCAFG00000023107,ENSCAFG00000031333,ENSCAFG00000006051,ENSCAFG00000009003,ENSCAFG00000005759	CXCL10|IFI44L|-|HERC6|MMP12|-|IFIT1|MX1|MX2|MRC1|IFIT2|ISG15|BST2|DHX58|OASL|-|OAS2|-|EIF2AK2|DDX60|NPLOC4|
	GO:0003823	antigen binding	molecular_function	0.0004163	5	290	46	17684	ENSCAFG00000030258,ENSCAFG00000029181,ENSCAFG00000000492,ENSCAFG00000018448,ENSCAFG00000023735	-|-|-|-|-|
	GO:0006955	immune response	biological_process	0.00047393	29	290	948	17684	ENSCAFG00000031353,ENSCAFG00000015949,ENSCAFG00000018448,ENSCAFG00000010511,ENSCAFG00000015720,ENSCAFG00000009003,ENSCAFG00000031653,ENSCAFG00000023107,ENSCAFG00000005759,ENSCAFG00000000492,ENSCAFG00000013879,ENSCAFG00000032232,ENSCAFG00000030258,ENSCAFG00000023615,ENSCAFG00000013622,ENSCAFG00000008584,ENSCAFG00000020343,ENSCAFG00000010167,ENSCAFG00000009617,ENSCAFG00000010172,ENSCAFG00000007349,…	BST2|ALOX15|-|OASL|DHX58|DDX60|-|OAS2|NPLOC4|-|CCR9|-|-|MMP12|-|CXCL10|IFI44L|MX2|IFIT1|MX1|BPIFB3|-|BTLA|CLEC4G|EDA|ZBP1|ISG15|MRC1|-|
	GO:0032994	protein-lipid complex	cellular_component	0.00050066	4	290	26	17684	ENSCAFG00000029553,ENSCAFG00000015206,ENSCAFG00000002114,ENSCAFG00000009135	-|-|PON1|SAA1|
	GO:0071357	cellular response to type I interferon	biological_process	0.00063315	4	290	26	17684	ENSCAFG00000023615,ENSCAFG00000023107,ENSCAFG00000023783,ENSCAFG00000009617	MMP12|OAS2|ZBP1|IFIT1|
	GO:0035455	response to interferon-alpha	biological_process	0.00064372	3	290	12	17684	ENSCAFG00000006051,ENSCAFG00000009612,ENSCAFG00000010167	EIF2AK2|IFIT2|MX2|
	GO:0009607	response to biotic stimulus	biological_process	0.00066969	21	290	592	17684	ENSCAFG00000023615,ENSCAFG00000030258,ENSCAFG00000009781,ENSCAFG00000020343,ENSCAFG00000008584,ENSCAFG00000010167,ENSCAFG00000010172,ENSCAFG00000009617,ENSCAFG00000009800,ENSCAFG00000019348,ENSCAFG00000009612,ENSCAFG00000004496,ENSCAFG00000031353,ENSCAFG00000018448,ENSCAFG00000015720,ENSCAFG00000010511,ENSCAFG00000009003,ENSCAFG00000006051,ENSCAFG00000023107,ENSCAFG00000031333,ENSCAFG00000005759	MMP12|-|HERC6|IFI44L|CXCL10|MX2|MX1|IFIT1|-|ISG15|IFIT2|MRC1|BST2|-|DHX58|OASL|DDX60|EIF2AK2|OAS2|-|NPLOC4|
	GO:0070252	actin-mediated cell contraction	biological_process	0.00084635	5	290	38	17684	ENSCAFG00000012824,ENSCAFG00000016051,ENSCAFG00000010231,ENSCAFG00000010034,ENSCAFG00000010798	SCN4B|CACNA1C|KCNQ1|RYR2|TNNT2|
	GO:0002376	immune system process	biological_process	0.00090079	44	290	1652	17684	ENSCAFG00000010480,ENSCAFG00000023735,ENSCAFG00000007349,ENSCAFG00000010167,ENSCAFG00000010172,ENSCAFG00000013622,ENSCAFG00000004496,ENSCAFG00000031415,ENSCAFG00000015720,ENSCAFG00000004072,ENSCAFG00000024646,ENSCAFG00000031353,ENSCAFG00000032232,ENSCAFG00000000492,ENSCAFG00000023107,ENSCAFG00000016051,ENSCAFG00000023756,ENSCAFG00000015716,ENSCAFG00000009617,ENSCAFG00000009800,ENSCAFG00000020343,…	BTLA|-|BPIFB3|MX2|MX1|-|MRC1|-|DHX58|PODXL2|ERAP2|BST2|-|-|OAS2|CACNA1C|GNAS|RAC1|IFIT1|-|IFI44L|CXCL10|CD34|MMP12|-|HERC6|ESCO2|ISG15|IFIT2|ZBP1|EDA|FCRL1|CLEC4G|OASL|-|ALOX15|EPHB3|CCR9|NPLOC4|KCNAB2|EIF2AK2|-|MTUS1|DDX60|
	GO:0086019	cell-cell signaling involved in cardiac conduction	biological_process	0.0010331	4	290	20	17684	ENSCAFG00000010034,ENSCAFG00000012824,ENSCAFG00000016051,ENSCAFG00000010231	RYR2|SCN4B|CACNA1C|KCNQ1|
	GO:0086002	regulation of cardiac muscle cell action potential involved in contraction	biological_process	0.0010873	4	290	22	17684	ENSCAFG00000010231,ENSCAFG00000016051,ENSCAFG00000012824,ENSCAFG00000010034	KCNQ1|CACNA1C|SCN4B|RYR2|
	GO:0005789	endoplasmic reticulum membrane	cellular_component	0.0011321	17	290	422	17684	ENSCAFG00000029925,ENSCAFG00000003973,ENSCAFG00000000497,ENSCAFG00000010034,ENSCAFG00000011567,ENSCAFG00000010172,ENSCAFG00000028829,ENSCAFG00000019100,ENSCAFG00000000348,ENSCAFG00000000083,ENSCAFG00000005759,ENSCAFG00000011286,ENSCAFG00000000502,ENSCAFG00000000259,ENSCAFG00000000831,ENSCAFG00000010474,ENSCAFG00000000498	EDA|SLC37A3|-|RYR2|USP19|MX1|-|RETREG1|CANX|PIGN|NPLOC4|OSTC|IFGGC1|OS9|EXT1|SRPRA|-|
	GO:0045087	innate immune response	biological_process	0.0011694	15	290	385	17684	ENSCAFG00000018448,ENSCAFG00000009617,ENSCAFG00000010167,ENSCAFG00000010172,ENSCAFG00000007349,ENSCAFG00000015720,ENSCAFG00000030258,ENSCAFG00000023615,ENSCAFG00000031353,ENSCAFG00000005759,ENSCAFG00000019348,ENSCAFG00000004496,ENSCAFG00000009003,ENSCAFG00000023107,ENSCAFG00000023783	-|IFIT1|MX2|MX1|BPIFB3|DHX58|-|MMP12|BST2|NPLOC4|ISG15|MRC1|DDX60|OAS2|ZBP1|
	GO:1900245	positive regulation of MDA-5 signaling pathway	biological_process	0.0012163	2	290	3	17684	ENSCAFG00000015720,ENSCAFG00000009003	DHX58|DDX60|
	GO:0003924	GTPase activity	molecular_function	0.0012985	13	290	323	17684	ENSCAFG00000010474,ENSCAFG00000000498,ENSCAFG00000015716,ENSCAFG00000000273,ENSCAFG00000010172,ENSCAFG00000010167,ENSCAFG00000020200,ENSCAFG00000000502,ENSCAFG00000010243,ENSCAFG00000005190,ENSCAFG00000000497,ENSCAFG00000028829,ENSCAFG00000023756	SRPRA|-|RAC1|AGAP2|MX1|MX2|GBP6|IFGGC1|ARL3|SEPT9|-|-|GNAS|
	GO:0048525	negative regulation of viral process	biological_process	0.0015387	5	290	56	17684	ENSCAFG00000006051,ENSCAFG00000019348,ENSCAFG00000009617,ENSCAFG00000010172,ENSCAFG00000010511	EIF2AK2|ISG15|IFIT1|MX1|OASL|
	GO:0039535	regulation of RIG-I signaling pathway	biological_process	0.0015394	3	290	13	17684	ENSCAFG00000015720,ENSCAFG00000005759,ENSCAFG00000009003	DHX58|NPLOC4|DDX60|
	GO:0003725	double-stranded RNA binding	molecular_function	0.0015476	6	290	69	17684	ENSCAFG00000005516,ENSCAFG00000010511,ENSCAFG00000015720,ENSCAFG00000023107,ENSCAFG00000006051,ENSCAFG00000009003	-|OASL|DHX58|OAS2|EIF2AK2|DDX60|
	GO:0042175	nuclear outer membrane-endoplasmic reticulum membrane network	cellular_component	0.0015569	17	290	435	17684	ENSCAFG00000010172,ENSCAFG00000011567,ENSCAFG00000010034,ENSCAFG00000000497,ENSCAFG00000029925,ENSCAFG00000003973,ENSCAFG00000010474,ENSCAFG00000000498,ENSCAFG00000000502,ENSCAFG00000000259,ENSCAFG00000000831,ENSCAFG00000000348,ENSCAFG00000000083,ENSCAFG00000011286,ENSCAFG00000005759,ENSCAFG00000028829,ENSCAFG00000019100	MX1|USP19|RYR2|-|EDA|SLC37A3|SRPRA|-|IFGGC1|OS9|EXT1|CANX|PIGN|OSTC|NPLOC4|-|RETREG1|
	GO:0043900	regulation of multi-organism process	biological_process	0.001638	11	290	229	17684	ENSCAFG00000015720,ENSCAFG00000010511,ENSCAFG00000009617,ENSCAFG00000010172,ENSCAFG00000009800,ENSCAFG00000005043,ENSCAFG00000023615,ENSCAFG00000019348,ENSCAFG00000005759,ENSCAFG00000006051,ENSCAFG00000009003	DHX58|OASL|IFIT1|MX1|-|EXOC7|MMP12|ISG15|NPLOC4|EIF2AK2|DDX60|
	GO:0061337	cardiac conduction	biological_process	0.001693	5	290	44	17684	ENSCAFG00000010034,ENSCAFG00000009570,ENSCAFG00000010231,ENSCAFG00000016051,ENSCAFG00000012824	RYR2|DSP|KCNQ1|CACNA1C|SCN4B|
	GO:0006953	acute-phase response	biological_process	0.0017832	3	290	17	17684	ENSCAFG00000029553,ENSCAFG00000009135,ENSCAFG00000015206	-|SAA1|-|
	GO:0006910	phagocytosis, recognition	biological_process	0.0017996	4	290	33	17684	ENSCAFG00000030258,ENSCAFG00000000611,ENSCAFG00000018448,ENSCAFG00000006892	-|MEGF10|-|TUB|
	GO:0045069	regulation of viral genome replication	biological_process	0.0018823	5	290	54	17684	ENSCAFG00000010511,ENSCAFG00000019348,ENSCAFG00000009617,ENSCAFG00000010172,ENSCAFG00000006051	OASL|ISG15|IFIT1|MX1|EIF2AK2|
	GO:0086003	cardiac muscle cell contraction	biological_process	0.001889	4	290	26	17684	ENSCAFG00000012824,ENSCAFG00000010231,ENSCAFG00000016051,ENSCAFG00000010034	SCN4B|KCNQ1|CACNA1C|RYR2|
	GO:0086004	regulation of cardiac muscle cell contraction	biological_process	0.001889	4	290	26	17684	ENSCAFG00000012824,ENSCAFG00000016051,ENSCAFG00000010231,ENSCAFG00000010034	SCN4B|CACNA1C|KCNQ1|RYR2|
	GO:0034097	response to cytokine stimulus	biological_process	0.0020166	18	290	519	17684	ENSCAFG00000023079,ENSCAFG00000023615,ENSCAFG00000008584,ENSCAFG00000010167,ENSCAFG00000009617,ENSCAFG00000023783,ENSCAFG00000008711,ENSCAFG00000009612,ENSCAFG00000000497,ENSCAFG00000019348,ENSCAFG00000004496,ENSCAFG00000000502,ENSCAFG00000015949,ENSCAFG00000000498,ENSCAFG00000023107,ENSCAFG00000028829,ENSCAFG00000006051,ENSCAFG00000013879	AFF3|MMP12|CXCL10|MX2|IFIT1|ZBP1|MME|IFIT2|-|ISG15|MRC1|IFGGC1|ALOX15|-|OAS2|-|EIF2AK2|CCR9|
	GO:0019883	antigen processing and presentation of endogenous antigen	biological_process	0.0022716	3	290	20	17684	ENSCAFG00000000492,ENSCAFG00000024646,ENSCAFG00000023735	-|ERAP2|-|
	GO:1900037	regulation of cellular response to hypoxia	biological_process	0.0023744	2	290	5	17684	ENSCAFG00000011567,ENSCAFG00000011722	USP19|CD34|
	GO:0004594	pantothenate kinase activity	molecular_function	0.0024281	2	290	5	17684	ENSCAFG00000017049,ENSCAFG00000007165	PANK3|-|
	GO:0039529	RIG-I signaling pathway	biological_process	0.0024869	3	290	15	17684	ENSCAFG00000009003,ENSCAFG00000005759,ENSCAFG00000015720	DDX60|NPLOC4|DHX58|
	GO:0044432	endoplasmic reticulum part	cellular_component	0.002526	18	290	496	17684	ENSCAFG00000010172,ENSCAFG00000011567,ENSCAFG00000010034,ENSCAFG00000000497,ENSCAFG00000029925,ENSCAFG00000003973,ENSCAFG00000024646,ENSCAFG00000010474,ENSCAFG00000000498,ENSCAFG00000000831,ENSCAFG00000000502,ENSCAFG00000000259,ENSCAFG00000011286,ENSCAFG00000005759,ENSCAFG00000000083,ENSCAFG00000000348,ENSCAFG00000019100,ENSCAFG00000028829	MX1|USP19|RYR2|-|EDA|SLC37A3|ERAP2|SRPRA|-|EXT1|IFGGC1|OS9|OSTC|NPLOC4|PIGN|CANX|RETREG1|-|
	GO:0039531	regulation of viral-induced cytoplasmic pattern recognition receptor signaling pathway	biological_process	0.0026083	3	290	16	17684	ENSCAFG00000009003,ENSCAFG00000015720,ENSCAFG00000005759	DDX60|DHX58|NPLOC4|
	GO:0019079	viral genome replication	biological_process	0.0027911	5	290	59	17684	ENSCAFG00000010511,ENSCAFG00000009617,ENSCAFG00000010172,ENSCAFG00000019348,ENSCAFG00000006051	OASL|IFIT1|MX1|ISG15|EIF2AK2|
	GO:0032561	guanyl ribonucleotide binding	molecular_function	0.0028613	14	290	389	17684	ENSCAFG00000005190,ENSCAFG00000010243,ENSCAFG00000000497,ENSCAFG00000008898,ENSCAFG00000028829,ENSCAFG00000023756,ENSCAFG00000015716,ENSCAFG00000010474,ENSCAFG00000000498,ENSCAFG00000010167,ENSCAFG00000010172,ENSCAFG00000000273,ENSCAFG00000000502,ENSCAFG00000020200	SEPT9|ARL3|-|PRKG2|-|GNAS|RAC1|SRPRA|-|MX2|MX1|AGAP2|IFGGC1|GBP6|
	GO:0019001	guanyl nucleotide binding	molecular_function	0.0029544	14	290	390	17684	ENSCAFG00000005190,ENSCAFG00000010243,ENSCAFG00000008898,ENSCAFG00000000497,ENSCAFG00000028829,ENSCAFG00000023756,ENSCAFG00000010474,ENSCAFG00000000498,ENSCAFG00000015716,ENSCAFG00000000273,ENSCAFG00000010172,ENSCAFG00000010167,ENSCAFG00000000502,ENSCAFG00000020200	SEPT9|ARL3|PRKG2|-|-|GNAS|SRPRA|-|RAC1|AGAP2|MX1|MX2|IFGGC1|GBP6|
	GO:0086091	regulation of heart rate by cardiac conduction	biological_process	0.0031154	4	290	31	17684	ENSCAFG00000009570,ENSCAFG00000016051,ENSCAFG00000010231,ENSCAFG00000012824	DSP|CACNA1C|KCNQ1|SCN4B|
	GO:0005516	calmodulin binding	molecular_function	0.0031873	7	290	94	17684	ENSCAFG00000017179,ENSCAFG00000020104,ENSCAFG00000010034,ENSCAFG00000010225,ENSCAFG00000011677,ENSCAFG00000016051,ENSCAFG00000010231	PHKA1|CNN3|RYR2|PHKB|EPB41|CACNA1C|KCNQ1|
	GO:0003373	dynamin polymerization involved in membrane fission	biological_process	0.0035896	2	290	5	17684	ENSCAFG00000010172,ENSCAFG00000010167	MX1|MX2|
	GO:0003374	dynamin polymerization involved in mitochondrial fission	biological_process	0.0035896	2	290	5	17684	ENSCAFG00000010167,ENSCAFG00000010172	MX2|MX1|
	GO:0030029	actin filament-based process	biological_process	0.0038368	21	290	583	17684	ENSCAFG00000015641,ENSCAFG00000012824,ENSCAFG00000010034,ENSCAFG00000011677,ENSCAFG00000017786,ENSCAFG00000013367,ENSCAFG00000005521,ENSCAFG00000018154,ENSCAFG00000015716,ENSCAFG00000030886,ENSCAFG00000007225,ENSCAFG00000028862,ENSCAFG00000000767,ENSCAFG00000016051,ENSCAFG00000001792,ENSCAFG00000020104,ENSCAFG00000014530,ENSCAFG00000015949,ENSCAFG00000010231,ENSCAFG00000010798,ENSCAFG00000019595	OBSL1|SCN4B|RYR2|EPB41|FHOD3|HIP1|PLEKHG2|PAK3|RAC1|-|FAM107A|XIRP1|CELSR1|CACNA1C|LIMCH1|CNN3|ABLIM2|ALOX15|KCNQ1|TNNT2|ESPN|
	GO:0005964	phosphorylase kinase complex	cellular_component	0.0039082	2	290	5	17684	ENSCAFG00000010225,ENSCAFG00000017179	PHKB|PHKA1|
	GO:0039533	regulation of MDA-5 signaling pathway	biological_process	0.0044233	2	290	6	17684	ENSCAFG00000015720,ENSCAFG00000009003	DHX58|DDX60|
	GO:1900246	positive regulation of RIG-I signaling pathway	biological_process	0.0044722	2	290	5	17684	ENSCAFG00000015720,ENSCAFG00000009003	DHX58|DDX60|
	GO:0030326	embryonic limb morphogenesis	biological_process	0.0045981	7	290	108	17684	ENSCAFG00000008977,ENSCAFG00000008752,ENSCAFG00000020074,ENSCAFG00000023079,ENSCAFG00000023756,ENSCAFG00000016051,ENSCAFG00000009486	LRP4|FRAS1|TMEM231|AFF3|GNAS|CACNA1C|RPGRIP1L|
	GO:0035113	embryonic appendage morphogenesis	biological_process	0.0045981	7	290	108	17684	ENSCAFG00000008977,ENSCAFG00000008752,ENSCAFG00000020074,ENSCAFG00000016051,ENSCAFG00000023079,ENSCAFG00000023756,ENSCAFG00000009486	LRP4|FRAS1|TMEM231|CACNA1C|AFF3|GNAS|RPGRIP1L|
	GO:0039528	cytoplasmic pattern recognition receptor signaling pathway in response to virus	biological_process	0.0046962	3	290	19	17684	ENSCAFG00000005759,ENSCAFG00000015720,ENSCAFG00000009003	NPLOC4|DHX58|DDX60|
	GO:0002831	regulation of response to biotic stimulus	biological_process	0.0047746	6	290	90	17684	ENSCAFG00000023615,ENSCAFG00000009003,ENSCAFG00000015720,ENSCAFG00000009617,ENSCAFG00000005759,ENSCAFG00000009800	MMP12|DDX60|DHX58|IFIT1|NPLOC4|-|
	GO:0005525	GTP binding	molecular_function	0.0047923	13	290	374	17684	ENSCAFG00000020200,ENSCAFG00000000502,ENSCAFG00000015716,ENSCAFG00000010474,ENSCAFG00000000498,ENSCAFG00000010167,ENSCAFG00000010172,ENSCAFG00000000273,ENSCAFG00000028829,ENSCAFG00000023756,ENSCAFG00000005190,ENSCAFG00000010243,ENSCAFG00000000497	GBP6|IFGGC1|RAC1|SRPRA|-|MX2|MX1|AGAP2|-|GNAS|SEPT9|ARL3|-|
	GO:0017111	nucleoside-triphosphatase activity	molecular_function	0.0048019	24	290	772	17684	ENSCAFG00000000502,ENSCAFG00000000273,ENSCAFG00000020121,ENSCAFG00000010474,ENSCAFG00000000498,ENSCAFG00000023756,ENSCAFG00000017625,ENSCAFG00000028829,ENSCAFG00000012968,ENSCAFG00000010243,ENSCAFG00000024839,ENSCAFG00000000012,ENSCAFG00000020200,ENSCAFG00000005626,ENSCAFG00000014571,ENSCAFG00000010172,ENSCAFG00000010167,ENSCAFG00000015716,ENSCAFG00000005675,ENSCAFG00000010101,ENSCAFG00000000497,…	IFGGC1|AGAP2|ABCA4|SRPRA|-|GNAS|DHX40|-|HELZ2|ARL3|KIF21B|ATP9B|GBP6|CHD8|CDC45|MX1|MX2|RAC1|RNF213|KIF13A|-|SEPT9|ATP2C2|ATP6AP1L|
	GO:0042605	peptide antigen binding	molecular_function	0.0050736	2	290	9	17684	ENSCAFG00000029181,ENSCAFG00000000492	-|-|
	GO:0003726	double-stranded RNA adenosine deaminase activity	molecular_function	0.0054513	2	290	7	17684	ENSCAFG00000005516,ENSCAFG00000023783	-|ZBP1|
	GO:0086001	regulation of cardiac muscle cell action potential	biological_process	0.0054523	4	290	35	17684	ENSCAFG00000016051,ENSCAFG00000010231,ENSCAFG00000012824,ENSCAFG00000010034	CACNA1C|KCNQ1|SCN4B|RYR2|
	GO:0032453	histone demethylase activity (H3-K4 specific)	molecular_function	0.0054837	2	290	6	17684	ENSCAFG00000016842,ENSCAFG00000016133	RIOX1|KDM5C|
	GO:0034720	histone H3-K4 demethylation	biological_process	0.0054837	2	290	6	17684	ENSCAFG00000016842,ENSCAFG00000016133	RIOX1|KDM5C|
	GO:0042056	chemoattractant activity	molecular_function	0.0064151	3	290	25	17684	ENSCAFG00000029553,ENSCAFG00000015206,ENSCAFG00000009135	-|-|SAA1|
	GO:0030048	actin filament-based movement	biological_process	0.0064725	5	290	57	17684	ENSCAFG00000010798,ENSCAFG00000010034,ENSCAFG00000010231,ENSCAFG00000016051,ENSCAFG00000012824	TNNT2|RYR2|KCNQ1|CACNA1C|SCN4B|
	GO:0039530	MDA-5 signaling pathway	biological_process	0.0065439	2	290	7	17684	ENSCAFG00000009003,ENSCAFG00000015720	DDX60|DHX58|
	GO:0060337	type I interferon-mediated signaling pathway	biological_process	0.0066416	3	290	25	17684	ENSCAFG00000023783,ENSCAFG00000023107,ENSCAFG00000023615	ZBP1|OAS2|MMP12|
	GO:0039536	negative regulation of RIG-I signaling pathway	biological_process	0.0068588	2	290	8	17684	ENSCAFG00000015720,ENSCAFG00000005759	DHX58|NPLOC4|
	GO:0043652	engulfment of apoptotic cell	biological_process	0.007097	2	290	8	17684	ENSCAFG00000015949,ENSCAFG00000000611	ALOX15|MEGF10|
	GO:0060700	regulation of ribonuclease activity	biological_process	0.007163	2	290	8	17684	ENSCAFG00000023107,ENSCAFG00000010511	OAS2|OASL|
	GO:0032020	ISG15-protein conjugation	biological_process	0.0078217	2	290	9	17684	ENSCAFG00000019348,ENSCAFG00000009800	ISG15|-|
	GO:0086036	regulation of cardiac muscle cell membrane potential	biological_process	0.0081357	4	290	40	17684	ENSCAFG00000010034,ENSCAFG00000010231,ENSCAFG00000016051,ENSCAFG00000012824	RYR2|KCNQ1|CACNA1C|SCN4B|
	GO:0032970	regulation of actin filament-based process	biological_process	0.0081431	12	290	290	17684	ENSCAFG00000015949,ENSCAFG00000017786,ENSCAFG00000005521,ENSCAFG00000010231,ENSCAFG00000018154,ENSCAFG00000015716,ENSCAFG00000030886,ENSCAFG00000007225,ENSCAFG00000000767,ENSCAFG00000012824,ENSCAFG00000016051,ENSCAFG00000010034	ALOX15|FHOD3|PLEKHG2|KCNQ1|PAK3|RAC1|-|FAM107A|CELSR1|SCN4B|CACNA1C|RYR2|
	GO:0043901	negative regulation of multi-organism process	biological_process	0.0081831	5	290	83	17684	ENSCAFG00000010511,ENSCAFG00000009617,ENSCAFG00000010172,ENSCAFG00000019348,ENSCAFG00000006051	OASL|IFIT1|MX1|ISG15|EIF2AK2|
	GO:0031032	actomyosin structure organization	biological_process	0.0084755	6	290	92	17684	ENSCAFG00000020104,ENSCAFG00000010798,ENSCAFG00000001792,ENSCAFG00000017786,ENSCAFG00000015641,ENSCAFG00000011677	CNN3|TNNT2|LIMCH1|FHOD3|OBSL1|EPB41|
	GO:0002483	antigen processing and presentation of endogenous peptide antigen	biological_process	0.0088271	2	290	11	17684	ENSCAFG00000024646,ENSCAFG00000000492	ERAP2|-|
	GO:0060340	positive regulation of type I interferon-mediated signaling pathway	biological_process	0.0088886	2	290	9	17684	ENSCAFG00000023783,ENSCAFG00000023615	ZBP1|MMP12|
	GO:0006911	phagocytosis, engulfment	biological_process	0.0089304	4	290	48	17684	ENSCAFG00000030258,ENSCAFG00000000611,ENSCAFG00000015949,ENSCAFG00000018448	-|MEGF10|ALOX15|-|
	GO:0016462	pyrophosphatase activity	molecular_function	0.009276	24	290	817	17684	ENSCAFG00000005675,ENSCAFG00000015716,ENSCAFG00000010167,ENSCAFG00000014571,ENSCAFG00000010172,ENSCAFG00000005626,ENSCAFG00000020200,ENSCAFG00000000012,ENSCAFG00000024839,ENSCAFG00000019952,ENSCAFG00000025008,ENSCAFG00000005190,ENSCAFG00000000497,ENSCAFG00000010101,ENSCAFG00000010474,ENSCAFG00000000498,ENSCAFG00000020121,ENSCAFG00000000273,ENSCAFG00000000502,ENSCAFG00000010243,ENSCAFG00000028829,…	RNF213|RAC1|MX2|CDC45|MX1|CHD8|GBP6|ATP9B|KIF21B|ATP2C2|ATP6AP1L|SEPT9|-|KIF13A|SRPRA|-|ABCA4|AGAP2|IFGGC1|ARL3|-|HELZ2|DHX40|GNAS|
	GO:0016818	hydrolase activity, acting on acid anhydrides, in phosphorus-containing anhydrides	molecular_function	0.0096435	24	290	820	17684	ENSCAFG00000000502,ENSCAFG00000020121,ENSCAFG00000000498,ENSCAFG00000010474,ENSCAFG00000000273,ENSCAFG00000017625,ENSCAFG00000028829,ENSCAFG00000012968,ENSCAFG00000023756,ENSCAFG00000010243,ENSCAFG00000000012,ENSCAFG00000005626,ENSCAFG00000020200,ENSCAFG00000024839,ENSCAFG00000015716,ENSCAFG00000005675,ENSCAFG00000014571,ENSCAFG00000010172,ENSCAFG00000010167,ENSCAFG00000010101,ENSCAFG00000005190,…	IFGGC1|ABCA4|-|SRPRA|AGAP2|DHX40|-|HELZ2|GNAS|ARL3|ATP9B|CHD8|GBP6|KIF21B|RAC1|RNF213|CDC45|MX1|MX2|KIF13A|SEPT9|ATP6AP1L|ATP2C2|-|
	GO:0051258	protein polymerization	biological_process	0.0097002	9	290	198	17684	ENSCAFG00000015716,ENSCAFG00000018154,ENSCAFG00000030886,ENSCAFG00000010172,ENSCAFG00000010167,ENSCAFG00000007225,ENSCAFG00000015949,ENSCAFG00000005521,ENSCAFG00000017786	RAC1|PAK3|-|MX1|MX2|FAM107A|ALOX15|PLEKHG2|FHOD3|
	GO:0090148	membrane fission	biological_process	0.0098559	2	290	8	17684	ENSCAFG00000010167,ENSCAFG00000010172	MX2|MX1|
	GO:0016817	hydrolase activity, acting on acid anhydrides	molecular_function	0.010038	24	290	822	17684	ENSCAFG00000010172,ENSCAFG00000014571,ENSCAFG00000010167,ENSCAFG00000005675,ENSCAFG00000015716,ENSCAFG00000024839,ENSCAFG00000020200,ENSCAFG00000005626,ENSCAFG00000000012,ENSCAFG00000000497,ENSCAFG00000019952,ENSCAFG00000025008,ENSCAFG00000005190,ENSCAFG00000010101,ENSCAFG00000000273,ENSCAFG00000010474,ENSCAFG00000000498,ENSCAFG00000020121,ENSCAFG00000000502,ENSCAFG00000010243,ENSCAFG00000023756,…	MX1|CDC45|MX2|RNF213|RAC1|KIF21B|GBP6|CHD8|ATP9B|-|ATP2C2|ATP6AP1L|SEPT9|KIF13A|AGAP2|SRPRA|-|ABCA4|IFGGC1|ARL3|GNAS|HELZ2|-|DHX40|
	GO:0002027	regulation of heart rate	biological_process	0.010491	5	290	69	17684	ENSCAFG00000010034,ENSCAFG00000009570,ENSCAFG00000012824,ENSCAFG00000010231,ENSCAFG00000016051	RYR2|DSP|SCN4B|KCNQ1|CACNA1C|
	GO:0060048	cardiac muscle contraction	biological_process	0.010645	5	290	74	17684	ENSCAFG00000012824,ENSCAFG00000010231,ENSCAFG00000016051,ENSCAFG00000010034,ENSCAFG00000010798	SCN4B|KCNQ1|CACNA1C|RYR2|TNNT2|
	GO:0086016	regulation of AV node cell action potential	biological_process	0.010763	2	290	7	17684	ENSCAFG00000012824,ENSCAFG00000016051	SCN4B|CACNA1C|
	GO:0086027	AV node cell to bundle of His cell signaling	biological_process	0.010763	2	290	7	17684	ENSCAFG00000016051,ENSCAFG00000012824	CACNA1C|SCN4B|
	GO:0035107	appendage morphogenesis	biological_process	0.011767	7	290	127	17684	ENSCAFG00000008752,ENSCAFG00000008977,ENSCAFG00000023079,ENSCAFG00000020074,ENSCAFG00000016051,ENSCAFG00000023756,ENSCAFG00000009486	FRAS1|LRP4|AFF3|TMEM231|CACNA1C|GNAS|RPGRIP1L|
	GO:0035108	limb morphogenesis	biological_process	0.011767	7	290	127	17684	ENSCAFG00000023079,ENSCAFG00000020074,ENSCAFG00000016051,ENSCAFG00000023756,ENSCAFG00000009486,ENSCAFG00000008977,ENSCAFG00000008752	AFF3|TMEM231|CACNA1C|GNAS|RPGRIP1L|LRP4|FRAS1|
	GO:0005518	collagen binding	molecular_function	0.011844	4	290	47	17684	ENSCAFG00000023615,ENSCAFG00000017482,ENSCAFG00000007915,ENSCAFG00000000751	MMP12|ITGA11|PCOLCE2|TNXB|
	GO:0030207	chondroitin sulfate catabolic process	biological_process	0.011947	1	290	1	17684	ENSCAFG00000001768	HYAL4|
	GO:0019060	intracellular transport of viral proteins in host cell	biological_process	0.012165	1	290	1	17684	ENSCAFG00000009617	IFIT1|
	GO:0030581	symbiont intracellular protein transport in host	biological_process	0.012165	1	290	1	17684	ENSCAFG00000009617	IFIT1|
	GO:0051097	negative regulation of helicase activity	biological_process	0.012165	1	290	1	17684	ENSCAFG00000009617	IFIT1|
	GO:0051708	intracellular protein transport in other organism involved in symbiotic interaction	biological_process	0.012165	1	290	1	17684	ENSCAFG00000009617	IFIT1|
	GO:0039532	negative regulation of viral-induced cytoplasmic pattern recognition receptor signaling pathway	biological_process	0.012497	2	290	11	17684	ENSCAFG00000015720,ENSCAFG00000005759	DHX58|NPLOC4|
	GO:1901074	regulation of engulfment of apoptotic cell	biological_process	0.01255	1	290	1	17684	ENSCAFG00000015949	ALOX15|
	GO:0035869	ciliary transition zone	cellular_component	0.012554	3	290	26	17684	ENSCAFG00000010243,ENSCAFG00000020074,ENSCAFG00000009486	ARL3|TMEM231|RPGRIP1L|
	GO:0004799	thymidylate synthase activity	molecular_function	0.012731	1	290	1	17684	ENSCAFG00000018341	TYMS|
	GO:0042083	5,10-methylenetetrahydrofolate-dependent methyltransferase activity	molecular_function	0.012731	1	290	1	17684	ENSCAFG00000018341	TYMS|
	GO:0002753	cytoplasmic pattern recognition receptor signaling pathway	biological_process	0.013465	3	290	28	17684	ENSCAFG00000009003,ENSCAFG00000005759,ENSCAFG00000015720	DDX60|NPLOC4|DHX58|
	GO:0035116	embryonic hindlimb morphogenesis	biological_process	0.013903	3	290	28	17684	ENSCAFG00000009486,ENSCAFG00000023079,ENSCAFG00000023756	RPGRIP1L|AFF3|GNAS|
	GO:0033477	S-methylmethionine metabolic process	biological_process	0.014333	1	290	1	17684	ENSCAFG00000009102	BHMT2|
	GO:0071345	cellular response to cytokine stimulus	biological_process	0.01454	14	290	451	17684	ENSCAFG00000013879,ENSCAFG00000004496,ENSCAFG00000009612,ENSCAFG00000000497,ENSCAFG00000023107,ENSCAFG00000028829,ENSCAFG00000008711,ENSCAFG00000023783,ENSCAFG00000000498,ENSCAFG00000009617,ENSCAFG00000000502,ENSCAFG00000008584,ENSCAFG00000015949,ENSCAFG00000023615	CCR9|MRC1|IFIT2|-|OAS2|-|MME|ZBP1|-|IFIT1|IFGGC1|CXCL10|ALOX15|MMP12|
	GO:0070206	protein trimerization	biological_process	0.015131	3	290	30	17684	ENSCAFG00000024867,ENSCAFG00000032685,ENSCAFG00000024259	TRIM22|C1QTNF5|-|
	GO:0043584	nose development	biological_process	0.015849	2	290	12	17684	ENSCAFG00000009486,ENSCAFG00000007995	RPGRIP1L|HESX1|
	GO:0035592	establishment of protein localization to extracellular region	biological_process	0.016309	1	290	1	17684	ENSCAFG00000003021	AFM|
	GO:0071693	protein transport within extracellular region	biological_process	0.016309	1	290	1	17684	ENSCAFG00000003021	AFM|
	GO:0010324	membrane invagination	biological_process	0.016461	4	290	56	17684	ENSCAFG00000018448,ENSCAFG00000015949,ENSCAFG00000000611,ENSCAFG00000030258	-|ALOX15|MEGF10|-|
	GO:0015937	coenzyme A biosynthetic process	biological_process	0.016561	2	290	12	17684	ENSCAFG00000007165,ENSCAFG00000017049	-|PANK3|
	GO:0071971	extracellular vesicular exosome assembly	biological_process	0.016658	1	290	1	17684	ENSCAFG00000011722	CD34|
	GO:0072209	metanephric mesangial cell differentiation	biological_process	0.016658	1	290	1	17684	ENSCAFG00000011722	CD34|
	GO:0072223	metanephric glomerular mesangium development	biological_process	0.016658	1	290	1	17684	ENSCAFG00000011722	CD34|
	GO:0072254	metanephric glomerular mesangial cell differentiation	biological_process	0.016658	1	290	1	17684	ENSCAFG00000011722	CD34|
	GO:1900035	negative regulation of cellular response to heat	biological_process	0.016658	1	290	1	17684	ENSCAFG00000011722	CD34|
	GO:0004000	adenosine deaminase activity	molecular_function	0.016692	2	290	12	17684	ENSCAFG00000005516,ENSCAFG00000023783	-|ZBP1|
	GO:0030674	protein binding, bridging	molecular_function	0.016871	5	290	84	17684	ENSCAFG00000009570,ENSCAFG00000008477,ENSCAFG00000013367,ENSCAFG00000024867,ENSCAFG00000011877	DSP|BLNK|HIP1|TRIM22|CSTA|
	GO:0012505	endomembrane system	cellular_component	0.017288	27	290	997	17684	ENSCAFG00000011567,ENSCAFG00000017928,ENSCAFG00000019305,ENSCAFG00000013367,ENSCAFG00000010172,ENSCAFG00000010167,ENSCAFG00000003973,ENSCAFG00000029925,ENSCAFG00000015641,ENSCAFG00000019952,ENSCAFG00000003176,ENSCAFG00000010034,ENSCAFG00000000497,ENSCAFG00000000259,ENSCAFG00000000502,ENSCAFG00000001034,ENSCAFG00000007222,ENSCAFG00000000831,ENSCAFG00000000498,ENSCAFG00000010474,ENSCAFG00000007758,…	USP19|TVP23B|RAP1GAP2|HIP1|MX1|MX2|SLC37A3|EDA|OBSL1|ATP2C2|DPY19L2|RYR2|-|OS9|IFGGC1|SEC24A|XPO4|EXT1|-|SRPRA|GALNT6|-|RETREG1|PIGN|CANX|NPLOC4|OSTC|
	GO:0055117	regulation of cardiac muscle contraction	biological_process	0.017694	4	290	52	17684	ENSCAFG00000010034,ENSCAFG00000016051,ENSCAFG00000010231,ENSCAFG00000012824	RYR2|CACNA1C|KCNQ1|SCN4B|
	GO:0086067	AV node cell to bundle of His cell communication	biological_process	0.017915	2	290	10	17684	ENSCAFG00000016051,ENSCAFG00000012824	CACNA1C|SCN4B|
	GO:0030046	parallel actin filament bundle assembly	biological_process	0.018517	1	290	1	17684	ENSCAFG00000019595	ESPN|
	GO:0004846	urate oxidase activity	molecular_function	0.018909	1	290	1	17684	ENSCAFG00000020315	UOX|
	GO:0016663	oxidoreductase activity, acting on other nitrogenous compounds as donors, oxygen as acceptor	molecular_function	0.018909	1	290	1	17684	ENSCAFG00000020315	UOX|
	GO:0019628	urate catabolic process	biological_process	0.018909	1	290	1	17684	ENSCAFG00000020315	UOX|
	GO:0004063	aryldialkylphosphatase activity	molecular_function	0.019333	1	290	1	17684	ENSCAFG00000002114	PON1|
	GO:1901681	sulfur compound binding	molecular_function	0.01947	6	290	117	17684	ENSCAFG00000009777,ENSCAFG00000011722,ENSCAFG00000008584,ENSCAFG00000000751,ENSCAFG00000007915,ENSCAFG00000010034	NAV2|CD34|CXCL10|TNXB|PCOLCE2|RYR2|
	GO:0014704	intercalated disc	cellular_component	0.019614	3	290	30	17684	ENSCAFG00000012824,ENSCAFG00000010407,ENSCAFG00000009570	SCN4B|TJP1|DSP|
	GO:0043044	ATP-dependent chromatin remodeling	biological_process	0.019904	3	290	30	17684	ENSCAFG00000005626,ENSCAFG00000011364,ENSCAFG00000009340	CHD8|ACTL6A|SPTY2D1|
	GO:0043168	anion binding	molecular_function	0.020326	57	290	2372	17684	ENSCAFG00000000751,ENSCAFG00000019952,ENSCAFG00000006892,ENSCAFG00000007915,ENSCAFG00000016476,ENSCAFG00000013154,ENSCAFG00000015716,ENSCAFG00000005626,ENSCAFG00000011722,ENSCAFG00000020200,ENSCAFG00000008584,ENSCAFG00000010213,ENSCAFG00000024839,ENSCAFG00000010243,ENSCAFG00000013005,ENSCAFG00000008898,ENSCAFG00000006051,ENSCAFG00000017625,ENSCAFG00000028829,ENSCAFG00000009003,ENSCAFG00000002557,…	TNXB|ATP2C2|TUB|PCOLCE2|PFKFB1|-|RAC1|CHD8|CD34|GBP6|CXCL10|RIPK4|KIF21B|ARL3|EPHB3|PRKG2|EIF2AK2|DHX40|-|DDX60|RIMKLA|PON1|CPNE7|APAF1|OASL|ABCA4|SPO11|AGAP2|STK17A|NAV2|ALOX15|IFGGC1|SEPT9|-|MCF2L|KIF13A|STRADB|PAK3|MX1|MX2|-|ATP9B|EPB41|PANK3|RAB11FIP1|HIP1|DGKG|OAS2|GNAS|MAP3K9|MYOF|TRPC3|DHX58|SRPRA|-|-|KCNQ1|
	GO:0005886	plasma membrane	cellular_component	0.020904	76	290	3630	17684	ENSCAFG00000032685,ENSCAFG00000006511,ENSCAFG00000010225,ENSCAFG00000010325,ENSCAFG00000009495,ENSCAFG00000020411,ENSCAFG00000019305,ENSCAFG00000006221,ENSCAFG00000003399,ENSCAFG00000011677,ENSCAFG00000017514,ENSCAFG00000012975,ENSCAFG00000000492,ENSCAFG00000014232,ENSCAFG00000000083,ENSCAFG00000012131,ENSCAFG00000007749,ENSCAFG00000000767,ENSCAFG00000019737,ENSCAFG00000004110,ENSCAFG00000017179,…	C1QTNF5|GPR151|PHKB|GIF|-|NEGR1|RAP1GAP2|-|TES|EPB41|PCDH19|MAP4|-|ARVCF|PIGN|-|MYOF|CELSR1|KCNT1|TRPC3|PHKA1|THSD7A|TJP1|KCNQ1|ITGA11|DSP|ATP2C2|CDHR4|CLEC4G|EDA|FAM107A|KIAA1324|BLNK|-|CXCL10|-|KCNAB2|PDZD7|-|OR6M1|ADGRG5|FLNC|MEGF10|CDC42SE2|-|STK17A|ABCA4|-|EXOC7|RYR2|MRC1|SCN4B|MME|-|BTLA|HIP1|ATP9B|KCNJ16|MEP1B|CACNA1C|LRP4|SH3TC2|ADGRB2|GPR142|RAC1|TMEM231|MCHR1|CD34|ACTL6A|CCR9|MISP|EPHB3…
	GO:0002475	antigen processing and presentation via MHC class Ib	biological_process	0.021024	2	290	17	17684	ENSCAFG00000000492,ENSCAFG00000023735	-|-|
	GO:0042222	interleukin-1 biosynthetic process	biological_process	0.021328	1	290	2	17684	ENSCAFG00000012443	CMA1|
	GO:0050720	interleukin-1 beta biosynthetic process	biological_process	0.021328	1	290	2	17684	ENSCAFG00000012443	CMA1|
	GO:0048248	CXCR3 chemokine receptor binding	molecular_function	0.021566	1	290	2	17684	ENSCAFG00000008584	CXCL10|
	GO:0048736	appendage development	biological_process	0.021657	7	290	147	17684	ENSCAFG00000009486,ENSCAFG00000020074,ENSCAFG00000023756,ENSCAFG00000023079,ENSCAFG00000016051,ENSCAFG00000008977,ENSCAFG00000008752	RPGRIP1L|TMEM231|GNAS|AFF3|CACNA1C|LRP4|FRAS1|
	GO:0060173	limb development	biological_process	0.021657	7	290	147	17684	ENSCAFG00000008977,ENSCAFG00000008752,ENSCAFG00000009486,ENSCAFG00000016051,ENSCAFG00000020074,ENSCAFG00000023079,ENSCAFG00000023756	LRP4|FRAS1|RPGRIP1L|CACNA1C|TMEM231|AFF3|GNAS|
	GO:0040032	post-embryonic body morphogenesis	biological_process	0.021704	1	290	1	17684	ENSCAFG00000023756	GNAS|
	GO:0008016	regulation of heart contraction	biological_process	0.021848	6	290	117	17684	ENSCAFG00000010798,ENSCAFG00000010034,ENSCAFG00000009570,ENSCAFG00000016051,ENSCAFG00000010231,ENSCAFG00000012824	TNNT2|RYR2|DSP|CACNA1C|KCNQ1|SCN4B|
	GO:0086005	regulation of ventricular cardiac muscle cell action potential	biological_process	0.022228	2	290	11	17684	ENSCAFG00000010231,ENSCAFG00000010034	KCNQ1|RYR2|
	GO:0043540	6-phosphofructo-2-kinase/fructose-2,6-biphosphatase 1 complex	cellular_component	0.022442	1	290	1	17684	ENSCAFG00000016476	PFKFB1|
	GO:0032426	stereocilium bundle tip	cellular_component	0.022528	2	290	13	17684	ENSCAFG00000009763,ENSCAFG00000019595	PDZD7|ESPN|
	GO:0051704	multi-organism process	biological_process	0.022665	23	290	892	17684	ENSCAFG00000005759,ENSCAFG00000009003,ENSCAFG00000006051,ENSCAFG00000031333,ENSCAFG00000023107,ENSCAFG00000018448,ENSCAFG00000015720,ENSCAFG00000010511,ENSCAFG00000031353,ENSCAFG00000005043,ENSCAFG00000019348,ENSCAFG00000009612,ENSCAFG00000004496,ENSCAFG00000010172,ENSCAFG00000010167,ENSCAFG00000009617,ENSCAFG00000009800,ENSCAFG00000023615,ENSCAFG00000030258,ENSCAFG00000009781,ENSCAFG00000020343,…	NPLOC4|DDX60|EIF2AK2|-|OAS2|-|DHX58|OASL|BST2|EXOC7|ISG15|IFIT2|MRC1|MX1|MX2|IFIT1|-|MMP12|-|HERC6|IFI44L|CXCL10|CHD8|
	GO:0004800	thyroxine 5'-deiodinase activity	molecular_function	0.022777	1	290	2	17684	ENSCAFG00000032243	DIO2|
	GO:0002304	gamma-delta intraepithelial T cell differentiation	biological_process	0.022791	1	290	2	17684	ENSCAFG00000013879	CCR9|
	GO:0002305	CD8-positive, gamma-delta intraepithelial T cell differentiation	biological_process	0.022791	1	290	2	17684	ENSCAFG00000013879	CCR9|
	GO:0031862	prostanoid receptor binding	molecular_function	0.023391	1	290	1	17684	ENSCAFG00000009486	RPGRIP1L|
	GO:0031870	thromboxane A2 receptor binding	molecular_function	0.023391	1	290	1	17684	ENSCAFG00000009486	RPGRIP1L|
	GO:0002697	regulation of immune effector process	biological_process	0.023402	9	290	252	17684	ENSCAFG00000009617,ENSCAFG00000009800,ENSCAFG00000015720,ENSCAFG00000023735,ENSCAFG00000023615,ENSCAFG00000005759,ENSCAFG00000000492,ENSCAFG00000018312,ENSCAFG00000009003	IFIT1|-|DHX58|-|MMP12|NPLOC4|-|CLEC4G|DDX60|
	GO:0033866	nucleoside bisphosphate biosynthetic process	biological_process	0.02346	2	290	14	17684	ENSCAFG00000017049,ENSCAFG00000007165	PANK3|-|
	GO:0034030	ribonucleoside bisphosphate biosynthetic process	biological_process	0.02346	2	290	14	17684	ENSCAFG00000007165,ENSCAFG00000017049	-|PANK3|
	GO:0034033	purine nucleoside bisphosphate biosynthetic process	biological_process	0.02346	2	290	14	17684	ENSCAFG00000017049,ENSCAFG00000007165	PANK3|-|
	GO:0090158	endoplasmic reticulum membrane organization	biological_process	0.024221	1	290	1	17684	ENSCAFG00000015700	STX18|
	GO:0048839	inner ear development	biological_process	0.024759	7	290	153	17684	ENSCAFG00000009486,ENSCAFG00000000767,ENSCAFG00000010231,ENSCAFG00000032685,ENSCAFG00000007995,ENSCAFG00000009763,ENSCAFG00000009658	RPGRIP1L|CELSR1|KCNQ1|C1QTNF5|HESX1|PDZD7|TFAP2A|
	GO:0050473	arachidonate 15-lipoxygenase activity	molecular_function	0.024874	1	290	2	17684	ENSCAFG00000015949	ALOX15|
	GO:0035639	purine ribonucleoside triphosphate binding	molecular_function	0.024949	41	290	1636	17684	ENSCAFG00000017625,ENSCAFG00000006051,ENSCAFG00000028829,ENSCAFG00000009003,ENSCAFG00000013005,ENSCAFG00000010243,ENSCAFG00000008898,ENSCAFG00000000502,ENSCAFG00000002557,ENSCAFG00000006556,ENSCAFG00000010511,ENSCAFG00000020121,ENSCAFG00000012031,ENSCAFG00000000273,ENSCAFG00000003480,ENSCAFG00000019952,ENSCAFG00000016476,ENSCAFG00000005626,ENSCAFG00000020200,ENSCAFG00000024839,ENSCAFG00000010213,…	DHX40|EIF2AK2|-|DDX60|EPHB3|ARL3|PRKG2|IFGGC1|RIMKLA|APAF1|OASL|ABCA4|SPO11|AGAP2|STK17A|ATP2C2|PFKFB1|CHD8|GBP6|KIF21B|RIPK4|RAC1|-|DGKG|OAS2|GNAS|MAP3K9|-|DHX58|SRPRA|-|KIF13A|STRADB|SEPT9|-|ATP9B|PANK3|-|PAK3|MX2|MX1|
	GO:0006937	regulation of muscle contraction	biological_process	0.025455	5	290	96	17684	ENSCAFG00000016051,ENSCAFG00000010231,ENSCAFG00000012824,ENSCAFG00000010034,ENSCAFG00000010798	CACNA1C|KCNQ1|SCN4B|RYR2|TNNT2|
	GO:0007423	sensory organ development	biological_process	0.025549	14	290	429	17684	ENSCAFG00000016051,ENSCAFG00000000767,ENSCAFG00000009486,ENSCAFG00000009763,ENSCAFG00000006892,ENSCAFG00000032685,ENSCAFG00000010231,ENSCAFG00000020074,ENSCAFG00000001562,ENSCAFG00000011364,ENSCAFG00000014999,ENSCAFG00000009658,ENSCAFG00000000933,ENSCAFG00000007995	CACNA1C|CELSR1|RPGRIP1L|PDZD7|TUB|C1QTNF5|KCNQ1|TMEM231|BNC2|ACTL6A|CRYBA2|TFAP2A|RING1|HESX1|
	GO:0006828	manganese ion transport	biological_process	0.025584	2	290	12	17684	ENSCAFG00000004110,ENSCAFG00000019952	TRPC3|ATP2C2|
	GO:2001300	lipoxin metabolic process	biological_process	0.025702	1	290	2	17684	ENSCAFG00000015949	ALOX15|
	GO:2001301	lipoxin biosynthetic process	biological_process	0.025702	1	290	2	17684	ENSCAFG00000015949	ALOX15|
	GO:2001302	lipoxin A4 metabolic process	biological_process	0.025702	1	290	2	17684	ENSCAFG00000015949	ALOX15|
	GO:2001303	lipoxin A4 biosynthetic process	biological_process	0.025702	1	290	2	17684	ENSCAFG00000015949	ALOX15|
	GO:0022038	corpus callosum development	biological_process	0.025733	2	290	13	17684	ENSCAFG00000009486,ENSCAFG00000013005	RPGRIP1L|EPHB3|
	GO:0060488	orthogonal dichotomous subdivision of terminal units involved in lung branching morphogenesis	biological_process	0.025765	1	290	1	17684	ENSCAFG00000000767	CELSR1|
	GO:0060489	planar dichotomous subdivision of terminal units involved in lung branching morphogenesis	biological_process	0.025765	1	290	1	17684	ENSCAFG00000000767	CELSR1|
	GO:0060490	lateral sprouting involved in lung morphogenesis	biological_process	0.025765	1	290	1	17684	ENSCAFG00000000767	CELSR1|
	GO:0090251	protein localization involved in establishment of planar polarity	biological_process	0.025765	1	290	1	17684	ENSCAFG00000000767	CELSR1|
	GO:0035137	hindlimb morphogenesis	biological_process	0.025784	3	290	35	17684	ENSCAFG00000023756,ENSCAFG00000023079,ENSCAFG00000009486	GNAS|AFF3|RPGRIP1L|
	GO:0001533	cornified envelope	cellular_component	0.026118	2	290	18	17684	ENSCAFG00000011877,ENSCAFG00000009570	CSTA|DSP|
	GO:0032480	negative regulation of type I interferon production	biological_process	0.026694	2	290	15	17684	ENSCAFG00000015720,ENSCAFG00000005759	DHX58|NPLOC4|
	GO:0032550	purine ribonucleoside binding	molecular_function	0.026773	41	290	1644	17684	ENSCAFG00000015720,ENSCAFG00000000498,ENSCAFG00000010474,ENSCAFG00000007165,ENSCAFG00000023756,ENSCAFG00000016679,ENSCAFG00000013503,ENSCAFG00000023107,ENSCAFG00000010172,ENSCAFG00000010167,ENSCAFG00000018154,ENSCAFG00000000012,ENSCAFG00000030829,ENSCAFG00000017049,ENSCAFG00000000497,ENSCAFG00000005190,ENSCAFG00000012286,ENSCAFG00000010101,ENSCAFG00000000273,ENSCAFG00000003480,ENSCAFG00000006556,…	DHX58|-|SRPRA|-|GNAS|MAP3K9|DGKG|OAS2|MX1|MX2|PAK3|ATP9B|-|PANK3|-|SEPT9|STRADB|KIF13A|AGAP2|STK17A|APAF1|RIMKLA|ABCA4|OASL|SPO11|IFGGC1|PRKG2|EPHB3|ARL3|DDX60|DHX40|EIF2AK2|-|RAC1|-|KIF21B|RIPK4|GBP6|CHD8|PFKFB1|ATP2C2|
	GO:0032069	regulation of nuclease activity	biological_process	0.026875	2	290	17	17684	ENSCAFG00000010511,ENSCAFG00000023107	OASL|OAS2|
	GO:0001883	purine nucleoside binding	molecular_function	0.026911	41	290	1645	17684	ENSCAFG00000016679,ENSCAFG00000023756,ENSCAFG00000013503,ENSCAFG00000023107,ENSCAFG00000007165,ENSCAFG00000015720,ENSCAFG00000000498,ENSCAFG00000010474,ENSCAFG00000012286,ENSCAFG00000010101,ENSCAFG00000000497,ENSCAFG00000005190,ENSCAFG00000000012,ENSCAFG00000030829,ENSCAFG00000017049,ENSCAFG00000010172,ENSCAFG00000010167,ENSCAFG00000018154,ENSCAFG00000009003,ENSCAFG00000017625,ENSCAFG00000006051,…	MAP3K9|GNAS|DGKG|OAS2|-|DHX58|-|SRPRA|STRADB|KIF13A|-|SEPT9|ATP9B|-|PANK3|MX1|MX2|PAK3|DDX60|DHX40|EIF2AK2|-|PRKG2|EPHB3|ARL3|IFGGC1|AGAP2|STK17A|ABCA4|RIMKLA|APAF1|OASL|SPO11|PFKFB1|ATP2C2|RIPK4|KIF21B|GBP6|CHD8|RAC1|-|
	GO:0043270	positive regulation of ion transport	biological_process	0.026976	5	290	96	17684	ENSCAFG00000008584,ENSCAFG00000010231,ENSCAFG00000012824,ENSCAFG00000004110,ENSCAFG00000019952	CXCL10|KCNQ1|SCN4B|TRPC3|ATP2C2|
	GO:0055008	cardiac muscle tissue morphogenesis	biological_process	0.027076	4	290	63	17684	ENSCAFG00000010798,ENSCAFG00000009570,ENSCAFG00000010034,ENSCAFG00000015641	TNNT2|DSP|RYR2|OBSL1|
	GO:0032549	ribonucleoside binding	molecular_function	0.027569	41	290	1647	17684	ENSCAFG00000000498,ENSCAFG00000010474,ENSCAFG00000015720,ENSCAFG00000007165,ENSCAFG00000023107,ENSCAFG00000013503,ENSCAFG00000016679,ENSCAFG00000023756,ENSCAFG00000018154,ENSCAFG00000010167,ENSCAFG00000010172,ENSCAFG00000000012,ENSCAFG00000030829,ENSCAFG00000017049,ENSCAFG00000005190,ENSCAFG00000000497,ENSCAFG00000010101,ENSCAFG00000012286,ENSCAFG00000012031,ENSCAFG00000002557,ENSCAFG00000010511,…	-|SRPRA|DHX58|-|OAS2|DGKG|MAP3K9|GNAS|PAK3|MX2|MX1|ATP9B|-|PANK3|SEPT9|-|KIF13A|STRADB|SPO11|RIMKLA|OASL|APAF1|ABCA4|STK17A|AGAP2|IFGGC1|EPHB3|ARL3|PRKG2|-|EIF2AK2|DHX40|DDX60|RAC1|-|GBP6|CHD8|RIPK4|KIF21B|ATP2C2|PFKFB1|
	GO:0043588	skin development	biological_process	0.02761	9	290	237	17684	ENSCAFG00000009570,ENSCAFG00000009763,ENSCAFG00000008752,ENSCAFG00000023756,ENSCAFG00000000767,ENSCAFG00000029925,ENSCAFG00000008977,ENSCAFG00000014332,ENSCAFG00000011877	DSP|PDZD7|FRAS1|GNAS|CELSR1|EDA|LRP4|EXPH5|CSTA|
	GO:0006941	striated muscle contraction	biological_process	0.027986	5	290	95	17684	ENSCAFG00000010231,ENSCAFG00000016051,ENSCAFG00000012824,ENSCAFG00000010034,ENSCAFG00000010798	KCNQ1|CACNA1C|SCN4B|RYR2|TNNT2|
	GO:0030970	retrograde protein transport, ER to cytosol	biological_process	0.028408	2	290	16	17684	ENSCAFG00000000259,ENSCAFG00000005759	OS9|NPLOC4|
	GO:0034236	protein kinase A catalytic subunit binding	molecular_function	0.028731	2	290	12	17684	ENSCAFG00000010034,ENSCAFG00000010231	RYR2|KCNQ1|
	GO:0001882	nucleoside binding	molecular_function	0.02879	41	290	1652	17684	ENSCAFG00000023756,ENSCAFG00000016679,ENSCAFG00000023107,ENSCAFG00000013503,ENSCAFG00000007165,ENSCAFG00000000498,ENSCAFG00000010474,ENSCAFG00000015720,ENSCAFG00000012286,ENSCAFG00000010101,ENSCAFG00000000497,ENSCAFG00000005190,ENSCAFG00000017049,ENSCAFG00000000012,ENSCAFG00000030829,ENSCAFG00000010167,ENSCAFG00000010172,ENSCAFG00000018154,ENSCAFG00000009003,ENSCAFG00000028829,ENSCAFG00000017625,…	GNAS|MAP3K9|OAS2|DGKG|-|-|SRPRA|DHX58|STRADB|KIF13A|-|SEPT9|PANK3|ATP9B|-|MX2|MX1|PAK3|DDX60|-|DHX40|EIF2AK2|PRKG2|EPHB3|ARL3|IFGGC1|STK17A|AGAP2|SPO11|APAF1|RIMKLA|OASL|ABCA4|PFKFB1|ATP2C2|RIPK4|KIF21B|GBP6|CHD8|RAC1|-|
	GO:0050508	glucuronosyl-N-acetylglucosaminyl-proteoglycan 4-alpha-N-acetylglucosaminyltransferase activity	molecular_function	0.029242	1	290	1	17684	ENSCAFG00000000831	EXT1|
	GO:0050509	N-acetylglucosaminyl-proteoglycan 4-beta-glucuronosyltransferase activity	molecular_function	0.029242	1	290	1	17684	ENSCAFG00000000831	EXT1|
	GO:0005576	extracellular region	cellular_component	0.029262	31	290	1392	17684	ENSCAFG00000011877,ENSCAFG00000009777,ENSCAFG00000029553,ENSCAFG00000029745,ENSCAFG00000012443,ENSCAFG00000018448,ENSCAFG00000002114,ENSCAFG00000031653,ENSCAFG00000008226,ENSCAFG00000013546,ENSCAFG00000032232,ENSCAFG00000023615,ENSCAFG00000018307,ENSCAFG00000030258,ENSCAFG00000000065,ENSCAFG00000011722,ENSCAFG00000008584,ENSCAFG00000013622,ENSCAFG00000009617,ENSCAFG00000024259,ENSCAFG00000015206,…	CSTA|NAV2|-|NRTN|CMA1|-|PON1|-|CPB1|DNAJB11|-|MMP12|RETN|-|GDF11|CD34|CXCL10|-|IFIT1|-|-|GIF|ISG15|PCOLCE2|FRAS1|SAA1|AFM|TNXB|-|C1QTNF5|TUB|
	GO:0043903	regulation of symbiosis, encompassing mutualism through parasitism	biological_process	0.0295	6	290	142	17684	ENSCAFG00000009617,ENSCAFG00000019348,ENSCAFG00000010172,ENSCAFG00000010511,ENSCAFG00000005043,ENSCAFG00000006051	IFIT1|ISG15|MX1|OASL|EXOC7|EIF2AK2|
	GO:0030036	actin cytoskeleton organization	biological_process	0.029551	17	290	543	17684	ENSCAFG00000015641,ENSCAFG00000030886,ENSCAFG00000007225,ENSCAFG00000018154,ENSCAFG00000015716,ENSCAFG00000017786,ENSCAFG00000005521,ENSCAFG00000013367,ENSCAFG00000011677,ENSCAFG00000020104,ENSCAFG00000000767,ENSCAFG00000001792,ENSCAFG00000028862,ENSCAFG00000019595,ENSCAFG00000010798,ENSCAFG00000014530,ENSCAFG00000015949	OBSL1|-|FAM107A|PAK3|RAC1|FHOD3|PLEKHG2|HIP1|EPB41|CNN3|CELSR1|LIMCH1|XIRP1|ESPN|TNNT2|ABLIM2|ALOX15|
	GO:2000269	regulation of fibroblast apoptotic process	biological_process	0.029833	2	290	14	17684	ENSCAFG00000005626,ENSCAFG00000003480	CHD8|STK17A|
	GO:0008104	protein localization	biological_process	0.029868	39	290	1599	17684	ENSCAFG00000012975,ENSCAFG00000000767,ENSCAFG00000017944,ENSCAFG00000018334,ENSCAFG00000008977,ENSCAFG00000013889,ENSCAFG00000010474,ENSCAFG00000001034,ENSCAFG00000010034,ENSCAFG00000003021,ENSCAFG00000032685,ENSCAFG00000012286,ENSCAFG00000015641,ENSCAFG00000010101,ENSCAFG00000000381,ENSCAFG00000011677,ENSCAFG00000018424,ENSCAFG00000009763,ENSCAFG00000005759,ENSCAFG00000024867,ENSCAFG00000012031,…	MAP4|CELSR1|TBC1D8B|SH3TC2|LRP4|RTP4|SRPRA|SEC24A|RYR2|AFM|C1QTNF5|STRADB|OBSL1|KIF13A|TBC1D9B|EPB41|TOM1L2|PDZD7|NPLOC4|TRIM22|SPO11|CCDC14|EXOC7|EXPH5|XPO4|OS9|DSP|FRAS1|ESCO2|ATP2C2|TUB|-|IFIT1|MMP12|TMEM231|STX18|TVP23B|CD34|MON2|
	GO:0051592	response to calcium ion	biological_process	0.030394	5	290	93	17684	ENSCAFG00000015949,ENSCAFG00000010798,ENSCAFG00000019834,ENSCAFG00000004110,ENSCAFG00000010034	ALOX15|TNNT2|CPNE7|TRPC3|RYR2|
	GO:0033260	nuclear cell cycle DNA replication	biological_process	0.030474	2	290	16	17684	ENSCAFG00000028769,ENSCAFG00000014571	-|CDC45|
	GO:0047150	betaine-homocysteine S-methyltransferase activity	molecular_function	0.030507	1	290	2	17684	ENSCAFG00000009102	BHMT2|
	GO:0006942	regulation of striated muscle contraction	biological_process	0.030524	4	290	64	17684	ENSCAFG00000012824,ENSCAFG00000010231,ENSCAFG00000016051,ENSCAFG00000010034	SCN4B|KCNQ1|CACNA1C|RYR2|
	GO:0031938	regulation of chromatin silencing at telomere	biological_process	0.03059	1	290	2	17684	ENSCAFG00000014571	CDC45|
	GO:0048244	phytanoyl-CoA dioxygenase activity	molecular_function	0.031448	1	290	2	17684	ENSCAFG00000023441	-|
	GO:2000425	regulation of apoptotic cell clearance	biological_process	0.031449	1	290	2	17684	ENSCAFG00000015949	ALOX15|
	GO:0060307	regulation of ventricular cardiac muscle cell membrane repolarization	biological_process	0.032222	2	290	15	17684	ENSCAFG00000012824,ENSCAFG00000010231	SCN4B|KCNQ1|
	GO:0015936	coenzyme A metabolic process	biological_process	0.032481	2	290	17	17684	ENSCAFG00000007165,ENSCAFG00000017049	-|PANK3|
	GO:0071944	cell periphery	cellular_component	0.032643	77	290	3751	17684	ENSCAFG00000015949,ENSCAFG00000019834,ENSCAFG00000032056,ENSCAFG00000009486,ENSCAFG00000013879,ENSCAFG00000029882,ENSCAFG00000013005,ENSCAFG00000001143,ENSCAFG00000020074,ENSCAFG00000011722,ENSCAFG00000011364,ENSCAFG00000004554,ENSCAFG00000015716,ENSCAFG00000010872,ENSCAFG00000008977,ENSCAFG00000018334,ENSCAFG00000016051,ENSCAFG00000018014,ENSCAFG00000010741,ENSCAFG00000013367,ENSCAFG00000000012,…	ALOX15|CPNE7|-|RPGRIP1L|CCR9|MISP|EPHB3|MCHR1|TMEM231|CD34|ACTL6A|GPR142|RAC1|ADGRB2|LRP4|SH3TC2|CACNA1C|MEP1B|KCNJ16|HIP1|ATP9B|-|BTLA|SCN4B|MME|RYR2|MRC1|-|EXOC7|STK17A|-|ABCA4|OR6M1|ADGRG5|FLNC|CDC42SE2|MEGF10|KCNAB2|PDZD7|-|-|-|BLNK|CXCL10|FAM107A|KIAA1324|CLEC4G|EDA|DSP|ATP2C2|CDHR4|THSD7A|TJP1|KCNQ1|ITGA11|KCNT1|TRPC3|PHKA1|-|CELSR1|MYOF|MAP4|-|ARVCF|PIGN|RAP1GAP2|TES|-|EPB41|PCDH19|-|NEGR1…
	GO:0032707	negative regulation of interleukin-23 production	biological_process	0.032689	1	290	2	17684	ENSCAFG00000015716	RAC1|
	GO:0008431	vitamin E binding	molecular_function	0.03271	1	290	2	17684	ENSCAFG00000003021	AFM|
	GO:0060021	palate development	biological_process	0.03288	4	290	69	17684	ENSCAFG00000001562,ENSCAFG00000009658,ENSCAFG00000008752,ENSCAFG00000013005	BNC2|TFAP2A|FRAS1|EPHB3|
	GO:0042277	peptide binding	molecular_function	0.033673	7	290	183	17684	ENSCAFG00000000492,ENSCAFG00000012372,ENSCAFG00000024646,ENSCAFG00000023735,ENSCAFG00000029181,ENSCAFG00000001143,ENSCAFG00000008711	-|PPIG|ERAP2|-|-|MCHR1|MME|
	GO:0043623	cellular protein complex assembly	biological_process	0.033844	15	290	507	17684	ENSCAFG00000005521,ENSCAFG00000013367,ENSCAFG00000017786,ENSCAFG00000015949,ENSCAFG00000001034,ENSCAFG00000007225,ENSCAFG00000030886,ENSCAFG00000010172,ENSCAFG00000010167,ENSCAFG00000015716,ENSCAFG00000018154,ENSCAFG00000015641,ENSCAFG00000006051,ENSCAFG00000010101,ENSCAFG00000005190	PLEKHG2|HIP1|FHOD3|ALOX15|SEC24A|FAM107A|-|MX1|MX2|RAC1|PAK3|OBSL1|EIF2AK2|KIF13A|SEPT9|
	GO:0060338	regulation of type I interferon-mediated signaling pathway	biological_process	0.034308	2	290	18	17684	ENSCAFG00000023615,ENSCAFG00000023783	MMP12|ZBP1|
	GO:0050918	positive chemotaxis	biological_process	0.034448	3	290	42	17684	ENSCAFG00000009135,ENSCAFG00000015206,ENSCAFG00000029553	SAA1|-|-|
	GO:0050689	negative regulation of defense response to virus by host	biological_process	0.034701	1	290	3	17684	ENSCAFG00000009617	IFIT1|
	GO:0016556	mRNA modification	biological_process	0.034905	2	290	19	17684	ENSCAFG00000013546,ENSCAFG00000023207	DNAJB11|WTAP|
	GO:0015271	outward rectifier potassium channel activity	molecular_function	0.03498	2	290	16	17684	ENSCAFG00000010231,ENSCAFG00000019737	KCNQ1|KCNT1|
	GO:2000588	positive regulation of platelet-derived growth factor receptor-beta signaling pathway	biological_process	0.035022	1	290	2	17684	ENSCAFG00000013367	HIP1|
	GO:0010460	positive regulation of heart rate	biological_process	0.035025	2	290	16	17684	ENSCAFG00000010231,ENSCAFG00000010034	KCNQ1|RYR2|
	GO:0043199	sulfate binding	molecular_function	0.035174	1	290	2	17684	ENSCAFG00000011722	CD34|
	GO:0032555	purine ribonucleotide binding	molecular_function	0.03527	41	290	1674	17684	ENSCAFG00000010474,ENSCAFG00000000498,ENSCAFG00000015720,ENSCAFG00000007165,ENSCAFG00000023107,ENSCAFG00000013503,ENSCAFG00000016679,ENSCAFG00000023756,ENSCAFG00000018154,ENSCAFG00000010167,ENSCAFG00000010172,ENSCAFG00000030829,ENSCAFG00000000012,ENSCAFG00000017049,ENSCAFG00000005190,ENSCAFG00000000497,ENSCAFG00000010101,ENSCAFG00000012286,ENSCAFG00000012031,ENSCAFG00000006556,ENSCAFG00000002557,…	SRPRA|-|DHX58|-|OAS2|DGKG|MAP3K9|GNAS|PAK3|MX2|MX1|-|ATP9B|PANK3|SEPT9|-|KIF13A|STRADB|SPO11|APAF1|RIMKLA|OASL|ABCA4|AGAP2|STK17A|IFGGC1|EPHB3|ARL3|PRKG2|-|EIF2AK2|DHX40|DDX60|RAC1|-|CHD8|GBP6|RIPK4|KIF21B|ATP2C2|PFKFB1|
	GO:0060090	binding, bridging	molecular_function	0.035971	5	290	102	17684	ENSCAFG00000024867,ENSCAFG00000011877,ENSCAFG00000008477,ENSCAFG00000013367,ENSCAFG00000009570	TRIM22|CSTA|BLNK|HIP1|DSP|
	GO:0060290	transdifferentiation	biological_process	0.035974	1	290	3	17684	ENSCAFG00000011722	CD34|
	GO:0017090	meprin A complex	cellular_component	0.035994	1	290	2	17684	ENSCAFG00000018014	MEP1B|
	GO:0008037	cell recognition	biological_process	0.036281	5	290	106	17684	ENSCAFG00000000611,ENSCAFG00000030258,ENSCAFG00000006892,ENSCAFG00000013005,ENSCAFG00000018448	MEGF10|-|TUB|EPHB3|-|
	GO:0004637	phosphoribosylamine-glycine ligase activity	molecular_function	0.036466	1	290	2	17684	ENSCAFG00000030829	-|
	GO:0004641	phosphoribosylformylglycinamidine cyclo-ligase activity	molecular_function	0.036466	1	290	2	17684	ENSCAFG00000030829	-|
	GO:0004644	phosphoribosylglycinamide formyltransferase activity	molecular_function	0.036466	1	290	2	17684	ENSCAFG00000030829	-|
	GO:0071492	cellular response to UV-A	biological_process	0.036759	1	290	2	17684	ENSCAFG00000008711	MME|
	GO:0044346	fibroblast apoptotic process	biological_process	0.037092	2	290	16	17684	ENSCAFG00000003480,ENSCAFG00000005626	STK17A|CHD8|
	GO:0010847	regulation of chromatin assembly	biological_process	0.037109	1	290	2	17684	ENSCAFG00000009340	SPTY2D1|
	GO:0042571	immunoglobulin complex, circulating	cellular_component	0.037172	2	290	21	17684	ENSCAFG00000018448,ENSCAFG00000030258	-|-|
	GO:0043167	ion binding	molecular_function	0.037465	94	290	4428	17684	ENSCAFG00000023756,ENSCAFG00000016679,ENSCAFG00000008226,ENSCAFG00000000767,ENSCAFG00000007749,ENSCAFG00000017944,ENSCAFG00000013503,ENSCAFG00000009102,ENSCAFG00000010231,ENSCAFG00000001034,ENSCAFG00000015720,ENSCAFG00000004110,ENSCAFG00000013150,ENSCAFG00000006240,ENSCAFG00000000381,ENSCAFG00000005190,ENSCAFG00000017514,ENSCAFG00000011677,ENSCAFG00000003399,ENSCAFG00000006176,ENSCAFG00000010410,…	GNAS|MAP3K9|CPB1|CELSR1|MYOF|TBC1D8B|DGKG|BHMT2|KCNQ1|SEC24A|DHX58|TRPC3|MARCH10|MCF2L|TBC1D9B|SEPT9|PCDH19|EPB41|TES|RAB11FIP1|-|RNF213|PAK3|NOTCH4|DDX60|EIF2AK2|DHX40|TRIM22|-|PRKG2|NPLOC4|ARL3|NAV2|STK17A|AGAP2|RIMKLA|ABCA4|VCAN|SPO11|-|PCOLCE2|PFKFB1|CDHR4|ATP2C2|RIOX1|CHD8|CXCL10|GBP6|RING1|MEP1B|KDM5C|LIMCH1|OAS2|AGBL4|CALB2|MYT1|-|ABLIM2|ERAP2|LRP4|TNNT2|-|SRPRA|STRADB|MME|KIF13A|RYR2|-|HI…
	GO:0022843	voltage-gated cation channel activity	molecular_function	0.037477	6	290	135	17684	ENSCAFG00000019737,ENSCAFG00000019524,ENSCAFG00000010741,ENSCAFG00000012824,ENSCAFG00000016051,ENSCAFG00000010231	KCNT1|KCNAB2|KCNJ16|SCN4B|CACNA1C|KCNQ1|
	GO:0002820	negative regulation of adaptive immune response	biological_process	0.037661	2	290	19	17684	ENSCAFG00000015949,ENSCAFG00000018312	ALOX15|CLEC4G|
	GO:0055010	ventricular cardiac muscle tissue morphogenesis	biological_process	0.037807	3	290	40	17684	ENSCAFG00000009570,ENSCAFG00000010034,ENSCAFG00000010798	DSP|RYR2|TNNT2|
	GO:0017076	purine nucleotide binding	molecular_function	0.037821	41	290	1683	17684	ENSCAFG00000000502,ENSCAFG00000003480,ENSCAFG00000000273,ENSCAFG00000002557,ENSCAFG00000010511,ENSCAFG00000006556,ENSCAFG00000020121,ENSCAFG00000012031,ENSCAFG00000009003,ENSCAFG00000017625,ENSCAFG00000006051,ENSCAFG00000028829,ENSCAFG00000008898,ENSCAFG00000013005,ENSCAFG00000010243,ENSCAFG00000010213,ENSCAFG00000024839,ENSCAFG00000005626,ENSCAFG00000020200,ENSCAFG00000015716,ENSCAFG00000013154,…	IFGGC1|STK17A|AGAP2|RIMKLA|OASL|APAF1|ABCA4|SPO11|DDX60|DHX40|EIF2AK2|-|PRKG2|EPHB3|ARL3|RIPK4|KIF21B|CHD8|GBP6|RAC1|-|PFKFB1|ATP2C2|-|DHX58|-|SRPRA|GNAS|MAP3K9|DGKG|OAS2|-|ATP9B|PANK3|MX2|MX1|PAK3|STRADB|KIF13A|-|SEPT9|
	GO:0060448	dichotomous subdivision of terminal units involved in lung branching	biological_process	0.038357	1	290	2	17684	ENSCAFG00000000767	CELSR1|
	GO:0044467	glial cell line-derived neurotrophic factor secretion	biological_process	0.038456	1	290	2	17684	ENSCAFG00000011722	CD34|
	GO:1900166	regulation of glial cell line-derived neurotrophic factor secretion	biological_process	0.038456	1	290	2	17684	ENSCAFG00000011722	CD34|
	GO:1900168	positive regulation of glial cell line-derived neurotrophic factor secretion	biological_process	0.038456	1	290	2	17684	ENSCAFG00000011722	CD34|
	GO:0043924	suramin binding	molecular_function	0.038761	1	290	1	17684	ENSCAFG00000010034	RYR2|
	GO:0004052	arachidonate 12-lipoxygenase activity	molecular_function	0.038779	1	290	3	17684	ENSCAFG00000015949	ALOX15|
	GO:0032553	ribonucleotide binding	molecular_function	0.038826	41	290	1686	17684	ENSCAFG00000020121,ENSCAFG00000002557,ENSCAFG00000006556,ENSCAFG00000010511,ENSCAFG00000012031,ENSCAFG00000003480,ENSCAFG00000000273,ENSCAFG00000000502,ENSCAFG00000010243,ENSCAFG00000013005,ENSCAFG00000008898,ENSCAFG00000006051,ENSCAFG00000017625,ENSCAFG00000028829,ENSCAFG00000009003,ENSCAFG00000015716,ENSCAFG00000013154,ENSCAFG00000020200,ENSCAFG00000005626,ENSCAFG00000010213,ENSCAFG00000024839,…	ABCA4|RIMKLA|APAF1|OASL|SPO11|STK17A|AGAP2|IFGGC1|ARL3|EPHB3|PRKG2|EIF2AK2|DHX40|-|DDX60|RAC1|-|GBP6|CHD8|RIPK4|KIF21B|ATP2C2|PFKFB1|DHX58|SRPRA|-|-|DGKG|OAS2|GNAS|MAP3K9|PAK3|MX1|MX2|ATP9B|PANK3|-|SEPT9|-|KIF13A|STRADB|
	GO:0060415	muscle tissue morphogenesis	biological_process	0.038847	4	290	71	17684	ENSCAFG00000009570,ENSCAFG00000010034,ENSCAFG00000010798,ENSCAFG00000015641	DSP|RYR2|TNNT2|OBSL1|
	GO:0055001	muscle cell development	biological_process	0.03934	8	290	216	17684	ENSCAFG00000010798,ENSCAFG00000008977,ENSCAFG00000008584,ENSCAFG00000017786,ENSCAFG00000000611,ENSCAFG00000001585,ENSCAFG00000007749,ENSCAFG00000015641	TNNT2|LRP4|CXCL10|FHOD3|MEGF10|FLNC|MYOF|OBSL1|
	GO:0032091	negative regulation of protein binding	biological_process	0.039458	4	290	76	17684	ENSCAFG00000009612,ENSCAFG00000009617,ENSCAFG00000013154,ENSCAFG00000028862	IFIT2|IFIT1|-|XIRP1|
	GO:0033218	amide binding	molecular_function	0.039461	7	290	190	17684	ENSCAFG00000024646,ENSCAFG00000012372,ENSCAFG00000000492,ENSCAFG00000023735,ENSCAFG00000029181,ENSCAFG00000001143,ENSCAFG00000008711	ERAP2|PPIG|-|-|-|MCHR1|MME|
	GO:0030041	actin filament polymerization	biological_process	0.039507	6	290	140	17684	ENSCAFG00000018154,ENSCAFG00000007225,ENSCAFG00000030886,ENSCAFG00000015949,ENSCAFG00000005521,ENSCAFG00000017786	PAK3|FAM107A|-|ALOX15|PLEKHG2|FHOD3|
	GO:0042481	regulation of odontogenesis	biological_process	0.039718	2	290	22	17684	ENSCAFG00000011722,ENSCAFG00000009658	CD34|TFAP2A|
	GO:0030172	troponin C binding	molecular_function	0.039726	1	290	3	17684	ENSCAFG00000010798	TNNT2|
	GO:0071657	positive regulation of granulocyte colony-stimulating factor production	biological_process	0.039779	1	290	3	17684	ENSCAFG00000011722	CD34|
	GO:1901258	positive regulation of macrophage colony-stimulating factor production	biological_process	0.039779	1	290	3	17684	ENSCAFG00000011722	CD34|
	GO:0034769	basement membrane disassembly	biological_process	0.040351	1	290	3	17684	ENSCAFG00000012443	CMA1|
	GO:0072590	N-acetyl-L-aspartate-L-glutamate ligase activity	molecular_function	0.040373	1	290	2	17684	ENSCAFG00000002557	RIMKLA|
	GO:0071425	hematopoietic stem cell proliferation	biological_process	0.040518	2	290	19	17684	ENSCAFG00000011722,ENSCAFG00000006051	CD34|EIF2AK2|
	GO:1901740	negative regulation of myoblast fusion	biological_process	0.040625	1	290	3	17684	ENSCAFG00000008584	CXCL10|
	GO:0006068	ethanol catabolic process	biological_process	0.040845	1	290	3	17684	ENSCAFG00000010410	-|
	GO:0044421	extracellular region part	cellular_component	0.040883	26	290	1146	17684	ENSCAFG00000029553,ENSCAFG00000009777,ENSCAFG00000011877,ENSCAFG00000018448,ENSCAFG00000012443,ENSCAFG00000002114,ENSCAFG00000031653,ENSCAFG00000008226,ENSCAFG00000013546,ENSCAFG00000032232,ENSCAFG00000030258,ENSCAFG00000018307,ENSCAFG00000023615,ENSCAFG00000013622,ENSCAFG00000011722,ENSCAFG00000008584,ENSCAFG00000000065,ENSCAFG00000009617,ENSCAFG00000015206,ENSCAFG00000010325,ENSCAFG00000009135,…	-|NAV2|CSTA|-|CMA1|PON1|-|CPB1|DNAJB11|-|-|RETN|MMP12|-|CD34|CXCL10|GDF11|IFIT1|-|GIF|SAA1|AFM|FRAS1|C1QTNF5|TNXB|-|
	GO:0030273	melanin-concentrating hormone receptor activity	molecular_function	0.040934	1	290	2	17684	ENSCAFG00000001143	MCHR1|
	GO:1900038	negative regulation of cellular response to hypoxia	biological_process	0.040986	1	290	2	17684	ENSCAFG00000011722	CD34|
	GO:0034681	alpha11-beta1 integrin complex	cellular_component	0.041221	1	290	2	17684	ENSCAFG00000017482	ITGA11|
	GO:2000828	regulation of parathyroid hormone secretion	biological_process	0.041491	1	290	2	17684	ENSCAFG00000023756	GNAS|
	GO:0001822	kidney development	biological_process	0.041512	7	290	173	17684	ENSCAFG00000008711,ENSCAFG00000009486,ENSCAFG00000011722,ENSCAFG00000008752,ENSCAFG00000008977,ENSCAFG00000009658,ENSCAFG00000010243	MME|RPGRIP1L|CD34|FRAS1|LRP4|TFAP2A|ARL3|
	GO:0005228	intracellular sodium activated potassium channel activity	molecular_function	0.041766	1	290	2	17684	ENSCAFG00000019737	KCNT1|
	GO:0060309	elastin catabolic process	biological_process	0.041821	1	290	3	17684	ENSCAFG00000023615	MMP12|
	GO:0035459	cargo loading into vesicle	biological_process	0.041963	2	290	16	17684	ENSCAFG00000010101,ENSCAFG00000001034	KIF13A|SEC24A|
	GO:0043293	apoptosome	cellular_component	0.042722	1	290	2	17684	ENSCAFG00000006556	APAF1|
	GO:0034767	positive regulation of ion transmembrane transport	biological_process	0.043385	2	290	18	17684	ENSCAFG00000019952,ENSCAFG00000010231	ATP2C2|KCNQ1|
	GO:0016076	snRNA catabolic process	biological_process	0.043386	1	290	2	17684	ENSCAFG00000009938	TENT4B|
	GO:0016077	snoRNA catabolic process	biological_process	0.043386	1	290	2	17684	ENSCAFG00000009938	TENT4B|
	GO:0043629	ncRNA polyadenylation	biological_process	0.043386	1	290	2	17684	ENSCAFG00000009938	TENT4B|
	GO:0043630	ncRNA polyadenylation involved in polyadenylation-dependent ncRNA catabolic process	biological_process	0.043386	1	290	2	17684	ENSCAFG00000009938	TENT4B|
	GO:0071036	nuclear polyadenylation-dependent snoRNA catabolic process	biological_process	0.043386	1	290	2	17684	ENSCAFG00000009938	TENT4B|
	GO:0071037	nuclear polyadenylation-dependent snRNA catabolic process	biological_process	0.043386	1	290	2	17684	ENSCAFG00000009938	TENT4B|
	GO:0071050	snoRNA polyadenylation	biological_process	0.043386	1	290	2	17684	ENSCAFG00000009938	TENT4B|
	GO:0048002	antigen processing and presentation of peptide antigen	biological_process	0.043403	2	290	25	17684	ENSCAFG00000000492,ENSCAFG00000024646	-|ERAP2|
	GO:0001916	positive regulation of T cell mediated cytotoxicity	biological_process	0.043805	2	290	24	17684	ENSCAFG00000023735,ENSCAFG00000000492	-|-|
	GO:0045214	sarcomere organization	biological_process	0.044004	3	290	44	17684	ENSCAFG00000010798,ENSCAFG00000015641,ENSCAFG00000017786	TNNT2|OBSL1|FHOD3|
	GO:0043583	ear development	biological_process	0.044104	7	290	177	17684	ENSCAFG00000000767,ENSCAFG00000010231,ENSCAFG00000009486,ENSCAFG00000009763,ENSCAFG00000009658,ENSCAFG00000032685,ENSCAFG00000007995	CELSR1|KCNQ1|RPGRIP1L|PDZD7|TFAP2A|C1QTNF5|HESX1|
	GO:0015410	manganese-transporting ATPase activity	molecular_function	0.04457	1	290	2	17684	ENSCAFG00000019952	ATP2C2|
	GO:0004022	alcohol dehydrogenase (NAD) activity	molecular_function	0.044647	1	290	3	17684	ENSCAFG00000010410	-|
	GO:0009888	tissue development	biological_process	0.044688	35	290	1457	17684	ENSCAFG00000008977,ENSCAFG00000009658,ENSCAFG00000029745,ENSCAFG00000010798,ENSCAFG00000020104,ENSCAFG00000007749,ENSCAFG00000000767,ENSCAFG00000023756,ENSCAFG00000017786,ENSCAFG00000001562,ENSCAFG00000010034,ENSCAFG00000015641,ENSCAFG00000000273,ENSCAFG00000012031,ENSCAFG00000006556,ENSCAFG00000000831,ENSCAFG00000015949,ENSCAFG00000011877,ENSCAFG00000014332,ENSCAFG00000009763,ENSCAFG00000009486,…	LRP4|TFAP2A|NRTN|TNNT2|CNN3|MYOF|CELSR1|GNAS|FHOD3|BNC2|RYR2|OBSL1|AGAP2|SPO11|APAF1|EXT1|ALOX15|CSTA|EXPH5|PDZD7|RPGRIP1L|MEGF10|RIPK4|TMEM231|MMP12|CD34|USP19|CXCL10|FRAS1|DSP|DPY19L2|ISG15|ATP2C2|ONECUT2|EDA|
	GO:1902117	positive regulation of organelle assembly	biological_process	0.044875	3	290	41	17684	ENSCAFG00000015700,ENSCAFG00000001513,ENSCAFG00000019851	STX18|KCTD17|KIAA1324|
	GO:0006649	phospholipid transfer to membrane	biological_process	0.044971	1	290	2	17684	ENSCAFG00000020121	ABCA4|
	GO:0046449	creatinine metabolic process	biological_process	0.045173	1	290	2	17684	ENSCAFG00000008711	MME|
	GO:0072338	cellular lactam metabolic process	biological_process	0.045173	1	290	2	17684	ENSCAFG00000008711	MME|
	GO:0008237	metallopeptidase activity	molecular_function	0.045182	7	290	172	17684	ENSCAFG00000008711,ENSCAFG00000023615,ENSCAFG00000008226,ENSCAFG00000018014,ENSCAFG00000000722,ENSCAFG00000024646,ENSCAFG00000003935	MME|MMP12|CPB1|MEP1B|ADAMTS19|ERAP2|AGBL4|
	GO:0005615	extracellular space	cellular_component	0.045853	22	290	974	17684	ENSCAFG00000010325,ENSCAFG00000000751,ENSCAFG00000031415,ENSCAFG00000032685,ENSCAFG00000003021,ENSCAFG00000009135,ENSCAFG00000000065,ENSCAFG00000013622,ENSCAFG00000008584,ENSCAFG00000023615,ENSCAFG00000030258,ENSCAFG00000018307,ENSCAFG00000015206,ENSCAFG00000008226,ENSCAFG00000031653,ENSCAFG00000032232,ENSCAFG00000013546,ENSCAFG00000011877,ENSCAFG00000029553,ENSCAFG00000002114,ENSCAFG00000012443,…	GIF|TNXB|-|C1QTNF5|AFM|SAA1|GDF11|-|CXCL10|MMP12|-|RETN|-|CPB1|-|-|DNAJB11|CSTA|-|PON1|CMA1|-|
	GO:0050792	regulation of viral process	biological_process	0.046593	5	290	117	17684	ENSCAFG00000006051,ENSCAFG00000010511,ENSCAFG00000009617,ENSCAFG00000019348,ENSCAFG00000010172	EIF2AK2|OASL|IFIT1|ISG15|MX1|
	GO:0048644	muscle organ morphogenesis	biological_process	0.047218	4	290	77	17684	ENSCAFG00000010798,ENSCAFG00000010034,ENSCAFG00000009570,ENSCAFG00000015641	TNNT2|RYR2|DSP|OBSL1|
	GO:0086013	membrane repolarization involved in regulation of cardiac muscle cell action potential	biological_process	0.047289	2	290	19	17684	ENSCAFG00000010231,ENSCAFG00000012824	KCNQ1|SCN4B|
	GO:0072011	glomerular endothelium development	biological_process	0.047663	1	290	3	17684	ENSCAFG00000011722	CD34|
	GO:0032447	protein urmylation	biological_process	0.047688	1	290	3	17684	ENSCAFG00000019873	CTU2|
	GO:0070972	protein localization to endoplasmic reticulum	biological_process	0.047784	3	290	47	17684	ENSCAFG00000010034,ENSCAFG00000010474,ENSCAFG00000000259	RYR2|SRPRA|OS9|
	GO:0061152	trachea submucosa development	biological_process	0.048056	1	290	2	17684	ENSCAFG00000029925	EDA|
	GO:0061153	trachea gland development	biological_process	0.048056	1	290	2	17684	ENSCAFG00000029925	EDA|
	GO:0034237	protein kinase A regulatory subunit binding	molecular_function	0.048648	2	290	18	17684	ENSCAFG00000010231,ENSCAFG00000010034	KCNQ1|RYR2|
	GO:0003229	ventricular cardiac muscle tissue development	biological_process	0.04889	3	290	44	17684	ENSCAFG00000009570,ENSCAFG00000010034,ENSCAFG00000010798	DSP|RYR2|TNNT2|
	GO:0051928	positive regulation of calcium ion transport	biological_process	0.049016	3	290	49	17684	ENSCAFG00000004110,ENSCAFG00000019952,ENSCAFG00000008584	TRPC3|ATP2C2|CXCL10|
	GO:0051012	microtubule sliding	biological_process	0.049206	1	290	2	17684	ENSCAFG00000012975	MAP4|
	GO:0086011	membrane repolarization involved in regulation of action potential	biological_process	0.049712	2	290	20	17684	ENSCAFG00000010231,ENSCAFG00000012824	KCNQ1|SCN4B|
