# Supplementary material for: Toxocara canis Infection Alters lncRNA and mRNA Expression Profiles of Dog Bone Marrow
Source: Front Cell Dev Biol. 2021 Jun 30;9:688128. doi: 10.3389/fcell.2021.688128 (PMC8277978; doi:10.3389/fcell.2021.688128)
Supplement: Supplementary Table 6 — Signaling pathways of the differentially expressed mRNAs. [file Table_6.XLSX]

## Sheet: Table S6
Table S6. Signaling pathways of the differentially expressed mRNAs
Times after infection	Name	Database	ID	Input number	Background number	P-values	Input	KO	Entrez_ID	KO_name	Hyperlink
12 hpi	Cysteine and methionine metabolism	KEGG PATHWAY	cfa00270	4	39	0.00221806	ENSCAFG00000001671|ENSCAFG00000003129|ENSCAFG00000009211|ENSCAFG00000010539	cfa:474729|cfa:474614|cfa:476882|cfa:611071|	474729|474614|476882|611071|	MTAP|MDH1|LDHA|CBS|	http://www.genome.jp/kegg-bin/show_pathway?cfa00270/cfa:611071%09red/cfa:474614%09red/cfa:476882%09red/cfa:474729%09red
	Citrate cycle (TCA cycle)	KEGG PATHWAY	cfa00020	3	30	0.00860485	ENSCAFG00000003129|ENSCAFG00000001786|ENSCAFG00000019286	cfa:474614|cfa:481576|cfa:481081|	474614|481576|481081|	MDH1|ACO1|IDH3G|	http://www.genome.jp/kegg-bin/show_pathway?cfa00020/cfa:481576%09red/cfa:474614%09red/cfa:481081%09red
	Biosynthesis of amino acids	KEGG PATHWAY	cfa01230	4	74	0.0180991	ENSCAFG00000019286|ENSCAFG00000010539|ENSCAFG00000001786|ENSCAFG00000023809	cfa:481081|cfa:611071|cfa:481576|cfa:403755|	481081|611071|481576|403755|	IDH3G|CBS|ACO1|GAPDH|	http://www.genome.jp/kegg-bin/show_pathway?cfa01230/cfa:403755%09red/cfa:481576%09red/cfa:481081%09red/cfa:611071%09red
	2-Oxocarboxylic acid metabolism	KEGG PATHWAY	cfa01210	2	17	0.0243387	ENSCAFG00000001786|ENSCAFG00000019286	cfa:481576|cfa:481081|	481576|481081|	ACO1|IDH3G|	http://www.genome.jp/kegg-bin/show_pathway?cfa01210/cfa:481576%09red/cfa:481081%09red
	Platelet activation	KEGG PATHWAY	cfa04611	5	130	0.0304017	ENSCAFG00000010497|ENSCAFG00000002069|ENSCAFG00000004687|ENSCAFG00000023463|ENSCAFG00000017018	cfa:475411|cfa:403824|cfa:403784|cfa:476548|cfa:403651|	475411|403824|403784|476548|403651|	PPP1R12A|COL1A2|NOS3, NOS|ITPR1|COL1A1|	http://www.genome.jp/kegg-bin/show_pathway?cfa04611/cfa:476548%09red/cfa:403651%09red/cfa:403824%09red/cfa:403784%09red/cfa:475411%09red
	Wnt signaling pathway	KEGG PATHWAY	cfa04310	5	133	0.0329708	ENSCAFG00000031321|ENSCAFG00000012180|ENSCAFG00000005626|ENSCAFG00000016890|ENSCAFG00000011005	cfa:488527|cfa:478650|cfa:475401|cfa:479291|cfa:486894|	488527|478650|475401|479291|486894|	WNT6|DVL3|CHD8|FBXW11|TCF7L2|	http://www.genome.jp/kegg-bin/show_pathway?cfa04310/cfa:488527%09red/cfa:475401%09red/cfa:486894%09red/cfa:478650%09red/cfa:479291%09red
	Calcium signaling pathway	KEGG PATHWAY	cfa04020	6	181	0.0341277	ENSCAFG00000004611|ENSCAFG00000007596|ENSCAFG00000014245|ENSCAFG00000017179|ENSCAFG00000004687|ENSCAFG00000023463	cfa:483302|cfa:475630|cfa:403652|cfa:491956|cfa:403784|cfa:476548|	483302|475630|403652|491956|403784|476548|	GRIN2C|SLC25A4|PDE1A|PHKA1|NOS3, NOS|ITPR1|	http://www.genome.jp/kegg-bin/show_pathway?cfa04020/cfa:476548%09red/cfa:475630%09red/cfa:483302%09red/cfa:403784%09red/cfa:403652%09red/cfa:491956%09red
	Basal cell carcinoma	KEGG PATHWAY	cfa05217	3	55	0.0385462	ENSCAFG00000031321|ENSCAFG00000012180|ENSCAFG00000011005	cfa:488527|cfa:478650|cfa:486894|	488527|478650|486894|	WNT6|DVL3|TCF7L2|	http://www.genome.jp/kegg-bin/show_pathway?cfa05217/cfa:488527%09red/cfa:486894%09red/cfa:478650%09red
	Phagosome	KEGG PATHWAY	cfa04145	5	141	0.0404676	ENSCAFG00000004496|ENSCAFG00000003442|ENSCAFG00000014220|ENSCAFG00000013314|ENSCAFG00000012023	cfa:487114|cfa:474628|cfa:477707|cfa:480036|cfa:478168|	487114|474628|477707|480036|478168|	MRC1, MRC1L1|ATP6V1B1|C1R|NCF2|STX12|	http://www.genome.jp/kegg-bin/show_pathway?cfa04145/cfa:477707%09red/cfa:480036%09red/cfa:478168%09red/cfa:487114%09red/cfa:474628%09red
	Hippo signaling pathway	KEGG PATHWAY	cfa04390	5	152	0.0523378	ENSCAFG00000031321|ENSCAFG00000014183|ENSCAFG00000012180|ENSCAFG00000016890|ENSCAFG00000011005	cfa:488527|cfa:479444|cfa:478650|cfa:479291|cfa:486894|	488527|479444|478650|479291|486894|	WNT6|PPP2R1B|DVL3|FBXW11|TCF7L2|	http://www.genome.jp/kegg-bin/show_pathway?cfa04390/cfa:488527%09red/cfa:479291%09red/cfa:479444%09red/cfa:486894%09red/cfa:478650%09red
	Glyoxylate and dicarboxylate metabolism	KEGG PATHWAY	cfa00630	2	27	0.0531598	ENSCAFG00000003129|ENSCAFG00000001786	cfa:474614|cfa:481576|	474614|481576|	MDH1|ACO1|	http://www.genome.jp/kegg-bin/show_pathway?cfa00630/cfa:481576%09red/cfa:474614%09red
	HIF-1 signaling pathway	KEGG PATHWAY	cfa04066	4	106	0.0535544	ENSCAFG00000009095|ENSCAFG00000004687|ENSCAFG00000011328|ENSCAFG00000023809	cfa:100856276|cfa:403784|cfa:610238|cfa:403755|	100856276|403784|610238|403755|	|NOS3, NOS|EIF4E2|GAPDH|	http://www.genome.jp/kegg-bin/show_pathway?cfa04066/cfa:610238%09red/cfa:403755%09red/cfa:100856276%09red/cfa:403784%09red
	Carbon metabolism	KEGG PATHWAY	cfa01200	4	108	0.0565069	ENSCAFG00000003129|ENSCAFG00000019286|ENSCAFG00000001786|ENSCAFG00000023809	cfa:474614|cfa:481081|cfa:481576|cfa:403755|	474614|481081|481576|403755|	MDH1|IDH3G|ACO1|GAPDH|	http://www.genome.jp/kegg-bin/show_pathway?cfa01200/cfa:403755%09red/cfa:481576%09red/cfa:474614%09red/cfa:481081%09red
	RNA transport	KEGG PATHWAY	cfa03013	5	158	0.0595825	ENSCAFG00000018426|ENSCAFG00000004729|ENSCAFG00000007079|ENSCAFG00000011328|ENSCAFG00000010146	cfa:481031|cfa:475913|cfa:403506|cfa:610238|cfa:478732|	481031|475913|403506|610238|478732|	UPF3B|NUP85|EEF1A1, EEF1A2|EIF4E2|NUP153|	http://www.genome.jp/kegg-bin/show_pathway?cfa03013/cfa:610238%09red/cfa:478732%09red/cfa:475913%09red/cfa:403506%09red/cfa:481031%09red
	Huntington's disease	KEGG PATHWAY	cfa05016	5	183	0.0955497	ENSCAFG00000006556|ENSCAFG00000007596|ENSCAFG00000023463|ENSCAFG00000002292|ENSCAFG00000013367	cfa:482620|cfa:475630|cfa:476548|cfa:100856559|cfa:489814|	482620|475630|476548|100856559|489814|	APAF1|SLC25A4|ITPR1|CLTA|HIP1|	http://www.genome.jp/kegg-bin/show_pathway?cfa05016/cfa:476548%09red/cfa:475630%09red/cfa:489814%09red/cfa:482620%09red/cfa:100856559%09red
	Protein digestion and absorption	KEGG PATHWAY	cfa04974	3	83	0.0989577	ENSCAFG00000002069|ENSCAFG00000017018|ENSCAFG00000003818	cfa:403824|cfa:403651|cfa:475521|	403824|403651|475521|	COL1A2|COL1A1|PRSS1, PRSS3|	http://www.genome.jp/kegg-bin/show_pathway?cfa04974/cfa:403651%09red/cfa:475521%09red/cfa:403824%09red
	Pyruvate metabolism	KEGG PATHWAY	cfa00620	2	41	0.105363	ENSCAFG00000003129|ENSCAFG00000009211	cfa:474614|cfa:476882|	474614|476882|	MDH1|LDHA|	http://www.genome.jp/kegg-bin/show_pathway?cfa00620/cfa:474614%09red/cfa:476882%09red
	Cocaine addiction	KEGG PATHWAY	cfa05030	2	49	0.139402	ENSCAFG00000004611|ENSCAFG00000013890	cfa:483302|cfa:403701|	483302|403701|	GRIN2C|DRD2|	http://www.genome.jp/kegg-bin/show_pathway?cfa05030/cfa:403701%09red/cfa:483302%09red
	Hedgehog signaling pathway	KEGG PATHWAY	cfa04340	2	49	0.139402	ENSCAFG00000031321|ENSCAFG00000016890	cfa:488527|cfa:479291|	488527|479291|	WNT6|FBXW11|	http://www.genome.jp/kegg-bin/show_pathway?cfa04340/cfa:488527%09red/cfa:479291%09red
	Amyotrophic lateral sclerosis (ALS)	KEGG PATHWAY	cfa05014	2	49	0.139402	ENSCAFG00000004611|ENSCAFG00000006556	cfa:483302|cfa:482620|	483302|482620|	GRIN2C|APAF1|	http://www.genome.jp/kegg-bin/show_pathway?cfa05014/cfa:483302%09red/cfa:482620%09red
	Sulfur relay system	KEGG PATHWAY	cfa04122	1	11	0.143705	ENSCAFG00000019873	cfa:479617|	479617|	CTU2|	http://www.genome.jp/kegg-bin/show_pathway?cfa04122/cfa:479617%09red
	Legionellosis	KEGG PATHWAY	cfa05134	2	50	0.14381	ENSCAFG00000007079|ENSCAFG00000006556	cfa:403506|cfa:482620|	403506|482620|	EEF1A1, EEF1A2|APAF1|	http://www.genome.jp/kegg-bin/show_pathway?cfa05134/cfa:482620%09red/cfa:403506%09red
	Melanogenesis	KEGG PATHWAY	cfa04916	3	101	0.149784	ENSCAFG00000031321|ENSCAFG00000012180|ENSCAFG00000011005	cfa:488527|cfa:478650|cfa:486894|	488527|478650|486894|	WNT6|DVL3|TCF7L2|	http://www.genome.jp/kegg-bin/show_pathway?cfa04916/cfa:488527%09red/cfa:486894%09red/cfa:478650%09red
	Oxytocin signaling pathway	KEGG PATHWAY	cfa04921	4	158	0.155936	ENSCAFG00000010497|ENSCAFG00000004687|ENSCAFG00000023463|ENSCAFG00000010992	cfa:475411|cfa:403784|cfa:476548|cfa:100855763|	475411|403784|476548|100855763|	PPP1R12A|NOS3, NOS|ITPR1|TRPM2|	http://www.genome.jp/kegg-bin/show_pathway?cfa04921/cfa:476548%09red/cfa:403784%09red/cfa:475411%09red/cfa:100855763%09red
	Amoebiasis	KEGG PATHWAY	cfa05146	3	107	0.168284	ENSCAFG00000002069|ENSCAFG00000025512|ENSCAFG00000017018	cfa:403824|cfa:478699|cfa:403651|	403824|478699|403651|	COL1A2|SERPINB6|COL1A1|	http://www.genome.jp/kegg-bin/show_pathway?cfa05146/cfa:478699%09red/cfa:403651%09red/cfa:403824%09red
	Oocyte meiosis	KEGG PATHWAY	cfa04114	3	107	0.168284	ENSCAFG00000014183|ENSCAFG00000023463|ENSCAFG00000016890	cfa:479444|cfa:476548|cfa:479291|	479444|476548|479291|	PPP2R1B|ITPR1|FBXW11|	http://www.genome.jp/kegg-bin/show_pathway?cfa04114/cfa:479291%09red/cfa:476548%09red/cfa:479444%09red
	cGMP-PKG signaling pathway	KEGG PATHWAY	cfa04022	4	166	0.175707	ENSCAFG00000010497|ENSCAFG00000004687|ENSCAFG00000023463|ENSCAFG00000007596	cfa:475411|cfa:403784|cfa:476548|cfa:475630|	475411|403784|476548|475630|	PPP1R12A|NOS3, NOS|ITPR1|SLC25A4|	http://www.genome.jp/kegg-bin/show_pathway?cfa04022/cfa:476548%09red/cfa:475630%09red/cfa:403784%09red/cfa:475411%09red
	Long-term depression	KEGG PATHWAY	cfa04730	2	61	0.193912	ENSCAFG00000014183|ENSCAFG00000023463	cfa:479444|cfa:476548|	479444|476548|	PPP2R1B|ITPR1|	http://www.genome.jp/kegg-bin/show_pathway?cfa04730/cfa:476548%09red/cfa:479444%09red
	Alzheimer's disease	KEGG PATHWAY	cfa05010	4	174	0.196279	ENSCAFG00000006556|ENSCAFG00000004611|ENSCAFG00000023463|ENSCAFG00000023809	cfa:482620|cfa:483302|cfa:476548|cfa:403755|	482620|483302|476548|403755|	APAF1|GRIN2C|ITPR1|GAPDH|	http://www.genome.jp/kegg-bin/show_pathway?cfa05010/cfa:403755%09red/cfa:476548%09red/cfa:483302%09red/cfa:482620%09red
	Pantothenate and CoA biosynthesis	KEGG PATHWAY	cfa00770	1	16	0.197325	ENSCAFG00000023591	cfa:442973|	442973|	VNN1|	http://www.genome.jp/kegg-bin/show_pathway?cfa00770/cfa:442973%09red
	Glycolysis / Gluconeogenesis	KEGG PATHWAY	cfa00010	2	62	0.198578	ENSCAFG00000009211|ENSCAFG00000023809	cfa:476882|cfa:403755|	476882|403755|	LDHA|GAPDH|	http://www.genome.jp/kegg-bin/show_pathway?cfa00010/cfa:403755%09red/cfa:476882%09red
	Nitrogen metabolism	KEGG PATHWAY	cfa00910	1	17	0.20764	ENSCAFG00000002077	cfa:611933|	611933|	CA9|	http://www.genome.jp/kegg-bin/show_pathway?cfa00910/cfa:611933%09red
	Synaptic vesicle cycle	KEGG PATHWAY	cfa04721	2	64	0.207951	ENSCAFG00000003442|ENSCAFG00000002292	cfa:474628|cfa:100856559|	474628|100856559|	ATP6V1B1|CLTA|	http://www.genome.jp/kegg-bin/show_pathway?cfa04721/cfa:100856559%09red/cfa:474628%09red
	p53 signaling pathway	KEGG PATHWAY	cfa04115	2	65	0.212654	ENSCAFG00000006556|ENSCAFG00000030892	cfa:482620|cfa:476218|	482620|476218|	APAF1|PERP|	http://www.genome.jp/kegg-bin/show_pathway?cfa04115/cfa:476218%09red/cfa:482620%09red
	Leishmaniasis	KEGG PATHWAY	cfa05140	2	66	0.217368	ENSCAFG00000009095|ENSCAFG00000013314	cfa:100856276|cfa:480036|	100856276|480036|	|NCF2|	http://www.genome.jp/kegg-bin/show_pathway?cfa05140/cfa:480036%09red/cfa:100856276%09red
	Long-term potentiation	KEGG PATHWAY	cfa04720	2	68	0.226822	ENSCAFG00000004611|ENSCAFG00000023463	cfa:483302|cfa:476548|	483302|476548|	GRIN2C|ITPR1|	http://www.genome.jp/kegg-bin/show_pathway?cfa04720/cfa:476548%09red/cfa:483302%09red
	Dopaminergic synapse	KEGG PATHWAY	cfa04728	3	129	0.240731	ENSCAFG00000013890|ENSCAFG00000023463|ENSCAFG00000014183	cfa:403701|cfa:476548|cfa:479444|	403701|476548|479444|	DRD2|ITPR1|PPP2R1B|	http://www.genome.jp/kegg-bin/show_pathway?cfa04728/cfa:476548%09red/cfa:403701%09red/cfa:479444%09red
	cAMP signaling pathway	KEGG PATHWAY	cfa04024	4	196	0.256113	ENSCAFG00000010497|ENSCAFG00000004813|ENSCAFG00000013890|ENSCAFG00000004611	cfa:475411|cfa:403607|cfa:403701|cfa:483302|	475411|403607|403701|483302|	PPP1R12A|LIPE, HSL|DRD2|GRIN2C|	http://www.genome.jp/kegg-bin/show_pathway?cfa04024/cfa:483302%09red/cfa:403701%09red/cfa:403607%09red/cfa:475411%09red
	Proximal tubule bicarbonate reclamation	KEGG PATHWAY	cfa04964	1	22	0.25727	ENSCAFG00000003129	cfa:474614|	474614|	MDH1|	http://www.genome.jp/kegg-bin/show_pathway?cfa04964/cfa:474614%09red
	TGF-beta signaling pathway	KEGG PATHWAY	cfa04350	2	77	0.269614	ENSCAFG00000014183|ENSCAFG00000003759	cfa:479444|cfa:475352|	479444|475352|	PPP2R1B|ZFYVE9|	http://www.genome.jp/kegg-bin/show_pathway?cfa04350/cfa:479444%09red/cfa:475352%09red
	Signaling pathways regulating pluripotency of stem cells	KEGG PATHWAY	cfa04550	3	138	0.271754	ENSCAFG00000031321|ENSCAFG00000012180|ENSCAFG00000009269	cfa:488527|cfa:478650|cfa:488361|	488527|478650|488361|	WNT6|DVL3|ACVR1C|	http://www.genome.jp/kegg-bin/show_pathway?cfa04550/cfa:488527%09red/cfa:488361%09red/cfa:478650%09red
	Bacterial invasion of epithelial cells	KEGG PATHWAY	cfa05100	2	78	0.274376	ENSCAFG00000002292|ENSCAFG00000018419	cfa:100856559|cfa:612892|	100856559|612892|	CLTA|SEPT6|	http://www.genome.jp/kegg-bin/show_pathway?cfa05100/cfa:612892%09red/cfa:100856559%09red
	Insulin signaling pathway	KEGG PATHWAY	cfa04910	3	139	0.27523	ENSCAFG00000004813|ENSCAFG00000017179|ENSCAFG00000011328	cfa:403607|cfa:491956|cfa:610238|	403607|491956|610238|	LIPE, HSL|PHKA1|EIF4E2|	http://www.genome.jp/kegg-bin/show_pathway?cfa04910/cfa:610238%09red/cfa:403607%09red/cfa:491956%09red
	Glycosaminoglycan biosynthesis - heparan sulfate / heparin	KEGG PATHWAY	cfa00534	1	24	0.276243	ENSCAFG00000017893	cfa:489512|	489512|	HS3ST3A1|	http://www.genome.jp/kegg-bin/show_pathway?cfa00534/cfa:489512%09red
	PI3K-Akt signaling pathway	KEGG PATHWAY	cfa04151	6	338	0.28167	ENSCAFG00000009749|ENSCAFG00000011328|ENSCAFG00000002069|ENSCAFG00000017018|ENSCAFG00000004687|ENSCAFG00000014183	cfa:607952|cfa:610238|cfa:403824|cfa:403651|cfa:403784|cfa:479444|	607952|610238|403824|403651|403784|479444|	FGF17|EIF4E2|COL1A2|COL1A1|NOS3, NOS|PPP2R1B|	http://www.genome.jp/kegg-bin/show_pathway?cfa04151/cfa:403824%09red/cfa:607952%09red/cfa:479444%09red/cfa:403784%09red/cfa:610238%09red/cfa:403651%09red
	Dorso-ventral axis formation	KEGG PATHWAY	cfa04320	1	25	0.285547	ENSCAFG00000015625	cfa:490366|	490366|	FMN2|	http://www.genome.jp/kegg-bin/show_pathway?cfa04320/cfa:490366%09red
	Glycosylphosphatidylinositol(GPI)-anchor biosynthesis	KEGG PATHWAY	cfa00563	1	25	0.285547	ENSCAFG00000010742	cfa:612828|	612828|	PGAP1|	http://www.genome.jp/kegg-bin/show_pathway?cfa00563/cfa:612828%09red
	Focal adhesion	KEGG PATHWAY	cfa04510	4	209	0.293048	ENSCAFG00000010497|ENSCAFG00000002069|ENSCAFG00000000887|ENSCAFG00000017018	cfa:475411|cfa:403824|cfa:481215|cfa:403651|	475411|403824|481215|403651|	PPP1R12A|COL1A2|PARVB|COL1A1|	http://www.genome.jp/kegg-bin/show_pathway?cfa04510/cfa:403651%09red/cfa:481215%09red/cfa:403824%09red/cfa:475411%09red
	Hematopoietic cell lineage	KEGG PATHWAY	cfa04640	2	83	0.298151	ENSCAFG00000011722|ENSCAFG00000023298	cfa:415130|cfa:611642|	415130|611642|	CD34|IL9R|	http://www.genome.jp/kegg-bin/show_pathway?cfa04640/cfa:611642%09red/cfa:415130%09red
	Parkinson's disease	KEGG PATHWAY	cfa05012	3	146	0.299673	ENSCAFG00000013890|ENSCAFG00000007596|ENSCAFG00000006556	cfa:403701|cfa:475630|cfa:482620|	403701|475630|482620|	DRD2|SLC25A4|APAF1|	http://www.genome.jp/kegg-bin/show_pathway?cfa05012/cfa:403701%09red/cfa:475630%09red/cfa:482620%09red
	Glycosphingolipid biosynthesis - lacto and neolacto series	KEGG PATHWAY	cfa00601	1	28	0.312752	ENSCAFG00000019526	cfa:449026|	449026|	FUT7|	http://www.genome.jp/kegg-bin/show_pathway?cfa00601/cfa:449026%09red
	Collecting duct acid secretion	KEGG PATHWAY	cfa04966	1	28	0.312752	ENSCAFG00000003442	cfa:474628|	474628|	ATP6V1B1|	http://www.genome.jp/kegg-bin/show_pathway?cfa04966/cfa:474628%09red
	ECM-receptor interaction	KEGG PATHWAY	cfa04512	2	87	0.317085	ENSCAFG00000002069|ENSCAFG00000017018	cfa:403824|cfa:403651|	403824|403651|	COL1A2|COL1A1|	http://www.genome.jp/kegg-bin/show_pathway?cfa04512/cfa:403651%09red/cfa:403824%09red
	Propanoate metabolism	KEGG PATHWAY	cfa00640	1	29	0.321588	ENSCAFG00000009211	cfa:476882|	476882|	LDHA|	http://www.genome.jp/kegg-bin/show_pathway?cfa00640/cfa:476882%09red
	Pancreatic secretion	KEGG PATHWAY	cfa04972	2	89	0.32651	ENSCAFG00000023463|ENSCAFG00000003818	cfa:476548|cfa:475521|	476548|475521|	ITPR1|PRSS1, PRSS3|	http://www.genome.jp/kegg-bin/show_pathway?cfa04972/cfa:476548%09red/cfa:475521%09red
	Circadian rhythm	KEGG PATHWAY	cfa04710	1	30	0.330312	ENSCAFG00000016890	cfa:479291|	479291|	FBXW11|	http://www.genome.jp/kegg-bin/show_pathway?cfa04710/cfa:479291%09red
	Gap junction	KEGG PATHWAY	cfa04540	2	90	0.331209	ENSCAFG00000013890|ENSCAFG00000023463	cfa:403701|cfa:476548|	403701|476548|	DRD2|ITPR1|	http://www.genome.jp/kegg-bin/show_pathway?cfa04540/cfa:476548%09red/cfa:403701%09red
	mRNA surveillance pathway	KEGG PATHWAY	cfa03015	2	90	0.331209	ENSCAFG00000018426|ENSCAFG00000014183	cfa:481031|cfa:479444|	481031|479444|	UPF3B|PPP2R1B|	http://www.genome.jp/kegg-bin/show_pathway?cfa03015/cfa:479444%09red/cfa:481031%09red
	Thyroid cancer	KEGG PATHWAY	cfa05216	1	31	0.338924	ENSCAFG00000011005	cfa:486894|	486894|	TCF7L2|	http://www.genome.jp/kegg-bin/show_pathway?cfa05216/cfa:486894%09red
	Galactose metabolism	KEGG PATHWAY	cfa00052	1	31	0.338924	ENSCAFG00000014397	cfa:488141|	488141|	SI|	http://www.genome.jp/kegg-bin/show_pathway?cfa00052/cfa:488141%09red
	Other types of O-glycan biosynthesis	KEGG PATHWAY	cfa00514	1	32	0.347425	ENSCAFG00000019526	cfa:449026|	449026|	FUT7|	http://www.genome.jp/kegg-bin/show_pathway?cfa00514/cfa:449026%09red
	Tuberculosis	KEGG PATHWAY	cfa05152	3	164	0.362781	ENSCAFG00000009095|ENSCAFG00000004496|ENSCAFG00000006556	cfa:100856276|cfa:487114|cfa:482620|	100856276|487114|482620|	|MRC1, MRC1L1|APAF1|	http://www.genome.jp/kegg-bin/show_pathway?cfa05152/cfa:487114%09red/cfa:100856276%09red/cfa:482620%09red
	Circadian entrainment	KEGG PATHWAY	cfa04713	2	98	0.368432	ENSCAFG00000004611|ENSCAFG00000023463	cfa:483302|cfa:476548|	483302|476548|	GRIN2C|ITPR1|	http://www.genome.jp/kegg-bin/show_pathway?cfa04713/cfa:476548%09red/cfa:483302%09red
	SNARE interactions in vesicular transport	KEGG PATHWAY	cfa04130	1	35	0.372281	ENSCAFG00000002903	cfa:475497|	475497|	YKT6|	http://www.genome.jp/kegg-bin/show_pathway?cfa04130/cfa:475497%09red
	Estrogen signaling pathway	KEGG PATHWAY	cfa04915	2	99	0.373031	ENSCAFG00000004687|ENSCAFG00000023463	cfa:403784|cfa:476548|	403784|476548|	NOS3, NOS|ITPR1|	http://www.genome.jp/kegg-bin/show_pathway?cfa04915/cfa:476548%09red/cfa:403784%09red
	Fat digestion and absorption	KEGG PATHWAY	cfa04975	1	37	0.388324	ENSCAFG00000007413	cfa:403619|	403619|	FABP1, FABP|	http://www.genome.jp/kegg-bin/show_pathway?cfa04975/cfa:403619%09red
	Ether lipid metabolism	KEGG PATHWAY	cfa00565	1	39	0.40396	ENSCAFG00000029106	cfa:610214|	610214|	CHPT1|	http://www.genome.jp/kegg-bin/show_pathway?cfa00565/cfa:610214%09red
	Chagas disease (American trypanosomiasis)	KEGG PATHWAY	cfa05142	2	107	0.409301	ENSCAFG00000009095|ENSCAFG00000014183	cfa:100856276|cfa:479444|	100856276|479444|	|PPP2R1B|	http://www.genome.jp/kegg-bin/show_pathway?cfa05142/cfa:479444%09red/cfa:100856276%09red
	Nicotine addiction	KEGG PATHWAY	cfa05033	1	40	0.411627	ENSCAFG00000004611	cfa:483302|	483302|	GRIN2C|	http://www.genome.jp/kegg-bin/show_pathway?cfa05033/cfa:483302%09red
	Glycine, serine and threonine metabolism	KEGG PATHWAY	cfa00260	1	40	0.411627	ENSCAFG00000010539	cfa:611071|	611071|	CBS|	http://www.genome.jp/kegg-bin/show_pathway?cfa00260/cfa:611071%09red
	Carbohydrate digestion and absorption	KEGG PATHWAY	cfa04973	1	40	0.411627	ENSCAFG00000014397	cfa:488141|	488141|	SI|	http://www.genome.jp/kegg-bin/show_pathway?cfa04973/cfa:488141%09red
	Mineral absorption	KEGG PATHWAY	cfa04978	1	43	0.434045	ENSCAFG00000032533	cfa:607826|	607826|	S100G|	http://www.genome.jp/kegg-bin/show_pathway?cfa04978/cfa:607826%09red
	Lysosome	KEGG PATHWAY	cfa04142	2	114	0.440181	ENSCAFG00000002292|ENSCAFG00000000691	cfa:100856559|cfa:484067|	100856559|484067|	CLTA|IGF2R|	http://www.genome.jp/kegg-bin/show_pathway?cfa04142/cfa:484067%09red/cfa:100856559%09red
	Starch and sucrose metabolism	KEGG PATHWAY	cfa00500	1	44	0.441327	ENSCAFG00000014397	cfa:488141|	488141|	SI|	http://www.genome.jp/kegg-bin/show_pathway?cfa00500/cfa:488141%09red
	Glutamatergic synapse	KEGG PATHWAY	cfa04724	2	115	0.44452	ENSCAFG00000004611|ENSCAFG00000023463	cfa:483302|cfa:476548|	483302|476548|	GRIN2C|ITPR1|	http://www.genome.jp/kegg-bin/show_pathway?cfa04724/cfa:476548%09red/cfa:483302%09red
	Staphylococcus aureus infection	KEGG PATHWAY	cfa05150	1	45	0.448516	ENSCAFG00000014220	cfa:477707|	477707|	C1R|	http://www.genome.jp/kegg-bin/show_pathway?cfa05150/cfa:477707%09red
	Endocrine and other factor-regulated calcium reabsorption	KEGG PATHWAY	cfa04961	1	46	0.455612	ENSCAFG00000002292	cfa:100856559|	100856559|	CLTA|	http://www.genome.jp/kegg-bin/show_pathway?cfa04961/cfa:100856559%09red
	Vascular smooth muscle contraction	KEGG PATHWAY	cfa04270	2	118	0.457426	ENSCAFG00000010497|ENSCAFG00000023463	cfa:475411|cfa:476548|	475411|476548|	PPP1R12A|ITPR1|	http://www.genome.jp/kegg-bin/show_pathway?cfa04270/cfa:476548%09red/cfa:475411%09red
	Notch signaling pathway	KEGG PATHWAY	cfa04330	1	47	0.462617	ENSCAFG00000012180	cfa:478650|	478650|	DVL3|	http://www.genome.jp/kegg-bin/show_pathway?cfa04330/cfa:478650%09red
	Leukocyte transendothelial migration	KEGG PATHWAY	cfa04670	2	120	0.465934	ENSCAFG00000007805|ENSCAFG00000013314	cfa:403844|cfa:480036|	403844|480036|	OCLN|NCF2|	http://www.genome.jp/kegg-bin/show_pathway?cfa04670/cfa:480036%09red/cfa:403844%09red
	Sphingolipid metabolism	KEGG PATHWAY	cfa00600	1	48	0.469532	ENSCAFG00000011826	cfa:488387|	488387|	CERS6, LASS6|	http://www.genome.jp/kegg-bin/show_pathway?cfa00600/cfa:488387%09red
	Proteoglycans in cancer	KEGG PATHWAY	cfa05205	3	198	0.478429	ENSCAFG00000010497|ENSCAFG00000031321|ENSCAFG00000023463	cfa:475411|cfa:488527|cfa:476548|	475411|488527|476548|	PPP1R12A|WNT6|ITPR1|	http://www.genome.jp/kegg-bin/show_pathway?cfa05205/cfa:488527%09red/cfa:476548%09red/cfa:475411%09red
	AMPK signaling pathway	KEGG PATHWAY	cfa04152	2	123	0.478546	ENSCAFG00000004813|ENSCAFG00000014183	cfa:403607|cfa:479444|	403607|479444|	LIPE, HSL|PPP2R1B|	http://www.genome.jp/kegg-bin/show_pathway?cfa04152/cfa:479444%09red/cfa:403607%09red
	Axon guidance	KEGG PATHWAY	cfa04360	2	125	0.486853	ENSCAFG00000023663|ENSCAFG00000017403	cfa:607935|cfa:489497|	607935|489497|	EPHA6|NTN1|	http://www.genome.jp/kegg-bin/show_pathway?cfa04360/cfa:489497%09red/cfa:607935%09red
	Lysine degradation	KEGG PATHWAY	cfa00310	1	51	0.489751	ENSCAFG00000008718	cfa:486558|	486558|	KMT2D, MLL2|	http://www.genome.jp/kegg-bin/show_pathway?cfa00310/cfa:486558%09red
	Osteoclast differentiation	KEGG PATHWAY	cfa04380	2	128	0.499158	ENSCAFG00000009095|ENSCAFG00000013314	cfa:100856276|cfa:480036|	100856276|480036|	|NCF2|	http://www.genome.jp/kegg-bin/show_pathway?cfa04380/cfa:480036%09red/cfa:100856276%09red
	Hepatitis C	KEGG PATHWAY	cfa05160	2	129	0.503217	ENSCAFG00000007805|ENSCAFG00000014183	cfa:403844|cfa:479444|	403844|479444|	OCLN|PPP2R1B|	http://www.genome.jp/kegg-bin/show_pathway?cfa05160/cfa:479444%09red/cfa:403844%09red
	Endometrial cancer	KEGG PATHWAY	cfa05213	1	54	0.509201	ENSCAFG00000011005	cfa:486894|	486894|	TCF7L2|	http://www.genome.jp/kegg-bin/show_pathway?cfa05213/cfa:486894%09red
	Rap1 signaling pathway	KEGG PATHWAY	cfa04015	3	210	0.516965	ENSCAFG00000013890|ENSCAFG00000009749|ENSCAFG00000016732	cfa:403701|cfa:607952|cfa:480379|	403701|607952|480379|	DRD2|FGF17|SIPA1L1|	http://www.genome.jp/kegg-bin/show_pathway?cfa04015/cfa:403701%09red/cfa:480379%09red/cfa:607952%09red
	Regulation of actin cytoskeleton	KEGG PATHWAY	cfa04810	3	212	0.523239	ENSCAFG00000010497|ENSCAFG00000004902|ENSCAFG00000009749	cfa:475411|cfa:485474|cfa:607952|	475411|485474|607952|	PPP1R12A|DIAPH3|FGF17|	http://www.genome.jp/kegg-bin/show_pathway?cfa04810/cfa:485474%09red/cfa:475411%09red/cfa:607952%09red
	Acute myeloid leukemia	KEGG PATHWAY	cfa05221	1	57	0.527913	ENSCAFG00000011005	cfa:486894|	486894|	TCF7L2|	http://www.genome.jp/kegg-bin/show_pathway?cfa05221/cfa:486894%09red
	Tight junction	KEGG PATHWAY	cfa04530	2	136	0.531032	ENSCAFG00000007805|ENSCAFG00000014183	cfa:403844|cfa:479444|	403844|479444|	OCLN|PPP2R1B|	http://www.genome.jp/kegg-bin/show_pathway?cfa04530/cfa:479444%09red/cfa:403844%09red
	Cell adhesion molecules (CAMs)	KEGG PATHWAY	cfa04514	2	136	0.531032	ENSCAFG00000011722|ENSCAFG00000007805	cfa:415130|cfa:403844|	415130|403844|	CD34|OCLN|	http://www.genome.jp/kegg-bin/show_pathway?cfa04514/cfa:403844%09red/cfa:415130%09red
	Arginine and proline metabolism	KEGG PATHWAY	cfa00330	1	58	0.533991	ENSCAFG00000004687	cfa:403784|	403784|	NOS3, NOS|	http://www.genome.jp/kegg-bin/show_pathway?cfa00330/cfa:403784%09red
	VEGF signaling pathway	KEGG PATHWAY	cfa04370	1	60	0.545913	ENSCAFG00000004687	cfa:403784|	403784|	NOS3, NOS|	http://www.genome.jp/kegg-bin/show_pathway?cfa04370/cfa:403784%09red
	Inflammatory bowel disease (IBD)	KEGG PATHWAY	cfa05321	1	61	0.55176	ENSCAFG00000009095	cfa:100856276|	100856276|	|	http://www.genome.jp/kegg-bin/show_pathway?cfa05321/cfa:100856276%09red
	mTOR signaling pathway	KEGG PATHWAY	cfa04150	1	62	0.557532	ENSCAFG00000011328	cfa:610238|	610238|	EIF4E2|	http://www.genome.jp/kegg-bin/show_pathway?cfa04150/cfa:610238%09red
	Colorectal cancer	KEGG PATHWAY	cfa05210	1	62	0.557532	ENSCAFG00000011005	cfa:486894|	486894|	TCF7L2|	http://www.genome.jp/kegg-bin/show_pathway?cfa05210/cfa:486894%09red
	Hepatitis B	KEGG PATHWAY	cfa05161	2	143	0.557771	ENSCAFG00000006556|ENSCAFG00000009272	cfa:482620|cfa:486121|	482620|486121|	APAF1|EGR3|	http://www.genome.jp/kegg-bin/show_pathway?cfa05161/cfa:486121%09red/cfa:482620%09red
	Adrenergic signaling in cardiomyocytes	KEGG PATHWAY	cfa04261	2	147	0.572558	ENSCAFG00000014183|ENSCAFG00000010798	cfa:479444|cfa:403532|	479444|403532|	PPP2R1B|TNNT2|	http://www.genome.jp/kegg-bin/show_pathway?cfa04261/cfa:479444%09red/cfa:403532%09red
	Amphetamine addiction	KEGG PATHWAY	cfa05031	1	65	0.574406	ENSCAFG00000004611	cfa:483302|	483302|	GRIN2C|	http://www.genome.jp/kegg-bin/show_pathway?cfa05031/cfa:483302%09red
	Jak-STAT signaling pathway	KEGG PATHWAY	cfa04630	2	149	0.579815	ENSCAFG00000009095|ENSCAFG00000023298	cfa:100856276|cfa:611642|	100856276|611642|	|IL9R|	http://www.genome.jp/kegg-bin/show_pathway?cfa04630/cfa:611642%09red/cfa:100856276%09red
	Complement and coagulation cascades	KEGG PATHWAY	cfa04610	1	69	0.595912	ENSCAFG00000014220	cfa:477707|	477707|	C1R|	http://www.genome.jp/kegg-bin/show_pathway?cfa04610/cfa:477707%09red
	Pertussis	KEGG PATHWAY	cfa05133	1	70	0.601117	ENSCAFG00000014220	cfa:477707|	477707|	C1R|	http://www.genome.jp/kegg-bin/show_pathway?cfa05133/cfa:477707%09red
	Pathways in cancer	KEGG PATHWAY	cfa05200	4	322	0.605074	ENSCAFG00000031321|ENSCAFG00000012180|ENSCAFG00000009749|ENSCAFG00000011005	cfa:488527|cfa:478650|cfa:607952|cfa:486894|	488527|478650|607952|486894|	WNT6|DVL3|FGF17|TCF7L2|	http://www.genome.jp/kegg-bin/show_pathway?cfa05200/cfa:488527%09red/cfa:486894%09red/cfa:478650%09red/cfa:607952%09red
	Thyroid hormone synthesis	KEGG PATHWAY	cfa04918	1	71	0.606255	ENSCAFG00000023463	cfa:476548|	476548|	ITPR1|	http://www.genome.jp/kegg-bin/show_pathway?cfa04918/cfa:476548%09red
	Arrhythmogenic right ventricular cardiomyopathy (ARVC)	KEGG PATHWAY	cfa05412	1	72	0.611328	ENSCAFG00000011005	cfa:486894|	486894|	TCF7L2|	http://www.genome.jp/kegg-bin/show_pathway?cfa05412/cfa:486894%09red
	Melanoma	KEGG PATHWAY	cfa05218	1	72	0.611328	ENSCAFG00000009749	cfa:607952|	607952|	FGF17|	http://www.genome.jp/kegg-bin/show_pathway?cfa05218/cfa:607952%09red
	PPAR signaling pathway	KEGG PATHWAY	cfa03320	1	72	0.611328	ENSCAFG00000007413	cfa:403619|	403619|	FABP1, FABP|	http://www.genome.jp/kegg-bin/show_pathway?cfa03320/cfa:403619%09red
	Adherens junction	KEGG PATHWAY	cfa04520	1	73	0.616335	ENSCAFG00000011005	cfa:486894|	486894|	TCF7L2|	http://www.genome.jp/kegg-bin/show_pathway?cfa04520/cfa:486894%09red
	Gastric acid secretion	KEGG PATHWAY	cfa04971	1	73	0.616335	ENSCAFG00000023463	cfa:476548|	476548|	ITPR1|	http://www.genome.jp/kegg-bin/show_pathway?cfa04971/cfa:476548%09red
	Cardiac muscle contraction	KEGG PATHWAY	cfa04260	1	73	0.616335	ENSCAFG00000010798	cfa:403532|	403532|	TNNT2|	http://www.genome.jp/kegg-bin/show_pathway?cfa04260/cfa:403532%09red
	Influenza A	KEGG PATHWAY	cfa05164	2	160	0.618114	ENSCAFG00000009095|ENSCAFG00000003818	cfa:100856276|cfa:475521|	100856276|475521|	|PRSS1, PRSS3|	http://www.genome.jp/kegg-bin/show_pathway?cfa05164/cfa:475521%09red/cfa:100856276%09red
	HTLV-I infection	KEGG PATHWAY	cfa05166	3	248	0.627956	ENSCAFG00000031321|ENSCAFG00000012180|ENSCAFG00000007596	cfa:488527|cfa:478650|cfa:475630|	488527|478650|475630|	WNT6|DVL3|SLC25A4|	http://www.genome.jp/kegg-bin/show_pathway?cfa05166/cfa:488527%09red/cfa:475630%09red/cfa:478650%09red
	Salivary secretion	KEGG PATHWAY	cfa04970	1	78	0.640422	ENSCAFG00000023463	cfa:476548|	476548|	ITPR1|	http://www.genome.jp/kegg-bin/show_pathway?cfa04970/cfa:476548%09red
	Salmonella infection	KEGG PATHWAY	cfa05132	1	78	0.640422	ENSCAFG00000009095	cfa:100856276|	100856276|	|	http://www.genome.jp/kegg-bin/show_pathway?cfa05132/cfa:100856276%09red
	Alcoholism	KEGG PATHWAY	cfa05034	2	167	0.64106	ENSCAFG00000004611|ENSCAFG00000013890	cfa:483302|cfa:403701|	483302|403701|	GRIN2C|DRD2|	http://www.genome.jp/kegg-bin/show_pathway?cfa05034/cfa:403701%09red/cfa:483302%09red
	Apoptosis	KEGG PATHWAY	cfa04210	1	80	0.64963	ENSCAFG00000006556	cfa:482620|	482620|	APAF1|	http://www.genome.jp/kegg-bin/show_pathway?cfa04210/cfa:482620%09red
	Hypertrophic cardiomyopathy (HCM)	KEGG PATHWAY	cfa05410	1	80	0.64963	ENSCAFG00000010798	cfa:403532|	403532|	TNNT2|	http://www.genome.jp/kegg-bin/show_pathway?cfa05410/cfa:403532%09red
	Phosphatidylinositol signaling system	KEGG PATHWAY	cfa04070	1	81	0.654145	ENSCAFG00000023463	cfa:476548|	476548|	ITPR1|	http://www.genome.jp/kegg-bin/show_pathway?cfa04070/cfa:476548%09red
	Rheumatoid arthritis	KEGG PATHWAY	cfa05323	1	83	0.663002	ENSCAFG00000003442	cfa:474628|	474628|	ATP6V1B1|	http://www.genome.jp/kegg-bin/show_pathway?cfa05323/cfa:474628%09red
	Neuroactive ligand-receptor interaction	KEGG PATHWAY	cfa04080	3	262	0.66416	ENSCAFG00000004611|ENSCAFG00000013890|ENSCAFG00000003818	cfa:483302|cfa:403701|cfa:475521|	483302|403701|475521|	GRIN2C|DRD2|PRSS1, PRSS3|	http://www.genome.jp/kegg-bin/show_pathway?cfa04080/cfa:475521%09red/cfa:403701%09red/cfa:483302%09red
	Small cell lung cancer	KEGG PATHWAY	cfa05222	1	84	0.667346	ENSCAFG00000006556	cfa:482620|	482620|	APAF1|	http://www.genome.jp/kegg-bin/show_pathway?cfa05222/cfa:482620%09red
	GnRH signaling pathway	KEGG PATHWAY	cfa04912	1	85	0.671633	ENSCAFG00000023463	cfa:476548|	476548|	ITPR1|	http://www.genome.jp/kegg-bin/show_pathway?cfa04912/cfa:476548%09red
	Dilated cardiomyopathy	KEGG PATHWAY	cfa05414	1	86	0.675866	ENSCAFG00000010798	cfa:403532|	403532|	TNNT2|	http://www.genome.jp/kegg-bin/show_pathway?cfa05414/cfa:403532%09red
	Metabolic pathways	KEGG PATHWAY	cfa01100	14	1185	0.680918	ENSCAFG00000001671|ENSCAFG00000003129|ENSCAFG00000001786|ENSCAFG00000003442|ENSCAFG00000029106|ENSCAFG00000009211|ENSCAFG00000011826|ENSCAFG00000014397|ENSCAFG00000019526|ENSCAFG00000004687|ENSCAFG00000010742|ENSCAFG00000023809|ENSCAFG00000010539|ENSCAFG00000019286	cfa:474729|cfa:474614|cfa:481576|cfa:474628|cfa:610214|cfa:476882|cfa:488387|cfa:488141|cfa:449026|cfa:403784|cfa:612828|cfa:403755|cfa:611071|cfa:481081|	474729|474614|481576|474628|610214|476882|488387|488141|449026|403784|612828|403755|611071|481081|	MTAP|MDH1|ACO1|ATP6V1B1|CHPT1|LDHA|CERS6, LASS6|SI|FUT7|NOS3, NOS|PGAP1|GAPDH|CBS|IDH3G|	http://www.genome.jp/kegg-bin/show_pathway?cfa01100/cfa:403755%09red/cfa:476882%09red/cfa:488387%09red/cfa:474729%09red/cfa:611071%09red/cfa:488141%09red/cfa:403784%09red/cfa:449026%09red/cfa:481576%09red/cfa:474614%09red/cfa:612828%09red/cfa:610214%09red/cfa:481081%09red/cfa:474628%09red
	Prostate cancer	KEGG PATHWAY	cfa05215	1	88	0.684169	ENSCAFG00000011005	cfa:486894|	486894|	TCF7L2|	http://www.genome.jp/kegg-bin/show_pathway?cfa05215/cfa:486894%09red
	Glycerophospholipid metabolism	KEGG PATHWAY	cfa00564	1	88	0.684169	ENSCAFG00000029106	cfa:610214|	610214|	CHPT1|	http://www.genome.jp/kegg-bin/show_pathway?cfa00564/cfa:610214%09red
	Morphine addiction	KEGG PATHWAY	cfa05032	1	93	0.70401	ENSCAFG00000014245	cfa:403652|	403652|	PDE1A|	http://www.genome.jp/kegg-bin/show_pathway?cfa05032/cfa:403652%09red
	Natural killer cell mediated cytotoxicity	KEGG PATHWAY	cfa04650	1	99	0.726186	ENSCAFG00000009095	cfa:100856276|	100856276|	|	http://www.genome.jp/kegg-bin/show_pathway?cfa04650/cfa:100856276%09red
	Inflammatory mediator regulation of TRP channels	KEGG PATHWAY	cfa04750	1	102	0.736645	ENSCAFG00000023463	cfa:476548|	476548|	ITPR1|	http://www.genome.jp/kegg-bin/show_pathway?cfa04750/cfa:476548%09red
	Retrograde endocannabinoid signaling	KEGG PATHWAY	cfa04723	1	104	0.743396	ENSCAFG00000023463	cfa:476548|	476548|	ITPR1|	http://www.genome.jp/kegg-bin/show_pathway?cfa04723/cfa:476548%09red
	Endocytosis	KEGG PATHWAY	cfa04144	2	208	0.754151	ENSCAFG00000002292|ENSCAFG00000003759	cfa:100856559|cfa:475352|	100856559|475352|	CLTA|ZFYVE9|	http://www.genome.jp/kegg-bin/show_pathway?cfa04144/cfa:475352%09red/cfa:100856559%09red
	Serotonergic synapse	KEGG PATHWAY	cfa04726	1	113	0.771701	ENSCAFG00000023463	cfa:476548|	476548|	ITPR1|	http://www.genome.jp/kegg-bin/show_pathway?cfa04726/cfa:476548%09red
	Cytokine-cytokine receptor interaction	KEGG PATHWAY	cfa04060	2	216	0.772265	ENSCAFG00000009095|ENSCAFG00000023298	cfa:100856276|cfa:611642|	100856276|611642|	|IL9R|	http://www.genome.jp/kegg-bin/show_pathway?cfa04060/cfa:611642%09red/cfa:100856276%09red
	Cholinergic synapse	KEGG PATHWAY	cfa04725	1	114	0.774647	ENSCAFG00000023463	cfa:476548|	476548|	ITPR1|	http://www.genome.jp/kegg-bin/show_pathway?cfa04725/cfa:476548%09red
	Systemic lupus erythematosus	KEGG PATHWAY	cfa05322	1	116	0.780427	ENSCAFG00000014220	cfa:477707|	477707|	C1R|	http://www.genome.jp/kegg-bin/show_pathway?cfa05322/cfa:477707%09red
	Ras signaling pathway	KEGG PATHWAY	cfa04014	2	221	0.782988	ENSCAFG00000008986|ENSCAFG00000009749	cfa:486277|cfa:607952|	486277|607952|	RASAL1|FGF17|	http://www.genome.jp/kegg-bin/show_pathway?cfa04014/cfa:486277%09red/cfa:607952%09red
	Toxoplasmosis	KEGG PATHWAY	cfa05145	1	117	0.783261	ENSCAFG00000009095	cfa:100856276|	100856276|	|	http://www.genome.jp/kegg-bin/show_pathway?cfa05145/cfa:100856276%09red
	Measles	KEGG PATHWAY	cfa05162	1	127	0.809671	ENSCAFG00000009095	cfa:100856276|	100856276|	|	http://www.genome.jp/kegg-bin/show_pathway?cfa05162/cfa:100856276%09red
	Ubiquitin mediated proteolysis	KEGG PATHWAY	cfa04120	1	138	0.835032	ENSCAFG00000016890	cfa:479291|	479291|	FBXW11|	http://www.genome.jp/kegg-bin/show_pathway?cfa04120/cfa:479291%09red
	Oxidative phosphorylation	KEGG PATHWAY	cfa00190	1	139	0.837164	ENSCAFG00000003442	cfa:474628|	474628|	ATP6V1B1|	http://www.genome.jp/kegg-bin/show_pathway?cfa00190/cfa:474628%09red
	Ribosome	KEGG PATHWAY	cfa03010	1	147	0.853255	ENSCAFG00000031632	cfa:609530|	609530|	RPL31|	http://www.genome.jp/kegg-bin/show_pathway?cfa03010/cfa:609530%09red
	Purine metabolism	KEGG PATHWAY	cfa00230	1	172	0.894014	ENSCAFG00000014245	cfa:403652|	403652|	PDE1A|	http://www.genome.jp/kegg-bin/show_pathway?cfa00230/cfa:403652%09red
	Herpes simplex infection	KEGG PATHWAY	cfa05168	1	172	0.894014	ENSCAFG00000009095	cfa:100856276|	100856276|	|	http://www.genome.jp/kegg-bin/show_pathway?cfa05168/cfa:100856276%09red
	Viral carcinogenesis	KEGG PATHWAY	cfa05203	1	196	0.922475	ENSCAFG00000009272	cfa:486121|	486121|	EGR3|	http://www.genome.jp/kegg-bin/show_pathway?cfa05203/cfa:486121%09red
	MAPK signaling pathway	KEGG PATHWAY	cfa04010	1	253	0.963159	ENSCAFG00000009749	cfa:607952|	607952|	FGF17|	http://www.genome.jp/kegg-bin/show_pathway?cfa04010/cfa:607952%09red
	Olfactory transduction	KEGG PATHWAY	cfa04740	1	637	0.999767	ENSCAFG00000030678	cfa:100682782|	100682782|	|	http://www.genome.jp/kegg-bin/show_pathway?cfa04740/cfa:100682782%09red
24 hpi	Phagosome	KEGG PATHWAY	cfa04145	7	141	0.0041537	ENSCAFG00000016641|ENSCAFG00000018331|ENSCAFG00000014220|ENSCAFG00000004496|ENSCAFG00000015716|ENSCAFG00000013314|ENSCAFG00000012023	cfa:476995|cfa:607342|cfa:477707|cfa:487114|cfa:403955|cfa:480036|cfa:478168|	476995|607342|477707|487114|403955|480036|478168|	LAMP1|COLEC12|C1R|MRC1, MRC1L1|RAC1, RAC2|NCF2|STX12|	http://www.genome.jp/kegg-bin/show_pathway?cfa04145/cfa:403955%09red/cfa:480036%09red/cfa:487114%09red/cfa:477707%09red/cfa:478168%09red/cfa:476995%09red/cfa:607342%09red
	Huntington's disease	KEGG PATHWAY	cfa05016	7	183	0.0153214	ENSCAFG00000031413|ENSCAFG00000007750|ENSCAFG00000020261|ENSCAFG00000013367|ENSCAFG00000004049|ENSCAFG00000017844|ENSCAFG00000018072	cfa:102154055|cfa:403567|cfa:478009|cfa:489814|cfa:475035|cfa:489981|cfa:479326|	102154055|403567|478009|489814|475035|489981|479326|	|CASP3|ATP5C1|HIP1|HDAC2|DNAH3|DCTN4|	http://www.genome.jp/kegg-bin/show_pathway?cfa05016/cfa:478009%09red/cfa:479326%09red/cfa:475035%09red/cfa:403567%09red/cfa:489814%09red/cfa:489981%09red/cfa:102154055%09red
	HIF-1 signaling pathway	KEGG PATHWAY	cfa04066	5	106	0.0177653	ENSCAFG00000004687|ENSCAFG00000018170|ENSCAFG00000023227|ENSCAFG00000012149|ENSCAFG00000008828	cfa:403784|cfa:484990|cfa:477071|cfa:483185|cfa:610238|	403784|484990|477071|483185|610238|	NOS3, NOS|INSR| |ARNT|EIF4E2|	http://www.genome.jp/kegg-bin/show_pathway?cfa04066/cfa:610238%09red/cfa:483185%09red/cfa:484990%09red/cfa:477071%09red/cfa:403784%09red
	Ribosome	KEGG PATHWAY	cfa03010	6	147	0.0182653	ENSCAFG00000011382|ENSCAFG00000017238|ENSCAFG00000006936|ENSCAFG00000016065|ENSCAFG00000010555|ENSCAFG00000002548	cfa:609530|cfa:607833|cfa:611398|cfa:403691|cfa:609491|cfa:610129|	609530|607833|611398|403691|609491|610129|	RPL31| |RPL27A|RPL6|RPL4| |	http://www.genome.jp/kegg-bin/show_pathway?cfa03010/cfa:610129%09red/cfa:609491%09red/cfa:611398%09red/cfa:609530%09red/cfa:607833%09red/cfa:403691%09red
	Adherens junction	KEGG PATHWAY	cfa04520	4	73	0.0207372	ENSCAFG00000015716|ENSCAFG00000000860|ENSCAFG00000018170|ENSCAFG00000008279	cfa:403955|cfa:431695|cfa:484990|cfa:483617|	403955|431695|484990|483617|	RAC1, RAC2|MLLT4|INSR|PTPRJ|	http://www.genome.jp/kegg-bin/show_pathway?cfa04520/cfa:403955%09red/cfa:483617%09red/cfa:431695%09red/cfa:484990%09red
	Mineral absorption	KEGG PATHWAY	cfa04978	3	43	0.0244297	ENSCAFG00000032533|ENSCAFG00000023227|ENSCAFG00000010902	cfa:607826|cfa:477071|cfa:488073|	607826|477071|488073|	S100G| |SLC9A3|	http://www.genome.jp/kegg-bin/show_pathway?cfa04978/cfa:488073%09red/cfa:477071%09red/cfa:607826%09red
	Hematopoietic cell lineage	KEGG PATHWAY	cfa04640	4	83	0.0307438	ENSCAFG00000011722|ENSCAFG00000016332|ENSCAFG00000023298|ENSCAFG00000005991	cfa:415130|cfa:612338|cfa:611642|cfa:476553|	415130|612338|611642|476553|	CD34|CD5|IL9R|IL5RA|	http://www.genome.jp/kegg-bin/show_pathway?cfa04640/cfa:611642%09red/cfa:476553%09red/cfa:415130%09red/cfa:612338%09red
	Pentose phosphate pathway	KEGG PATHWAY	cfa00030	2	27	0.0585708	ENSCAFG00000002598|ENSCAFG00000019451	cfa:474787|cfa:481083|	474787|481083|	ALDOB|TKTL1|	http://www.genome.jp/kegg-bin/show_pathway?cfa00030/cfa:474787%09red/cfa:481083%09red
	Pertussis	KEGG PATHWAY	cfa05133	3	70	0.0769576	ENSCAFG00000007750|ENSCAFG00000014220|ENSCAFG00000003029	cfa:403567|cfa:477707|cfa:403850|	403567|477707|403850|	CASP3|C1R|CXCL8, IL8|	http://www.genome.jp/kegg-bin/show_pathway?cfa05133/cfa:477707%09red/cfa:403567%09red/cfa:403850%09red
	Cytokine-cytokine receptor interaction	KEGG PATHWAY	cfa04060	6	216	0.0827157	ENSCAFG00000028778|ENSCAFG00000023298|ENSCAFG00000029925|ENSCAFG00000030931|ENSCAFG00000005991|ENSCAFG00000003029	cfa:100856529|cfa:611642|cfa:491935|cfa:403449|cfa:476553|cfa:403850|	100856529|611642|491935|403449|476553|403850|	|IL9R|EDA|LIF|IL5RA|CXCL8, IL8|	http://www.genome.jp/kegg-bin/show_pathway?cfa04060/cfa:403449%09red/cfa:491935%09red/cfa:403850%09red/cfa:611642%09red/cfa:476553%09red/cfa:100856529%09red
	Leukocyte transendothelial migration	KEGG PATHWAY	cfa04670	4	120	0.0886629	ENSCAFG00000015716|ENSCAFG00000000860|ENSCAFG00000013314|ENSCAFG00000007805	cfa:403955|cfa:431695|cfa:480036|cfa:403844|	403955|431695|480036|403844|	RAC1, RAC2|MLLT4|NCF2|OCLN|	http://www.genome.jp/kegg-bin/show_pathway?cfa04670/cfa:403955%09red/cfa:480036%09red/cfa:431695%09red/cfa:403844%09red
	Vitamin B6 metabolism	KEGG PATHWAY	cfa00750	1	7	0.103518	ENSCAFG00000011544	cfa:488467|	488467|	AOH2|	http://www.genome.jp/kegg-bin/show_pathway?cfa00750/cfa:488467%09red
	Osteoclast differentiation	KEGG PATHWAY	cfa04380	4	128	0.105314	ENSCAFG00000015716|ENSCAFG00000028778|ENSCAFG00000029953|ENSCAFG00000013314	cfa:403955|cfa:100856529|cfa:609123|cfa:480036|	403955|100856529|609123|480036|	RAC1, RAC2| | |NCF2|	http://www.genome.jp/kegg-bin/show_pathway?cfa04380/cfa:609123%09red/cfa:403955%09red/cfa:480036%09red/cfa:100856529%09red
	Cysteine and methionine metabolism	KEGG PATHWAY	cfa00270	2	39	0.106578	ENSCAFG00000001671|ENSCAFG00000009211	cfa:474729|cfa:476882|	474729|476882|	MTAP|LDHA|	http://www.genome.jp/kegg-bin/show_pathway?cfa00270/cfa:474729%09red/cfa:476882%09red
	Hepatitis C	KEGG PATHWAY	cfa05160	4	129	0.107489	ENSCAFG00000009617|ENSCAFG00000007805|ENSCAFG00000028778|ENSCAFG00000003029	cfa:488947|cfa:403844|cfa:100856529|cfa:403850|	488947|403844|100856529|403850|	IFIT1|OCLN| |CXCL8, IL8|	http://www.genome.jp/kegg-bin/show_pathway?cfa05160/cfa:488947%09red/cfa:100856529%09red/cfa:403850%09red/cfa:403844%09red
	Protein digestion and absorption	KEGG PATHWAY	cfa04974	3	83	0.111797	ENSCAFG00000010902|ENSCAFG00000008235|ENSCAFG00000024259	cfa:488073|cfa:485707|cfa:610614|	488073|485707|610614|	SLC9A3|CPA3| |	http://www.genome.jp/kegg-bin/show_pathway?cfa04974/cfa:488073%09red/cfa:485707%09red/cfa:610614%09red
	Pancreatic secretion	KEGG PATHWAY	cfa04972	3	89	0.129578	ENSCAFG00000015716|ENSCAFG00000008235|ENSCAFG00000020246	cfa:403955|cfa:485707|cfa:490178|	403955|485707|490178|	RAC1, RAC2|CPA3|CLCA1|	http://www.genome.jp/kegg-bin/show_pathway?cfa04972/cfa:490178%09red/cfa:403955%09red/cfa:485707%09red
	Valine, leucine and isoleucine degradation	KEGG PATHWAY	cfa00280	2	45	0.133438	ENSCAFG00000011544|ENSCAFG00000030145	cfa:488467|cfa:476348|	488467|476348|	AOH2|AUH|	http://www.genome.jp/kegg-bin/show_pathway?cfa00280/cfa:488467%09red/cfa:476348%09red
	Metabolic pathways	KEGG PATHWAY	cfa01100	21	1185	0.145322	ENSCAFG00000001671|ENSCAFG00000031413|ENSCAFG00000009211|ENSCAFG00000012217|ENSCAFG00000031175|ENSCAFG00000019451|ENSCAFG00000015949|ENSCAFG00000000083|ENSCAFG00000000831|ENSCAFG00000001651|ENSCAFG00000014444|ENSCAFG00000030145|ENSCAFG00000011826|ENSCAFG00000014853|ENSCAFG00000014397|ENSCAFG00000011544|ENSCAFG00000000766|ENSCAFG00000004687|ENSCAFG00000002598|ENSCAFG00000020261|ENSCAFG00000007213	cfa:474729|cfa:102154055|cfa:476882|cfa:488475|cfa:607328|cfa:481083|cfa:489458|cfa:476182|cfa:482024|cfa:100856092|cfa:480785|cfa:476348|cfa:488387|cfa:403548|cfa:488141|cfa:488467|cfa:474856|cfa:403784|cfa:474787|cfa:478009|cfa:610214|	474729|102154055|476882|488475|607328|481083|489458|476182|482024|100856092|480785|476348|488387|403548|488141|488467|474856|403784|474787|478009|610214|	MTAP| |LDHA|TRAK2|DCTD|TKTL1|ALOX15|PIGN|EXT1|IMPDH1| |AUH|CERS6, LASS6|ALPL, ALP|SI|AOH2|PPT2|NOS3, NOS|ALDOB|ATP5C1|CHPT1|	http://www.genome.jp/kegg-bin/show_pathway?cfa01100/cfa:476882%09red/cfa:488387%09red/cfa:478009%09red/cfa:489458%09red/cfa:488475%09red/cfa:474729%09red/cfa:482024%09red/cfa:474856%09red/cfa:403548%09red/cfa:100856092%09red/cfa:476182%09red/cfa:488141%09red/cfa:607328%09red/cfa:403784%09red/cfa:102154055%09red/cfa:488467%09red/cfa:610214%09red/cfa:474787%09red/cfa:481083%09red/cfa:480785%09red/c…
	Folate biosynthesis	KEGG PATHWAY	cfa00790	1	11	0.151198	ENSCAFG00000014853	cfa:403548|	403548|	ALPL, ALP|	http://www.genome.jp/kegg-bin/show_pathway?cfa00790/cfa:403548%09red
	Sulfur relay system	KEGG PATHWAY	cfa04122	1	11	0.151198	ENSCAFG00000019873	cfa:479617|	479617|	CTU2|	http://www.genome.jp/kegg-bin/show_pathway?cfa04122/cfa:479617%09red
	Amyotrophic lateral sclerosis (ALS)	KEGG PATHWAY	cfa05014	2	49	0.152098	ENSCAFG00000007750|ENSCAFG00000015716	cfa:403567|cfa:403955|	403567|403955|	CASP3|RAC1, RAC2|	http://www.genome.jp/kegg-bin/show_pathway?cfa05014/cfa:403955%09red/cfa:403567%09red
	Jak-STAT signaling pathway	KEGG PATHWAY	cfa04630	4	149	0.154963	ENSCAFG00000028778|ENSCAFG00000023298|ENSCAFG00000005991|ENSCAFG00000030931	cfa:100856529|cfa:611642|cfa:476553|cfa:403449|	100856529|611642|476553|403449|	|IL9R|IL5RA|LIF|	http://www.genome.jp/kegg-bin/show_pathway?cfa04630/cfa:611642%09red/cfa:476553%09red/cfa:403449%09red/cfa:100856529%09red
	Legionellosis	KEGG PATHWAY	cfa05134	2	50	0.15684	ENSCAFG00000007750|ENSCAFG00000003029	cfa:403567|cfa:403850|	403567|403850|	CASP3|CXCL8, IL8|	http://www.genome.jp/kegg-bin/show_pathway?cfa05134/cfa:403850%09red/cfa:403567%09red
	Non-alcoholic fatty liver disease (NAFLD)	KEGG PATHWAY	cfa04932	4	150	0.157518	ENSCAFG00000007750|ENSCAFG00000015716|ENSCAFG00000018170|ENSCAFG00000003029	cfa:403567|cfa:403955|cfa:484990|cfa:403850|	403567|403955|484990|403850|	CASP3|RAC1, RAC2|INSR|CXCL8, IL8|	http://www.genome.jp/kegg-bin/show_pathway?cfa04932/cfa:403955%09red/cfa:403567%09red/cfa:484990%09red/cfa:403850%09red
	Toll-like receptor signaling pathway	KEGG PATHWAY	cfa04620	3	98	0.157938	ENSCAFG00000015716|ENSCAFG00000028778|ENSCAFG00000003029	cfa:403955|cfa:100856529|cfa:403850|	403955|100856529|403850|	RAC1, RAC2| |CXCL8, IL8|	http://www.genome.jp/kegg-bin/show_pathway?cfa04620/cfa:403955%09red/cfa:403850%09red/cfa:100856529%09red
	Natural killer cell mediated cytotoxicity	KEGG PATHWAY	cfa04650	3	99	0.161201	ENSCAFG00000007750|ENSCAFG00000015716|ENSCAFG00000028778	cfa:403567|cfa:403955|cfa:100856529|	403567|403955|100856529|	CASP3|RAC1, RAC2| |	http://www.genome.jp/kegg-bin/show_pathway?cfa04650/cfa:403955%09red/cfa:403567%09red/cfa:100856529%09red
	Viral myocarditis	KEGG PATHWAY	cfa05416	2	51	0.16161	ENSCAFG00000007750|ENSCAFG00000015716	cfa:403567|cfa:403955|	403567|403955|	CASP3|RAC1, RAC2|	http://www.genome.jp/kegg-bin/show_pathway?cfa05416/cfa:403955%09red/cfa:403567%09red
	Lysine degradation	KEGG PATHWAY	cfa00310	2	51	0.16161	ENSCAFG00000006878|ENSCAFG00000010920	cfa:100688666|cfa:483690|	100688666|483690|	MLL4|SUV420H1|	http://www.genome.jp/kegg-bin/show_pathway?cfa00310/cfa:483690%09red/cfa:100688666%09red
	RNA transport	KEGG PATHWAY	cfa03013	4	158	0.178505	ENSCAFG00000018426|ENSCAFG00000004729|ENSCAFG00000008828|ENSCAFG00000010146	cfa:481031|cfa:475913|cfa:610238|cfa:478732|	481031|475913|610238|478732|	UPF3B|NUP85|EIF4E2|NUP153|	http://www.genome.jp/kegg-bin/show_pathway?cfa03013/cfa:610238%09red/cfa:478732%09red/cfa:475913%09red/cfa:481031%09red
	TNF signaling pathway	KEGG PATHWAY	cfa04668	3	105	0.181185	ENSCAFG00000007750|ENSCAFG00000000502|ENSCAFG00000030931	cfa:403567|cfa:481471|cfa:403449|	403567|481471|403449|	CASP3|IFGGC1|LIF|	http://www.genome.jp/kegg-bin/show_pathway?cfa04668/cfa:403449%09red/cfa:403567%09red/cfa:481471%09red
	Chemical carcinogenesis	KEGG PATHWAY	cfa05204	2	56	0.185822	ENSCAFG00000014444|ENSCAFG00000012149	cfa:480785|cfa:483185|	480785|483185|	|ARNT|	http://www.genome.jp/kegg-bin/show_pathway?cfa05204/cfa:483185%09red/cfa:480785%09red
	Amoebiasis	KEGG PATHWAY	cfa05146	3	107	0.187989	ENSCAFG00000007750|ENSCAFG00000030335|ENSCAFG00000003029	cfa:403567|cfa:488192|cfa:403850|	403567|488192|403850|	CASP3|SERPINB9|CXCL8, IL8|	http://www.genome.jp/kegg-bin/show_pathway?cfa05146/cfa:488192%09red/cfa:403850%09red/cfa:403567%09red
	PI3K-Akt signaling pathway	KEGG PATHWAY	cfa04151	7	338	0.190068	ENSCAFG00000028778|ENSCAFG00000024259|ENSCAFG00000008828|ENSCAFG00000018170|ENSCAFG00000004687|ENSCAFG00000015716|ENSCAFG00000003426	cfa:100856529|cfa:610614|cfa:610238|cfa:484990|cfa:403784|cfa:403955|cfa:481689|	100856529|610614|610238|484990|403784|403955|481689|	| |EIF4E2|INSR|NOS3, NOS|RAC1, RAC2|TNC|	http://www.genome.jp/kegg-bin/show_pathway?cfa04151/cfa:481689%09red/cfa:403955%09red/cfa:403784%09red/cfa:484990%09red/cfa:610238%09red/cfa:610614%09red/cfa:100856529%09red
	VEGF signaling pathway	KEGG PATHWAY	cfa04370	2	60	0.205534	ENSCAFG00000004687|ENSCAFG00000015716	cfa:403784|cfa:403955|	403784|403955|	NOS3, NOS|RAC1, RAC2|	http://www.genome.jp/kegg-bin/show_pathway?cfa04370/cfa:403955%09red/cfa:403784%09red
	Pantothenate and CoA biosynthesis	KEGG PATHWAY	cfa00770	1	16	0.207259	ENSCAFG00000023591	cfa:442973|	442973|	VNN1|	http://www.genome.jp/kegg-bin/show_pathway?cfa00770/cfa:442973%09red
	Glycolysis / Gluconeogenesis	KEGG PATHWAY	cfa00010	2	62	0.215474	ENSCAFG00000002598|ENSCAFG00000009211	cfa:474787|cfa:476882|	474787|476882|	ALDOB|LDHA|	http://www.genome.jp/kegg-bin/show_pathway?cfa00010/cfa:474787%09red/cfa:476882%09red
	Arachidonic acid metabolism	KEGG PATHWAY	cfa00590	2	62	0.215474	ENSCAFG00000015949|ENSCAFG00000014444	cfa:489458|cfa:480785|	489458|480785|	ALOX15| |	http://www.genome.jp/kegg-bin/show_pathway?cfa00590/cfa:489458%09red/cfa:480785%09red
	Colorectal cancer	KEGG PATHWAY	cfa05210	2	62	0.215474	ENSCAFG00000007750|ENSCAFG00000015716	cfa:403567|cfa:403955|	403567|403955|	CASP3|RAC1, RAC2|	http://www.genome.jp/kegg-bin/show_pathway?cfa05210/cfa:403955%09red/cfa:403567%09red
	Herpes simplex infection	KEGG PATHWAY	cfa05168	4	172	0.217267	ENSCAFG00000007750|ENSCAFG00000009617|ENSCAFG00000008095|ENSCAFG00000028778	cfa:403567|cfa:488947|cfa:476860|cfa:100856529|	403567|488947|476860|100856529|	CASP3|IFIT1|ARNTL| |	http://www.genome.jp/kegg-bin/show_pathway?cfa05168/cfa:488947%09red/cfa:100856529%09red/cfa:403567%09red/cfa:476860%09red
	Renin-angiotensin system	KEGG PATHWAY	cfa04614	1	17	0.218021	ENSCAFG00000008235	cfa:485707|	485707|	CPA3|	http://www.genome.jp/kegg-bin/show_pathway?cfa04614/cfa:485707%09red
	Renal cell carcinoma	KEGG PATHWAY	cfa05211	2	66	0.235473	ENSCAFG00000015716|ENSCAFG00000012149	cfa:403955|cfa:483185|	403955|483185|	RAC1, RAC2|ARNT|	http://www.genome.jp/kegg-bin/show_pathway?cfa05211/cfa:483185%09red/cfa:403955%09red
	Fatty acid elongation	KEGG PATHWAY	cfa00062	1	22	0.269681	ENSCAFG00000000766	cfa:474856|	474856|	PPT2|	http://www.genome.jp/kegg-bin/show_pathway?cfa00062/cfa:474856%09red
	Proximal tubule bicarbonate reclamation	KEGG PATHWAY	cfa04964	1	22	0.269681	ENSCAFG00000010902	cfa:488073|	488073|	SLC9A3|	http://www.genome.jp/kegg-bin/show_pathway?cfa04964/cfa:488073%09red
	Biosynthesis of amino acids	KEGG PATHWAY	cfa01230	2	74	0.275696	ENSCAFG00000002598|ENSCAFG00000019451	cfa:474787|cfa:481083|	474787|481083|	ALDOB|TKTL1|	http://www.genome.jp/kegg-bin/show_pathway?cfa01230/cfa:474787%09red/cfa:481083%09red
	Protein export	KEGG PATHWAY	cfa03060	1	23	0.279597	ENSCAFG00000010474	cfa:489293|	489293|	SRPR|	http://www.genome.jp/kegg-bin/show_pathway?cfa03060/cfa:489293%09red
	Glycosaminoglycan biosynthesis - heparan sulfate / heparin	KEGG PATHWAY	cfa00534	1	24	0.28938	ENSCAFG00000000831	cfa:482024|	482024|	EXT1|	http://www.genome.jp/kegg-bin/show_pathway?cfa00534/cfa:482024%09red
	Cell adhesion molecules (CAMs)	KEGG PATHWAY	cfa04514	3	136	0.292044	ENSCAFG00000011722|ENSCAFG00000007805|ENSCAFG00000014338	cfa:415130|cfa:403844|cfa:483760|	415130|403844|483760|	CD34|OCLN|NRXN2|	http://www.genome.jp/kegg-bin/show_pathway?cfa04514/cfa:483760%09red/cfa:403844%09red/cfa:415130%09red
	Salmonella infection	KEGG PATHWAY	cfa05132	2	78	0.295794	ENSCAFG00000015716|ENSCAFG00000003029	cfa:403955|cfa:403850|	403955|403850|	RAC1, RAC2|CXCL8, IL8|	http://www.genome.jp/kegg-bin/show_pathway?cfa05132/cfa:403955%09red/cfa:403850%09red
	Dorso-ventral axis formation	KEGG PATHWAY	cfa04320	1	25	0.299029	ENSCAFG00000015625	cfa:490366|	490366|	FMN2|	http://www.genome.jp/kegg-bin/show_pathway?cfa04320/cfa:490366%09red
	Glycosylphosphatidylinositol(GPI)-anchor biosynthesis	KEGG PATHWAY	cfa00563	1	25	0.299029	ENSCAFG00000000083	cfa:476182|	476182|	PIGN|	http://www.genome.jp/kegg-bin/show_pathway?cfa00563/cfa:476182%09red
	Insulin signaling pathway	KEGG PATHWAY	cfa04910	3	139	0.30314	ENSCAFG00000018170|ENSCAFG00000010225|ENSCAFG00000008828	cfa:484990|cfa:478139|cfa:610238|	484990|478139|610238|	INSR|PHKB|EIF4E2|	http://www.genome.jp/kegg-bin/show_pathway?cfa04910/cfa:610238%09red/cfa:478139%09red/cfa:484990%09red
	Linoleic acid metabolism	KEGG PATHWAY	cfa00591	1	26	0.308548	ENSCAFG00000015949	cfa:489458|	489458|	ALOX15|	http://www.genome.jp/kegg-bin/show_pathway?cfa00591/cfa:489458%09red
	Hepatitis B	KEGG PATHWAY	cfa05161	3	143	0.317962	ENSCAFG00000007750|ENSCAFG00000028778|ENSCAFG00000003029	cfa:403567|cfa:100856529|cfa:403850|	403567|100856529|403850|	CASP3| |CXCL8, IL8|	http://www.genome.jp/kegg-bin/show_pathway?cfa05161/cfa:403850%09red/cfa:403567%09red/cfa:100856529%09red
	Nicotinate and nicotinamide metabolism	KEGG PATHWAY	cfa00760	1	28	0.327202	ENSCAFG00000011544	cfa:488467|	488467|	AOH2|	http://www.genome.jp/kegg-bin/show_pathway?cfa00760/cfa:488467%09red
	Focal adhesion	KEGG PATHWAY	cfa04510	4	209	0.327677	ENSCAFG00000015716|ENSCAFG00000000887|ENSCAFG00000003426|ENSCAFG00000024259	cfa:403955|cfa:481215|cfa:481689|cfa:610614|	403955|481215|481689|610614|	RAC1, RAC2|PARVB|TNC| |	http://www.genome.jp/kegg-bin/show_pathway?cfa04510/cfa:481689%09red/cfa:403955%09red/cfa:481215%09red/cfa:610614%09red
	Parkinson's disease	KEGG PATHWAY	cfa05012	3	146	0.329087	ENSCAFG00000007750|ENSCAFG00000031413|ENSCAFG00000020261	cfa:403567|cfa:102154055|cfa:478009|	403567|102154055|478009|	CASP3| |ATP5C1|	http://www.genome.jp/kegg-bin/show_pathway?cfa05012/cfa:102154055%09red/cfa:403567%09red/cfa:478009%09red
	Rap1 signaling pathway	KEGG PATHWAY	cfa04015	4	210	0.330744	ENSCAFG00000015716|ENSCAFG00000000860|ENSCAFG00000018170|ENSCAFG00000024183	cfa:403955|cfa:431695|cfa:484990|cfa:609521|	403955|431695|484990|609521|	RAC1, RAC2|MLLT4|INSR|RAPGEF6|	http://www.genome.jp/kegg-bin/show_pathway?cfa04015/cfa:403955%09red/cfa:431695%09red/cfa:484990%09red/cfa:609521%09red
	Propanoate metabolism	KEGG PATHWAY	cfa00640	1	29	0.33634	ENSCAFG00000009211	cfa:476882|	476882|	LDHA|	http://www.genome.jp/kegg-bin/show_pathway?cfa00640/cfa:476882%09red
	ECM-receptor interaction	KEGG PATHWAY	cfa04512	2	87	0.340638	ENSCAFG00000003426|ENSCAFG00000024259	cfa:481689|cfa:610614|	481689|610614|	TNC| |	http://www.genome.jp/kegg-bin/show_pathway?cfa04512/cfa:481689%09red/cfa:610614%09red
	Circadian rhythm	KEGG PATHWAY	cfa04710	1	30	0.345354	ENSCAFG00000008095	cfa:476860|	476860|	ARNTL|	http://www.genome.jp/kegg-bin/show_pathway?cfa04710/cfa:476860%09red
	Drug metabolism - other enzymes	KEGG PATHWAY	cfa00983	1	31	0.354246	ENSCAFG00000001651	cfa:100856092|	100856092|	IMPDH1|	http://www.genome.jp/kegg-bin/show_pathway?cfa00983/cfa:100856092%09red
	Fructose and mannose metabolism	KEGG PATHWAY	cfa00051	1	31	0.354246	ENSCAFG00000002598	cfa:474787|	474787|	ALDOB|	http://www.genome.jp/kegg-bin/show_pathway?cfa00051/cfa:474787%09red
	Galactose metabolism	KEGG PATHWAY	cfa00052	1	31	0.354246	ENSCAFG00000014397	cfa:488141|	488141|	SI|	http://www.genome.jp/kegg-bin/show_pathway?cfa00052/cfa:488141%09red
	Tyrosine metabolism	KEGG PATHWAY	cfa00350	1	32	0.363017	ENSCAFG00000011544	cfa:488467|	488467|	AOH2|	http://www.genome.jp/kegg-bin/show_pathway?cfa00350/cfa:488467%09red
	Transcriptional misregulation in cancer	KEGG PATHWAY	cfa05202	3	159	0.377144	ENSCAFG00000014185|ENSCAFG00000004049|ENSCAFG00000003029	cfa:483758|cfa:475035|cfa:403850|	483758|475035|403850|	MEN1|HDAC2|CXCL8, IL8|	http://www.genome.jp/kegg-bin/show_pathway?cfa05202/cfa:403850%09red/cfa:475035%09red/cfa:483758%09red
	Influenza A	KEGG PATHWAY	cfa05164	3	160	0.380818	ENSCAFG00000028778|ENSCAFG00000010172|ENSCAFG00000003029	cfa:100856529|cfa:403745|cfa:403850|	100856529|403745|403850|	|MX1|CXCL8, IL8|	http://www.genome.jp/kegg-bin/show_pathway?cfa05164/cfa:403850%09red/cfa:403745%09red/cfa:100856529%09red
	SNARE interactions in vesicular transport	KEGG PATHWAY	cfa04130	1	35	0.388626	ENSCAFG00000002903	cfa:475497|	475497|	YKT6|	http://www.genome.jp/kegg-bin/show_pathway?cfa04130/cfa:475497%09red
	Tuberculosis	KEGG PATHWAY	cfa05152	3	164	0.395465	ENSCAFG00000007750|ENSCAFG00000004496|ENSCAFG00000016641	cfa:403567|cfa:487114|cfa:476995|	403567|487114|476995|	CASP3|MRC1, MRC1L1|LAMP1|	http://www.genome.jp/kegg-bin/show_pathway?cfa05152/cfa:476995%09red/cfa:487114%09red/cfa:403567%09red
	Ether lipid metabolism	KEGG PATHWAY	cfa00565	1	39	0.421181	ENSCAFG00000007213	cfa:610214|	610214|	CHPT1|	http://www.genome.jp/kegg-bin/show_pathway?cfa00565/cfa:610214%09red
	Bladder cancer	KEGG PATHWAY	cfa05219	1	39	0.421181	ENSCAFG00000003029	cfa:403850|	403850|	CXCL8, IL8|	http://www.genome.jp/kegg-bin/show_pathway?cfa05219/cfa:403850%09red
	Carbohydrate digestion and absorption	KEGG PATHWAY	cfa04973	1	40	0.429046	ENSCAFG00000014397	cfa:488141|	488141|	SI|	http://www.genome.jp/kegg-bin/show_pathway?cfa04973/cfa:488141%09red
	Alzheimer's disease	KEGG PATHWAY	cfa05010	3	174	0.431645	ENSCAFG00000007750|ENSCAFG00000031413|ENSCAFG00000020261	cfa:403567|cfa:102154055|cfa:478009|	403567|102154055|478009|	CASP3| |ATP5C1|	http://www.genome.jp/kegg-bin/show_pathway?cfa05010/cfa:102154055%09red/cfa:403567%09red/cfa:478009%09red
	Aldosterone-regulated sodium reabsorption	KEGG PATHWAY	cfa04960	1	41	0.436804	ENSCAFG00000018170	cfa:484990|	484990|	INSR|	http://www.genome.jp/kegg-bin/show_pathway?cfa04960/cfa:484990%09red
	Pyruvate metabolism	KEGG PATHWAY	cfa00620	1	41	0.436804	ENSCAFG00000009211	cfa:476882|	476882|	LDHA|	http://www.genome.jp/kegg-bin/show_pathway?cfa00620/cfa:476882%09red
	Tryptophan metabolism	KEGG PATHWAY	cfa00380	1	41	0.436804	ENSCAFG00000011544	cfa:488467|	488467|	AOH2|	http://www.genome.jp/kegg-bin/show_pathway?cfa00380/cfa:488467%09red
	Carbon metabolism	KEGG PATHWAY	cfa01200	2	108	0.441045	ENSCAFG00000002598|ENSCAFG00000019451	cfa:474787|cfa:481083|	474787|481083|	ALDOB|TKTL1|	http://www.genome.jp/kegg-bin/show_pathway?cfa01200/cfa:474787%09red/cfa:481083%09red
	Calcium signaling pathway	KEGG PATHWAY	cfa04020	3	181	0.456502	ENSCAFG00000004687|ENSCAFG00000019596|ENSCAFG00000010225	cfa:403784|cfa:403533|cfa:478139|	403784|403533|478139|	NOS3, NOS|CACNA1H, Cav3.2|PHKB|	http://www.genome.jp/kegg-bin/show_pathway?cfa04020/cfa:478139%09red/cfa:403533%09red/cfa:403784%09red
	Pathways in cancer	KEGG PATHWAY	cfa05200	5	322	0.456786	ENSCAFG00000007750|ENSCAFG00000015716|ENSCAFG00000004049|ENSCAFG00000012149|ENSCAFG00000003029	cfa:403567|cfa:403955|cfa:475035|cfa:483185|cfa:403850|	403567|403955|475035|483185|403850|	CASP3|RAC1, RAC2|HDAC2|ARNT|CXCL8, IL8|	http://www.genome.jp/kegg-bin/show_pathway?cfa05200/cfa:483185%09red/cfa:403955%09red/cfa:475035%09red/cfa:403567%09red/cfa:403850%09red
	Starch and sucrose metabolism	KEGG PATHWAY	cfa00500	1	44	0.459455	ENSCAFG00000014397	cfa:488141|	488141|	SI|	http://www.genome.jp/kegg-bin/show_pathway?cfa00500/cfa:488141%09red
	Intestinal immune network for IgA production	KEGG PATHWAY	cfa04672	1	44	0.459455	ENSCAFG00000011496	cfa:474357|	474357|	PIGR|	http://www.genome.jp/kegg-bin/show_pathway?cfa04672/cfa:474357%09red
	Vasopressin-regulated water reabsorption	KEGG PATHWAY	cfa04962	1	44	0.459455	ENSCAFG00000018072	cfa:479326|	479326|	DCTN4|	http://www.genome.jp/kegg-bin/show_pathway?cfa04962/cfa:479326%09red
	Serotonergic synapse	KEGG PATHWAY	cfa04726	2	113	0.463734	ENSCAFG00000007750|ENSCAFG00000015949	cfa:403567|cfa:489458|	403567|489458|	CASP3|ALOX15|	http://www.genome.jp/kegg-bin/show_pathway?cfa04726/cfa:489458%09red/cfa:403567%09red
	Staphylococcus aureus infection	KEGG PATHWAY	cfa05150	1	45	0.466802	ENSCAFG00000014220	cfa:477707|	477707|	C1R|	http://www.genome.jp/kegg-bin/show_pathway?cfa05150/cfa:477707%09red
	Lysosome	KEGG PATHWAY	cfa04142	2	114	0.468207	ENSCAFG00000016641|ENSCAFG00000000766	cfa:476995|cfa:474856|	476995|474856|	LAMP1|PPT2|	http://www.genome.jp/kegg-bin/show_pathway?cfa04142/cfa:476995%09red/cfa:474856%09red
	Ovarian steroidogenesis	KEGG PATHWAY	cfa04913	1	46	0.474049	ENSCAFG00000018170	cfa:484990|	484990|	INSR|	http://www.genome.jp/kegg-bin/show_pathway?cfa04913/cfa:484990%09red
	Notch signaling pathway	KEGG PATHWAY	cfa04330	1	47	0.481197	ENSCAFG00000004049	cfa:475035|	475035|	HDAC2|	http://www.genome.jp/kegg-bin/show_pathway?cfa04330/cfa:475035%09red
	Drug metabolism - cytochrome P450	KEGG PATHWAY	cfa00982	1	47	0.481197	ENSCAFG00000011544	cfa:488467|	488467|	AOH2|	http://www.genome.jp/kegg-bin/show_pathway?cfa00982/cfa:488467%09red
	Fatty acid metabolism	KEGG PATHWAY	cfa01212	1	48	0.488249	ENSCAFG00000000766	cfa:474856|	474856|	PPT2|	http://www.genome.jp/kegg-bin/show_pathway?cfa01212/cfa:474856%09red
	Type II diabetes mellitus	KEGG PATHWAY	cfa04930	1	48	0.488249	ENSCAFG00000018170	cfa:484990|	484990|	INSR|	http://www.genome.jp/kegg-bin/show_pathway?cfa04930/cfa:484990%09red
	Sphingolipid metabolism	KEGG PATHWAY	cfa00600	1	48	0.488249	ENSCAFG00000011826	cfa:488387|	488387|	CERS6, LASS6|	http://www.genome.jp/kegg-bin/show_pathway?cfa00600/cfa:488387%09red
	Neurotrophin signaling pathway	KEGG PATHWAY	cfa04722	2	120	0.494571	ENSCAFG00000015716|ENSCAFG00000003323	cfa:403955|cfa:475657|	403955|475657|	RAC1, RAC2|KIDINS220|	http://www.genome.jp/kegg-bin/show_pathway?cfa04722/cfa:475657%09red/cfa:403955%09red
	Retinol metabolism	KEGG PATHWAY	cfa00830	1	49	0.495206	ENSCAFG00000011544	cfa:488467|	488467|	AOH2|	http://www.genome.jp/kegg-bin/show_pathway?cfa00830/cfa:488467%09red
	Malaria	KEGG PATHWAY	cfa05144	1	50	0.502068	ENSCAFG00000003029	cfa:403850|	403850|	CXCL8, IL8|	http://www.genome.jp/kegg-bin/show_pathway?cfa05144/cfa:403850%09red
	Metabolism of xenobiotics by cytochrome P450	KEGG PATHWAY	cfa00980	1	50	0.502068	ENSCAFG00000014444	cfa:480785|	480785|	|	http://www.genome.jp/kegg-bin/show_pathway?cfa00980/cfa:480785%09red
	Viral carcinogenesis	KEGG PATHWAY	cfa05203	3	196	0.508122	ENSCAFG00000007750|ENSCAFG00000015716|ENSCAFG00000004049	cfa:403567|cfa:403955|cfa:475035|	403567|403955|475035|	CASP3|RAC1, RAC2|HDAC2|	http://www.genome.jp/kegg-bin/show_pathway?cfa05203/cfa:403955%09red/cfa:475035%09red/cfa:403567%09red
	cAMP signaling pathway	KEGG PATHWAY	cfa04024	3	196	0.508122	ENSCAFG00000015716|ENSCAFG00000000860|ENSCAFG00000015376	cfa:403955|cfa:431695|cfa:100101479|	403955|431695|100101479|	RAC1, RAC2|MLLT4|GHSR|	http://www.genome.jp/kegg-bin/show_pathway?cfa04024/cfa:403955%09red/cfa:431695%09red/cfa:100101479%09red
	NOD-like receptor signaling pathway	KEGG PATHWAY	cfa04621	1	51	0.508837	ENSCAFG00000003029	cfa:403850|	403850|	CXCL8, IL8|	http://www.genome.jp/kegg-bin/show_pathway?cfa04621/cfa:403850%09red
	Measles	KEGG PATHWAY	cfa05162	2	127	0.524262	ENSCAFG00000028778|ENSCAFG00000010172	cfa:100856529|cfa:403745|	100856529|403745|	|MX1|	http://www.genome.jp/kegg-bin/show_pathway?cfa05162/cfa:403745%09red/cfa:100856529%09red
	Arginine and proline metabolism	KEGG PATHWAY	cfa00330	1	58	0.553721	ENSCAFG00000004687	cfa:403784|	403784|	NOS3, NOS|	http://www.genome.jp/kegg-bin/show_pathway?cfa00330/cfa:403784%09red
	Tight junction	KEGG PATHWAY	cfa04530	2	136	0.560678	ENSCAFG00000007805|ENSCAFG00000000860	cfa:403844|cfa:431695|	403844|431695|	OCLN|MLLT4|	http://www.genome.jp/kegg-bin/show_pathway?cfa04530/cfa:431695%09red/cfa:403844%09red
	Ubiquitin mediated proteolysis	KEGG PATHWAY	cfa04120	2	138	0.568496	ENSCAFG00000018272|ENSCAFG00000009295	cfa:492088|cfa:611303|	492088|611303|	KLHL13|RNFT2, TMEM118|	http://www.genome.jp/kegg-bin/show_pathway?cfa04120/cfa:611303%09red/cfa:492088%09red
	MicroRNAs in cancer	KEGG PATHWAY	cfa05206	2	139	0.572368	ENSCAFG00000007750|ENSCAFG00000003426	cfa:403567|cfa:481689|	403567|481689|	CASP3|TNC|	http://www.genome.jp/kegg-bin/show_pathway?cfa05206/cfa:481689%09red/cfa:403567%09red
	Oxidative phosphorylation	KEGG PATHWAY	cfa00190	2	139	0.572368	ENSCAFG00000031413|ENSCAFG00000020261	cfa:102154055|cfa:478009|	102154055|478009|	|ATP5C1|	http://www.genome.jp/kegg-bin/show_pathway?cfa00190/cfa:102154055%09red/cfa:478009%09red
	mTOR signaling pathway	KEGG PATHWAY	cfa04150	1	62	0.577508	ENSCAFG00000008828	cfa:610238|	610238|	EIF4E2|	http://www.genome.jp/kegg-bin/show_pathway?cfa04150/cfa:610238%09red
	RIG-I-like receptor signaling pathway	KEGG PATHWAY	cfa04622	1	62	0.577508	ENSCAFG00000003029	cfa:403850|	403850|	CXCL8, IL8|	http://www.genome.jp/kegg-bin/show_pathway?cfa04622/cfa:403850%09red
	Ras signaling pathway	KEGG PATHWAY	cfa04014	3	221	0.588055	ENSCAFG00000015716|ENSCAFG00000000860|ENSCAFG00000018170	cfa:403955|cfa:431695|cfa:484990|	403955|431695|484990|	RAC1, RAC2|MLLT4|INSR|	http://www.genome.jp/kegg-bin/show_pathway?cfa04014/cfa:403955%09red/cfa:431695%09red/cfa:484990%09red
	Fc epsilon RI signaling pathway	KEGG PATHWAY	cfa04664	1	65	0.594515	ENSCAFG00000015716	cfa:403955|	403955|	RAC1, RAC2|	http://www.genome.jp/kegg-bin/show_pathway?cfa04664/cfa:403955%09red
	p53 signaling pathway	KEGG PATHWAY	cfa04115	1	65	0.594515	ENSCAFG00000007750	cfa:403567|	403567|	CASP3|	http://www.genome.jp/kegg-bin/show_pathway?cfa04115/cfa:403567%09red
	Pancreatic cancer	KEGG PATHWAY	cfa05212	1	65	0.594515	ENSCAFG00000015716	cfa:403955|	403955|	RAC1, RAC2|	http://www.genome.jp/kegg-bin/show_pathway?cfa05212/cfa:403955%09red
	Leishmaniasis	KEGG PATHWAY	cfa05140	1	66	0.600031	ENSCAFG00000013314	cfa:480036|	480036|	NCF2|	http://www.genome.jp/kegg-bin/show_pathway?cfa05140/cfa:480036%09red
	Bile secretion	KEGG PATHWAY	cfa04976	1	67	0.605472	ENSCAFG00000010902	cfa:488073|	488073|	SLC9A3|	http://www.genome.jp/kegg-bin/show_pathway?cfa04976/cfa:488073%09red
	Complement and coagulation cascades	KEGG PATHWAY	cfa04610	1	69	0.616134	ENSCAFG00000014220	cfa:477707|	477707|	C1R|	http://www.genome.jp/kegg-bin/show_pathway?cfa04610/cfa:477707%09red
	B cell receptor signaling pathway	KEGG PATHWAY	cfa04662	1	70	0.621357	ENSCAFG00000015716	cfa:403955|	403955|	RAC1, RAC2|	http://www.genome.jp/kegg-bin/show_pathway?cfa04662/cfa:403955%09red
	Chronic myeloid leukemia	KEGG PATHWAY	cfa05220	1	73	0.636604	ENSCAFG00000004049	cfa:475035|	475035|	HDAC2|	http://www.genome.jp/kegg-bin/show_pathway?cfa05220/cfa:475035%09red
	Salivary secretion	KEGG PATHWAY	cfa04970	1	78	0.660668	ENSCAFG00000012561	cfa:486922|	486922|	DMBT1|	http://www.genome.jp/kegg-bin/show_pathway?cfa04970/cfa:486922%09red
	Bacterial invasion of epithelial cells	KEGG PATHWAY	cfa05100	1	78	0.660668	ENSCAFG00000015716	cfa:403955|	403955|	RAC1, RAC2|	http://www.genome.jp/kegg-bin/show_pathway?cfa05100/cfa:403955%09red
	cGMP-PKG signaling pathway	KEGG PATHWAY	cfa04022	2	166	0.66736	ENSCAFG00000004687|ENSCAFG00000018170	cfa:403784|cfa:484990|	403784|484990|	NOS3, NOS|INSR|	http://www.genome.jp/kegg-bin/show_pathway?cfa04022/cfa:403784%09red/cfa:484990%09red
	Apoptosis	KEGG PATHWAY	cfa04210	1	80	0.669843	ENSCAFG00000007750	cfa:403567|	403567|	CASP3|	http://www.genome.jp/kegg-bin/show_pathway?cfa04210/cfa:403567%09red
	Hypertrophic cardiomyopathy (HCM)	KEGG PATHWAY	cfa05410	1	80	0.669843	ENSCAFG00000008769	cfa:483624|	483624|	MYBPC3|	http://www.genome.jp/kegg-bin/show_pathway?cfa05410/cfa:483624%09red
	Protein processing in endoplasmic reticulum	KEGG PATHWAY	cfa04141	2	168	0.673673	ENSCAFG00000005479|ENSCAFG00000011072	cfa:403809|cfa:488956|	403809|488956|	RRBP1, P180|ERO1LB|	http://www.genome.jp/kegg-bin/show_pathway?cfa04141/cfa:488956%09red/cfa:403809%09red
	MAPK signaling pathway	KEGG PATHWAY	cfa04010	3	253	0.677452	ENSCAFG00000007750|ENSCAFG00000015716|ENSCAFG00000019596	cfa:403567|cfa:403955|cfa:403533|	403567|403955|403533|	CASP3|RAC1, RAC2|CACNA1H, Cav3.2|	http://www.genome.jp/kegg-bin/show_pathway?cfa04010/cfa:403955%09red/cfa:403567%09red/cfa:403533%09red
	Rheumatoid arthritis	KEGG PATHWAY	cfa05323	1	83	0.683143	ENSCAFG00000003029	cfa:403850|	403850|	CXCL8, IL8|	http://www.genome.jp/kegg-bin/show_pathway?cfa05323/cfa:403850%09red
	Chemokine signaling pathway	KEGG PATHWAY	cfa04062	2	172	0.686009	ENSCAFG00000015716|ENSCAFG00000003029	cfa:403955|cfa:403850|	403955|403850|	RAC1, RAC2|CXCL8, IL8|	http://www.genome.jp/kegg-bin/show_pathway?cfa04062/cfa:403955%09red/cfa:403850%09red
	Dilated cardiomyopathy	KEGG PATHWAY	cfa05414	1	86	0.695909	ENSCAFG00000008769	cfa:483624|	483624|	MYBPC3|	http://www.genome.jp/kegg-bin/show_pathway?cfa05414/cfa:483624%09red
	Fc gamma R-mediated phagocytosis	KEGG PATHWAY	cfa04666	1	87	0.70005	ENSCAFG00000015716	cfa:403955|	403955|	RAC1, RAC2|	http://www.genome.jp/kegg-bin/show_pathway?cfa04666/cfa:403955%09red
	NF-kappa B signaling pathway	KEGG PATHWAY	cfa04064	1	87	0.70005	ENSCAFG00000003029	cfa:403850|	403850|	CXCL8, IL8|	http://www.genome.jp/kegg-bin/show_pathway?cfa04064/cfa:403850%09red
	Glycerophospholipid metabolism	KEGG PATHWAY	cfa00564	1	88	0.704134	ENSCAFG00000007213	cfa:610214|	610214|	CHPT1|	http://www.genome.jp/kegg-bin/show_pathway?cfa00564/cfa:610214%09red
	GABAergic synapse	KEGG PATHWAY	cfa04727	1	88	0.704134	ENSCAFG00000012217	cfa:488475|	488475|	TRAK2|	http://www.genome.jp/kegg-bin/show_pathway?cfa04727/cfa:488475%09red
	mRNA surveillance pathway	KEGG PATHWAY	cfa03015	1	90	0.712137	ENSCAFG00000018426	cfa:481031|	481031|	UPF3B|	http://www.genome.jp/kegg-bin/show_pathway?cfa03015/cfa:481031%09red
	Pyrimidine metabolism	KEGG PATHWAY	cfa00240	1	96	0.734874	ENSCAFG00000031175	cfa:607328|	607328|	DCTD|	http://www.genome.jp/kegg-bin/show_pathway?cfa00240/cfa:607328%09red
	Circadian entrainment	KEGG PATHWAY	cfa04713	1	98	0.742047	ENSCAFG00000019596	cfa:403533|	403533|	CACNA1H, Cav3.2|	http://www.genome.jp/kegg-bin/show_pathway?cfa04713/cfa:403533%09red
	Estrogen signaling pathway	KEGG PATHWAY	cfa04915	1	99	0.745562	ENSCAFG00000004687	cfa:403784|	403784|	NOS3, NOS|	http://www.genome.jp/kegg-bin/show_pathway?cfa04915/cfa:403784%09red
	Proteoglycans in cancer	KEGG PATHWAY	cfa05205	2	198	0.757108	ENSCAFG00000007750|ENSCAFG00000015716	cfa:403567|cfa:403955|	403567|403955|	CASP3|RAC1, RAC2|	http://www.genome.jp/kegg-bin/show_pathway?cfa05205/cfa:403955%09red/cfa:403567%09red
	Chagas disease (American trypanosomiasis)	KEGG PATHWAY	cfa05142	1	107	0.772009	ENSCAFG00000003029	cfa:403850|	403850|	CXCL8, IL8|	http://www.genome.jp/kegg-bin/show_pathway?cfa05142/cfa:403850%09red
	Thyroid hormone signaling pathway	KEGG PATHWAY	cfa04919	1	115	0.795715	ENSCAFG00000004049	cfa:475035|	475035|	HDAC2|	http://www.genome.jp/kegg-bin/show_pathway?cfa04919/cfa:475035%09red
	Systemic lupus erythematosus	KEGG PATHWAY	cfa05322	1	116	0.7985	ENSCAFG00000014220	cfa:477707|	477707|	C1R|	http://www.genome.jp/kegg-bin/show_pathway?cfa05322/cfa:477707%09red
	Toxoplasmosis	KEGG PATHWAY	cfa05145	1	117	0.801247	ENSCAFG00000007750	cfa:403567|	403567|	CASP3|	http://www.genome.jp/kegg-bin/show_pathway?cfa05145/cfa:403567%09red
	AMPK signaling pathway	KEGG PATHWAY	cfa04152	1	123	0.816964	ENSCAFG00000018170	cfa:484990|	484990|	INSR|	http://www.genome.jp/kegg-bin/show_pathway?cfa04152/cfa:484990%09red
	Cell cycle	KEGG PATHWAY	cfa04110	1	123	0.816964	ENSCAFG00000004049	cfa:475035|	475035|	HDAC2|	http://www.genome.jp/kegg-bin/show_pathway?cfa04110/cfa:475035%09red
	Axon guidance	KEGG PATHWAY	cfa04360	1	125	0.821922	ENSCAFG00000015716	cfa:403955|	403955|	RAC1, RAC2|	http://www.genome.jp/kegg-bin/show_pathway?cfa04360/cfa:403955%09red
	Dopaminergic synapse	KEGG PATHWAY	cfa04728	1	129	0.831441	ENSCAFG00000008095	cfa:476860|	476860|	ARNTL|	http://www.genome.jp/kegg-bin/show_pathway?cfa04728/cfa:476860%09red
	Spliceosome	KEGG PATHWAY	cfa03040	1	130	0.83374	ENSCAFG00000001090	cfa:474489|	474489|	PHF5A|	http://www.genome.jp/kegg-bin/show_pathway?cfa03040/cfa:474489%09red
	Platelet activation	KEGG PATHWAY	cfa04611	1	130	0.83374	ENSCAFG00000004687	cfa:403784|	403784|	NOS3, NOS|	http://www.genome.jp/kegg-bin/show_pathway?cfa04611/cfa:403784%09red
	FoxO signaling pathway	KEGG PATHWAY	cfa04068	1	132	0.838245	ENSCAFG00000018170	cfa:484990|	484990|	INSR|	http://www.genome.jp/kegg-bin/show_pathway?cfa04068/cfa:484990%09red
	Wnt signaling pathway	KEGG PATHWAY	cfa04310	1	133	0.840452	ENSCAFG00000015716	cfa:403955|	403955|	RAC1, RAC2|	http://www.genome.jp/kegg-bin/show_pathway?cfa04310/cfa:403955%09red
	Signaling pathways regulating pluripotency of stem cells	KEGG PATHWAY	cfa04550	1	138	0.851044	ENSCAFG00000030931	cfa:403449|	403449|	LIF|	http://www.genome.jp/kegg-bin/show_pathway?cfa04550/cfa:403449%09red
	Neuroactive ligand-receptor interaction	KEGG PATHWAY	cfa04080	2	262	0.875646	ENSCAFG00000019653|ENSCAFG00000015376	cfa:612374|cfa:100101479|	612374|100101479|	KISS1R|GHSR|	http://www.genome.jp/kegg-bin/show_pathway?cfa04080/cfa:100101479%09red/cfa:612374%09red
	Oxytocin signaling pathway	KEGG PATHWAY	cfa04921	1	158	0.886848	ENSCAFG00000004687	cfa:403784|	403784|	NOS3, NOS|	http://www.genome.jp/kegg-bin/show_pathway?cfa04921/cfa:403784%09red
	Alcoholism	KEGG PATHWAY	cfa05034	1	167	0.900023	ENSCAFG00000004049	cfa:475035|	475035|	HDAC2|	http://www.genome.jp/kegg-bin/show_pathway?cfa05034/cfa:475035%09red
	Purine metabolism	KEGG PATHWAY	cfa00230	1	172	0.90667	ENSCAFG00000001651	cfa:100856092|	100856092|	IMPDH1|	http://www.genome.jp/kegg-bin/show_pathway?cfa00230/cfa:100856092%09red
	Epstein-Barr virus infection	KEGG PATHWAY	cfa05169	1	185	0.921961	ENSCAFG00000004049	cfa:475035|	475035|	HDAC2|	http://www.genome.jp/kegg-bin/show_pathway?cfa05169/cfa:475035%09red
	Regulation of actin cytoskeleton	KEGG PATHWAY	cfa04810	1	212	0.946202	ENSCAFG00000015716	cfa:403955|	403955|	RAC1, RAC2|	http://www.genome.jp/kegg-bin/show_pathway?cfa04810/cfa:403955%09red
	Olfactory transduction	KEGG PATHWAY	cfa04740	1	637	0.999855	ENSCAFG00000020246	cfa:490178|	490178|	CLCA1|	http://www.genome.jp/kegg-bin/show_pathway?cfa04740/cfa:490178%09red
96 hpi	Ribosome	KEGG PATHWAY	cfa03010	9	147	0.000362801	ENSCAFG00000023440|ENSCAFG00000029419|ENSCAFG00000013548|ENSCAFG00000016268|ENSCAFG00000016065|ENSCAFG00000012856|ENSCAFG00000018956|ENSCAFG00000017901|ENSCAFG00000002548	cfa:100684296|cfa:485132|cfa:480716|cfa:610129|cfa:403691|cfa:102156089|cfa:485132|cfa:480751|cfa:610129|	100684296|485132|480716|610129|403691|102156089|485132|480751|610129|	RPL11|RPS24|RPL12| |RPL6|MRPL9|RPS24|RPL30| |	http://www.genome.jp/kegg-bin/show_pathway?cfa03010/cfa:610129%09red/cfa:480716%09red/cfa:102156089%09red/cfa:100684296%09red/cfa:403691%09red/cfa:485132%09red/cfa:480751%09red
	Legionellosis	KEGG PATHWAY	cfa05134	5	50	0.00101937	ENSCAFG00000008814|ENSCAFG00000006556|ENSCAFG00000007079|ENSCAFG00000004640|ENSCAFG00000003029	cfa:403506|cfa:482620|cfa:403506|cfa:403506|cfa:403850|	403506|482620|403506|403506|403850|	EEF1A1, EEF1A2|APAF1|EEF1A1, EEF1A2|EEF1A1, EEF1A2|CXCL8, IL8|	http://www.genome.jp/kegg-bin/show_pathway?cfa05134/cfa:403850%09red/cfa:482620%09red/cfa:403506%09red
	Amoebiasis	KEGG PATHWAY	cfa05146	6	107	0.00517545	ENSCAFG00000010426|ENSCAFG00000023050|ENSCAFG00000030258|ENSCAFG00000030335|ENSCAFG00000006062|ENSCAFG00000003029	cfa:403842|cfa:483955|cfa:607427|cfa:488192|cfa:403496|cfa:403850|	403842|483955|607427|488192|403496|403850|	COL4A3|SERPINB13| |SERPINB9|COL4A1|CXCL8, IL8|	http://www.genome.jp/kegg-bin/show_pathway?cfa05146/cfa:488192%09red/cfa:403496%09red/cfa:403850%09red/cfa:403842%09red/cfa:607427%09red/cfa:483955%09red
	cGMP-PKG signaling pathway	KEGG PATHWAY	cfa04022	7	166	0.0111508	ENSCAFG00000009282|ENSCAFG00000007596|ENSCAFG00000010497|ENSCAFG00000016051|ENSCAFG00000008907|ENSCAFG00000004687|ENSCAFG00000023463	cfa:483636|cfa:475630|cfa:475411|cfa:403516|cfa:477625|cfa:403784|cfa:476548|	483636|475630|475411|403516|477625|403784|476548|	CREB3L1|SLC25A4|PPP1R12A|CACNA1C, ICA|ADCY6|NOS3, NOS|ITPR1|	http://www.genome.jp/kegg-bin/show_pathway?cfa04022/cfa:475411%09red/cfa:477625%09red/cfa:476548%09red/cfa:475630%09red/cfa:483636%09red/cfa:403784%09red/cfa:403516%09red
	Phagosome	KEGG PATHWAY	cfa04145	6	141	0.0175263	ENSCAFG00000030258|ENSCAFG00000013256|ENSCAFG00000004496|ENSCAFG00000015700|ENSCAFG00000013314|ENSCAFG00000012023	cfa:607427|cfa:100688560|cfa:487114|cfa:609342|cfa:480036|cfa:478168|	607427|100688560|487114|609342|480036|478168|	|MRC2|MRC1, MRC1L1|STX18|NCF2|STX12|	http://www.genome.jp/kegg-bin/show_pathway?cfa04145/cfa:480036%09red/cfa:487114%09red/cfa:100688560%09red/cfa:478168%09red/cfa:609342%09red/cfa:607427%09red
	Huntington's disease	KEGG PATHWAY	cfa05016	7	183	0.0178311	ENSCAFG00000016532|ENSCAFG00000009282|ENSCAFG00000007596|ENSCAFG00000011707|ENSCAFG00000023463|ENSCAFG00000017844|ENSCAFG00000006556	cfa:479483|cfa:483636|cfa:475630|cfa:102154055|cfa:476548|cfa:489981|cfa:482620|	479483|483636|475630|102154055|476548|489981|482620|	POLR2A|CREB3L1|SLC25A4| |ITPR1|DNAH3|APAF1|	http://www.genome.jp/kegg-bin/show_pathway?cfa05016/cfa:482620%09red/cfa:476548%09red/cfa:475630%09red/cfa:483636%09red/cfa:489981%09red/cfa:102154055%09red/cfa:479483%09red
	ECM-receptor interaction	KEGG PATHWAY	cfa04512	4	87	0.0389577	ENSCAFG00000012226|ENSCAFG00000014773|ENSCAFG00000010426|ENSCAFG00000006062	cfa:403582|cfa:403440|cfa:403842|cfa:403496|	403582|403440|403842|403496|	COL6A3|HSPG2|COL4A3|COL4A1|	http://www.genome.jp/kegg-bin/show_pathway?cfa04512/cfa:403582%09red/cfa:403842%09red/cfa:403496%09red/cfa:403440%09red
	Estrogen signaling pathway	KEGG PATHWAY	cfa04915	4	99	0.0567392	ENSCAFG00000004687|ENSCAFG00000023463|ENSCAFG00000008907|ENSCAFG00000009282	cfa:403784|cfa:476548|cfa:477625|cfa:483636|	403784|476548|477625|483636|	NOS3, NOS|ITPR1|ADCY6|CREB3L1|	http://www.genome.jp/kegg-bin/show_pathway?cfa04915/cfa:476548%09red/cfa:483636%09red/cfa:403784%09red/cfa:477625%09red
	Retrograde endocannabinoid signaling	KEGG PATHWAY	cfa04723	4	104	0.065237	ENSCAFG00000030626|ENSCAFG00000016051|ENSCAFG00000023463|ENSCAFG00000008907	cfa:606913|cfa:403516|cfa:476548|cfa:477625|	606913|403516|476548|477625|	GABRB3|CACNA1C, ICA|ITPR1|ADCY6|	http://www.genome.jp/kegg-bin/show_pathway?cfa04723/cfa:476548%09red/cfa:403516%09red/cfa:606913%09red/cfa:477625%09red
	Oxytocin signaling pathway	KEGG PATHWAY	cfa04921	5	158	0.079363	ENSCAFG00000004687|ENSCAFG00000016051|ENSCAFG00000023463|ENSCAFG00000010497|ENSCAFG00000008907	cfa:403784|cfa:403516|cfa:476548|cfa:475411|cfa:477625|	403784|403516|476548|475411|477625|	NOS3, NOS|CACNA1C, ICA|ITPR1|PPP1R12A|ADCY6|	http://www.genome.jp/kegg-bin/show_pathway?cfa04921/cfa:476548%09red/cfa:403516%09red/cfa:475411%09red/cfa:403784%09red/cfa:477625%09red
	Cholinergic synapse	KEGG PATHWAY	cfa04725	4	114	0.0840917	ENSCAFG00000016051|ENSCAFG00000023463|ENSCAFG00000008907|ENSCAFG00000009282	cfa:403516|cfa:476548|cfa:477625|cfa:483636|	403516|476548|477625|483636|	CACNA1C, ICA|ITPR1|ADCY6|CREB3L1|	http://www.genome.jp/kegg-bin/show_pathway?cfa04725/cfa:476548%09red/cfa:403516%09red/cfa:483636%09red/cfa:477625%09red
	Thyroid hormone synthesis	KEGG PATHWAY	cfa04918	3	71	0.0852936	ENSCAFG00000023463|ENSCAFG00000008907|ENSCAFG00000009282	cfa:476548|cfa:477625|cfa:483636|	476548|477625|483636|	ITPR1|ADCY6|CREB3L1|	http://www.genome.jp/kegg-bin/show_pathway?cfa04918/cfa:476548%09red/cfa:483636%09red/cfa:477625%09red
	Vascular smooth muscle contraction	KEGG PATHWAY	cfa04270	4	118	0.0923031	ENSCAFG00000016051|ENSCAFG00000010497|ENSCAFG00000023463|ENSCAFG00000008907	cfa:403516|cfa:475411|cfa:476548|cfa:477625|	403516|475411|476548|477625|	CACNA1C, ICA|PPP1R12A|ITPR1|ADCY6|	http://www.genome.jp/kegg-bin/show_pathway?cfa04270/cfa:476548%09red/cfa:403516%09red/cfa:475411%09red/cfa:477625%09red
	SNARE interactions in vesicular transport	KEGG PATHWAY	cfa04130	2	35	0.0944061	ENSCAFG00000015700|ENSCAFG00000002903	cfa:609342|cfa:475497|	609342|475497|	STX18|YKT6|	http://www.genome.jp/kegg-bin/show_pathway?cfa04130/cfa:609342%09red/cfa:475497%09red
	Platelet activation	KEGG PATHWAY	cfa04611	4	130	0.119085	ENSCAFG00000004687|ENSCAFG00000010497|ENSCAFG00000023463|ENSCAFG00000008907	cfa:403784|cfa:475411|cfa:476548|cfa:477625|	403784|475411|476548|477625|	NOS3, NOS|PPP1R12A|ITPR1|ADCY6|	http://www.genome.jp/kegg-bin/show_pathway?cfa04611/cfa:476548%09red/cfa:475411%09red/cfa:403784%09red/cfa:477625%09red
	Protein digestion and absorption	KEGG PATHWAY	cfa04974	3	83	0.119626	ENSCAFG00000012226|ENSCAFG00000010426|ENSCAFG00000006062	cfa:403582|cfa:403842|cfa:403496|	403582|403842|403496|	COL6A3|COL4A3|COL4A1|	http://www.genome.jp/kegg-bin/show_pathway?cfa04974/cfa:403582%09red/cfa:403842%09red/cfa:403496%09red
	Calcium signaling pathway	KEGG PATHWAY	cfa04020	5	181	0.120658	ENSCAFG00000004687|ENSCAFG00000016051|ENSCAFG00000023463|ENSCAFG00000007596|ENSCAFG00000030258	cfa:403784|cfa:403516|cfa:476548|cfa:475630|cfa:607427|	403784|403516|476548|475630|607427|	NOS3, NOS|CACNA1C, ICA|ITPR1|SLC25A4| |	http://www.genome.jp/kegg-bin/show_pathway?cfa04020/cfa:476548%09red/cfa:403516%09red/cfa:607427%09red/cfa:475630%09red/cfa:403784%09red
	Small cell lung cancer	KEGG PATHWAY	cfa05222	3	84	0.122689	ENSCAFG00000010426|ENSCAFG00000006062|ENSCAFG00000006556	cfa:403842|cfa:403496|cfa:482620|	403842|403496|482620|	COL4A3|COL4A1|APAF1|	http://www.genome.jp/kegg-bin/show_pathway?cfa05222/cfa:403842%09red/cfa:403496%09red/cfa:482620%09red
	GnRH signaling pathway	KEGG PATHWAY	cfa04912	3	85	0.125781	ENSCAFG00000016051|ENSCAFG00000023463|ENSCAFG00000008907	cfa:403516|cfa:476548|cfa:477625|	403516|476548|477625|	CACNA1C, ICA|ITPR1|ADCY6|	http://www.genome.jp/kegg-bin/show_pathway?cfa04912/cfa:476548%09red/cfa:403516%09red/cfa:477625%09red
	Dilated cardiomyopathy	KEGG PATHWAY	cfa05414	3	86	0.1289	ENSCAFG00000016051|ENSCAFG00000008907|ENSCAFG00000030258	cfa:403516|cfa:477625|cfa:607427|	403516|477625|607427|	CACNA1C, ICA|ADCY6| |	http://www.genome.jp/kegg-bin/show_pathway?cfa05414/cfa:403516%09red/cfa:607427%09red/cfa:477625%09red
	Insulin secretion	KEGG PATHWAY	cfa04911	3	86	0.1289	ENSCAFG00000016051|ENSCAFG00000008907|ENSCAFG00000009282	cfa:403516|cfa:477625|cfa:483636|	403516|477625|483636|	CACNA1C, ICA|ADCY6|CREB3L1|	http://www.genome.jp/kegg-bin/show_pathway?cfa04911/cfa:403516%09red/cfa:483636%09red/cfa:477625%09red
	NF-kappa B signaling pathway	KEGG PATHWAY	cfa04064	3	87	0.132047	ENSCAFG00000003029|ENSCAFG00000004597|ENSCAFG00000030258	cfa:403850|cfa:484454|cfa:607427|	403850|484454|607427|	CXCL8, IL8|RELB| |	http://www.genome.jp/kegg-bin/show_pathway?cfa04064/cfa:607427%09red/cfa:403850%09red/cfa:484454%09red
	Cell adhesion molecules (CAMs)	KEGG PATHWAY	cfa04514	4	136	0.1336	ENSCAFG00000030961|ENSCAFG00000020411|ENSCAFG00000009901|ENSCAFG00000002712	cfa:474589|cfa:612706|cfa:488565|cfa:474589|	474589|612706|488565|474589|	NRXN1|NEGR1|NFASC|NRXN1|	http://www.genome.jp/kegg-bin/show_pathway?cfa04514/cfa:612706%09red/cfa:488565%09red/cfa:474589%09red
	GABAergic synapse	KEGG PATHWAY	cfa04727	3	88	0.135221	ENSCAFG00000030626|ENSCAFG00000016051|ENSCAFG00000008907	cfa:606913|cfa:403516|cfa:477625|	606913|403516|477625|	GABRB3|CACNA1C, ICA|ADCY6|	http://www.genome.jp/kegg-bin/show_pathway?cfa04727/cfa:403516%09red/cfa:606913%09red/cfa:477625%09red
	Vasopressin-regulated water reabsorption	KEGG PATHWAY	cfa04962	2	44	0.13544	ENSCAFG00000008907|ENSCAFG00000009282	cfa:477625|cfa:483636|	477625|483636|	ADCY6|CREB3L1|	http://www.genome.jp/kegg-bin/show_pathway?cfa04962/cfa:483636%09red/cfa:477625%09red
	Endocrine and other factor-regulated calcium reabsorption	KEGG PATHWAY	cfa04961	2	46	0.14503	ENSCAFG00000008907|ENSCAFG00000014805	cfa:477625|cfa:490341|	477625|490341|	ADCY6|DNM3|	http://www.genome.jp/kegg-bin/show_pathway?cfa04961/cfa:477625%09red/cfa:490341%09red
	Hepatitis B	KEGG PATHWAY	cfa05161	4	143	0.151395	ENSCAFG00000014773|ENSCAFG00000006556|ENSCAFG00000009282|ENSCAFG00000003029	cfa:403440|cfa:482620|cfa:483636|cfa:403850|	403440|482620|483636|403850|	HSPG2|APAF1|CREB3L1|CXCL8, IL8|	http://www.genome.jp/kegg-bin/show_pathway?cfa05161/cfa:403850%09red/cfa:483636%09red/cfa:403440%09red/cfa:482620%09red
	Circadian entrainment	KEGG PATHWAY	cfa04713	3	98	0.1683	ENSCAFG00000016051|ENSCAFG00000023463|ENSCAFG00000008907	cfa:403516|cfa:476548|cfa:477625|	403516|476548|477625|	CACNA1C, ICA|ITPR1|ADCY6|	http://www.genome.jp/kegg-bin/show_pathway?cfa04713/cfa:476548%09red/cfa:403516%09red/cfa:477625%09red
	Lysine degradation	KEGG PATHWAY	cfa00310	2	51	0.169564	ENSCAFG00000008718|ENSCAFG00000006878	cfa:486558|cfa:100688666|	486558|100688666|	KMT2D, MLL2|MLL4|	http://www.genome.jp/kegg-bin/show_pathway?cfa00310/cfa:486558%09red/cfa:100688666%09red
	Focal adhesion	KEGG PATHWAY	cfa04510	5	209	0.18169	ENSCAFG00000012226|ENSCAFG00000010426|ENSCAFG00000000887|ENSCAFG00000010497|ENSCAFG00000006062	cfa:403582|cfa:403842|cfa:481215|cfa:475411|cfa:403496|	403582|403842|481215|475411|403496|	COL6A3|COL4A3|PARVB|PPP1R12A|COL4A1|	http://www.genome.jp/kegg-bin/show_pathway?cfa04510/cfa:403582%09red/cfa:403842%09red/cfa:403496%09red/cfa:481215%09red/cfa:475411%09red
	RNA transport	KEGG PATHWAY	cfa03013	4	158	0.192254	ENSCAFG00000008814|ENSCAFG00000004640|ENSCAFG00000007079|ENSCAFG00000010146	cfa:403506|cfa:403506|cfa:403506|cfa:478732|	403506|403506|403506|478732|	EEF1A1, EEF1A2|EEF1A1, EEF1A2|EEF1A1, EEF1A2|NUP153|	http://www.genome.jp/kegg-bin/show_pathway?cfa03013/cfa:403506%09red/cfa:478732%09red
	Tuberculosis	KEGG PATHWAY	cfa05152	4	164	0.209484	ENSCAFG00000004496|ENSCAFG00000006556|ENSCAFG00000013256|ENSCAFG00000030258	cfa:487114|cfa:482620|cfa:100688560|cfa:607427|	487114|482620|100688560|607427|	MRC1, MRC1L1|APAF1|MRC2| |	http://www.genome.jp/kegg-bin/show_pathway?cfa05152/cfa:607427%09red/cfa:487114%09red/cfa:482620%09red/cfa:100688560%09red
	PI3K-Akt signaling pathway	KEGG PATHWAY	cfa04151	7	338	0.210456	ENSCAFG00000012226|ENSCAFG00000010426|ENSCAFG00000009282|ENSCAFG00000030258|ENSCAFG00000006062|ENSCAFG00000018579|ENSCAFG00000004687	cfa:403582|cfa:403842|cfa:483636|cfa:607427|cfa:403496|cfa:403721|cfa:403784|	403582|403842|483636|607427|403496|403721|403784|	COL6A3|COL4A3|CREB3L1| |COL4A1|GHR|NOS3, NOS|	http://www.genome.jp/kegg-bin/show_pathway?cfa04151/cfa:403582%09red/cfa:403496%09red/cfa:403721%09red/cfa:403842%09red/cfa:483636%09red/cfa:403784%09red/cfa:607427%09red
	Pantothenate and CoA biosynthesis	KEGG PATHWAY	cfa00770	1	16	0.213042	ENSCAFG00000023591	cfa:442973|	442973|	VNN1|	http://www.genome.jp/kegg-bin/show_pathway?cfa00770/cfa:442973%09red
	Serotonergic synapse	KEGG PATHWAY	cfa04726	3	113	0.221585	ENSCAFG00000030626|ENSCAFG00000016051|ENSCAFG00000023463	cfa:606913|cfa:403516|cfa:476548|	606913|403516|476548|	GABRB3|CACNA1C, ICA|ITPR1|	http://www.genome.jp/kegg-bin/show_pathway?cfa04726/cfa:476548%09red/cfa:403516%09red/cfa:606913%09red
	2-Oxocarboxylic acid metabolism	KEGG PATHWAY	cfa01210	1	17	0.224059	ENSCAFG00000001786	cfa:481576|	481576|	ACO1|	http://www.genome.jp/kegg-bin/show_pathway?cfa01210/cfa:481576%09red
	Glutamatergic synapse	KEGG PATHWAY	cfa04724	3	115	0.228939	ENSCAFG00000016051|ENSCAFG00000023463|ENSCAFG00000008907	cfa:403516|cfa:476548|cfa:477625|	403516|476548|477625|	CACNA1C, ICA|ITPR1|ADCY6|	http://www.genome.jp/kegg-bin/show_pathway?cfa04724/cfa:476548%09red/cfa:403516%09red/cfa:477625%09red
	Systemic lupus erythematosus	KEGG PATHWAY	cfa05322	3	116	0.232632	ENSCAFG00000031737|ENSCAFG00000029759|ENSCAFG00000030258	cfa:488268|cfa:488297|cfa:607427|	488268|488297|607427|	| | |	http://www.genome.jp/kegg-bin/show_pathway?cfa05322/cfa:488268%09red/cfa:607427%09red/cfa:488297%09red
	Alzheimer's disease	KEGG PATHWAY	cfa05010	4	174	0.239103	ENSCAFG00000016051|ENSCAFG00000011707|ENSCAFG00000023463|ENSCAFG00000006556	cfa:403516|cfa:102154055|cfa:476548|cfa:482620|	403516|102154055|476548|482620|	CACNA1C, ICA| |ITPR1|APAF1|	http://www.genome.jp/kegg-bin/show_pathway?cfa05010/cfa:102154055%09red/cfa:476548%09red/cfa:482620%09red/cfa:403516%09red
	Amphetamine addiction	KEGG PATHWAY	cfa05031	2	65	0.240975	ENSCAFG00000016051|ENSCAFG00000009282	cfa:403516|cfa:483636|	403516|483636|	CACNA1C, ICA|CREB3L1|	http://www.genome.jp/kegg-bin/show_pathway?cfa05031/cfa:403516%09red/cfa:483636%09red
	Leishmaniasis	KEGG PATHWAY	cfa05140	2	66	0.246156	ENSCAFG00000013314|ENSCAFG00000030258	cfa:480036|cfa:607427|	480036|607427|	NCF2| |	http://www.genome.jp/kegg-bin/show_pathway?cfa05140/cfa:607427%09red/cfa:480036%09red
	Bile secretion	KEGG PATHWAY	cfa04976	2	67	0.251341	ENSCAFG00000012373|ENSCAFG00000008907	cfa:403519|cfa:477625|	403519|477625|	SLCO1B3, OATPC, Slco1b4|ADCY6|	http://www.genome.jp/kegg-bin/show_pathway?cfa04976/cfa:403519%09red/cfa:477625%09red
	Steroid biosynthesis	KEGG PATHWAY	cfa00100	1	20	0.256196	ENSCAFG00000004288	cfa:609430|	609430|	EBP|	http://www.genome.jp/kegg-bin/show_pathway?cfa00100/cfa:609430%09red
	Biosynthesis of unsaturated fatty acids	KEGG PATHWAY	cfa01040	1	20	0.256196	ENSCAFG00000016848	cfa:490771|	490771|	ACOT4|	http://www.genome.jp/kegg-bin/show_pathway?cfa01040/cfa:490771%09red
	Long-term potentiation	KEGG PATHWAY	cfa04720	2	68	0.256529	ENSCAFG00000016051|ENSCAFG00000023463	cfa:403516|cfa:476548|	403516|476548|	CACNA1C, ICA|ITPR1|	http://www.genome.jp/kegg-bin/show_pathway?cfa04720/cfa:476548%09red/cfa:403516%09red
	Fatty acid elongation	KEGG PATHWAY	cfa00062	1	22	0.276881	ENSCAFG00000016848	cfa:490771|	490771|	ACOT4|	http://www.genome.jp/kegg-bin/show_pathway?cfa00062/cfa:490771%09red
	Arrhythmogenic right ventricular cardiomyopathy (ARVC)	KEGG PATHWAY	cfa05412	2	72	0.277289	ENSCAFG00000016051|ENSCAFG00000009570	cfa:403516|cfa:488207|	403516|488207|	CACNA1C, ICA|DSP|	http://www.genome.jp/kegg-bin/show_pathway?cfa05412/cfa:403516%09red/cfa:488207%09red
	Dopaminergic synapse	KEGG PATHWAY	cfa04728	3	129	0.281458	ENSCAFG00000016051|ENSCAFG00000023463|ENSCAFG00000009282	cfa:403516|cfa:476548|cfa:483636|	403516|476548|483636|	CACNA1C, ICA|ITPR1|CREB3L1|	http://www.genome.jp/kegg-bin/show_pathway?cfa04728/cfa:476548%09red/cfa:403516%09red/cfa:483636%09red
	Gastric acid secretion	KEGG PATHWAY	cfa04971	2	73	0.282476	ENSCAFG00000023463|ENSCAFG00000008907	cfa:476548|cfa:477625|	476548|477625|	ITPR1|ADCY6|	http://www.genome.jp/kegg-bin/show_pathway?cfa04971/cfa:476548%09red/cfa:477625%09red
	Vitamin digestion and absorption	KEGG PATHWAY	cfa04977	1	23	0.287007	ENSCAFG00000018208	cfa:403453|	403453|	ABCC1, MRP1|	http://www.genome.jp/kegg-bin/show_pathway?cfa04977/cfa:403453%09red
	Asthma	KEGG PATHWAY	cfa05310	1	24	0.296991	ENSCAFG00000030258	cfa:607427|	607427|	|	http://www.genome.jp/kegg-bin/show_pathway?cfa05310/cfa:607427%09red
	cAMP signaling pathway	KEGG PATHWAY	cfa04024	4	196	0.307055	ENSCAFG00000016051|ENSCAFG00000010497|ENSCAFG00000008907|ENSCAFG00000009282	cfa:403516|cfa:475411|cfa:477625|cfa:483636|	403516|475411|477625|483636|	CACNA1C, ICA|PPP1R12A|ADCY6|CREB3L1|	http://www.genome.jp/kegg-bin/show_pathway?cfa04024/cfa:403516%09red/cfa:483636%09red/cfa:475411%09red/cfa:477625%09red
	Salivary secretion	KEGG PATHWAY	cfa04970	2	78	0.308344	ENSCAFG00000023463|ENSCAFG00000008907	cfa:476548|cfa:477625|	476548|477625|	ITPR1|ADCY6|	http://www.genome.jp/kegg-bin/show_pathway?cfa04970/cfa:476548%09red/cfa:477625%09red
	RNA polymerase	KEGG PATHWAY	cfa03020	1	27	0.326116	ENSCAFG00000016532	cfa:479483|	479483|	POLR2A|	http://www.genome.jp/kegg-bin/show_pathway?cfa03020/cfa:479483%09red
	Glyoxylate and dicarboxylate metabolism	KEGG PATHWAY	cfa00630	1	27	0.326116	ENSCAFG00000001786	cfa:481576|	481576|	ACO1|	http://www.genome.jp/kegg-bin/show_pathway?cfa00630/cfa:481576%09red
	Rheumatoid arthritis	KEGG PATHWAY	cfa05323	2	83	0.334023	ENSCAFG00000003029|ENSCAFG00000030258	cfa:403850|cfa:607427|	403850|607427|	CXCL8, IL8| |	http://www.genome.jp/kegg-bin/show_pathway?cfa05323/cfa:607427%09red/cfa:403850%09red
	Parkinson's disease	KEGG PATHWAY	cfa05012	3	146	0.346375	ENSCAFG00000011707|ENSCAFG00000007596|ENSCAFG00000006556	cfa:102154055|cfa:475630|cfa:482620|	102154055|475630|482620|	|SLC25A4|APAF1|	http://www.genome.jp/kegg-bin/show_pathway?cfa05012/cfa:102154055%09red/cfa:475630%09red/cfa:482620%09red
	Adrenergic signaling in cardiomyocytes	KEGG PATHWAY	cfa04261	3	147	0.350193	ENSCAFG00000016051|ENSCAFG00000008907|ENSCAFG00000009282	cfa:403516|cfa:477625|cfa:483636|	403516|477625|483636|	CACNA1C, ICA|ADCY6|CREB3L1|	http://www.genome.jp/kegg-bin/show_pathway?cfa04261/cfa:403516%09red/cfa:483636%09red/cfa:477625%09red
	Citrate cycle (TCA cycle)	KEGG PATHWAY	cfa00020	1	30	0.354038	ENSCAFG00000001786	cfa:481576|	481576|	ACO1|	http://www.genome.jp/kegg-bin/show_pathway?cfa00020/cfa:481576%09red
	Allograft rejection	KEGG PATHWAY	cfa05330	1	31	0.363087	ENSCAFG00000030258	cfa:607427|	607427|	|	http://www.genome.jp/kegg-bin/show_pathway?cfa05330/cfa:607427%09red
	Pancreatic secretion	KEGG PATHWAY	cfa04972	2	89	0.364457	ENSCAFG00000023463|ENSCAFG00000008907	cfa:476548|cfa:477625|	476548|477625|	ITPR1|ADCY6|	http://www.genome.jp/kegg-bin/show_pathway?cfa04972/cfa:476548%09red/cfa:477625%09red
	Gap junction	KEGG PATHWAY	cfa04540	2	90	0.369481	ENSCAFG00000023463|ENSCAFG00000008907	cfa:476548|cfa:477625|	476548|477625|	ITPR1|ADCY6|	http://www.genome.jp/kegg-bin/show_pathway?cfa04540/cfa:476548%09red/cfa:477625%09red
	Morphine addiction	KEGG PATHWAY	cfa05032	2	93	0.384453	ENSCAFG00000030626|ENSCAFG00000008907	cfa:606913|cfa:477625|	606913|477625|	GABRB3|ADCY6|	http://www.genome.jp/kegg-bin/show_pathway?cfa05032/cfa:606913%09red/cfa:477625%09red
	Primary immunodeficiency	KEGG PATHWAY	cfa05340	1	35	0.398035	ENSCAFG00000030258	cfa:607427|	607427|	|	http://www.genome.jp/kegg-bin/show_pathway?cfa05340/cfa:607427%09red
	African trypanosomiasis	KEGG PATHWAY	cfa05143	1	36	0.40647	ENSCAFG00000030258	cfa:607427|	607427|	|	http://www.genome.jp/kegg-bin/show_pathway?cfa05143/cfa:607427%09red
	Alanine, aspartate and glutamate metabolism	KEGG PATHWAY	cfa00250	1	37	0.414786	ENSCAFG00000002557	cfa:482445|	482445|	RIMKLA|	http://www.genome.jp/kegg-bin/show_pathway?cfa00250/cfa:482445%09red
	Melanogenesis	KEGG PATHWAY	cfa04916	2	101	0.423588	ENSCAFG00000008907|ENSCAFG00000009282	cfa:477625|cfa:483636|	477625|483636|	ADCY6|CREB3L1|	http://www.genome.jp/kegg-bin/show_pathway?cfa04916/cfa:483636%09red/cfa:477625%09red
	Alcoholism	KEGG PATHWAY	cfa05034	3	167	0.425632	ENSCAFG00000031737|ENSCAFG00000029759|ENSCAFG00000009282	cfa:488268|cfa:488297|cfa:483636|	488268|488297|483636|	| |CREB3L1|	http://www.genome.jp/kegg-bin/show_pathway?cfa05034/cfa:488268%09red/cfa:483636%09red/cfa:488297%09red
	Inflammatory mediator regulation of TRP channels	KEGG PATHWAY	cfa04750	2	102	0.428391	ENSCAFG00000023463|ENSCAFG00000008907	cfa:476548|cfa:477625|	476548|477625|	ITPR1|ADCY6|	http://www.genome.jp/kegg-bin/show_pathway?cfa04750/cfa:476548%09red/cfa:477625%09red
	Autoimmune thyroid disease	KEGG PATHWAY	cfa05320	1	39	0.431072	ENSCAFG00000030258	cfa:607427|	607427|	|	http://www.genome.jp/kegg-bin/show_pathway?cfa05320/cfa:607427%09red
	Bladder cancer	KEGG PATHWAY	cfa05219	1	39	0.431072	ENSCAFG00000003029	cfa:403850|	403850|	CXCL8, IL8|	http://www.genome.jp/kegg-bin/show_pathway?cfa05219/cfa:403850%09red
	Nicotine addiction	KEGG PATHWAY	cfa05033	1	40	0.439044	ENSCAFG00000030626	cfa:606913|	606913|	GABRB3|	http://www.genome.jp/kegg-bin/show_pathway?cfa05033/cfa:606913%09red
	Carbohydrate digestion and absorption	KEGG PATHWAY	cfa04973	1	40	0.439044	ENSCAFG00000032286	cfa:607460|	607460|	|	http://www.genome.jp/kegg-bin/show_pathway?cfa04973/cfa:607460%09red
	TNF signaling pathway	KEGG PATHWAY	cfa04668	2	105	0.442671	ENSCAFG00000000502|ENSCAFG00000009282	cfa:481471|cfa:483636|	481471|483636|	IFGGC1|CREB3L1|	http://www.genome.jp/kegg-bin/show_pathway?cfa04668/cfa:483636%09red/cfa:481471%09red
	Oocyte meiosis	KEGG PATHWAY	cfa04114	2	107	0.452081	ENSCAFG00000023463|ENSCAFG00000008907	cfa:476548|cfa:477625|	476548|477625|	ITPR1|ADCY6|	http://www.genome.jp/kegg-bin/show_pathway?cfa04114/cfa:476548%09red/cfa:477625%09red
	Taste transduction	KEGG PATHWAY	cfa04742	1	42	0.454657	ENSCAFG00000008907	cfa:477625|	477625|	ADCY6|	http://www.genome.jp/kegg-bin/show_pathway?cfa04742/cfa:477625%09red
	ABC transporters	KEGG PATHWAY	cfa02010	1	43	0.4623	ENSCAFG00000018208	cfa:403453|	403453|	ABCC1, MRP1|	http://www.genome.jp/kegg-bin/show_pathway?cfa02010/cfa:403453%09red
	Starch and sucrose metabolism	KEGG PATHWAY	cfa00500	1	44	0.469836	ENSCAFG00000032286	cfa:607460|	607460|	|	http://www.genome.jp/kegg-bin/show_pathway?cfa00500/cfa:607460%09red
	Intestinal immune network for IgA production	KEGG PATHWAY	cfa04672	1	44	0.469836	ENSCAFG00000030258	cfa:607427|	607427|	|	http://www.genome.jp/kegg-bin/show_pathway?cfa04672/cfa:607427%09red
	Staphylococcus aureus infection	KEGG PATHWAY	cfa05150	1	45	0.477267	ENSCAFG00000030258	cfa:607427|	607427|	|	http://www.genome.jp/kegg-bin/show_pathway?cfa05150/cfa:607427%09red
	Ovarian steroidogenesis	KEGG PATHWAY	cfa04913	1	46	0.484595	ENSCAFG00000008907	cfa:477625|	477625|	ADCY6|	http://www.genome.jp/kegg-bin/show_pathway?cfa04913/cfa:477625%09red
	MAPK signaling pathway	KEGG PATHWAY	cfa04010	4	253	0.485359	ENSCAFG00000016051|ENSCAFG00000015603|ENSCAFG00000004597|ENSCAFG00000003838	cfa:403516|cfa:480344|cfa:484454|cfa:611987|	403516|480344|484454|611987|	CACNA1C, ICA|PPM1A|RELB|NTF4, NTF5|	http://www.genome.jp/kegg-bin/show_pathway?cfa04010/cfa:403516%09red/cfa:480344%09red/cfa:611987%09red/cfa:484454%09red
	Epstein-Barr virus infection	KEGG PATHWAY	cfa05169	3	185	0.490808	ENSCAFG00000016532|ENSCAFG00000004597|ENSCAFG00000030258	cfa:479483|cfa:484454|cfa:607427|	479483|484454|607427|	POLR2A|RELB| |	http://www.genome.jp/kegg-bin/show_pathway?cfa05169/cfa:607427%09red/cfa:479483%09red/cfa:484454%09red
	Glutathione metabolism	KEGG PATHWAY	cfa00480	1	47	0.491819	ENSCAFG00000019812	cfa:479912|	479912|	GSTM1, GSTM4|	http://www.genome.jp/kegg-bin/show_pathway?cfa00480/cfa:479912%09red
	Drug metabolism - cytochrome P450	KEGG PATHWAY	cfa00982	1	47	0.491819	ENSCAFG00000019812	cfa:479912|	479912|	GSTM1, GSTM4|	http://www.genome.jp/kegg-bin/show_pathway?cfa00982/cfa:479912%09red
	Steroid hormone biosynthesis	KEGG PATHWAY	cfa00140	1	47	0.491819	ENSCAFG00000011287	cfa:491727|	491727|	STS|	http://www.genome.jp/kegg-bin/show_pathway?cfa00140/cfa:491727%09red
	Type II diabetes mellitus	KEGG PATHWAY	cfa04930	1	48	0.498943	ENSCAFG00000016051	cfa:403516|	403516|	CACNA1C, ICA|	http://www.genome.jp/kegg-bin/show_pathway?cfa04930/cfa:403516%09red
	Sphingolipid metabolism	KEGG PATHWAY	cfa00600	1	48	0.498943	ENSCAFG00000017337	cfa:403916|	403916|	GALC|	http://www.genome.jp/kegg-bin/show_pathway?cfa00600/cfa:403916%09red
	Cocaine addiction	KEGG PATHWAY	cfa05030	1	49	0.505968	ENSCAFG00000009282	cfa:483636|	483636|	CREB3L1|	http://www.genome.jp/kegg-bin/show_pathway?cfa05030/cfa:483636%09red
	Amyotrophic lateral sclerosis (ALS)	KEGG PATHWAY	cfa05014	1	49	0.505968	ENSCAFG00000006556	cfa:482620|	482620|	APAF1|	http://www.genome.jp/kegg-bin/show_pathway?cfa05014/cfa:482620%09red
	Retinol metabolism	KEGG PATHWAY	cfa00830	1	49	0.505968	ENSCAFG00000001791	cfa:476323|	476323|	ALDH1A1|	http://www.genome.jp/kegg-bin/show_pathway?cfa00830/cfa:476323%09red
	Metabolism of xenobiotics by cytochrome P450	KEGG PATHWAY	cfa00980	1	50	0.512894	ENSCAFG00000019812	cfa:479912|	479912|	GSTM1, GSTM4|	http://www.genome.jp/kegg-bin/show_pathway?cfa00980/cfa:479912%09red
	Malaria	KEGG PATHWAY	cfa05144	1	50	0.512894	ENSCAFG00000003029	cfa:403850|	403850|	CXCL8, IL8|	http://www.genome.jp/kegg-bin/show_pathway?cfa05144/cfa:403850%09red
	NOD-like receptor signaling pathway	KEGG PATHWAY	cfa04621	1	51	0.519723	ENSCAFG00000003029	cfa:403850|	403850|	CXCL8, IL8|	http://www.genome.jp/kegg-bin/show_pathway?cfa04621/cfa:403850%09red
	Viral myocarditis	KEGG PATHWAY	cfa05416	1	51	0.519723	ENSCAFG00000030258	cfa:607427|	607427|	|	http://www.genome.jp/kegg-bin/show_pathway?cfa05416/cfa:607427%09red
	Proteoglycans in cancer	KEGG PATHWAY	cfa05205	3	198	0.535556	ENSCAFG00000010497|ENSCAFG00000014773|ENSCAFG00000023463	cfa:475411|cfa:403440|cfa:476548|	475411|403440|476548|	PPP1R12A|HSPG2|ITPR1|	http://www.genome.jp/kegg-bin/show_pathway?cfa05205/cfa:476548%09red/cfa:403440%09red/cfa:475411%09red
	Osteoclast differentiation	KEGG PATHWAY	cfa04380	2	128	0.545051	ENSCAFG00000004597|ENSCAFG00000013314	cfa:484454|cfa:480036|	484454|480036|	RELB|NCF2|	http://www.genome.jp/kegg-bin/show_pathway?cfa04380/cfa:480036%09red/cfa:484454%09red
	Chemical carcinogenesis	KEGG PATHWAY	cfa05204	1	56	0.552464	ENSCAFG00000019812	cfa:479912|	479912|	GSTM1, GSTM4|	http://www.genome.jp/kegg-bin/show_pathway?cfa05204/cfa:479912%09red
	Arginine and proline metabolism	KEGG PATHWAY	cfa00330	1	58	0.564928	ENSCAFG00000004687	cfa:403784|	403784|	NOS3, NOS|	http://www.genome.jp/kegg-bin/show_pathway?cfa00330/cfa:403784%09red
	VEGF signaling pathway	KEGG PATHWAY	cfa04370	1	60	0.577047	ENSCAFG00000004687	cfa:403784|	403784|	NOS3, NOS|	http://www.genome.jp/kegg-bin/show_pathway?cfa04370/cfa:403784%09red
	Long-term depression	KEGG PATHWAY	cfa04730	1	61	0.582979	ENSCAFG00000023463	cfa:476548|	476548|	ITPR1|	http://www.genome.jp/kegg-bin/show_pathway?cfa04730/cfa:476548%09red
	RIG-I-like receptor signaling pathway	KEGG PATHWAY	cfa04622	1	62	0.588829	ENSCAFG00000003029	cfa:403850|	403850|	CXCL8, IL8|	http://www.genome.jp/kegg-bin/show_pathway?cfa04622/cfa:403850%09red
	Synaptic vesicle cycle	KEGG PATHWAY	cfa04721	1	64	0.600283	ENSCAFG00000014805	cfa:490341|	490341|	DNM3|	http://www.genome.jp/kegg-bin/show_pathway?cfa04721/cfa:490341%09red
	Fc epsilon RI signaling pathway	KEGG PATHWAY	cfa04664	1	65	0.605891	ENSCAFG00000030258	cfa:607427|	607427|	|	http://www.genome.jp/kegg-bin/show_pathway?cfa04664/cfa:607427%09red
	p53 signaling pathway	KEGG PATHWAY	cfa04115	1	65	0.605891	ENSCAFG00000006556	cfa:482620|	482620|	APAF1|	http://www.genome.jp/kegg-bin/show_pathway?cfa04115/cfa:482620%09red
	Pertussis	KEGG PATHWAY	cfa05133	1	70	0.632773	ENSCAFG00000003029	cfa:403850|	403850|	CXCL8, IL8|	http://www.genome.jp/kegg-bin/show_pathway?cfa05133/cfa:403850%09red
	B cell receptor signaling pathway	KEGG PATHWAY	cfa04662	1	70	0.632773	ENSCAFG00000030258	cfa:607427|	607427|	|	http://www.genome.jp/kegg-bin/show_pathway?cfa04662/cfa:607427%09red
	RNA degradation	KEGG PATHWAY	cfa03018	1	72	0.643007	ENSCAFG00000005185	cfa:477133|	477133|	XRN2|	http://www.genome.jp/kegg-bin/show_pathway?cfa03018/cfa:477133%09red
	Cardiac muscle contraction	KEGG PATHWAY	cfa04260	1	73	0.648017	ENSCAFG00000016051	cfa:403516|	403516|	CACNA1C, ICA|	http://www.genome.jp/kegg-bin/show_pathway?cfa04260/cfa:403516%09red
	Biosynthesis of amino acids	KEGG PATHWAY	cfa01230	1	74	0.652957	ENSCAFG00000001786	cfa:481576|	481576|	ACO1|	http://www.genome.jp/kegg-bin/show_pathway?cfa01230/cfa:481576%09red
	Transcriptional misregulation in cancer	KEGG PATHWAY	cfa05202	2	159	0.661107	ENSCAFG00000003029|ENSCAFG00000030258	cfa:403850|cfa:607427|	403850|607427|	CXCL8, IL8| |	http://www.genome.jp/kegg-bin/show_pathway?cfa05202/cfa:607427%09red/cfa:403850%09red
	Salmonella infection	KEGG PATHWAY	cfa05132	1	78	0.672034	ENSCAFG00000003029	cfa:403850|	403850|	CXCL8, IL8|	http://www.genome.jp/kegg-bin/show_pathway?cfa05132/cfa:403850%09red
	Bacterial invasion of epithelial cells	KEGG PATHWAY	cfa05100	1	78	0.672034	ENSCAFG00000014805	cfa:490341|	490341|	DNM3|	http://www.genome.jp/kegg-bin/show_pathway?cfa05100/cfa:490341%09red
	Apoptosis	KEGG PATHWAY	cfa04210	1	80	0.681177	ENSCAFG00000006556	cfa:482620|	482620|	APAF1|	http://www.genome.jp/kegg-bin/show_pathway?cfa04210/cfa:482620%09red
	Hypertrophic cardiomyopathy (HCM)	KEGG PATHWAY	cfa05410	1	80	0.681177	ENSCAFG00000016051	cfa:403516|	403516|	CACNA1C, ICA|	http://www.genome.jp/kegg-bin/show_pathway?cfa05410/cfa:403516%09red
	HTLV-I infection	KEGG PATHWAY	cfa05166	3	248	0.684706	ENSCAFG00000007596|ENSCAFG00000008907|ENSCAFG00000004597	cfa:475630|cfa:477625|cfa:484454|	475630|477625|484454|	SLC25A4|ADCY6|RELB|	http://www.genome.jp/kegg-bin/show_pathway?cfa05166/cfa:477625%09red/cfa:475630%09red/cfa:484454%09red
	Ribosome biogenesis in eukaryotes	KEGG PATHWAY	cfa03008	1	81	0.685653	ENSCAFG00000005185	cfa:477133|	477133|	XRN2|	http://www.genome.jp/kegg-bin/show_pathway?cfa03008/cfa:477133%09red
	Phosphatidylinositol signaling system	KEGG PATHWAY	cfa04070	1	81	0.685653	ENSCAFG00000023463	cfa:476548|	476548|	ITPR1|	http://www.genome.jp/kegg-bin/show_pathway?cfa04070/cfa:476548%09red
	Protein processing in endoplasmic reticulum	KEGG PATHWAY	cfa04141	2	168	0.690029	ENSCAFG00000005759|ENSCAFG00000017950	cfa:483363|cfa:487650|	483363|487650|	NPLOC4|LMAN1L|	http://www.genome.jp/kegg-bin/show_pathway?cfa04141/cfa:487650%09red/cfa:483363%09red
	Hematopoietic cell lineage	KEGG PATHWAY	cfa04640	1	83	0.694417	ENSCAFG00000030258	cfa:607427|	607427|	|	http://www.genome.jp/kegg-bin/show_pathway?cfa04640/cfa:607427%09red
	Purine metabolism	KEGG PATHWAY	cfa00230	2	172	0.702218	ENSCAFG00000016532|ENSCAFG00000008907	cfa:479483|cfa:477625|	479483|477625|	POLR2A|ADCY6|	http://www.genome.jp/kegg-bin/show_pathway?cfa00230/cfa:477625%09red/cfa:479483%09red
	Chemokine signaling pathway	KEGG PATHWAY	cfa04062	2	172	0.702218	ENSCAFG00000008907|ENSCAFG00000003029	cfa:477625|cfa:403850|	477625|403850|	ADCY6|CXCL8, IL8|	http://www.genome.jp/kegg-bin/show_pathway?cfa04062/cfa:403850%09red/cfa:477625%09red
	Progesterone-mediated oocyte maturation	KEGG PATHWAY	cfa04914	1	86	0.707109	ENSCAFG00000008907	cfa:477625|	477625|	ADCY6|	http://www.genome.jp/kegg-bin/show_pathway?cfa04914/cfa:477625%09red
	Fc gamma R-mediated phagocytosis	KEGG PATHWAY	cfa04666	1	87	0.711222	ENSCAFG00000030258	cfa:607427|	607427|	|	http://www.genome.jp/kegg-bin/show_pathway?cfa04666/cfa:607427%09red
	Prostate cancer	KEGG PATHWAY	cfa05215	1	88	0.715277	ENSCAFG00000009282	cfa:483636|	483636|	CREB3L1|	http://www.genome.jp/kegg-bin/show_pathway?cfa05215/cfa:483636%09red
	Pyrimidine metabolism	KEGG PATHWAY	cfa00240	1	96	0.74574	ENSCAFG00000016532	cfa:479483|	479483|	POLR2A|	http://www.genome.jp/kegg-bin/show_pathway?cfa00240/cfa:479483%09red
	Toll-like receptor signaling pathway	KEGG PATHWAY	cfa04620	1	98	0.752833	ENSCAFG00000003029	cfa:403850|	403850|	CXCL8, IL8|	http://www.genome.jp/kegg-bin/show_pathway?cfa04620/cfa:403850%09red
	Natural killer cell mediated cytotoxicity	KEGG PATHWAY	cfa04650	1	99	0.756306	ENSCAFG00000030258	cfa:607427|	607427|	|	http://www.genome.jp/kegg-bin/show_pathway?cfa04650/cfa:607427%09red
	HIF-1 signaling pathway	KEGG PATHWAY	cfa04066	1	106	0.779289	ENSCAFG00000004687	cfa:403784|	403784|	NOS3, NOS|	http://www.genome.jp/kegg-bin/show_pathway?cfa04066/cfa:403784%09red
	Chagas disease (American trypanosomiasis)	KEGG PATHWAY	cfa05142	1	107	0.782391	ENSCAFG00000003029	cfa:403850|	403850|	CXCL8, IL8|	http://www.genome.jp/kegg-bin/show_pathway?cfa05142/cfa:403850%09red
	Carbon metabolism	KEGG PATHWAY	cfa01200	1	108	0.785449	ENSCAFG00000001786	cfa:481576|	481576|	ACO1|	http://www.genome.jp/kegg-bin/show_pathway?cfa01200/cfa:481576%09red
	Endocytosis	KEGG PATHWAY	cfa04144	2	208	0.794842	ENSCAFG00000000273|ENSCAFG00000014805	cfa:481130|cfa:490341|	481130|490341|	AGAP2, CENTG1|DNM3|	http://www.genome.jp/kegg-bin/show_pathway?cfa04144/cfa:490341%09red/cfa:481130%09red
	Lysosome	KEGG PATHWAY	cfa04142	1	114	0.80292	ENSCAFG00000017337	cfa:403916|	403916|	GALC|	http://www.genome.jp/kegg-bin/show_pathway?cfa04142/cfa:403916%09red
	Regulation of actin cytoskeleton	KEGG PATHWAY	cfa04810	2	212	0.803388	ENSCAFG00000010497|ENSCAFG00000014315	cfa:475411|cfa:489930|	475411|489930|	PPP1R12A|ITGAD, CD11d|	http://www.genome.jp/kegg-bin/show_pathway?cfa04810/cfa:475411%09red/cfa:489930%09red
	Thyroid hormone signaling pathway	KEGG PATHWAY	cfa04919	1	115	0.805691	ENSCAFG00000005044	cfa:485494|	485494|	TBC1D4|	http://www.genome.jp/kegg-bin/show_pathway?cfa04919/cfa:485494%09red
	Cytokine-cytokine receptor interaction	KEGG PATHWAY	cfa04060	2	216	0.811617	ENSCAFG00000018579|ENSCAFG00000003029	cfa:403721|cfa:403850|	403721|403850|	GHR|CXCL8, IL8|	http://www.genome.jp/kegg-bin/show_pathway?cfa04060/cfa:403850%09red/cfa:403721%09red
	Neurotrophin signaling pathway	KEGG PATHWAY	cfa04722	1	120	0.818973	ENSCAFG00000003838	cfa:611987|	611987|	NTF4, NTF5|	http://www.genome.jp/kegg-bin/show_pathway?cfa04722/cfa:611987%09red
	Leukocyte transendothelial migration	KEGG PATHWAY	cfa04670	1	120	0.818973	ENSCAFG00000013314	cfa:480036|	480036|	NCF2|	http://www.genome.jp/kegg-bin/show_pathway?cfa04670/cfa:480036%09red
	AMPK signaling pathway	KEGG PATHWAY	cfa04152	1	123	0.826504	ENSCAFG00000009282	cfa:483636|	483636|	CREB3L1|	http://www.genome.jp/kegg-bin/show_pathway?cfa04152/cfa:483636%09red
	Axon guidance	KEGG PATHWAY	cfa04360	1	125	0.83135	ENSCAFG00000010215	cfa:478485|	478485|	UNC5C|	http://www.genome.jp/kegg-bin/show_pathway?cfa04360/cfa:478485%09red
	Pathways in cancer	KEGG PATHWAY	cfa05200	3	322	0.835501	ENSCAFG00000010426|ENSCAFG00000006062|ENSCAFG00000003029	cfa:403842|cfa:403496|cfa:403850|	403842|403496|403850|	COL4A3|COL4A1|CXCL8, IL8|	http://www.genome.jp/kegg-bin/show_pathway?cfa05200/cfa:403850%09red/cfa:403842%09red/cfa:403496%09red
	Measles	KEGG PATHWAY	cfa05162	1	127	0.836061	ENSCAFG00000030258	cfa:607427|	607427|	|	http://www.genome.jp/kegg-bin/show_pathway?cfa05162/cfa:607427%09red
	Hepatitis C	KEGG PATHWAY	cfa05160	1	129	0.840641	ENSCAFG00000003029	cfa:403850|	403850|	CXCL8, IL8|	http://www.genome.jp/kegg-bin/show_pathway?cfa05160/cfa:403850%09red
	FoxO signaling pathway	KEGG PATHWAY	cfa04068	1	132	0.847272	ENSCAFG00000000273	cfa:481130|	481130|	AGAP2, CENTG1|	http://www.genome.jp/kegg-bin/show_pathway?cfa04068/cfa:481130%09red
	Tight junction	KEGG PATHWAY	cfa04530	1	136	0.855689	ENSCAFG00000011677	cfa:442955|	442955|	EPB41|	http://www.genome.jp/kegg-bin/show_pathway?cfa04530/cfa:442955%09red
	Signaling pathways regulating pluripotency of stem cells	KEGG PATHWAY	cfa04550	1	138	0.859722	ENSCAFG00000009269	cfa:488361|	488361|	ACVR1C|	http://www.genome.jp/kegg-bin/show_pathway?cfa04550/cfa:488361%09red
	MicroRNAs in cancer	KEGG PATHWAY	cfa05206	1	139	0.861696	ENSCAFG00000018208	cfa:403453|	403453|	ABCC1, MRP1|	http://www.genome.jp/kegg-bin/show_pathway?cfa05206/cfa:403453%09red
	Oxidative phosphorylation	KEGG PATHWAY	cfa00190	1	139	0.861696	ENSCAFG00000011707	cfa:102154055|	102154055|	|	http://www.genome.jp/kegg-bin/show_pathway?cfa00190/cfa:102154055%09red
	Jak-STAT signaling pathway	KEGG PATHWAY	cfa04630	1	149	0.879977	ENSCAFG00000018579	cfa:403721|	403721|	GHR|	http://www.genome.jp/kegg-bin/show_pathway?cfa04630/cfa:403721%09red
	Non-alcoholic fatty liver disease (NAFLD)	KEGG PATHWAY	cfa04932	1	150	0.881667	ENSCAFG00000003029	cfa:403850|	403850|	CXCL8, IL8|	http://www.genome.jp/kegg-bin/show_pathway?cfa04932/cfa:403850%09red
	Neuroactive ligand-receptor interaction	KEGG PATHWAY	cfa04080	2	262	0.88631	ENSCAFG00000030626|ENSCAFG00000018579	cfa:606913|cfa:403721|	606913|403721|	GABRB3|GHR|	http://www.genome.jp/kegg-bin/show_pathway?cfa04080/cfa:606913%09red/cfa:403721%09red
	Influenza A	KEGG PATHWAY	cfa05164	1	160	0.897315	ENSCAFG00000003029	cfa:403850|	403850|	CXCL8, IL8|	http://www.genome.jp/kegg-bin/show_pathway?cfa05164/cfa:403850%09red
	Herpes simplex infection	KEGG PATHWAY	cfa05168	1	172	0.913393	ENSCAFG00000016532	cfa:479483|	479483|	POLR2A|	http://www.genome.jp/kegg-bin/show_pathway?cfa05168/cfa:479483%09red
	Viral carcinogenesis	KEGG PATHWAY	cfa05203	1	196	0.938407	ENSCAFG00000009282	cfa:483636|	483636|	CREB3L1|	http://www.genome.jp/kegg-bin/show_pathway?cfa05203/cfa:483636%09red
	Rap1 signaling pathway	KEGG PATHWAY	cfa04015	1	210	0.949521	ENSCAFG00000008907	cfa:477625|	477625|	ADCY6|	http://www.genome.jp/kegg-bin/show_pathway?cfa04015/cfa:477625%09red
	Metabolic pathways	KEGG PATHWAY	cfa01100	10	1185	0.973596	ENSCAFG00000016532|ENSCAFG00000004288|ENSCAFG00000001786|ENSCAFG00000017337|ENSCAFG00000011707|ENSCAFG00000016848|ENSCAFG00000032286|ENSCAFG00000002557|ENSCAFG00000001791|ENSCAFG00000004687	cfa:479483|cfa:609430|cfa:481576|cfa:403916|cfa:102154055|cfa:490771|cfa:607460|cfa:482445|cfa:476323|cfa:403784|	479483|609430|481576|403916|102154055|490771|607460|482445|476323|403784|	POLR2A|EBP|ACO1|GALC| |ACOT4| |RIMKLA|ALDH1A1|NOS3, NOS|	http://www.genome.jp/kegg-bin/show_pathway?cfa01100/cfa:607460%09red/cfa:490771%09red/cfa:482445%09red/cfa:403916%09red/cfa:403784%09red/cfa:102154055%09red/cfa:481576%09red/cfa:479483%09red/cfa:609430%09red/cfa:476323%09red
	Olfactory transduction	KEGG PATHWAY	cfa04740	1	637	0.99989	ENSCAFG00000030225	cfa:607362|	607362|	|	http://www.genome.jp/kegg-bin/show_pathway?cfa04740/cfa:607362%09red
36 dpi	Dilated cardiomyopathy	KEGG PATHWAY	cfa05414	6	86	0.00467641	ENSCAFG00000017482|ENSCAFG00000030258|ENSCAFG00000023756|ENSCAFG00000010798|ENSCAFG00000010034|ENSCAFG00000016051	cfa:478353|cfa:607427|cfa:403943|cfa:403532|cfa:403615|cfa:403516|	478353|607427|403943|403532|403615|403516|	ITGA11| |GNAS|TNNT2|RYR2|CACNA1C, ICA|	http://www.genome.jp/kegg-bin/show_pathway?cfa05414/cfa:403943%09red/cfa:403532%09red/cfa:403615%09red/cfa:478353%09red/cfa:403516%09red/cfa:607427%09red
	Adrenergic signaling in cardiomyocytes	KEGG PATHWAY	cfa04261	7	147	0.0158379	ENSCAFG00000003685|ENSCAFG00000010231|ENSCAFG00000023756|ENSCAFG00000010798|ENSCAFG00000010034|ENSCAFG00000012824|ENSCAFG00000016051	cfa:403887|cfa:483669|cfa:403943|cfa:403532|cfa:403615|cfa:100688178|cfa:403516|	403887|483669|403943|403532|403615|100688178|403516|	CREM|KCNQ1|GNAS|TNNT2|RYR2|SCN4B|CACNA1C, ICA|	http://www.genome.jp/kegg-bin/show_pathway?cfa04261/cfa:403887%09red/cfa:403943%09red/cfa:483669%09red/cfa:403532%09red/cfa:403615%09red/cfa:100688178%09red/cfa:403516%09red
	Protein digestion and absorption	KEGG PATHWAY	cfa04974	5	83	0.0166639	ENSCAFG00000008711|ENSCAFG00000024259|ENSCAFG00000008226|ENSCAFG00000010231|ENSCAFG00000018014	cfa:477120|cfa:610614|cfa:403512|cfa:483669|cfa:490497|	477120|610614|403512|483669|490497|	MME| |CPB1|KCNQ1|MEP1B|	http://www.genome.jp/kegg-bin/show_pathway?cfa04974/cfa:490497%09red/cfa:483669%09red/cfa:403512%09red/cfa:610614%09red/cfa:477120%09red
	Pancreatic secretion	KEGG PATHWAY	cfa04972	5	89	0.0215355	ENSCAFG00000023756|ENSCAFG00000015716|ENSCAFG00000008226|ENSCAFG00000010034|ENSCAFG00000010231	cfa:403943|cfa:403955|cfa:403512|cfa:403615|cfa:483669|	403943|403955|403512|403615|483669|	GNAS|RAC1, RAC2|CPB1|RYR2|KCNQ1|	http://www.genome.jp/kegg-bin/show_pathway?cfa04972/cfa:403615%09red/cfa:403955%09red/cfa:403943%09red/cfa:483669%09red/cfa:403512%09red
	RIG-I-like receptor signaling pathway	KEGG PATHWAY	cfa04622	4	62	0.0253236	ENSCAFG00000019348|ENSCAFG00000008584|ENSCAFG00000015720|ENSCAFG00000006557	cfa:100855667|cfa:478432|cfa:607803|cfa:102155625|	100855667|478432|607803|102155625|	ISG15|CXCL10|DHX58|IRF7|	http://www.genome.jp/kegg-bin/show_pathway?cfa04622/cfa:607803%09red/cfa:478432%09red/cfa:102155625%09red/cfa:100855667%09red
	Pantothenate and CoA biosynthesis	KEGG PATHWAY	cfa00770	2	16	0.0363344	ENSCAFG00000017049|ENSCAFG00000007165	cfa:489133|cfa:477168|	489133|477168|	PANK3|PANK2|	http://www.genome.jp/kegg-bin/show_pathway?cfa00770/cfa:489133%09red/cfa:477168%09red
	Arrhythmogenic right ventricular cardiomyopathy (ARVC)	KEGG PATHWAY	cfa05412	4	72	0.0396157	ENSCAFG00000016051|ENSCAFG00000017482|ENSCAFG00000010034|ENSCAFG00000009570	cfa:403516|cfa:478353|cfa:403615|cfa:488207|	403516|478353|403615|488207|	CACNA1C, ICA|ITGA11|RYR2|DSP|	http://www.genome.jp/kegg-bin/show_pathway?cfa05412/cfa:403615%09red/cfa:478353%09red/cfa:488207%09red/cfa:403516%09red
	Renin-angiotensin system	KEGG PATHWAY	cfa04614	2	17	0.0401649	ENSCAFG00000008711|ENSCAFG00000012443	cfa:477120|cfa:490628|	477120|490628|	MME|CMA1|	http://www.genome.jp/kegg-bin/show_pathway?cfa04614/cfa:477120%09red/cfa:490628%09red
	One carbon pool by folate	KEGG PATHWAY	cfa00670	2	19	0.0482547	ENSCAFG00000030829|ENSCAFG00000018341	cfa:100856570|cfa:607417|	100856570|607417|	|TYMS|	http://www.genome.jp/kegg-bin/show_pathway?cfa00670/cfa:100856570%09red/cfa:607417%09red
	Hypertrophic cardiomyopathy (HCM)	KEGG PATHWAY	cfa05410	4	80	0.0537631	ENSCAFG00000016051|ENSCAFG00000017482|ENSCAFG00000010798|ENSCAFG00000010034	cfa:403516|cfa:478353|cfa:403532|cfa:403615|	403516|478353|403532|403615|	CACNA1C, ICA|ITGA11|TNNT2|RYR2|	http://www.genome.jp/kegg-bin/show_pathway?cfa05410/cfa:403615%09red/cfa:403532%09red/cfa:478353%09red/cfa:403516%09red
	Hematopoietic cell lineage	KEGG PATHWAY	cfa04640	4	83	0.0596871	ENSCAFG00000011722|ENSCAFG00000023735|ENSCAFG00000008711|ENSCAFG00000030258	cfa:415130|cfa:610699|cfa:477120|cfa:607427|	415130|610699|477120|607427|	CD34|CD1A, CD1B|MME| |	http://www.genome.jp/kegg-bin/show_pathway?cfa04640/cfa:477120%09red/cfa:607427%09red/cfa:610699%09red/cfa:415130%09red
	Cytosolic DNA-sensing pathway	KEGG PATHWAY	cfa04623	3	50	0.0601114	ENSCAFG00000023783|ENSCAFG00000008584|ENSCAFG00000006557	cfa:611825|cfa:478432|cfa:102155625|	611825|478432|102155625|	ZBP1|CXCL10|IRF7|	http://www.genome.jp/kegg-bin/show_pathway?cfa04623/cfa:478432%09red/cfa:611825%09red/cfa:102155625%09red
	Measles	KEGG PATHWAY	cfa05162	5	127	0.0731598	ENSCAFG00000023107|ENSCAFG00000006051|ENSCAFG00000010172|ENSCAFG00000006557|ENSCAFG00000030258	cfa:611051|cfa:611397|cfa:403745|cfa:102155625|cfa:607427|	611051|611397|403745|102155625|607427|	OAS2|EIF2AK2|MX1|IRF7| |	http://www.genome.jp/kegg-bin/show_pathway?cfa05162/cfa:607427%09red/cfa:403745%09red/cfa:102155625%09red/cfa:611051%09red/cfa:611397%09red
	Focal adhesion	KEGG PATHWAY	cfa04510	7	209	0.074264	ENSCAFG00000017482|ENSCAFG00000001585|ENSCAFG00000024259|ENSCAFG00000000751|ENSCAFG00000010497|ENSCAFG00000018154|ENSCAFG00000015716	cfa:478353|cfa:482266|cfa:610614|cfa:100682877|cfa:475411|cfa:492067|cfa:403955|	478353|482266|610614|100682877|475411|492067|403955|	ITGA11|FLNC| |TNXB|PPP1R12A|PAK3|RAC1, RAC2|	http://www.genome.jp/kegg-bin/show_pathway?cfa04510/cfa:403955%09red/cfa:475411%09red/cfa:492067%09red/cfa:478353%09red/cfa:482266%09red/cfa:100682877%09red/cfa:610614%09red
	Protein processing in endoplasmic reticulum	KEGG PATHWAY	cfa04141	6	168	0.0750517	ENSCAFG00000005759|ENSCAFG00000001034|ENSCAFG00000006051|ENSCAFG00000000348|ENSCAFG00000000259|ENSCAFG00000013546	cfa:483363|cfa:481510|cfa:611397|cfa:403908|cfa:474419|cfa:478664|	483363|481510|611397|403908|474419|478664|	NPLOC4|SEC24A|EIF2AK2|CANX, PP90|OS9|DNAJB11|	http://www.genome.jp/kegg-bin/show_pathway?cfa04141/cfa:474419%09red/cfa:478664%09red/cfa:481510%09red/cfa:611397%09red/cfa:403908%09red/cfa:483363%09red
	Circadian entrainment	KEGG PATHWAY	cfa04713	4	98	0.0941775	ENSCAFG00000023756|ENSCAFG00000016051|ENSCAFG00000010034|ENSCAFG00000008898	cfa:403943|cfa:403516|cfa:403615|cfa:100855930|	403943|403516|403615|100855930|	GNAS|CACNA1C, ICA|RYR2|PRKG2|	http://www.genome.jp/kegg-bin/show_pathway?cfa04713/cfa:100855930%09red/cfa:403615%09red/cfa:403943%09red/cfa:403516%09red
	Calcium signaling pathway	KEGG PATHWAY	cfa04020	6	181	0.0976692	ENSCAFG00000010225|ENSCAFG00000030258|ENSCAFG00000023756|ENSCAFG00000010034|ENSCAFG00000017179|ENSCAFG00000016051	cfa:478139|cfa:607427|cfa:403943|cfa:403615|cfa:491956|cfa:403516|	478139|607427|403943|403615|491956|403516|	PHKB| |GNAS|RYR2|PHKA1|CACNA1C, ICA|	http://www.genome.jp/kegg-bin/show_pathway?cfa04020/cfa:403943%09red/cfa:478139%09red/cfa:403615%09red/cfa:403516%09red/cfa:607427%09red/cfa:491956%09red
	Phagosome	KEGG PATHWAY	cfa04145	5	141	0.101529	ENSCAFG00000015700|ENSCAFG00000015716|ENSCAFG00000000348|ENSCAFG00000004496|ENSCAFG00000030258	cfa:609342|cfa:403955|cfa:403908|cfa:487114|cfa:607427|	609342|403955|403908|487114|607427|	STX18|RAC1, RAC2|CANX, PP90|MRC1, MRC1L1| |	http://www.genome.jp/kegg-bin/show_pathway?cfa04145/cfa:609342%09red/cfa:607427%09red/cfa:487114%09red/cfa:403908%09red/cfa:403955%09red
	Ribosome	KEGG PATHWAY	cfa03010	5	147	0.115144	ENSCAFG00000003712|ENSCAFG00000010555|ENSCAFG00000018956|ENSCAFG00000017238|ENSCAFG00000000662	cfa:607481|cfa:609491|cfa:485132|cfa:607833|cfa:485132|	607481|609491|485132|607833|485132|	RPL32|RPL4|RPS24| |RPS24|	http://www.genome.jp/kegg-bin/show_pathway?cfa03010/cfa:607833%09red/cfa:609491%09red/cfa:607481%09red/cfa:485132%09red
	B cell receptor signaling pathway	KEGG PATHWAY	cfa04662	3	70	0.125635	ENSCAFG00000015716|ENSCAFG00000030258|ENSCAFG00000008477	cfa:403955|cfa:607427|cfa:486814|	403955|607427|486814|	RAC1, RAC2| |BLNK|	http://www.genome.jp/kegg-bin/show_pathway?cfa04662/cfa:607427%09red/cfa:486814%09red/cfa:403955%09red
	Primary immunodeficiency	KEGG PATHWAY	cfa05340	2	35	0.1287	ENSCAFG00000030258|ENSCAFG00000008477	cfa:607427|cfa:486814|	607427|486814|	|BLNK|	http://www.genome.jp/kegg-bin/show_pathway?cfa05340/cfa:607427%09red/cfa:486814%09red
	Serotonergic synapse	KEGG PATHWAY	cfa04726	4	113	0.136082	ENSCAFG00000023756|ENSCAFG00000016051|ENSCAFG00000015949|ENSCAFG00000012131	cfa:403943|cfa:403516|cfa:489458|cfa:478649|	403943|403516|489458|478649|	GNAS|CACNA1C, ICA|ALOX15| |	http://www.genome.jp/kegg-bin/show_pathway?cfa04726/cfa:489458%09red/cfa:403516%09red/cfa:403943%09red/cfa:478649%09red
	Gastric acid secretion	KEGG PATHWAY	cfa04971	3	73	0.137057	ENSCAFG00000023756|ENSCAFG00000010741|ENSCAFG00000010231	cfa:403943|cfa:611045|cfa:483669|	403943|611045|483669|	GNAS|KCNJ16|KCNQ1|	http://www.genome.jp/kegg-bin/show_pathway?cfa04971/cfa:611045%09red/cfa:403943%09red/cfa:483669%09red
	Cardiac muscle contraction	KEGG PATHWAY	cfa04260	3	73	0.137057	ENSCAFG00000016051|ENSCAFG00000010798|ENSCAFG00000010034	cfa:403516|cfa:403532|cfa:403615|	403516|403532|403615|	CACNA1C, ICA|TNNT2|RYR2|	http://www.genome.jp/kegg-bin/show_pathway?cfa04260/cfa:403615%09red/cfa:403532%09red/cfa:403516%09red
	Systemic lupus erythematosus	KEGG PATHWAY	cfa05322	4	116	0.145244	ENSCAFG00000019537|ENSCAFG00000030971|ENSCAFG00000029399|ENSCAFG00000030258	cfa:480672|cfa:488252|cfa:483170|cfa:607427|	480672|488252|483170|607427|	C8G|HIST1H2BA| | |	http://www.genome.jp/kegg-bin/show_pathway?cfa05322/cfa:480672%09red/cfa:607427%09red/cfa:483170%09red/cfa:488252%09red
	Influenza A	KEGG PATHWAY	cfa05164	5	160	0.147404	ENSCAFG00000023107|ENSCAFG00000006051|ENSCAFG00000008584|ENSCAFG00000010172|ENSCAFG00000006557	cfa:611051|cfa:611397|cfa:478432|cfa:403745|cfa:102155625|	611051|611397|478432|403745|102155625|	OAS2|EIF2AK2|CXCL10|MX1|IRF7|	http://www.genome.jp/kegg-bin/show_pathway?cfa05164/cfa:478432%09red/cfa:611051%09red/cfa:403745%09red/cfa:102155625%09red/cfa:611397%09red
	Salmonella infection	KEGG PATHWAY	cfa05132	3	78	0.156833	ENSCAFG00000015716|ENSCAFG00000001585|ENSCAFG00000010407	cfa:403955|cfa:482266|cfa:403752|	403955|482266|403752|	RAC1, RAC2|FLNC|TJP1, ZO-1, ZO1|	http://www.genome.jp/kegg-bin/show_pathway?cfa05132/cfa:482266%09red/cfa:403955%09red/cfa:403752%09red
	Fatty acid degradation	KEGG PATHWAY	cfa00071	2	42	0.169698	ENSCAFG00000013218|ENSCAFG00000010410	cfa:488110|cfa:100856533|	488110|100856533|	EHHADH| |	http://www.genome.jp/kegg-bin/show_pathway?cfa00071/cfa:488110%09red/cfa:100856533%09red
	Axon guidance	KEGG PATHWAY	cfa04360	4	125	0.174083	ENSCAFG00000014530|ENSCAFG00000015716|ENSCAFG00000013005|ENSCAFG00000018154	cfa:610389|cfa:403955|cfa:488108|cfa:492067|	610389|403955|488108|492067|	ABLIM2|RAC1, RAC2|EPHB3|PAK3|	http://www.genome.jp/kegg-bin/show_pathway?cfa04360/cfa:488108%09red/cfa:492067%09red/cfa:610389%09red/cfa:403955%09red
	Intestinal immune network for IgA production	KEGG PATHWAY	cfa04672	2	44	0.181784	ENSCAFG00000013879|ENSCAFG00000030258	cfa:484793|cfa:607427|	484793|607427|	CCR9| |	http://www.genome.jp/kegg-bin/show_pathway?cfa04672/cfa:607427%09red/cfa:484793%09red
	Vasopressin-regulated water reabsorption	KEGG PATHWAY	cfa04962	2	44	0.181784	ENSCAFG00000023756|ENSCAFG00000018072	cfa:403943|cfa:479326|	403943|479326|	GNAS|DCTN4|	http://www.genome.jp/kegg-bin/show_pathway?cfa04962/cfa:403943%09red/cfa:479326%09red
	Sulfur relay system	KEGG PATHWAY	cfa04122	1	11	0.184683	ENSCAFG00000019873	cfa:479617|	479617|	CTU2|	http://www.genome.jp/kegg-bin/show_pathway?cfa04122/cfa:479617%09red
	Hepatitis C	KEGG PATHWAY	cfa05160	4	129	0.187488	ENSCAFG00000023107|ENSCAFG00000009617|ENSCAFG00000006557|ENSCAFG00000006051	cfa:611051|cfa:488947|cfa:102155625|cfa:611397|	611051|488947|102155625|611397|	OAS2|IFIT1|IRF7|EIF2AK2|	http://www.genome.jp/kegg-bin/show_pathway?cfa05160/cfa:611051%09red/cfa:611397%09red/cfa:102155625%09red/cfa:488947%09red
	Staphylococcus aureus infection	KEGG PATHWAY	cfa05150	2	45	0.187875	ENSCAFG00000013809|ENSCAFG00000030258	cfa:478952|cfa:607427|	478952|607427|	CFH| |	http://www.genome.jp/kegg-bin/show_pathway?cfa05150/cfa:607427%09red/cfa:478952%09red
	Insulin secretion	KEGG PATHWAY	cfa04911	3	86	0.190117	ENSCAFG00000023756|ENSCAFG00000016051|ENSCAFG00000010034	cfa:403943|cfa:403516|cfa:403615|	403943|403516|403615|	GNAS|CACNA1C, ICA|RYR2|	http://www.genome.jp/kegg-bin/show_pathway?cfa04911/cfa:403615%09red/cfa:403943%09red/cfa:403516%09red
	ECM-receptor interaction	KEGG PATHWAY	cfa04512	3	87	0.194399	ENSCAFG00000017482|ENSCAFG00000000751|ENSCAFG00000024259	cfa:478353|cfa:100682877|cfa:610614|	478353|100682877|610614|	ITGA11|TNXB| |	http://www.genome.jp/kegg-bin/show_pathway?cfa04512/cfa:100682877%09red/cfa:478353%09red/cfa:610614%09red
	Gap junction	KEGG PATHWAY	cfa04540	3	90	0.207383	ENSCAFG00000023756|ENSCAFG00000008898|ENSCAFG00000010407	cfa:403943|cfa:100855930|cfa:403752|	403943|100855930|403752|	GNAS|PRKG2|TJP1, ZO-1, ZO1|	http://www.genome.jp/kegg-bin/show_pathway?cfa04540/cfa:100855930%09red/cfa:403943%09red/cfa:403752%09red
	Amyotrophic lateral sclerosis (ALS)	KEGG PATHWAY	cfa05014	2	49	0.212489	ENSCAFG00000015716|ENSCAFG00000006556	cfa:403955|cfa:482620|	403955|482620|	RAC1, RAC2|APAF1|	http://www.genome.jp/kegg-bin/show_pathway?cfa05014/cfa:403955%09red/cfa:482620%09red
	Viral myocarditis	KEGG PATHWAY	cfa05416	2	51	0.224911	ENSCAFG00000015716|ENSCAFG00000030258	cfa:403955|cfa:607427|	403955|607427|	RAC1, RAC2| |	http://www.genome.jp/kegg-bin/show_pathway?cfa05416/cfa:607427%09red/cfa:403955%09red
	Toll-like receptor signaling pathway	KEGG PATHWAY	cfa04620	3	98	0.242859	ENSCAFG00000015716|ENSCAFG00000008584|ENSCAFG00000006557	cfa:403955|cfa:478432|cfa:102155625|	403955|478432|102155625|	RAC1, RAC2|CXCL10|IRF7|	http://www.genome.jp/kegg-bin/show_pathway?cfa04620/cfa:478432%09red/cfa:403955%09red/cfa:102155625%09red
	Viral carcinogenesis	KEGG PATHWAY	cfa05203	5	196	0.252529	ENSCAFG00000015716|ENSCAFG00000030971|ENSCAFG00000029399|ENSCAFG00000006557|ENSCAFG00000006051	cfa:403955|cfa:488252|cfa:483170|cfa:102155625|cfa:611397|	403955|488252|483170|102155625|611397|	RAC1, RAC2|HIST1H2BA| |IRF7|EIF2AK2|	http://www.genome.jp/kegg-bin/show_pathway?cfa05203/cfa:403955%09red/cfa:611397%09red/cfa:102155625%09red/cfa:483170%09red/cfa:488252%09red
	cAMP signaling pathway	KEGG PATHWAY	cfa04024	5	196	0.252529	ENSCAFG00000010497|ENSCAFG00000015716|ENSCAFG00000016051|ENSCAFG00000010034|ENSCAFG00000023756	cfa:475411|cfa:403955|cfa:403516|cfa:403615|cfa:403943|	475411|403955|403516|403615|403943|	PPP1R12A|RAC1, RAC2|CACNA1C, ICA|RYR2|GNAS|	http://www.genome.jp/kegg-bin/show_pathway?cfa04024/cfa:403615%09red/cfa:403955%09red/cfa:403943%09red/cfa:475411%09red/cfa:403516%09red
	Amoebiasis	KEGG PATHWAY	cfa05146	3	107	0.283802	ENSCAFG00000019537|ENSCAFG00000023756|ENSCAFG00000030258	cfa:480672|cfa:403943|cfa:607427|	480672|403943|607427|	C8G|GNAS| |	http://www.genome.jp/kegg-bin/show_pathway?cfa05146/cfa:480672%09red/cfa:607427%09red/cfa:403943%09red
	Long-term depression	KEGG PATHWAY	cfa04730	2	61	0.287473	ENSCAFG00000023756|ENSCAFG00000008898	cfa:403943|cfa:100855930|	403943|100855930|	GNAS|PRKG2|	http://www.genome.jp/kegg-bin/show_pathway?cfa04730/cfa:100855930%09red/cfa:403943%09red
	Oxytocin signaling pathway	KEGG PATHWAY	cfa04921	4	158	0.29234	ENSCAFG00000010497|ENSCAFG00000023756|ENSCAFG00000016051|ENSCAFG00000010034	cfa:475411|cfa:403943|cfa:403516|cfa:403615|	475411|403943|403516|403615|	PPP1R12A|GNAS|CACNA1C, ICA|RYR2|	http://www.genome.jp/kegg-bin/show_pathway?cfa04921/cfa:403615%09red/cfa:403943%09red/cfa:475411%09red/cfa:403516%09red
	Glycosaminoglycan degradation	KEGG PATHWAY	cfa00531	1	20	0.300495	ENSCAFG00000001768	cfa:475212|	475212|	HYAL4|	http://www.genome.jp/kegg-bin/show_pathway?cfa00531/cfa:475212%09red
	Amphetamine addiction	KEGG PATHWAY	cfa05031	2	65	0.312428	ENSCAFG00000023756|ENSCAFG00000016051	cfa:403943|cfa:403516|	403943|403516|	GNAS|CACNA1C, ICA|	http://www.genome.jp/kegg-bin/show_pathway?cfa05031/cfa:403516%09red/cfa:403943%09red
	Fc epsilon RI signaling pathway	KEGG PATHWAY	cfa04664	2	65	0.312428	ENSCAFG00000015716|ENSCAFG00000030258	cfa:403955|cfa:607427|	403955|607427|	RAC1, RAC2| |	http://www.genome.jp/kegg-bin/show_pathway?cfa04664/cfa:607427%09red/cfa:403955%09red
	Renal cell carcinoma	KEGG PATHWAY	cfa05211	2	66	0.31864	ENSCAFG00000015716|ENSCAFG00000018154	cfa:403955|cfa:492067|	403955|492067|	RAC1, RAC2|PAK3|	http://www.genome.jp/kegg-bin/show_pathway?cfa05211/cfa:492067%09red/cfa:403955%09red
	Vascular smooth muscle contraction	KEGG PATHWAY	cfa04270	3	118	0.334497	ENSCAFG00000010497|ENSCAFG00000023756|ENSCAFG00000016051	cfa:475411|cfa:403943|cfa:403516|	475411|403943|403516|	PPP1R12A|GNAS|CACNA1C, ICA|	http://www.genome.jp/kegg-bin/show_pathway?cfa04270/cfa:403516%09red/cfa:403943%09red/cfa:475411%09red
	Vitamin digestion and absorption	KEGG PATHWAY	cfa04977	1	23	0.335329	ENSCAFG00000010325	cfa:449477|	449477|	GIF|	http://www.genome.jp/kegg-bin/show_pathway?cfa04977/cfa:449477%09red
	Protein export	KEGG PATHWAY	cfa03060	1	23	0.335329	ENSCAFG00000010474	cfa:489293|	489293|	SRPR|	http://www.genome.jp/kegg-bin/show_pathway?cfa03060/cfa:489293%09red
	Complement and coagulation cascades	KEGG PATHWAY	cfa04610	2	69	0.337192	ENSCAFG00000019537|ENSCAFG00000013809	cfa:480672|cfa:478952|	480672|478952|	C8G|CFH|	http://www.genome.jp/kegg-bin/show_pathway?cfa04610/cfa:480672%09red/cfa:478952%09red
	Herpes simplex infection	KEGG PATHWAY	cfa05168	4	172	0.345622	ENSCAFG00000023107|ENSCAFG00000009617|ENSCAFG00000006557|ENSCAFG00000006051	cfa:611051|cfa:488947|cfa:102155625|cfa:611397|	611051|488947|102155625|611397|	OAS2|IFIT1|IRF7|EIF2AK2|	http://www.genome.jp/kegg-bin/show_pathway?cfa05168/cfa:611051%09red/cfa:611397%09red/cfa:102155625%09red/cfa:488947%09red
	Butanoate metabolism	KEGG PATHWAY	cfa00650	1	24	0.346551	ENSCAFG00000013218	cfa:488110|	488110|	EHHADH|	http://www.genome.jp/kegg-bin/show_pathway?cfa00650/cfa:488110%09red
	Glycosaminoglycan biosynthesis - heparan sulfate / heparin	KEGG PATHWAY	cfa00534	1	24	0.346551	ENSCAFG00000000831	cfa:482024|	482024|	EXT1|	http://www.genome.jp/kegg-bin/show_pathway?cfa00534/cfa:482024%09red
	Asthma	KEGG PATHWAY	cfa05310	1	24	0.346551	ENSCAFG00000030258	cfa:607427|	607427|	|	http://www.genome.jp/kegg-bin/show_pathway?cfa05310/cfa:607427%09red
	Thyroid hormone synthesis	KEGG PATHWAY	cfa04918	2	71	0.349475	ENSCAFG00000023756|ENSCAFG00000000348	cfa:403943|cfa:403908|	403943|403908|	GNAS|CANX, PP90|	http://www.genome.jp/kegg-bin/show_pathway?cfa04918/cfa:403943%09red/cfa:403908%09red
	Alzheimer's disease	KEGG PATHWAY	cfa05010	4	174	0.353273	ENSCAFG00000016051|ENSCAFG00000010508|ENSCAFG00000008711|ENSCAFG00000006556	cfa:403516|cfa:478421|cfa:477120|cfa:482620|	403516|478421|477120|482620|	CACNA1C, ICA|NDUFV3|MME|APAF1|	http://www.genome.jp/kegg-bin/show_pathway?cfa05010/cfa:478421%09red/cfa:403516%09red/cfa:482620%09red/cfa:477120%09red
	Dorso-ventral axis formation	KEGG PATHWAY	cfa04320	1	25	0.357585	ENSCAFG00000000791	cfa:481726|	481726|	NOTCH4|	http://www.genome.jp/kegg-bin/show_pathway?cfa04320/cfa:481726%09red
	Glycosylphosphatidylinositol(GPI)-anchor biosynthesis	KEGG PATHWAY	cfa00563	1	25	0.357585	ENSCAFG00000000083	cfa:476182|	476182|	PIGN|	http://www.genome.jp/kegg-bin/show_pathway?cfa00563/cfa:476182%09red
	Adherens junction	KEGG PATHWAY	cfa04520	2	73	0.361681	ENSCAFG00000015716|ENSCAFG00000010407	cfa:403955|cfa:403752|	403955|403752|	RAC1, RAC2|TJP1, ZO-1, ZO1|	http://www.genome.jp/kegg-bin/show_pathway?cfa04520/cfa:403955%09red/cfa:403752%09red
	Linoleic acid metabolism	KEGG PATHWAY	cfa00591	1	26	0.368433	ENSCAFG00000015949	cfa:489458|	489458|	ALOX15|	http://www.genome.jp/kegg-bin/show_pathway?cfa00591/cfa:489458%09red
	Huntington's disease	KEGG PATHWAY	cfa05016	4	183	0.387665	ENSCAFG00000010508|ENSCAFG00000006556|ENSCAFG00000018072|ENSCAFG00000013367	cfa:478421|cfa:482620|cfa:479326|cfa:489814|	478421|482620|479326|489814|	NDUFV3|APAF1|DCTN4|HIP1|	http://www.genome.jp/kegg-bin/show_pathway?cfa05016/cfa:478421%09red/cfa:489814%09red/cfa:482620%09red/cfa:479326%09red
	Platelet activation	KEGG PATHWAY	cfa04611	3	130	0.389597	ENSCAFG00000010497|ENSCAFG00000023756|ENSCAFG00000008898	cfa:475411|cfa:403943|cfa:100855930|	475411|403943|100855930|	PPP1R12A|GNAS|PRKG2|	http://www.genome.jp/kegg-bin/show_pathway?cfa04611/cfa:100855930%09red/cfa:403943%09red/cfa:475411%09red
	Salivary secretion	KEGG PATHWAY	cfa04970	2	78	0.3918	ENSCAFG00000023756|ENSCAFG00000008898	cfa:403943|cfa:100855930|	403943|100855930|	GNAS|PRKG2|	http://www.genome.jp/kegg-bin/show_pathway?cfa04970/cfa:100855930%09red/cfa:403943%09red
	Bacterial invasion of epithelial cells	KEGG PATHWAY	cfa05100	2	78	0.3918	ENSCAFG00000015716|ENSCAFG00000005190	cfa:403955|cfa:483339|	403955|483339|	RAC1, RAC2|SEPT9|	http://www.genome.jp/kegg-bin/show_pathway?cfa05100/cfa:403955%09red/cfa:483339%09red
	Propanoate metabolism	KEGG PATHWAY	cfa00640	1	29	0.399892	ENSCAFG00000013218	cfa:488110|	488110|	EHHADH|	http://www.genome.jp/kegg-bin/show_pathway?cfa00640/cfa:488110%09red
	Peroxisome	KEGG PATHWAY	cfa04146	2	81	0.409563	ENSCAFG00000013218|ENSCAFG00000023441	cfa:488110|cfa:478000|	488110|478000|	EHHADH| |	http://www.genome.jp/kegg-bin/show_pathway?cfa04146/cfa:488110%09red/cfa:478000%09red
	beta-Alanine metabolism	KEGG PATHWAY	cfa00410	1	30	0.410027	ENSCAFG00000013218	cfa:488110|	488110|	EHHADH|	http://www.genome.jp/kegg-bin/show_pathway?cfa00410/cfa:488110%09red
	Mucin type O-Glycan biosynthesis	KEGG PATHWAY	cfa00512	1	30	0.410027	ENSCAFG00000007758	cfa:607787|	607787|	GALNT6|	http://www.genome.jp/kegg-bin/show_pathway?cfa00512/cfa:607787%09red
	Cell adhesion molecules (CAMs)	KEGG PATHWAY	cfa04514	3	136	0.416758	ENSCAFG00000011722|ENSCAFG00000008582|ENSCAFG00000020411	cfa:415130|cfa:488922|cfa:612706|	415130|488922|612706|	CD34|VCAN, CSPG2|NEGR1|	http://www.genome.jp/kegg-bin/show_pathway?cfa04514/cfa:488922%09red/cfa:612706%09red/cfa:415130%09red
	Allograft rejection	KEGG PATHWAY	cfa05330	1	31	0.419991	ENSCAFG00000030258	cfa:607427|	607427|	|	http://www.genome.jp/kegg-bin/show_pathway?cfa05330/cfa:607427%09red
	Fructose and mannose metabolism	KEGG PATHWAY	cfa00051	1	31	0.419991	ENSCAFG00000016476	cfa:491903|	491903|	PFKFB1|	http://www.genome.jp/kegg-bin/show_pathway?cfa00051/cfa:491903%09red
	Tyrosine metabolism	KEGG PATHWAY	cfa00350	1	32	0.429788	ENSCAFG00000010410	cfa:100856533|	100856533|	|	http://www.genome.jp/kegg-bin/show_pathway?cfa00350/cfa:100856533%09red
	Insulin signaling pathway	KEGG PATHWAY	cfa04910	3	139	0.430194	ENSCAFG00000017179|ENSCAFG00000005043|ENSCAFG00000010225	cfa:491956|cfa:100682715|cfa:478139|	491956|100682715|478139|	PHKA1|EXOC7|PHKB|	http://www.genome.jp/kegg-bin/show_pathway?cfa04910/cfa:100682715%09red/cfa:478139%09red/cfa:491956%09red
	GnRH signaling pathway	KEGG PATHWAY	cfa04912	2	85	0.432845	ENSCAFG00000023756|ENSCAFG00000016051	cfa:403943|cfa:403516|	403943|403516|	GNAS|CACNA1C, ICA|	http://www.genome.jp/kegg-bin/show_pathway?cfa04912/cfa:403516%09red/cfa:403943%09red
	Fc gamma R-mediated phagocytosis	KEGG PATHWAY	cfa04666	2	87	0.444301	ENSCAFG00000015716|ENSCAFG00000030258	cfa:403955|cfa:607427|	403955|607427|	RAC1, RAC2| |	http://www.genome.jp/kegg-bin/show_pathway?cfa04666/cfa:607427%09red/cfa:403955%09red
	NF-kappa B signaling pathway	KEGG PATHWAY	cfa04064	2	87	0.444301	ENSCAFG00000030258|ENSCAFG00000008477	cfa:607427|cfa:486814|	607427|486814|	|BLNK|	http://www.genome.jp/kegg-bin/show_pathway?cfa04064/cfa:607427%09red/cfa:486814%09red
	Prion diseases	KEGG PATHWAY	cfa05020	1	34	0.448888	ENSCAFG00000019537	cfa:480672|	480672|	C8G|	http://www.genome.jp/kegg-bin/show_pathway?cfa05020/cfa:480672%09red
	SNARE interactions in vesicular transport	KEGG PATHWAY	cfa04130	1	35	0.458198	ENSCAFG00000015700	cfa:609342|	609342|	STX18|	http://www.genome.jp/kegg-bin/show_pathway?cfa04130/cfa:609342%09red
	African trypanosomiasis	KEGG PATHWAY	cfa05143	1	36	0.46735	ENSCAFG00000030258	cfa:607427|	607427|	|	http://www.genome.jp/kegg-bin/show_pathway?cfa05143/cfa:607427%09red
	Alanine, aspartate and glutamate metabolism	KEGG PATHWAY	cfa00250	1	37	0.476349	ENSCAFG00000002557	cfa:482445|	482445|	RIMKLA|	http://www.genome.jp/kegg-bin/show_pathway?cfa00250/cfa:482445%09red
	Autoimmune thyroid disease	KEGG PATHWAY	cfa05320	1	39	0.493893	ENSCAFG00000030258	cfa:607427|	607427|	|	http://www.genome.jp/kegg-bin/show_pathway?cfa05320/cfa:607427%09red
	Regulation of actin cytoskeleton	KEGG PATHWAY	cfa04810	4	212	0.495716	ENSCAFG00000010497|ENSCAFG00000015716|ENSCAFG00000017482|ENSCAFG00000018154	cfa:475411|cfa:403955|cfa:478353|cfa:492067|	475411|403955|478353|492067|	PPP1R12A|RAC1, RAC2|ITGA11|PAK3|	http://www.genome.jp/kegg-bin/show_pathway?cfa04810/cfa:492067%09red/cfa:478353%09red/cfa:403955%09red/cfa:475411%09red
	Natural killer cell mediated cytotoxicity	KEGG PATHWAY	cfa04650	2	99	0.510183	ENSCAFG00000015716|ENSCAFG00000030258	cfa:403955|cfa:607427|	403955|607427|	RAC1, RAC2| |	http://www.genome.jp/kegg-bin/show_pathway?cfa04650/cfa:607427%09red/cfa:403955%09red
	Tryptophan metabolism	KEGG PATHWAY	cfa00380	1	41	0.510852	ENSCAFG00000013218	cfa:488110|	488110|	EHHADH|	http://www.genome.jp/kegg-bin/show_pathway?cfa00380/cfa:488110%09red
	Transcriptional misregulation in cancer	KEGG PATHWAY	cfa05202	3	159	0.516415	ENSCAFG00000014484|ENSCAFG00000012160|ENSCAFG00000030258	cfa:403641|cfa:609786|cfa:607427|	403641|609786|607427|	ETV4, PEA3|EWSR1| |	http://www.genome.jp/kegg-bin/show_pathway?cfa05202/cfa:607427%09red/cfa:609786%09red/cfa:403641%09red
	Taste transduction	KEGG PATHWAY	cfa04742	1	42	0.519117	ENSCAFG00000023756	cfa:403943|	403943|	GNAS|	http://www.genome.jp/kegg-bin/show_pathway?cfa04742/cfa:403943%09red
	ABC transporters	KEGG PATHWAY	cfa02010	1	43	0.527243	ENSCAFG00000020121	cfa:444852|	444852|	ABCA4, abcr|	http://www.genome.jp/kegg-bin/show_pathway?cfa02010/cfa:444852%09red
	Tuberculosis	KEGG PATHWAY	cfa05152	3	164	0.536874	ENSCAFG00000004496|ENSCAFG00000006556|ENSCAFG00000030258	cfa:487114|cfa:482620|cfa:607427|	487114|482620|607427|	MRC1, MRC1L1|APAF1| |	http://www.genome.jp/kegg-bin/show_pathway?cfa05152/cfa:607427%09red/cfa:487114%09red/cfa:482620%09red
	TNF signaling pathway	KEGG PATHWAY	cfa04668	2	105	0.541155	ENSCAFG00000000502|ENSCAFG00000008584	cfa:481471|cfa:478432|	481471|478432|	IFGGC1|CXCL10|	http://www.genome.jp/kegg-bin/show_pathway?cfa04668/cfa:478432%09red/cfa:481471%09red
	Valine, leucine and isoleucine degradation	KEGG PATHWAY	cfa00280	1	45	0.543086	ENSCAFG00000013218	cfa:488110|	488110|	EHHADH|	http://www.genome.jp/kegg-bin/show_pathway?cfa00280/cfa:488110%09red
	cGMP-PKG signaling pathway	KEGG PATHWAY	cfa04022	3	166	0.544919	ENSCAFG00000010497|ENSCAFG00000016051|ENSCAFG00000008898	cfa:475411|cfa:403516|cfa:100855930|	475411|403516|100855930|	PPP1R12A|CACNA1C, ICA|PRKG2|	http://www.genome.jp/kegg-bin/show_pathway?cfa04022/cfa:100855930%09red/cfa:403516%09red/cfa:475411%09red
	Alcoholism	KEGG PATHWAY	cfa05034	3	167	0.548911	ENSCAFG00000023756|ENSCAFG00000030971|ENSCAFG00000029399	cfa:403943|cfa:488252|cfa:483170|	403943|488252|483170|	GNAS|HIST1H2BA| |	http://www.genome.jp/kegg-bin/show_pathway?cfa05034/cfa:403943%09red/cfa:483170%09red/cfa:488252%09red
	Ovarian steroidogenesis	KEGG PATHWAY	cfa04913	1	46	0.550808	ENSCAFG00000023756	cfa:403943|	403943|	GNAS|	http://www.genome.jp/kegg-bin/show_pathway?cfa04913/cfa:403943%09red
	Endocrine and other factor-regulated calcium reabsorption	KEGG PATHWAY	cfa04961	1	46	0.550808	ENSCAFG00000023756	cfa:403943|	403943|	GNAS|	http://www.genome.jp/kegg-bin/show_pathway?cfa04961/cfa:403943%09red
	Notch signaling pathway	KEGG PATHWAY	cfa04330	1	47	0.5584	ENSCAFG00000000791	cfa:481726|	481726|	NOTCH4|	http://www.genome.jp/kegg-bin/show_pathway?cfa04330/cfa:481726%09red
	Drug metabolism - cytochrome P450	KEGG PATHWAY	cfa00982	1	47	0.5584	ENSCAFG00000010410	cfa:100856533|	100856533|	|	http://www.genome.jp/kegg-bin/show_pathway?cfa00982/cfa:100856533%09red
	Steroid hormone biosynthesis	KEGG PATHWAY	cfa00140	1	47	0.5584	ENSCAFG00000011287	cfa:491727|	491727|	STS|	http://www.genome.jp/kegg-bin/show_pathway?cfa00140/cfa:491727%09red
	Fatty acid metabolism	KEGG PATHWAY	cfa01212	1	48	0.565864	ENSCAFG00000013218	cfa:488110|	488110|	EHHADH|	http://www.genome.jp/kegg-bin/show_pathway?cfa01212/cfa:488110%09red
	Type II diabetes mellitus	KEGG PATHWAY	cfa04930	1	48	0.565864	ENSCAFG00000016051	cfa:403516|	403516|	CACNA1C, ICA|	http://www.genome.jp/kegg-bin/show_pathway?cfa04930/cfa:403516%09red
	Sphingolipid metabolism	KEGG PATHWAY	cfa00600	1	48	0.565864	ENSCAFG00000011826	cfa:488387|	488387|	CERS6, LASS6|	http://www.genome.jp/kegg-bin/show_pathway?cfa00600/cfa:488387%09red
	Chemokine signaling pathway	KEGG PATHWAY	cfa04062	3	172	0.568559	ENSCAFG00000015716|ENSCAFG00000008584|ENSCAFG00000013879	cfa:403955|cfa:478432|cfa:484793|	403955|478432|484793|	RAC1, RAC2|CXCL10|CCR9|	http://www.genome.jp/kegg-bin/show_pathway?cfa04062/cfa:478432%09red/cfa:403955%09red/cfa:484793%09red
	Retinol metabolism	KEGG PATHWAY	cfa00830	1	49	0.573202	ENSCAFG00000010410	cfa:100856533|	100856533|	|	http://www.genome.jp/kegg-bin/show_pathway?cfa00830/cfa:100856533%09red
	Cocaine addiction	KEGG PATHWAY	cfa05030	1	49	0.573202	ENSCAFG00000023756	cfa:403943|	403943|	GNAS|	http://www.genome.jp/kegg-bin/show_pathway?cfa05030/cfa:403943%09red
	Legionellosis	KEGG PATHWAY	cfa05134	1	50	0.580416	ENSCAFG00000006556	cfa:482620|	482620|	APAF1|	http://www.genome.jp/kegg-bin/show_pathway?cfa05134/cfa:482620%09red
	Metabolism of xenobiotics by cytochrome P450	KEGG PATHWAY	cfa00980	1	50	0.580416	ENSCAFG00000010410	cfa:100856533|	100856533|	|	http://www.genome.jp/kegg-bin/show_pathway?cfa00980/cfa:100856533%09red
	Cholinergic synapse	KEGG PATHWAY	cfa04725	2	114	0.585015	ENSCAFG00000016051|ENSCAFG00000010231	cfa:403516|cfa:483669|	403516|483669|	CACNA1C, ICA|KCNQ1|	http://www.genome.jp/kegg-bin/show_pathway?cfa04725/cfa:403516%09red/cfa:483669%09red
	Lysine degradation	KEGG PATHWAY	cfa00310	1	51	0.587509	ENSCAFG00000013218	cfa:488110|	488110|	EHHADH|	http://www.genome.jp/kegg-bin/show_pathway?cfa00310/cfa:488110%09red
	Glutamatergic synapse	KEGG PATHWAY	cfa04724	2	115	0.589693	ENSCAFG00000023756|ENSCAFG00000016051	cfa:403943|cfa:403516|	403943|403516|	GNAS|CACNA1C, ICA|	http://www.genome.jp/kegg-bin/show_pathway?cfa04724/cfa:403516%09red/cfa:403943%09red
	Thyroid hormone signaling pathway	KEGG PATHWAY	cfa04919	2	115	0.589693	ENSCAFG00000000791|ENSCAFG00000032243	cfa:481726|cfa:490813|	481726|490813|	NOTCH4|DIO2|	http://www.genome.jp/kegg-bin/show_pathway?cfa04919/cfa:481726%09red/cfa:490813%09red
	Toxoplasmosis	KEGG PATHWAY	cfa05145	2	117	0.598931	ENSCAFG00000028829|ENSCAFG00000000497	cfa:606863|cfa:100684769|	606863|100684769|	IFGGD1, IRGM, IRGM4| |	http://www.genome.jp/kegg-bin/show_pathway?cfa05145/cfa:100684769%09red/cfa:606863%09red
	Glycerolipid metabolism	KEGG PATHWAY	cfa00561	1	54	0.608077	ENSCAFG00000013503	cfa:488115|	488115|	DGKG|	http://www.genome.jp/kegg-bin/show_pathway?cfa00561/cfa:488115%09red
	Chemical carcinogenesis	KEGG PATHWAY	cfa05204	1	56	0.621218	ENSCAFG00000010410	cfa:100856533|	100856533|	|	http://www.genome.jp/kegg-bin/show_pathway?cfa05204/cfa:100856533%09red
	AMPK signaling pathway	KEGG PATHWAY	cfa04152	2	123	0.625703	ENSCAFG00000016476|ENSCAFG00000012286	cfa:491903|cfa:478870|	491903|478870|	PFKFB1|STRADB|	http://www.genome.jp/kegg-bin/show_pathway?cfa04152/cfa:491903%09red/cfa:478870%09red
	Antigen processing and presentation	KEGG PATHWAY	cfa04612	1	57	0.627622	ENSCAFG00000000348	cfa:403908|	403908|	CANX, PP90|	http://www.genome.jp/kegg-bin/show_pathway?cfa04612/cfa:403908%09red
	MAPK signaling pathway	KEGG PATHWAY	cfa04010	4	253	0.632403	ENSCAFG00000016051|ENSCAFG00000015716|ENSCAFG00000019241|ENSCAFG00000001585	cfa:403516|cfa:403955|cfa:492240|cfa:482266|	403516|403955|492240|482266|	CACNA1C, ICA|RAC1, RAC2|DUSP9|FLNC|	http://www.genome.jp/kegg-bin/show_pathway?cfa04010/cfa:482266%09red/cfa:403516%09red/cfa:403955%09red/cfa:492240%09red
	VEGF signaling pathway	KEGG PATHWAY	cfa04370	1	60	0.646195	ENSCAFG00000015716	cfa:403955|	403955|	RAC1, RAC2|	http://www.genome.jp/kegg-bin/show_pathway?cfa04370/cfa:403955%09red
	Osteoclast differentiation	KEGG PATHWAY	cfa04380	2	128	0.646941	ENSCAFG00000015716|ENSCAFG00000008477	cfa:403955|cfa:486814|	403955|486814|	RAC1, RAC2|BLNK|	http://www.genome.jp/kegg-bin/show_pathway?cfa04380/cfa:403955%09red/cfa:486814%09red
	Dopaminergic synapse	KEGG PATHWAY	cfa04728	2	129	0.651072	ENSCAFG00000023756|ENSCAFG00000016051	cfa:403943|cfa:403516|	403943|403516|	GNAS|CACNA1C, ICA|	http://www.genome.jp/kegg-bin/show_pathway?cfa04728/cfa:403516%09red/cfa:403943%09red
	Glycolysis / Gluconeogenesis	KEGG PATHWAY	cfa00010	1	62	0.658061	ENSCAFG00000010410	cfa:100856533|	100856533|	|	http://www.genome.jp/kegg-bin/show_pathway?cfa00010/cfa:100856533%09red
	Arachidonic acid metabolism	KEGG PATHWAY	cfa00590	1	62	0.658061	ENSCAFG00000015949	cfa:489458|	489458|	ALOX15|	http://www.genome.jp/kegg-bin/show_pathway?cfa00590/cfa:489458%09red
	Colorectal cancer	KEGG PATHWAY	cfa05210	1	62	0.658061	ENSCAFG00000015716	cfa:403955|	403955|	RAC1, RAC2|	http://www.genome.jp/kegg-bin/show_pathway?cfa05210/cfa:403955%09red
	Proteoglycans in cancer	KEGG PATHWAY	cfa05205	3	198	0.661828	ENSCAFG00000010497|ENSCAFG00000015716|ENSCAFG00000001585	cfa:475411|cfa:403955|cfa:482266|	475411|403955|482266|	PPP1R12A|RAC1, RAC2|FLNC|	http://www.genome.jp/kegg-bin/show_pathway?cfa05205/cfa:482266%09red/cfa:403955%09red/cfa:475411%09red
	Wnt signaling pathway	KEGG PATHWAY	cfa04310	2	133	0.667214	ENSCAFG00000015716|ENSCAFG00000005626	cfa:403955|cfa:475401|	403955|475401|	RAC1, RAC2|CHD8|	http://www.genome.jp/kegg-bin/show_pathway?cfa04310/cfa:475401%09red/cfa:403955%09red
	p53 signaling pathway	KEGG PATHWAY	cfa04115	1	65	0.675119	ENSCAFG00000006556	cfa:482620|	482620|	APAF1|	http://www.genome.jp/kegg-bin/show_pathway?cfa04115/cfa:482620%09red
	Pancreatic cancer	KEGG PATHWAY	cfa05212	1	65	0.675119	ENSCAFG00000015716	cfa:403955|	403955|	RAC1, RAC2|	http://www.genome.jp/kegg-bin/show_pathway?cfa05212/cfa:403955%09red
	Tight junction	KEGG PATHWAY	cfa04530	2	136	0.678921	ENSCAFG00000011677|ENSCAFG00000010407	cfa:442955|cfa:403752|	442955|403752|	EPB41|TJP1, ZO-1, ZO1|	http://www.genome.jp/kegg-bin/show_pathway?cfa04530/cfa:442955%09red/cfa:403752%09red
	Leishmaniasis	KEGG PATHWAY	cfa05140	1	66	0.680614	ENSCAFG00000030258	cfa:607427|	607427|	|	http://www.genome.jp/kegg-bin/show_pathway?cfa05140/cfa:607427%09red
	Bile secretion	KEGG PATHWAY	cfa04976	1	67	0.686017	ENSCAFG00000023756	cfa:403943|	403943|	GNAS|	http://www.genome.jp/kegg-bin/show_pathway?cfa04976/cfa:403943%09red
	Signaling pathways regulating pluripotency of stem cells	KEGG PATHWAY	cfa04550	2	138	0.686538	ENSCAFG00000007995|ENSCAFG00000019241	cfa:484718|cfa:492240|	484718|492240|	HESX1|DUSP9|	http://www.genome.jp/kegg-bin/show_pathway?cfa04550/cfa:484718%09red/cfa:492240%09red
	PI3K-Akt signaling pathway	KEGG PATHWAY	cfa04151	5	338	0.689259	ENSCAFG00000015716|ENSCAFG00000000751|ENSCAFG00000017482|ENSCAFG00000024259|ENSCAFG00000030258	cfa:403955|cfa:100682877|cfa:478353|cfa:610614|cfa:607427|	403955|100682877|478353|610614|607427|	RAC1, RAC2|TNXB|ITGA11| | |	http://www.genome.jp/kegg-bin/show_pathway?cfa04151/cfa:100682877%09red/cfa:607427%09red/cfa:478353%09red/cfa:403955%09red/cfa:610614%09red
	MicroRNAs in cancer	KEGG PATHWAY	cfa05206	2	139	0.690291	ENSCAFG00000000791|ENSCAFG00000000751	cfa:481726|cfa:100682877|	481726|100682877|	NOTCH4|TNXB|	http://www.genome.jp/kegg-bin/show_pathway?cfa05206/cfa:481726%09red/cfa:100682877%09red
	Long-term potentiation	KEGG PATHWAY	cfa04720	1	68	0.691328	ENSCAFG00000016051	cfa:403516|	403516|	CACNA1C, ICA|	http://www.genome.jp/kegg-bin/show_pathway?cfa04720/cfa:403516%09red
	Endocytosis	KEGG PATHWAY	cfa04144	3	208	0.693577	ENSCAFG00000006176|ENSCAFG00000000273|ENSCAFG00000002693	cfa:482852|cfa:481130|cfa:100684058|	482852|481130|100684058|	RAB11FIP1|AGAP2, CENTG1|STAMBP|	http://www.genome.jp/kegg-bin/show_pathway?cfa04144/cfa:481130%09red/cfa:482852%09red/cfa:100684058%09red
	Hepatitis B	KEGG PATHWAY	cfa05161	2	143	0.704933	ENSCAFG00000006557|ENSCAFG00000006556	cfa:102155625|cfa:482620|	102155625|482620|	IRF7|APAF1|	http://www.genome.jp/kegg-bin/show_pathway?cfa05161/cfa:102155625%09red/cfa:482620%09red
	PPAR signaling pathway	KEGG PATHWAY	cfa03320	1	72	0.711693	ENSCAFG00000013218	cfa:488110|	488110|	EHHADH|	http://www.genome.jp/kegg-bin/show_pathway?cfa03320/cfa:488110%09red
	RNA degradation	KEGG PATHWAY	cfa03018	1	72	0.711693	ENSCAFG00000009938	cfa:478131|	478131|	PAPD5|	http://www.genome.jp/kegg-bin/show_pathway?cfa03018/cfa:478131%09red
	Parkinson's disease	KEGG PATHWAY	cfa05012	2	146	0.715533	ENSCAFG00000010508|ENSCAFG00000006556	cfa:478421|cfa:482620|	478421|482620|	NDUFV3|APAF1|	http://www.genome.jp/kegg-bin/show_pathway?cfa05012/cfa:478421%09red/cfa:482620%09red
	Cytokine-cytokine receptor interaction	KEGG PATHWAY	cfa04060	3	216	0.717321	ENSCAFG00000013879|ENSCAFG00000008584|ENSCAFG00000029925	cfa:484793|cfa:478432|cfa:491935|	484793|478432|491935|	CCR9|CXCL10|EDA|	http://www.genome.jp/kegg-bin/show_pathway?cfa04060/cfa:478432%09red/cfa:484793%09red/cfa:491935%09red
	Non-alcoholic fatty liver disease (NAFLD)	KEGG PATHWAY	cfa04932	2	150	0.729169	ENSCAFG00000015716|ENSCAFG00000010508	cfa:403955|cfa:478421|	403955|478421|	RAC1, RAC2|NDUFV3|	http://www.genome.jp/kegg-bin/show_pathway?cfa04932/cfa:478421%09red/cfa:403955%09red
	Apoptosis	KEGG PATHWAY	cfa04210	1	80	0.748489	ENSCAFG00000006556	cfa:482620|	482620|	APAF1|	http://www.genome.jp/kegg-bin/show_pathway?cfa04210/cfa:482620%09red
	Phosphatidylinositol signaling system	KEGG PATHWAY	cfa04070	1	81	0.752746	ENSCAFG00000013503	cfa:488115|	488115|	DGKG|	http://www.genome.jp/kegg-bin/show_pathway?cfa04070/cfa:488115%09red
	Rheumatoid arthritis	KEGG PATHWAY	cfa05323	1	83	0.761045	ENSCAFG00000030258	cfa:607427|	607427|	|	http://www.genome.jp/kegg-bin/show_pathway?cfa05323/cfa:607427%09red
	Small cell lung cancer	KEGG PATHWAY	cfa05222	1	84	0.76509	ENSCAFG00000006556	cfa:482620|	482620|	APAF1|	http://www.genome.jp/kegg-bin/show_pathway?cfa05222/cfa:482620%09red
	ErbB signaling pathway	KEGG PATHWAY	cfa04012	1	88	0.780599	ENSCAFG00000018154	cfa:492067|	492067|	PAK3|	http://www.genome.jp/kegg-bin/show_pathway?cfa04012/cfa:492067%09red
	Glycerophospholipid metabolism	KEGG PATHWAY	cfa00564	1	88	0.780599	ENSCAFG00000013503	cfa:488115|	488115|	DGKG|	http://www.genome.jp/kegg-bin/show_pathway?cfa00564/cfa:488115%09red
	GABAergic synapse	KEGG PATHWAY	cfa04727	1	88	0.780599	ENSCAFG00000016051	cfa:403516|	403516|	CACNA1C, ICA|	http://www.genome.jp/kegg-bin/show_pathway?cfa04727/cfa:403516%09red
	Purine metabolism	KEGG PATHWAY	cfa00230	2	172	0.79459	ENSCAFG00000030829|ENSCAFG00000020315	cfa:100856570|cfa:490189|	100856570|490189|	|UOX|	http://www.genome.jp/kegg-bin/show_pathway?cfa00230/cfa:100856570%09red/cfa:490189%09red
	Morphine addiction	KEGG PATHWAY	cfa05032	1	93	0.798556	ENSCAFG00000023756	cfa:403943|	403943|	GNAS|	http://www.genome.jp/kegg-bin/show_pathway?cfa05032/cfa:403943%09red
	Metabolic pathways	KEGG PATHWAY	cfa01100	17	1185	0.805241	ENSCAFG00000007758|ENSCAFG00000030829|ENSCAFG00000018341|ENSCAFG00000000083|ENSCAFG00000001768|ENSCAFG00000002114|ENSCAFG00000010410|ENSCAFG00000020315|ENSCAFG00000013503|ENSCAFG00000002557|ENSCAFG00000015949|ENSCAFG00000013218|ENSCAFG00000007165|ENSCAFG00000000831|ENSCAFG00000017049|ENSCAFG00000010508|ENSCAFG00000011826	cfa:607787|cfa:100856570|cfa:607417|cfa:476182|cfa:475212|cfa:475234|cfa:100856533|cfa:490189|cfa:488115|cfa:482445|cfa:489458|cfa:488110|cfa:477168|cfa:482024|cfa:489133|cfa:478421|cfa:488387|	607787|100856570|607417|476182|475212|475234|100856533|490189|488115|482445|489458|488110|477168|482024|489133|478421|488387|	GALNT6| |TYMS|PIGN|HYAL4|PON1| |UOX|DGKG|RIMKLA|ALOX15|EHHADH|PANK2|EXT1|PANK3|NDUFV3|CERS6, LASS6|	http://www.genome.jp/kegg-bin/show_pathway?cfa01100/cfa:475234%09red/cfa:490189%09red/cfa:488387%09red/cfa:489458%09red/cfa:100856570%09red/cfa:482445%09red/cfa:482024%09red/cfa:478421%09red/cfa:476182%09red/cfa:607787%09red/cfa:100856533%09red/cfa:607417%09red/cfa:489133%09red/cfa:488110%09red/cfa:475212%09red/cfa:477168%09red/cfa:488115%09red
	Pyrimidine metabolism	KEGG PATHWAY	cfa00240	1	96	0.808619	ENSCAFG00000018341	cfa:607417|	607417|	TYMS|	http://www.genome.jp/kegg-bin/show_pathway?cfa00240/cfa:607417%09red
	Estrogen signaling pathway	KEGG PATHWAY	cfa04915	1	99	0.81818	ENSCAFG00000023756	cfa:403943|	403943|	GNAS|	http://www.genome.jp/kegg-bin/show_pathway?cfa04915/cfa:403943%09red
	Melanogenesis	KEGG PATHWAY	cfa04916	1	101	0.824288	ENSCAFG00000023756	cfa:403943|	403943|	GNAS|	http://www.genome.jp/kegg-bin/show_pathway?cfa04916/cfa:403943%09red
	Epstein-Barr virus infection	KEGG PATHWAY	cfa05169	2	185	0.826336	ENSCAFG00000006051|ENSCAFG00000030258	cfa:611397|cfa:607427|	611397|607427|	EIF2AK2| |	http://www.genome.jp/kegg-bin/show_pathway?cfa05169/cfa:607427%09red/cfa:611397%09red
	Inflammatory mediator regulation of TRP channels	KEGG PATHWAY	cfa04750	1	102	0.827265	ENSCAFG00000023756	cfa:403943|	403943|	GNAS|	http://www.genome.jp/kegg-bin/show_pathway?cfa04750/cfa:403943%09red
	Retrograde endocannabinoid signaling	KEGG PATHWAY	cfa04723	1	104	0.833068	ENSCAFG00000016051	cfa:403516|	403516|	CACNA1C, ICA|	http://www.genome.jp/kegg-bin/show_pathway?cfa04723/cfa:403516%09red
	T cell receptor signaling pathway	KEGG PATHWAY	cfa04660	1	105	0.835896	ENSCAFG00000018154	cfa:492067|	492067|	PAK3|	http://www.genome.jp/kegg-bin/show_pathway?cfa04660/cfa:492067%09red
	HIF-1 signaling pathway	KEGG PATHWAY	cfa04066	1	106	0.838677	ENSCAFG00000016476	cfa:491903|	491903|	PFKFB1|	http://www.genome.jp/kegg-bin/show_pathway?cfa04066/cfa:491903%09red
	Chagas disease (American trypanosomiasis)	KEGG PATHWAY	cfa05142	1	107	0.841411	ENSCAFG00000023756	cfa:403943|	403943|	GNAS|	http://www.genome.jp/kegg-bin/show_pathway?cfa05142/cfa:403943%09red
	Carbon metabolism	KEGG PATHWAY	cfa01200	1	108	0.844098	ENSCAFG00000013218	cfa:488110|	488110|	EHHADH|	http://www.genome.jp/kegg-bin/show_pathway?cfa01200/cfa:488110%09red
	Neurotrophin signaling pathway	KEGG PATHWAY	cfa04722	1	120	0.873013	ENSCAFG00000015716	cfa:403955|	403955|	RAC1, RAC2|	http://www.genome.jp/kegg-bin/show_pathway?cfa04722/cfa:403955%09red
	Leukocyte transendothelial migration	KEGG PATHWAY	cfa04670	1	120	0.873013	ENSCAFG00000015716	cfa:403955|	403955|	RAC1, RAC2|	http://www.genome.jp/kegg-bin/show_pathway?cfa04670/cfa:403955%09red
	Rap1 signaling pathway	KEGG PATHWAY	cfa04015	2	210	0.875257	ENSCAFG00000023756|ENSCAFG00000015716	cfa:403943|cfa:403955|	403943|403955|	GNAS|RAC1, RAC2|	http://www.genome.jp/kegg-bin/show_pathway?cfa04015/cfa:403955%09red/cfa:403943%09red
	Cell cycle	KEGG PATHWAY	cfa04110	1	123	0.879364	ENSCAFG00000014571	cfa:486421|	486421|	CDC45, CDC45L|	http://www.genome.jp/kegg-bin/show_pathway?cfa04110/cfa:486421%09red
	Ras signaling pathway	KEGG PATHWAY	cfa04014	2	221	0.892476	ENSCAFG00000015716|ENSCAFG00000018154	cfa:403955|cfa:492067|	403955|492067|	RAC1, RAC2|PAK3|	http://www.genome.jp/kegg-bin/show_pathway?cfa04014/cfa:492067%09red/cfa:403955%09red
	Spliceosome	KEGG PATHWAY	cfa03040	1	130	0.892977	ENSCAFG00000001090	cfa:474489|	474489|	PHF5A|	http://www.genome.jp/kegg-bin/show_pathway?cfa03040/cfa:474489%09red
	FoxO signaling pathway	KEGG PATHWAY	cfa04068	1	132	0.896577	ENSCAFG00000000273	cfa:481130|	481130|	AGAP2, CENTG1|	http://www.genome.jp/kegg-bin/show_pathway?cfa04068/cfa:481130%09red
	Ubiquitin mediated proteolysis	KEGG PATHWAY	cfa04120	1	138	0.906668	ENSCAFG00000018272	cfa:492088|	492088|	KLHL13|	http://www.genome.jp/kegg-bin/show_pathway?cfa04120/cfa:492088%09red
	Oxidative phosphorylation	KEGG PATHWAY	cfa00190	1	139	0.908252	ENSCAFG00000010508	cfa:478421|	478421|	NDUFV3|	http://www.genome.jp/kegg-bin/show_pathway?cfa00190/cfa:478421%09red
	Olfactory transduction	KEGG PATHWAY	cfa04740	7	637	0.920267	ENSCAFG00000006363|ENSCAFG00000006221|ENSCAFG00000009495|ENSCAFG00000011497|ENSCAFG00000019314|ENSCAFG00000032056|ENSCAFG00000008898	cfa:485326|cfa:485279|cfa:100686973|cfa:489350|cfa:491209|cfa:485247|cfa:100855930|	485326|485279|100686973|489350|491209|485247|100855930|	cOR52X2| | |OR6M1, cOR6M7|cOR1P2, OR1P2, cOR1P1PP|cOR52AE1|PRKG2|	http://www.genome.jp/kegg-bin/show_pathway?cfa04740/cfa:485279%09red/cfa:485326%09red/cfa:485247%09red/cfa:489350%09red/cfa:100855930%09red/cfa:491209%09red/cfa:100686973%09red
	HTLV-I infection	KEGG PATHWAY	cfa05166	2	248	0.925821	ENSCAFG00000000348|ENSCAFG00000003685	cfa:403908|cfa:403887|	403908|403887|	CANX, PP90|CREM|	http://www.genome.jp/kegg-bin/show_pathway?cfa05166/cfa:403887%09red/cfa:403908%09red
	Neuroactive ligand-receptor interaction	KEGG PATHWAY	cfa04080	1	262	0.988884	ENSCAFG00000001143	cfa:403563|	403563|	MCHR1, GPR24|	http://www.genome.jp/kegg-bin/show_pathway?cfa04080/cfa:403563%09red
	Pathways in cancer	KEGG PATHWAY	cfa05200	1	322	0.996046	ENSCAFG00000015716	cfa:403955|	403955|	RAC1, RAC2|	http://www.genome.jp/kegg-bin/show_pathway?cfa05200/cfa:403955%09red
